# Supplementary material for: Tracing micro and nanoplastics toxicity in human pulmonary fibroblasts through integrated Raman and transcriptomic analyses
Source: Sci Rep. 2025 Nov 11;15:39459. doi: 10.1038/s41598-025-22947-7 (PMC12606128; doi:10.1038/s41598-025-22947-7)
Supplement: Supplementary file 1 — Supplementary Material 1 [file 41598_2025_22947_MOESM1_ESM.xlsx]

## Sheet: Arkusz1
Treatment	No of genes	gene_id	Symbol	Type	Description
MA_MB_MC	1	ENSG00000114315	HES1	protein_coding	hes family bHLH transcription factor 1 [Source:HGNC Symbol;Acc:HGNC:5192]
MA_MC	133	ENSG00000228253	MT-ATP8	protein_coding	mitochondrially encoded ATP synthase membrane subunit 8 [Source:HGNC Symbol;Acc:HGNC:7415]
		ENSG00000198712	MT-CO2	protein_coding	mitochondrially encoded cytochrome c oxidase II [Source:HGNC Symbol;Acc:HGNC:7421]
		ENSG00000106211	HSPB1	protein_coding	heat shock protein family B (small) member 1 [Source:HGNC Symbol;Acc:HGNC:5246]
		ENSG00000177469	CAVIN1	protein_coding	caveolae associated protein 1 [Source:HGNC Symbol;Acc:HGNC:9688]
		ENSG00000149273	RPS3	protein_coding	ribosomal protein S3 [Source:HGNC Symbol;Acc:HGNC:10420]
		ENSG00000196924	FLNA	protein_coding	filamin A [Source:HGNC Symbol;Acc:HGNC:3754]
		ENSG00000087086	FTL	protein_coding	ferritin light chain [Source:HGNC Symbol;Acc:HGNC:3999]
		ENSG00000167658	EEF2	protein_coding	eukaryotic translation elongation factor 2 [Source:HGNC Symbol;Acc:HGNC:3214]
		ENSG00000131747	TOP2A	protein_coding	DNA topoisomerase II alpha [Source:HGNC Symbol;Acc:HGNC:11989]
		ENSG00000237973	MTCO1P12	unprocessed_pseudogene	MT-CO1 pseudogene 12 [Source:HGNC Symbol;Acc:HGNC:52014]
		ENSG00000069275	NUCKS1	protein_coding	nuclear casein kinase and cyclin dependent kinase substrate 1 [Source:HGNC Symbol;Acc:HGNC:29923]
		ENSG00000158710	TAGLN2	protein_coding	transgelin 2 [Source:HGNC Symbol;Acc:HGNC:11554]
		ENSG00000105438	KDELR1	protein_coding	KDEL endoplasmic reticulum protein retention receptor 1 [Source:HGNC Symbol;Acc:HGNC:6304]
		ENSG00000205542	TMSB4X	protein_coding	thymosin beta 4 X-linked [Source:HGNC Symbol;Acc:HGNC:11881]
		ENSG00000088247	KHSRP	protein_coding	KH-type splicing regulatory protein [Source:HGNC Symbol;Acc:HGNC:6316]
		ENSG00000072110	ACTN1	protein_coding	actinin alpha 1 [Source:HGNC Symbol;Acc:HGNC:163]
		ENSG00000210049	MT-TF	Mt_tRNA	mitochondrially encoded tRNA-Phe (UUU/C) [Source:HGNC Symbol;Acc:HGNC:7481]
		ENSG00000185088	RPS27L	protein_coding	ribosomal protein S27 like [Source:HGNC Symbol;Acc:HGNC:18476]
		ENSG00000122565	CBX3	protein_coding	chromobox 3 [Source:HGNC Symbol;Acc:HGNC:1553]
		ENSG00000221983	UBA52	protein_coding	ubiquitin A-52 residue ribosomal protein fusion product 1 [Source:HGNC Symbol;Acc:HGNC:12458]
		ENSG00000210196	MT-TP	Mt_tRNA	mitochondrially encoded tRNA-Pro (CCN) [Source:HGNC Symbol;Acc:HGNC:7494]
		ENSG00000090621	PABPC4	protein_coding	poly(A) binding protein cytoplasmic 4 [Source:HGNC Symbol;Acc:HGNC:8557]
		ENSG00000157227	MMP14	protein_coding	matrix metallopeptidase 14 [Source:HGNC Symbol;Acc:HGNC:7160]
		ENSG00000142864	SERBP1	protein_coding	SERPINE1 mRNA binding protein 1 [Source:HGNC Symbol;Acc:HGNC:17860]
		ENSG00000198242	RPL23A	protein_coding	ribosomal protein L23a [Source:HGNC Symbol;Acc:HGNC:10317]
		ENSG00000125844	RRBP1	protein_coding	ribosome binding protein 1 [Source:HGNC Symbol;Acc:HGNC:10448]
		ENSG00000167526	RPL13	protein_coding	ribosomal protein L13 [Source:HGNC Symbol;Acc:HGNC:10303]
		ENSG00000167978	SRRM2	protein_coding	serine/arginine repetitive matrix 2 [Source:HGNC Symbol;Acc:HGNC:16639]
		ENSG00000008988	RPS20	protein_coding	ribosomal protein S20 [Source:HGNC Symbol;Acc:HGNC:10405]
		ENSG00000226396		processed_pseudogene	ribosomal protein S14 (RPS14) pseudogene
		ENSG00000124942	AHNAK	protein_coding	AHNAK nucleoprotein [Source:HGNC Symbol;Acc:HGNC:347]
		ENSG00000174444	RPL4	protein_coding	ribosomal protein L4 [Source:HGNC Symbol;Acc:HGNC:10353]
		ENSG00000111142	METAP2	protein_coding	methionyl aminopeptidase 2 [Source:HGNC Symbol;Acc:HGNC:16672]
		ENSG00000178988	MRFAP1L1	protein_coding	Morf4 family associated protein 1 like 1 [Source:HGNC Symbol;Acc:HGNC:28796]
		ENSG00000117362	APH1A	protein_coding	aph-1 homolog A, gamma-secretase subunit [Source:HGNC Symbol;Acc:HGNC:29509]
		ENSG00000240463	RPS19P3	processed_pseudogene	ribosomal protein S19 pseudogene 3 [Source:HGNC Symbol;Acc:HGNC:23560]
		ENSG00000089597	GANAB	protein_coding	glucosidase II alpha subunit [Source:HGNC Symbol;Acc:HGNC:4138]
		ENSG00000008441	NFIX	protein_coding	nuclear factor I X [Source:HGNC Symbol;Acc:HGNC:7788]
		ENSG00000153140	CETN3	protein_coding	centrin 3 [Source:HGNC Symbol;Acc:HGNC:1868]
		ENSG00000100764	PSMC1	protein_coding	proteasome 26S subunit, ATPase 1 [Source:HGNC Symbol;Acc:HGNC:9547]
		ENSG00000134871	COL4A2	protein_coding	collagen type IV alpha 2 chain [Source:HGNC Symbol;Acc:HGNC:2203]
		ENSG00000160310	PRMT2	protein_coding	protein arginine methyltransferase 2 [Source:HGNC Symbol;Acc:HGNC:5186]
		ENSG00000213280		processed_pseudogene	ribosomal protein S10 (RPS10) pseudogene
		ENSG00000050165	DKK3	protein_coding	dickkopf WNT signaling pathway inhibitor 3 [Source:HGNC Symbol;Acc:HGNC:2893]
		ENSG00000048828	FAM120A	protein_coding	family with sequence similarity 120 member A [Source:HGNC Symbol;Acc:HGNC:13247]
		ENSG00000167110	GOLGA2	protein_coding	golgin A2 [Source:HGNC Symbol;Acc:HGNC:4425]
		ENSG00000140545	MFGE8	protein_coding	milk fat globule EGF and factor V/VIII domain containing [Source:HGNC Symbol;Acc:HGNC:7036]
		ENSG00000126457	PRMT1	protein_coding	protein arginine methyltransferase 1 [Source:HGNC Symbol;Acc:HGNC:5187]
		ENSG00000100632	ERH	protein_coding	ERH mRNA splicing and mitosis factor [Source:HGNC Symbol;Acc:HGNC:3447]
		ENSG00000124145	SDC4	protein_coding	syndecan 4 [Source:HGNC Symbol;Acc:HGNC:10661]
		ENSG00000131116	ZNF428	protein_coding	zinc finger protein 428 [Source:HGNC Symbol;Acc:HGNC:20804]
		ENSG00000130826	DKC1	protein_coding	dyskerin pseudouridine synthase 1 [Source:HGNC Symbol;Acc:HGNC:2890]
		ENSG00000225475		processed_pseudogene	riribosomal protein S2 (RPS2) pseudogene
		ENSG00000168528	SERINC2	protein_coding	serine incorporator 2 [Source:HGNC Symbol;Acc:HGNC:23231]
		ENSG00000040275	SPDL1	protein_coding	spindle apparatus coiled-coil protein 1 [Source:HGNC Symbol;Acc:HGNC:26010]
		ENSG00000159202	UBE2Z	protein_coding	ubiquitin conjugating enzyme E2 Z [Source:HGNC Symbol;Acc:HGNC:25847]
		ENSG00000065548	ZC3H15	protein_coding	zinc finger CCCH-type containing 15 [Source:HGNC Symbol;Acc:HGNC:29528]
		ENSG00000138180	CEP55	protein_coding	centrosomal protein 55 [Source:HGNC Symbol;Acc:HGNC:1161]
		ENSG00000107949	BCCIP	protein_coding	BRCA2 and CDKN1A interacting protein [Source:HGNC Symbol;Acc:HGNC:978]
		ENSG00000179218	CALR	protein_coding	calreticulin [Source:HGNC Symbol;Acc:HGNC:1455]
		ENSG00000140988	RPS2	protein_coding	ribosomal protein S2 [Source:HGNC Symbol;Acc:HGNC:10404]
		ENSG00000005884	ITGA3	protein_coding	integrin subunit alpha 3 [Source:HGNC Symbol;Acc:HGNC:6139]
		ENSG00000133639	BTG1	protein_coding	BTG anti-proliferation factor 1 [Source:HGNC Symbol;Acc:HGNC:1130]
		ENSG00000104131	EIF3J	protein_coding	eukaryotic translation initiation factor 3 subunit J [Source:HGNC Symbol;Acc:HGNC:3270]
		ENSG00000125746	EML2	protein_coding	EMAP like 2 [Source:HGNC Symbol;Acc:HGNC:18035]
		ENSG00000124380	SNRNP27	protein_coding	small nuclear ribonucleoprotein U4/U6.U5 subunit 27 [Source:HGNC Symbol;Acc:HGNC:30240]
		ENSG00000138080	EMILIN1	protein_coding	elastin microfibril interfacer 1 [Source:HGNC Symbol;Acc:HGNC:19880]
		ENSG00000179632	MAF1	protein_coding	MAF1 homolog, negative regulator of RNA polymerase III [Source:HGNC Symbol;Acc:HGNC:24966]
		ENSG00000183779	ZNF703	protein_coding	zinc finger protein 703 [Source:HGNC Symbol;Acc:HGNC:25883]
		ENSG00000175137	SH3BP5L	protein_coding	SH3 binding domain protein 5 like [Source:HGNC Symbol;Acc:HGNC:29360]
		ENSG00000126214	KLC1	protein_coding	kinesin light chain 1 [Source:HGNC Symbol;Acc:HGNC:6387]
		ENSG00000101160	CTSZ	protein_coding	cathepsin Z [Source:HGNC Symbol;Acc:HGNC:2547]
		ENSG00000061273	HDAC7	protein_coding	histone deacetylase 7 [Source:HGNC Symbol;Acc:HGNC:14067]
		ENSG00000164896	FASTK	protein_coding	Fas activated serine/threonine kinase [Source:HGNC Symbol;Acc:HGNC:24676]
		ENSG00000116288	PARK7	protein_coding	Parkinsonism associated deglycase [Source:HGNC Symbol;Acc:HGNC:16369]
		ENSG00000005075	POLR2J	protein_coding	RNA polymerase II subunit J [Source:HGNC Symbol;Acc:HGNC:9197]
		ENSG00000214753	HNRNPUL2	protein_coding	heterogeneous nuclear ribonucleoprotein U like 2 [Source:HGNC Symbol;Acc:HGNC:25451]
		ENSG00000225630	MTND2P28	unprocessed_pseudogene	MT-ND2 pseudogene 28 [Source:HGNC Symbol;Acc:HGNC:42129]
		ENSG00000115216	NRBP1	protein_coding	nuclear receptor binding protein 1 [Source:HGNC Symbol;Acc:HGNC:7993]
		ENSG00000105698	USF2	protein_coding	upstream transcription factor 2, c-fos interacting [Source:HGNC Symbol;Acc:HGNC:12594]
		ENSG00000119383	PTPA	protein_coding	protein phosphatase 2 phosphatase activator [Source:HGNC Symbol;Acc:HGNC:9308]
		ENSG00000186660	ZFP91	protein_coding	ZFP91 zinc finger protein, atypical E3 ubiquitin ligase [Source:HGNC Symbol;Acc:HGNC:14983]
		ENSG00000165655	ZNF503	protein_coding	zinc finger protein 503 [Source:HGNC Symbol;Acc:HGNC:23589]
		ENSG00000209082	MT-TL1	Mt_tRNA	mitochondrially encoded tRNA-Leu (UUA/G) 1 [Source:HGNC Symbol;Acc:HGNC:7490]
		ENSG00000128228	SDF2L1	protein_coding	stromal cell derived factor 2 like 1 [Source:HGNC Symbol;Acc:HGNC:10676]
		ENSG00000247596	TWF2	protein_coding	twinfilin actin binding protein 2 [Source:HGNC Symbol;Acc:HGNC:9621]
		ENSG00000180340	FZD2	protein_coding	frizzled class receptor 2 [Source:HGNC Symbol;Acc:HGNC:4040]
		ENSG00000125755	SYMPK	protein_coding	symplekin scaffold protein [Source:HGNC Symbol;Acc:HGNC:22935]
		ENSG00000065054	NHERF2	protein_coding	NHERF family PDZ scaffold protein 2 [Source:HGNC Symbol;Acc:HGNC:11076]
		ENSG00000214063	TSPAN4	protein_coding	tetraspanin 4 [Source:HGNC Symbol;Acc:HGNC:11859]
		ENSG00000147604	RPL7	protein_coding	ribosomal protein L7 [Source:HGNC Symbol;Acc:HGNC:10363]
		ENSG00000057608	GDI2	protein_coding	GDP dissociation inhibitor 2 [Source:HGNC Symbol;Acc:HGNC:4227]
		ENSG00000145425	RPS3A	protein_coding	ribosomal protein S3A [Source:HGNC Symbol;Acc:HGNC:10421]
		ENSG00000116539	ASH1L	protein_coding	ASH1 like histone lysine methyltransferase [Source:HGNC Symbol;Acc:HGNC:19088]
		ENSG00000148926	ADM	protein_coding	adrenomedullin [Source:HGNC Symbol;Acc:HGNC:259]
		ENSG00000148450	MSRB2	protein_coding	methionine sulfoxide reductase B2 [Source:HGNC Symbol;Acc:HGNC:17061]
		ENSG00000185112	FAM43A	protein_coding	family with sequence similarity 43 member A [Source:HGNC Symbol;Acc:HGNC:26888]
		ENSG00000154188	ANGPT1	protein_coding	angiopoietin 1 [Source:HGNC Symbol;Acc:HGNC:484]
		ENSG00000104853	CLPTM1	protein_coding	CLPTM1 regulator of GABA type A receptor forward trafficking [Source:HGNC Symbol;Acc:HGNC:2087]
		ENSG00000123933	MXD4	protein_coding	MAX dimerization protein 4 [Source:HGNC Symbol;Acc:HGNC:13906]
		ENSG00000204673	AKT1S1	protein_coding	AKT1 substrate 1 [Source:HGNC Symbol;Acc:HGNC:28426]
		ENSG00000183963	SMTN	protein_coding	smoothelin [Source:HGNC Symbol;Acc:HGNC:11126]
		ENSG00000126453	BCL2L12	protein_coding	BCL2 like 12 [Source:HGNC Symbol;Acc:HGNC:13787]
		ENSG00000198768	APCDD1L	protein_coding	APC down-regulated 1 like [Source:HGNC Symbol;Acc:HGNC:26892]
		ENSG00000126934	MAP2K2	protein_coding	mitogen-activated protein kinase kinase 2 [Source:HGNC Symbol;Acc:HGNC:6842]
		ENSG00000123975	CKS2	protein_coding	CDC28 protein kinase regulatory subunit 2 [Source:HGNC Symbol;Acc:HGNC:2000]
		ENSG00000069011	PITX1	protein_coding	paired like homeodomain 1 [Source:HGNC Symbol;Acc:HGNC:9004]
		ENSG00000136280	CCM2	protein_coding	CCM2 scaffold protein [Source:HGNC Symbol;Acc:HGNC:21708]
		ENSG00000106829	TLE4	protein_coding	TLE family member 4, transcriptional corepressor [Source:HGNC Symbol;Acc:HGNC:11840]
		ENSG00000155115	GTF3C6	protein_coding	general transcription factor IIIC subunit 6 [Source:HGNC Symbol;Acc:HGNC:20872]
		ENSG00000142634	EFHD2	protein_coding	EF-hand domain family member D2 [Source:HGNC Symbol;Acc:HGNC:28670]
		ENSG00000229994	RPL5P4	processed_pseudogene	ribosomal protein L5 pseudogene 4 [Source:HGNC Symbol;Acc:HGNC:36095]
		ENSG00000178741	COX5A	protein_coding	cytochrome c oxidase subunit 5A [Source:HGNC Symbol;Acc:HGNC:2267]
		ENSG00000125398	SOX9	protein_coding	SRY-box transcription factor 9 [Source:HGNC Symbol;Acc:HGNC:11204]
		ENSG00000210112	MT-TM	Mt_tRNA	mitochondrially encoded tRNA-Met (AUA/G) [Source:HGNC Symbol;Acc:HGNC:7492]
		ENSG00000028203	VEZT	protein_coding	vezatin, adherens junctions transmembrane protein [Source:HGNC Symbol;Acc:HGNC:18258]
		ENSG00000008256	CYTH3	protein_coding	cytohesin 3 [Source:HGNC Symbol;Acc:HGNC:9504]
		ENSG00000124299	PEPD	protein_coding	peptidase D [Source:HGNC Symbol;Acc:HGNC:8840]
		ENSG00000189129	PLAC9	protein_coding	placenta associated 9 [Source:HGNC Symbol;Acc:HGNC:19255]
		ENSG00000168488	ATXN2L	protein_coding	ataxin 2 like [Source:HGNC Symbol;Acc:HGNC:31326]
		ENSG00000141873	SLC39A3	protein_coding	solute carrier family 39 member 3 [Source:HGNC Symbol;Acc:HGNC:17128]
		ENSG00000129932	DOHH	protein_coding	deoxyhypusine hydroxylase [Source:HGNC Symbol;Acc:HGNC:28662]
		ENSG00000101199	ARFGAP1	protein_coding	ADP ribosylation factor GTPase activating protein 1 [Source:HGNC Symbol;Acc:HGNC:15852]
		ENSG00000136235	GPNMB	protein_coding	glycoprotein nmb [Source:HGNC Symbol;Acc:HGNC:4462]
		ENSG00000147400	CETN2	protein_coding	centrin 2 [Source:HGNC Symbol;Acc:HGNC:1867]
		ENSG00000173511	VEGFB	protein_coding	vascular endothelial growth factor B [Source:HGNC Symbol;Acc:HGNC:12681]
		ENSG00000108262	GIT1	protein_coding	GIT ArfGAP 1 [Source:HGNC Symbol;Acc:HGNC:4272]
		ENSG00000187688	TRPV2	protein_coding	transient receptor potential cation channel subfamily V member 2 [Source:HGNC Symbol;Acc:HGNC:18082]
		ENSG00000124151	NCOA3	protein_coding	nuclear receptor coactivator 3 [Source:HGNC Symbol;Acc:HGNC:7670]
		ENSG00000261221	ZNF865	protein_coding	zinc finger protein 865 [Source:HGNC Symbol;Acc:HGNC:38705]
		ENSG00000289357		lncRNA	novel transcript
		ENSG00000124097	HMGB1P1	protein_coding	high mobility group box 1 pseudogene 1 [Source:HGNC Symbol;Acc:HGNC:4993]
		ENSG00000126947	ARMCX1	protein_coding	armadillo repeat containing X-linked 1 [Source:HGNC Symbol;Acc:HGNC:18073]
MA	28	ENSG00000107833	NPM3	protein_coding	nucleophosmin/nucleoplasmin 3 [Source:HGNC Symbol;Acc:HGNC:7931]
		ENSG00000159335	PTMS	protein_coding	parathymosin [Source:HGNC Symbol;Acc:HGNC:9629]
		ENSG00000183087	GAS6	protein_coding	growth arrest specific 6 [Source:HGNC Symbol;Acc:HGNC:4168]
		ENSG00000171865	RNASEH1	protein_coding	ribonuclease H1 [Source:HGNC Symbol;Acc:HGNC:18466]
		ENSG00000143013	LMO4	protein_coding	LIM domain only 4 [Source:HGNC Symbol;Acc:HGNC:6644]
		ENSG00000140092	FBLN5	protein_coding	fibulin 5 [Source:HGNC Symbol;Acc:HGNC:3602]
		ENSG00000099795	NDUFB7	protein_coding	NADH:ubiquinone oxidoreductase subunit B7 [Source:HGNC Symbol;Acc:HGNC:7702]
		ENSG00000188486	H2AX	protein_coding	H2A.X variant histone [Source:HGNC Symbol;Acc:HGNC:4739]
		ENSG00000087263	OGFOD1	protein_coding	2-oxoglutarate and iron dependent oxygenase domain containing 1 [Source:HGNC Symbol;Acc:HGNC:25585]
		ENSG00000127947	PTPN12	protein_coding	protein tyrosine phosphatase non-receptor type 12 [Source:HGNC Symbol;Acc:HGNC:9645]
		ENSG00000142227	EMP3	protein_coding	epithelial membrane protein 3 (MAM blood group) [Source:HGNC Symbol;Acc:HGNC:3335]
		ENSG00000174720	LARP7	protein_coding	La ribonucleoprotein 7, transcriptional regulator [Source:HGNC Symbol;Acc:HGNC:24912]
		ENSG00000167468	GPX4	protein_coding	glutathione peroxidase 4 [Source:HGNC Symbol;Acc:HGNC:4556]
		ENSG00000130332	LSM7	protein_coding	LSM7 homolog, U6 small nuclear RNA and mRNA degradation associated [Source:HGNC Symbol;Acc:HGNC:20470]
		ENSG00000135940	COX5B	protein_coding	cytochrome c oxidase subunit 5B [Source:HGNC Symbol;Acc:HGNC:2269]
		ENSG00000148468	FAM171A1	protein_coding	family with sequence similarity 171 member A1 [Source:HGNC Symbol;Acc:HGNC:23522]
		ENSG00000186480	INSIG1	protein_coding	insulin induced gene 1 [Source:HGNC Symbol;Acc:HGNC:6083]
		ENSG00000183023	SLC8A1	protein_coding	solute carrier family 8 member A1 [Source:HGNC Symbol;Acc:HGNC:11068]
		ENSG00000242265	PEG10	protein_coding	paternally expressed 10 [Source:HGNC Symbol;Acc:HGNC:14005]
		ENSG00000170345	FOS	protein_coding	Fos proto-oncogene, AP-1 transcription factor subunit [Source:HGNC Symbol;Acc:HGNC:3796]
		ENSG00000174917	MICOS13	protein_coding	mitochondrial contact site and cristae organizing system subunit 13 [Source:HGNC Symbol;Acc:HGNC:33702]
		ENSG00000160785	SLC25A44	protein_coding	solute carrier family 25 member 44 [Source:HGNC Symbol;Acc:HGNC:29036]
		ENSG00000173641	HSPB7	protein_coding	heat shock protein family B (small) member 7 [Source:HGNC Symbol;Acc:HGNC:5249]
		ENSG00000243449	NICOL1	protein_coding	NELL2 interacting cell ontogeny regulator 1 [Source:HGNC Symbol;Acc:HGNC:34437]
		ENSG00000086504	MRPL28	protein_coding	mitochondrial ribosomal protein L28 [Source:HGNC Symbol;Acc:HGNC:14484]
		ENSG00000239227		processed_pseudogene	pseudogene similar to part of S-phase kinase-associated protein 2 (p45) SKP2
		ENSG00000225558	UBE2D3P2	processed_pseudogene	ubiquitin conjugating enzyme E2 D3 pseudogene 2 [Source:HGNC Symbol;Acc:HGNC:39010]
		ENSG00000134109	EDEM1	protein_coding	ER degradation enhancing alpha-mannosidase like protein 1 [Source:HGNC Symbol;Acc:HGNC:18967]
MB	1	ENSG00000117984	CTSD	protein_coding	cathepsin D [Source:HGNC Symbol;Acc:HGNC:2529]
MC	1942	ENSG00000198899	MT-ATP6	protein_coding	mitochondrially encoded ATP synthase membrane subunit 6 [Source:HGNC Symbol;Acc:HGNC:7414]
		ENSG00000210082	MT-RNR2	Mt_rRNA	mitochondrially encoded 16S rRNA [Source:HGNC Symbol;Acc:HGNC:7471]
		ENSG00000198938	MT-CO3	protein_coding	mitochondrially encoded cytochrome c oxidase III [Source:HGNC Symbol;Acc:HGNC:7422]
		ENSG00000026025	VIM	protein_coding	vimentin [Source:HGNC Symbol;Acc:HGNC:12692]
		ENSG00000198840	MT-ND3	protein_coding	mitochondrially encoded NADH:ubiquinone oxidoreductase core subunit 3 [Source:HGNC Symbol;Acc:HGNC:7458]
		ENSG00000198727	MT-CYB	protein_coding	mitochondrially encoded cytochrome b [Source:HGNC Symbol;Acc:HGNC:7427]
		ENSG00000075624	ACTB	protein_coding	actin beta [Source:HGNC Symbol;Acc:HGNC:132]
		ENSG00000074800	ENO1	protein_coding	enolase 1 [Source:HGNC Symbol;Acc:HGNC:3350]
		ENSG00000198886	MT-ND4	protein_coding	mitochondrially encoded NADH:ubiquinone oxidoreductase core subunit 4 [Source:HGNC Symbol;Acc:HGNC:7459]
		ENSG00000198888	MT-ND1	protein_coding	mitochondrially encoded NADH:ubiquinone oxidoreductase core subunit 1 [Source:HGNC Symbol;Acc:HGNC:7455]
		ENSG00000197756	RPL37A	protein_coding	ribosomal protein L37a [Source:HGNC Symbol;Acc:HGNC:10348]
		ENSG00000100097	LGALS1	protein_coding	galectin 1 [Source:HGNC Symbol;Acc:HGNC:6561]
		ENSG00000198786	MT-ND5	protein_coding	mitochondrially encoded NADH:ubiquinone oxidoreductase core subunit 5 [Source:HGNC Symbol;Acc:HGNC:7461]
		ENSG00000091986	CCDC80	protein_coding	coiled-coil domain containing 80 [Source:HGNC Symbol;Acc:HGNC:30649]
		ENSG00000213741	RPS29	protein_coding	ribosomal protein S29 [Source:HGNC Symbol;Acc:HGNC:10419]
		ENSG00000108774	RAB5C	protein_coding	RAB5C, member RAS oncogene family [Source:HGNC Symbol;Acc:HGNC:9785]
		ENSG00000198763	MT-ND2	protein_coding	mitochondrially encoded NADH:ubiquinone oxidoreductase core subunit 2 [Source:HGNC Symbol;Acc:HGNC:7456]
		ENSG00000137309	HMGA1	protein_coding	high mobility group AT-hook 1 [Source:HGNC Symbol;Acc:HGNC:5010]
		ENSG00000070756	PABPC1	protein_coding	poly(A) binding protein cytoplasmic 1 [Source:HGNC Symbol;Acc:HGNC:8554]
		ENSG00000166441	RPL27A	protein_coding	ribosomal protein L27a [Source:HGNC Symbol;Acc:HGNC:10329]
		ENSG00000102265	TIMP1	protein_coding	TIMP metallopeptidase inhibitor 1 [Source:HGNC Symbol;Acc:HGNC:11820]
		ENSG00000165119	HNRNPK	protein_coding	heterogeneous nuclear ribonucleoprotein K [Source:HGNC Symbol;Acc:HGNC:5044]
		ENSG00000063177	RPL18	protein_coding	ribosomal protein L18 [Source:HGNC Symbol;Acc:HGNC:10310]
		ENSG00000230629	RPS23P8	processed_pseudogene	ribosomal protein S23 pseudogene 8 [Source:HGNC Symbol;Acc:HGNC:35982]
		ENSG00000137154	RPS6	protein_coding	ribosomal protein S6 [Source:HGNC Symbol;Acc:HGNC:10429]
		ENSG00000213442	RPL18AP3	processed_pseudogene	ribosomal protein L18a pseudogene 3 [Source:HGNC Symbol;Acc:HGNC:31387]
		ENSG00000092841	MYL6	protein_coding	myosin light chain 6 [Source:HGNC Symbol;Acc:HGNC:7587]
		ENSG00000133112	TPT1	protein_coding	tumor protein, translationally-controlled 1 [Source:HGNC Symbol;Acc:HGNC:12022]
		ENSG00000142156	COL6A1	protein_coding	collagen type VI alpha 1 chain [Source:HGNC Symbol;Acc:HGNC:2211]
		ENSG00000197061	H4C3	protein_coding	H4 clustered histone 3 [Source:HGNC Symbol;Acc:HGNC:4787]
		ENSG00000164587	RPS14	protein_coding	ribosomal protein S14 [Source:HGNC Symbol;Acc:HGNC:10387]
		ENSG00000198034	RPS4X	protein_coding	ribosomal protein S4 X-linked [Source:HGNC Symbol;Acc:HGNC:10424]
		ENSG00000067225	PKM	protein_coding	pyruvate kinase M1/2 [Source:HGNC Symbol;Acc:HGNC:9021]
		ENSG00000160789	LMNA	protein_coding	lamin A/C [Source:HGNC Symbol;Acc:HGNC:6636]
		ENSG00000106153	CHCHD2	protein_coding	coiled-coil-helix-coiled-coil-helix domain containing 2 [Source:HGNC Symbol;Acc:HGNC:21645]
		ENSG00000136830	NIBAN2	protein_coding	niban apoptosis regulator 2 [Source:HGNC Symbol;Acc:HGNC:25282]
		ENSG00000105372	RPS19	protein_coding	ribosomal protein S19 [Source:HGNC Symbol;Acc:HGNC:10402]
		ENSG00000077549	CAPZB	protein_coding	capping actin protein of muscle Z-line subunit beta [Source:HGNC Symbol;Acc:HGNC:1491]
		ENSG00000080824	HSP90AA1	protein_coding	heat shock protein 90 alpha family class A member 1 [Source:HGNC Symbol;Acc:HGNC:5253]
		ENSG00000143947	RPS27A	protein_coding	ribosomal protein S27a [Source:HGNC Symbol;Acc:HGNC:10417]
		ENSG00000293293		lncRNA	novel transcript
		ENSG00000113739	STC2	protein_coding	stanniocalcin 2 [Source:HGNC Symbol;Acc:HGNC:11374]
		ENSG00000136026	CKAP4	protein_coding	cytoskeleton associated protein 4 [Source:HGNC Symbol;Acc:HGNC:16991]
		ENSG00000104904	OAZ1	protein_coding	ornithine decarboxylase antizyme 1 [Source:HGNC Symbol;Acc:HGNC:8095]
		ENSG00000233762	RPS15P4	processed_pseudogene	ribosomal protein S15 pseudogene 4 [Source:HGNC Symbol;Acc:HGNC:35712]
		ENSG00000119335	SET	protein_coding	SET nuclear proto-oncogene [Source:HGNC Symbol;Acc:HGNC:10760]
		ENSG00000266402	SNHG25	lncRNA	small nucleolar RNA host gene 25 [Source:HGNC Symbol;Acc:HGNC:51534]
		ENSG00000109475	RPL34	protein_coding	ribosomal protein L34 [Source:HGNC Symbol;Acc:HGNC:10340]
		ENSG00000115414	FN1	protein_coding	fibronectin 1 [Source:HGNC Symbol;Acc:HGNC:3778]
		ENSG00000143933	CALM2	protein_coding	calmodulin 2 [Source:HGNC Symbol;Acc:HGNC:1445]
		ENSG00000182718	ANXA2	protein_coding	annexin A2 [Source:HGNC Symbol;Acc:HGNC:537]
		ENSG00000149806	FAU	protein_coding	FAU ubiquitin like and ribosomal protein S30 fusion [Source:HGNC Symbol;Acc:HGNC:3597]
		ENSG00000150991	UBC	protein_coding	ubiquitin C [Source:HGNC Symbol;Acc:HGNC:12468]
		ENSG00000112306	RPS12	protein_coding	ribosomal protein S12 [Source:HGNC Symbol;Acc:HGNC:10385]
		ENSG00000138758	SEPTIN11	protein_coding	septin 11 [Source:HGNC Symbol;Acc:HGNC:25589]
		ENSG00000110092	CCND1	protein_coding	cyclin D1 [Source:HGNC Symbol;Acc:HGNC:1582]
		ENSG00000026508	CD44	protein_coding	CD44 molecule (IN blood group) [Source:HGNC Symbol;Acc:HGNC:1681]
		ENSG00000162576	MXRA8	protein_coding	matrix remodeling associated 8 [Source:HGNC Symbol;Acc:HGNC:7542]
		ENSG00000101335	MYL9	protein_coding	myosin light chain 9 [Source:HGNC Symbol;Acc:HGNC:15754]
		ENSG00000075618	FSCN1	protein_coding	fascin actin-bundling protein 1 [Source:HGNC Symbol;Acc:HGNC:11148]
		ENSG00000105221	AKT2	protein_coding	AKT serine/threonine kinase 2 [Source:HGNC Symbol;Acc:HGNC:392]
		ENSG00000156508	EEF1A1	protein_coding	eukaryotic translation elongation factor 1 alpha 1 [Source:HGNC Symbol;Acc:HGNC:3189]
		ENSG00000065978	YBX1	protein_coding	Y-box binding protein 1 [Source:HGNC Symbol;Acc:HGNC:8014]
		ENSG00000142173	COL6A2	protein_coding	collagen type VI alpha 2 chain [Source:HGNC Symbol;Acc:HGNC:2212]
		ENSG00000113140	SPARC	protein_coding	secreted protein acidic and cysteine rich [Source:HGNC Symbol;Acc:HGNC:11219]
		ENSG00000229119	RPLP0P9	processed_pseudogene	ribosomal protein lateral stalk subunit P0 pseudogene 9 [Source:HGNC Symbol;Acc:HGNC:55906]
		ENSG00000244398	RPL36AP37	processed_pseudogene	ribosomal protein L36a pseudogene 37 [Source:HGNC Symbol;Acc:HGNC:36969]
		ENSG00000163359	COL6A3	protein_coding	collagen type VI alpha 3 chain [Source:HGNC Symbol;Acc:HGNC:2213]
		ENSG00000142937	RPS8	protein_coding	ribosomal protein S8 [Source:HGNC Symbol;Acc:HGNC:10441]
		ENSG00000108518	PFN1	protein_coding	profilin 1 [Source:HGNC Symbol;Acc:HGNC:8881]
		ENSG00000147649	MTDH	protein_coding	metadherin [Source:HGNC Symbol;Acc:HGNC:29608]
		ENSG00000009307	CSDE1	protein_coding	cold shock domain containing E1 [Source:HGNC Symbol;Acc:HGNC:29905]
		ENSG00000142871	CCN1	protein_coding	cellular communication network factor 1 [Source:HGNC Symbol;Acc:HGNC:2654]
		ENSG00000088832	FKBP1A	protein_coding	FKBP prolyl isomerase 1A [Source:HGNC Symbol;Acc:HGNC:3711]
		ENSG00000166598	HSP90B1	protein_coding	heat shock protein 90 beta family member 1 [Source:HGNC Symbol;Acc:HGNC:12028]
		ENSG00000176014	TUBB6	protein_coding	tubulin beta 6 class V [Source:HGNC Symbol;Acc:HGNC:20776]
		ENSG00000105401	CDC37	protein_coding	cell division cycle 37, HSP90 cochaperone [Source:HGNC Symbol;Acc:HGNC:1735]
		ENSG00000044574	HSPA5	protein_coding	heat shock protein family A (Hsp70) member 5 [Source:HGNC Symbol;Acc:HGNC:5238]
		ENSG00000115053	NCL	protein_coding	nucleolin [Source:HGNC Symbol;Acc:HGNC:7667]
		ENSG00000142541	RPL13A	protein_coding	ribosomal protein L13a [Source:HGNC Symbol;Acc:HGNC:10304]
		ENSG00000163430	FSTL1	protein_coding	follistatin like 1 [Source:HGNC Symbol;Acc:HGNC:3972]
		ENSG00000083845	RPS5	protein_coding	ribosomal protein S5 [Source:HGNC Symbol;Acc:HGNC:10426]
		ENSG00000159674	SPON2	protein_coding	spondin 2 [Source:HGNC Symbol;Acc:HGNC:11253]
		ENSG00000184840	TMED9	protein_coding	transmembrane p24 trafficking protein 9 [Source:HGNC Symbol;Acc:HGNC:24878]
		ENSG00000145592	RPL37	protein_coding	ribosomal protein L37 [Source:HGNC Symbol;Acc:HGNC:10347]
		ENSG00000185896	LAMP1	protein_coding	lysosomal associated membrane protein 1 [Source:HGNC Symbol;Acc:HGNC:6499]
		ENSG00000100345	MYH9	protein_coding	myosin heavy chain 9 [Source:HGNC Symbol;Acc:HGNC:7579]
		ENSG00000034510	TMSB10	protein_coding	thymosin beta 10 [Source:HGNC Symbol;Acc:HGNC:11879]
		ENSG00000088986	DYNLL1	protein_coding	dynein light chain LC8-type 1 [Source:HGNC Symbol;Acc:HGNC:15476]
		ENSG00000187514	PTMA	protein_coding	prothymosin alpha [Source:HGNC Symbol;Acc:HGNC:9623]
		ENSG00000228929	RPS13P2	processed_pseudogene	ribosomal protein S13 pseudogene 2 [Source:HGNC Symbol;Acc:HGNC:36364]
		ENSG00000264229	RNU4ATAC	snRNA	RNA, U4atac small nuclear [Source:HGNC Symbol;Acc:HGNC:34016]
		ENSG00000131469	RPL27	protein_coding	ribosomal protein L27 [Source:HGNC Symbol;Acc:HGNC:10328]
		ENSG00000108344	PSMD3	protein_coding	proteasome 26S subunit, non-ATPase 3 [Source:HGNC Symbol;Acc:HGNC:9560]
		ENSG00000078808	SDF4	protein_coding	stromal cell derived factor 4 [Source:HGNC Symbol;Acc:HGNC:24188]
		ENSG00000249992	TMEM158	protein_coding	transmembrane protein 158 [Source:HGNC Symbol;Acc:HGNC:30293]
		ENSG00000125534	PPDPF	protein_coding	pancreatic progenitor cell differentiation and proliferation factor [Source:HGNC Symbol;Acc:HGNC:16142]
		ENSG00000122406	RPL5	protein_coding	ribosomal protein L5 [Source:HGNC Symbol;Acc:HGNC:10360]
		ENSG00000084207	GSTP1	protein_coding	glutathione S-transferase pi 1 [Source:HGNC Symbol;Acc:HGNC:4638]
		ENSG00000164111	ANXA5	protein_coding	annexin A5 [Source:HGNC Symbol;Acc:HGNC:543]
		ENSG00000112655	PTK7	protein_coding	protein tyrosine kinase 7 (inactive) [Source:HGNC Symbol;Acc:HGNC:9618]
		ENSG00000162734	PEA15	protein_coding	proliferation and apoptosis adaptor protein 15 [Source:HGNC Symbol;Acc:HGNC:8822]
		ENSG00000146677	RPL32P18	processed_pseudogene	ribosomal protein L32 pseudogene 18 [Source:HGNC Symbol;Acc:HGNC:36301]
		ENSG00000167552	TUBA1A	protein_coding	tubulin alpha 1a [Source:HGNC Symbol;Acc:HGNC:20766]
		ENSG00000125868	DSTN	protein_coding	destrin, actin depolymerizing factor [Source:HGNC Symbol;Acc:HGNC:15750]
		ENSG00000130255	RPL36	protein_coding	ribosomal protein L36 [Source:HGNC Symbol;Acc:HGNC:13631]
		ENSG00000071082	RPL31	protein_coding	ribosomal protein L31 [Source:HGNC Symbol;Acc:HGNC:10334]
		ENSG00000161016	RPL8	protein_coding	ribosomal protein L8 [Source:HGNC Symbol;Acc:HGNC:10368]
		ENSG00000147065	MSN	protein_coding	moesin [Source:HGNC Symbol;Acc:HGNC:7373]
		ENSG00000099901	RANBP1	protein_coding	RAN binding protein 1 [Source:HGNC Symbol;Acc:HGNC:9847]
		ENSG00000132341	RAN	protein_coding	RAN, member RAS oncogene family [Source:HGNC Symbol;Acc:HGNC:9846]
		ENSG00000138674	SEC31A	protein_coding	SEC31 homolog A, COPII coat complex component [Source:HGNC Symbol;Acc:HGNC:17052]
		ENSG00000068697	LAPTM4A	protein_coding	lysosomal protein transmembrane 4 alpha [Source:HGNC Symbol;Acc:HGNC:6924]
		ENSG00000099817	POLR2E	protein_coding	RNA polymerase II, I and III subunit E [Source:HGNC Symbol;Acc:HGNC:9192]
		ENSG00000185650	ZFP36L1	protein_coding	ZFP36 ring finger protein like 1 [Source:HGNC Symbol;Acc:HGNC:1107]
		ENSG00000212802	RPL15P3	processed_pseudogene	ribosomal protein L15 pseudogene 3 [Source:HGNC Symbol;Acc:HGNC:21538]
		ENSG00000253626	EIF5AL1	protein_coding	eukaryotic translation initiation factor 5A like 1 [Source:HGNC Symbol;Acc:HGNC:17419]
		ENSG00000226532		processed_pseudogene	pseudogene similar to part of ribosomal protein, large, P1 (RPLP1)
		ENSG00000198755	RPL10A	protein_coding	ribosomal protein L10a [Source:HGNC Symbol;Acc:HGNC:10299]
		ENSG00000244313		processed_pseudogene	ribosomal protein S10 (RPS10) pseudogene
		ENSG00000142676	RPL11	protein_coding	ribosomal protein L11 [Source:HGNC Symbol;Acc:HGNC:10301]
		ENSG00000071054	MAP4K4	protein_coding	mitogen-activated protein kinase kinase kinase kinase 4 [Source:HGNC Symbol;Acc:HGNC:6866]
		ENSG00000204628	RACK1	protein_coding	receptor for activated C kinase 1 [Source:HGNC Symbol;Acc:HGNC:4399]
		ENSG00000144713	RPL32	protein_coding	ribosomal protein L32 [Source:HGNC Symbol;Acc:HGNC:10336]
		ENSG00000168439	STIP1	protein_coding	stress induced phosphoprotein 1 [Source:HGNC Symbol;Acc:HGNC:11387]
		ENSG00000162545	CAMK2N1	protein_coding	calcium/calmodulin dependent protein kinase II inhibitor 1 [Source:HGNC Symbol;Acc:HGNC:24190]
		ENSG00000184900	SUMO3	protein_coding	small ubiquitin like modifier 3 [Source:HGNC Symbol;Acc:HGNC:11124]
		ENSG00000108298	RPL19	protein_coding	ribosomal protein L19 [Source:HGNC Symbol;Acc:HGNC:10312]
		ENSG00000169567	HINT1	protein_coding	histidine triad nucleotide binding protein 1 [Source:HGNC Symbol;Acc:HGNC:4912]
		ENSG00000083312	TNPO1	protein_coding	transportin 1 [Source:HGNC Symbol;Acc:HGNC:6401]
		ENSG00000236824	BCYRN1	scRNA	brain cytoplasmic RNA 1 [Source:HGNC Symbol;Acc:HGNC:1022]
		ENSG00000175166	PSMD2	protein_coding	proteasome 26S subunit ubiquitin receptor, non-ATPase 2 [Source:HGNC Symbol;Acc:HGNC:9559]
		ENSG00000104332	SFRP1	protein_coding	secreted frizzled related protein 1 [Source:HGNC Symbol;Acc:HGNC:10776]
		ENSG00000137818	RPLP1	protein_coding	ribosomal protein lateral stalk subunit P1 [Source:HGNC Symbol;Acc:HGNC:10372]
		ENSG00000074695	LMAN1	protein_coding	lectin, mannose binding 1 [Source:HGNC Symbol;Acc:HGNC:6631]
		ENSG00000171863	RPS7	protein_coding	ribosomal protein S7 [Source:HGNC Symbol;Acc:HGNC:10440]
		ENSG00000147274	RBMX	protein_coding	RNA binding motif protein X-linked [Source:HGNC Symbol;Acc:HGNC:9910]
		ENSG00000113719	ERGIC1	protein_coding	endoplasmic reticulum-golgi intermediate compartment 1 [Source:HGNC Symbol;Acc:HGNC:29205]
		ENSG00000170017	ALCAM	protein_coding	activated leukocyte cell adhesion molecule [Source:HGNC Symbol;Acc:HGNC:400]
		ENSG00000181163	NPM1	protein_coding	nucleophosmin 1 [Source:HGNC Symbol;Acc:HGNC:7910]
		ENSG00000131236	CAP1	protein_coding	cyclase associated actin cytoskeleton regulatory protein 1 [Source:HGNC Symbol;Acc:HGNC:20040]
		ENSG00000147526	TACC1	protein_coding	transforming acidic coiled-coil containing protein 1 [Source:HGNC Symbol;Acc:HGNC:11522]
		ENSG00000141002	TCF25	protein_coding	transcription factor 25 [Source:HGNC Symbol;Acc:HGNC:29181]
		ENSG00000172809	RPL38	protein_coding	ribosomal protein L38 [Source:HGNC Symbol;Acc:HGNC:10349]
		ENSG00000122861	PLAU	protein_coding	plasminogen activator, urokinase [Source:HGNC Symbol;Acc:HGNC:9052]
		ENSG00000125691	RPL23	protein_coding	ribosomal protein L23 [Source:HGNC Symbol;Acc:HGNC:10316]
		ENSG00000076043	REXO2	protein_coding	RNA exonuclease 2 [Source:HGNC Symbol;Acc:HGNC:17851]
		ENSG00000152795	HNRNPDL	protein_coding	heterogeneous nuclear ribonucleoprotein D like [Source:HGNC Symbol;Acc:HGNC:5037]
		ENSG00000182899	RPL35A	protein_coding	ribosomal protein L35a [Source:HGNC Symbol;Acc:HGNC:10345]
		ENSG00000198467	TPM2	protein_coding	tropomyosin 2 [Source:HGNC Symbol;Acc:HGNC:12011]
		ENSG00000167088	SNRPD1	protein_coding	small nuclear ribonucleoprotein D1 polypeptide [Source:HGNC Symbol;Acc:HGNC:11158]
		ENSG00000138071	ACTR2	protein_coding	actin related protein 2 [Source:HGNC Symbol;Acc:HGNC:169]
		ENSG00000185201	IFITM2	protein_coding	interferon induced transmembrane protein 2 [Source:HGNC Symbol;Acc:HGNC:5413]
		ENSG00000145741	BTF3	protein_coding	basic transcription factor 3 [Source:HGNC Symbol;Acc:HGNC:1125]
		ENSG00000120913	PDLIM2	protein_coding	PDZ and LIM domain 2 [Source:HGNC Symbol;Acc:HGNC:13992]
		ENSG00000142534	RPS11	protein_coding	ribosomal protein S11 [Source:HGNC Symbol;Acc:HGNC:10384]
		ENSG00000181019	NQO1	protein_coding	NAD(P)H quinone dehydrogenase 1 [Source:HGNC Symbol;Acc:HGNC:2874]
		ENSG00000154277	UCHL1	protein_coding	ubiquitin C-terminal hydrolase L1 [Source:HGNC Symbol;Acc:HGNC:12513]
		ENSG00000197043	ANXA6	protein_coding	annexin A6 [Source:HGNC Symbol;Acc:HGNC:544]
		ENSG00000013297	CLDN11	protein_coding	claudin 11 [Source:HGNC Symbol;Acc:HGNC:8514]
		ENSG00000114867	EIF4G1	protein_coding	eukaryotic translation initiation factor 4 gamma 1 [Source:HGNC Symbol;Acc:HGNC:3296]
		ENSG00000149257	SERPINH1	protein_coding	serpin family H member 1 [Source:HGNC Symbol;Acc:HGNC:1546]
		ENSG00000168710	AHCYL1	protein_coding	adenosylhomocysteinase like 1 [Source:HGNC Symbol;Acc:HGNC:344]
		ENSG00000222041	CYTOR	lncRNA	cytoskeleton regulator RNA [Source:HGNC Symbol;Acc:HGNC:28717]
		ENSG00000137076	TLN1	protein_coding	talin 1 [Source:HGNC Symbol;Acc:HGNC:11845]
		ENSG00000196262	PPIA	protein_coding	peptidylprolyl isomerase A [Source:HGNC Symbol;Acc:HGNC:9253]
		ENSG00000140416	TPM1	protein_coding	tropomyosin 1 [Source:HGNC Symbol;Acc:HGNC:12010]
		ENSG00000248527	MTATP6P1	unprocessed_pseudogene	MT-ATP6 pseudogene 1 [Source:HGNC Symbol;Acc:HGNC:44575]
		ENSG00000167004	PDIA3	protein_coding	protein disulfide isomerase family A member 3 [Source:HGNC Symbol;Acc:HGNC:4606]
		ENSG00000177700	POLR2L	protein_coding	RNA polymerase II, I and III subunit L [Source:HGNC Symbol;Acc:HGNC:9199]
		ENSG00000006125	AP2B1	protein_coding	adaptor related protein complex 2 subunit beta 1 [Source:HGNC Symbol;Acc:HGNC:563]
		ENSG00000148303	RPL7A	protein_coding	ribosomal protein L7a [Source:HGNC Symbol;Acc:HGNC:10364]
		ENSG00000110955	ATP5F1B	protein_coding	ATP synthase F1 subunit beta [Source:HGNC Symbol;Acc:HGNC:830]
		ENSG00000130985	UBA1	protein_coding	ubiquitin like modifier activating enzyme 1 [Source:HGNC Symbol;Acc:HGNC:12469]
		ENSG00000100243	CYB5R3	protein_coding	cytochrome b5 reductase 3 [Source:HGNC Symbol;Acc:HGNC:2873]
		ENSG00000185551	NR2F2	protein_coding	nuclear receptor subfamily 2 group F member 2 [Source:HGNC Symbol;Acc:HGNC:7976]
		ENSG00000109180	OCIAD1	protein_coding	OCIA domain containing 1 [Source:HGNC Symbol;Acc:HGNC:16074]
		ENSG00000105968	H2AZ2	protein_coding	H2A.Z variant histone 2 [Source:HGNC Symbol;Acc:HGNC:20664]
		ENSG00000175550	DRAP1	protein_coding	DR1 associated protein 1 [Source:HGNC Symbol;Acc:HGNC:3019]
		ENSG00000134363	FST	protein_coding	follistatin [Source:HGNC Symbol;Acc:HGNC:3971]
		ENSG00000111669	TPI1	protein_coding	triosephosphate isomerase 1 [Source:HGNC Symbol;Acc:HGNC:12009]
		ENSG00000152601	MBNL1	protein_coding	muscleblind like splicing regulator 1 [Source:HGNC Symbol;Acc:HGNC:6923]
		ENSG00000100316	RPL3	protein_coding	ribosomal protein L3 [Source:HGNC Symbol;Acc:HGNC:10332]
		ENSG00000164713	BRI3	protein_coding	brain protein I3 [Source:HGNC Symbol;Acc:HGNC:1109]
		ENSG00000231500	RPS18	protein_coding	ribosomal protein S18 [Source:HGNC Symbol;Acc:HGNC:10401]
		ENSG00000243829		processed_pseudogene	ribosomal protein S9 (RPS9) pseudogene
		ENSG00000162889	MAPKAPK2	protein_coding	MAPK activated protein kinase 2 [Source:HGNC Symbol;Acc:HGNC:6887]
		ENSG00000138668	HNRNPD	protein_coding	heterogeneous nuclear ribonucleoprotein D [Source:HGNC Symbol;Acc:HGNC:5036]
		ENSG00000100234	TIMP3	protein_coding	TIMP metallopeptidase inhibitor 3 [Source:HGNC Symbol;Acc:HGNC:11822]
		ENSG00000189043	NDUFA4	protein_coding	NDUFA4 mitochondrial complex associated [Source:HGNC Symbol;Acc:HGNC:7687]
		ENSG00000070614	NDST1	protein_coding	N-deacetylase and N-sulfotransferase 1 [Source:HGNC Symbol;Acc:HGNC:7680]
		ENSG00000178980	SELENOW	protein_coding	selenoprotein W [Source:HGNC Symbol;Acc:HGNC:10752]
		ENSG00000198258	UBL5	protein_coding	ubiquitin like 5 [Source:HGNC Symbol;Acc:HGNC:13736]
		ENSG00000136810	TXN	protein_coding	thioredoxin [Source:HGNC Symbol;Acc:HGNC:12435]
		ENSG00000215030	RPL13P12	processed_pseudogene	ribosomal protein L13 pseudogene 12 [Source:HGNC Symbol;Acc:HGNC:35701]
		ENSG00000163682	RPL9	protein_coding	ribosomal protein L9 [Source:HGNC Symbol;Acc:HGNC:10369]
		ENSG00000198363	ASPH	protein_coding	aspartate beta-hydroxylase [Source:HGNC Symbol;Acc:HGNC:757]
		ENSG00000187109	NAP1L1	protein_coding	nucleosome assembly protein 1 like 1 [Source:HGNC Symbol;Acc:HGNC:7637]
		ENSG00000100401	RANGAP1	protein_coding	Ran GTPase activating protein 1 [Source:HGNC Symbol;Acc:HGNC:9854]
		ENSG00000174748	RPL15	protein_coding	ribosomal protein L15 [Source:HGNC Symbol;Acc:HGNC:10306]
		ENSG00000089157	RPLP0	protein_coding	ribosomal protein lateral stalk subunit P0 [Source:HGNC Symbol;Acc:HGNC:10371]
		ENSG00000175745	NR2F1	protein_coding	nuclear receptor subfamily 2 group F member 1 [Source:HGNC Symbol;Acc:HGNC:7975]
		ENSG00000013810	TACC3	protein_coding	transforming acidic coiled-coil containing protein 3 [Source:HGNC Symbol;Acc:HGNC:11524]
		ENSG00000129038	LOXL1	protein_coding	lysyl oxidase like 1 [Source:HGNC Symbol;Acc:HGNC:6665]
		ENSG00000115306	SPTBN1	protein_coding	spectrin beta, non-erythrocytic 1 [Source:HGNC Symbol;Acc:HGNC:11275]
		ENSG00000087365	SF3B2	protein_coding	splicing factor 3b subunit 2 [Source:HGNC Symbol;Acc:HGNC:10769]
		ENSG00000100353	EIF3D	protein_coding	eukaryotic translation initiation factor 3 subunit D [Source:HGNC Symbol;Acc:HGNC:3278]
		ENSG00000117298	ECE1	protein_coding	endothelin converting enzyme 1 [Source:HGNC Symbol;Acc:HGNC:3146]
		ENSG00000119681	LTBP2	protein_coding	latent transforming growth factor beta binding protein 2 [Source:HGNC Symbol;Acc:HGNC:6715]
		ENSG00000050405	LIMA1	protein_coding	LIM domain and actin binding 1 [Source:HGNC Symbol;Acc:HGNC:24636]
		ENSG00000090615	GOLGA3	protein_coding	golgin A3 [Source:HGNC Symbol;Acc:HGNC:4426]
		ENSG00000173812	EIF1	protein_coding	eukaryotic translation initiation factor 1 [Source:HGNC Symbol;Acc:HGNC:3249]
		ENSG00000030582	GRN	protein_coding	granulin precursor [Source:HGNC Symbol;Acc:HGNC:4601]
		ENSG00000170275	CRTAP	protein_coding	cartilage associated protein [Source:HGNC Symbol;Acc:HGNC:2379]
		ENSG00000114302	PRKAR2A	protein_coding	protein kinase cAMP-dependent type II regulatory subunit alpha [Source:HGNC Symbol;Acc:HGNC:9391]
		ENSG00000244245		processed_pseudogene	ribosomal protein S20 (RPS20) pseudogene
		ENSG00000188612	SUMO2	protein_coding	small ubiquitin like modifier 2 [Source:HGNC Symbol;Acc:HGNC:11125]
		ENSG00000179820	MYADM	protein_coding	myeloid associated differentiation marker [Source:HGNC Symbol;Acc:HGNC:7544]
		ENSG00000196396	PTPN1	protein_coding	protein tyrosine phosphatase non-receptor type 1 [Source:HGNC Symbol;Acc:HGNC:9642]
		ENSG00000128656	CHN1	protein_coding	chimerin 1 [Source:HGNC Symbol;Acc:HGNC:1943]
		ENSG00000153071	DAB2	protein_coding	DAB adaptor protein 2 [Source:HGNC Symbol;Acc:HGNC:2662]
		ENSG00000129116	PALLD	protein_coding	palladin, cytoskeletal associated protein [Source:HGNC Symbol;Acc:HGNC:17068]
		ENSG00000074842	MYDGF	protein_coding	myeloid derived growth factor [Source:HGNC Symbol;Acc:HGNC:16948]
		ENSG00000170955	CAVIN3	protein_coding	caveolae associated protein 3 [Source:HGNC Symbol;Acc:HGNC:9400]
		ENSG00000153113	CAST	lncRNA	calpastatin [Source:HGNC Symbol;Acc:HGNC:1515]
		ENSG00000218426		processed_pseudogene	60S ribosomal protein L27a (RPL27A) pseudogene
		ENSG00000198900	TOP1	protein_coding	DNA topoisomerase I [Source:HGNC Symbol;Acc:HGNC:11986]
		ENSG00000116871	MAP7D1	protein_coding	MAP7 domain containing 1 [Source:HGNC Symbol;Acc:HGNC:25514]
		ENSG00000105323	HNRNPUL1	protein_coding	heterogeneous nuclear ribonucleoprotein U like 1 [Source:HGNC Symbol;Acc:HGNC:17011]
		ENSG00000198959	TGM2	protein_coding	transglutaminase 2 [Source:HGNC Symbol;Acc:HGNC:11778]
		ENSG00000172717	GARIN2	protein_coding	golgi associated RAB2 interactor family member 2 [Source:HGNC Symbol;Acc:HGNC:20101]
		ENSG00000197746	PSAP	protein_coding	prosaposin [Source:HGNC Symbol;Acc:HGNC:9498]
		ENSG00000183255	PTTG1IP	protein_coding	PTTG1 interacting protein [Source:HGNC Symbol;Acc:HGNC:13524]
		ENSG00000213315		processed_pseudogene	ribosomal protein S18 (RPS18) pseudogene
		ENSG00000136240	KDELR2	protein_coding	KDEL endoplasmic reticulum protein retention receptor 2 [Source:HGNC Symbol;Acc:HGNC:6305]
		ENSG00000169976	SF3B5	protein_coding	splicing factor 3b subunit 5 [Source:HGNC Symbol;Acc:HGNC:21083]
		ENSG00000107581	EIF3A	protein_coding	eukaryotic translation initiation factor 3 subunit A [Source:HGNC Symbol;Acc:HGNC:3271]
		ENSG00000131100	ATP6V1E1	protein_coding	ATPase H+ transporting V1 subunit E1 [Source:HGNC Symbol;Acc:HGNC:857]
		ENSG00000136942	RPL35	protein_coding	ribosomal protein L35 [Source:HGNC Symbol;Acc:HGNC:10344]
		ENSG00000132432	SEC61G	protein_coding	SEC61 translocon subunit gamma [Source:HGNC Symbol;Acc:HGNC:18277]
		ENSG00000196683	TOMM7	protein_coding	translocase of outer mitochondrial membrane 7 [Source:HGNC Symbol;Acc:HGNC:21648]
		ENSG00000196531	NACA	protein_coding	nascent polypeptide associated complex subunit alpha [Source:HGNC Symbol;Acc:HGNC:7629]
		ENSG00000087245	MMP2	protein_coding	matrix metallopeptidase 2 [Source:HGNC Symbol;Acc:HGNC:7166]
		ENSG00000189343	RPS2P46	processed_pseudogene	ribosomal protein S2 pseudogene 46 [Source:HGNC Symbol;Acc:HGNC:35839]
		ENSG00000293057		lncRNA	novel transcript
		ENSG00000239524	RPL32P34	processed_pseudogene	ribosomal protein L32 pseudogene 34 [Source:HGNC Symbol;Acc:HGNC:35903]
		ENSG00000113721	PDGFRB	protein_coding	platelet derived growth factor receptor beta [Source:HGNC Symbol;Acc:HGNC:8804]
		ENSG00000214535	RPS15AP1	processed_pseudogene	ribosomal protein S15a pseudogene 1 [Source:HGNC Symbol;Acc:HGNC:16598]
		ENSG00000109971	HSPA8	protein_coding	heat shock protein family A (Hsp70) member 8 [Source:HGNC Symbol;Acc:HGNC:5241]
		ENSG00000034152	MAP2K3	protein_coding	mitogen-activated protein kinase kinase 3 [Source:HGNC Symbol;Acc:HGNC:6843]
		ENSG00000164611	PTTG1	protein_coding	PTTG1 regulator of sister chromatid separation, securin [Source:HGNC Symbol;Acc:HGNC:9690]
		ENSG00000068489	PRR11	protein_coding	proline rich 11 [Source:HGNC Symbol;Acc:HGNC:25619]
		ENSG00000141756	FKBP10	protein_coding	FKBP prolyl isomerase 10 [Source:HGNC Symbol;Acc:HGNC:18169]
		ENSG00000156467	UQCRB	protein_coding	ubiquinol-cytochrome c reductase binding protein [Source:HGNC Symbol;Acc:HGNC:12582]
		ENSG00000135318	NT5E	protein_coding	5'-nucleotidase ecto [Source:HGNC Symbol;Acc:HGNC:8021]
		ENSG00000188846	RPL14	protein_coding	ribosomal protein L14 [Source:HGNC Symbol;Acc:HGNC:10305]
		ENSG00000177600	RPLP2	protein_coding	ribosomal protein lateral stalk subunit P2 [Source:HGNC Symbol;Acc:HGNC:10377]
		ENSG00000170759	KIF5B	protein_coding	kinesin family member 5B [Source:HGNC Symbol;Acc:HGNC:6324]
		ENSG00000138814	PPP3CA	protein_coding	protein phosphatase 3 catalytic subunit alpha [Source:HGNC Symbol;Acc:HGNC:9314]
		ENSG00000229659	RPL26P6	processed_pseudogene	ribosomal protein L26 pseudogene 6 [Source:HGNC Symbol;Acc:HGNC:34023]
		ENSG00000110237	ARHGEF17	protein_coding	Rho guanine nucleotide exchange factor 17 [Source:HGNC Symbol;Acc:HGNC:21726]
		ENSG00000142507	PSMB6	protein_coding	proteasome 20S subunit beta 6 [Source:HGNC Symbol;Acc:HGNC:9543]
		ENSG00000099800	TIMM13	protein_coding	translocase of inner mitochondrial membrane 13 [Source:HGNC Symbol;Acc:HGNC:11816]
		ENSG00000135919	SERPINE2	protein_coding	serpin family E member 2 [Source:HGNC Symbol;Acc:HGNC:8951]
		ENSG00000035403	VCL	protein_coding	vinculin [Source:HGNC Symbol;Acc:HGNC:12665]
		ENSG00000196576	PLXNB2	protein_coding	plexin B2 [Source:HGNC Symbol;Acc:HGNC:9104]
		ENSG00000171530	TBCA	protein_coding	tubulin folding cofactor A [Source:HGNC Symbol;Acc:HGNC:11579]
		ENSG00000135046	ANXA1	protein_coding	annexin A1 [Source:HGNC Symbol;Acc:HGNC:533]
		ENSG00000108828	VAT1	protein_coding	vesicle amine transport 1 [Source:HGNC Symbol;Acc:HGNC:16919]
		ENSG00000277443	MARCKS	protein_coding	myristoylated alanine rich protein kinase C substrate [Source:HGNC Symbol;Acc:HGNC:6759]
		ENSG00000136149	RPL13AP25	processed_pseudogene	ribosomal protein L13a pseudogene 25 [Source:HGNC Symbol;Acc:HGNC:36981]
		ENSG00000149357	LAMTOR1	protein_coding	late endosomal/lysosomal adaptor, MAPK and MTOR activator 1 [Source:HGNC Symbol;Acc:HGNC:26068]
		ENSG00000130726	TRIM28	protein_coding	tripartite motif containing 28 [Source:HGNC Symbol;Acc:HGNC:16384]
		ENSG00000168172	HOOK3	protein_coding	hook microtubule tethering protein 3 [Source:HGNC Symbol;Acc:HGNC:23576]
		ENSG00000227081	RPS27P3	processed_pseudogene	ribosomal protein S27 pseudogene 3 [Source:HGNC Symbol;Acc:HGNC:17445]
		ENSG00000149187	CELF1	protein_coding	CUGBP Elav-like family member 1 [Source:HGNC Symbol;Acc:HGNC:2549]
		ENSG00000134369	NAV1	protein_coding	neuron navigator 1 [Source:HGNC Symbol;Acc:HGNC:15989]
		ENSG00000157654	PALM2AKAP2	protein_coding	PALM2 and AKAP2 fusion [Source:HGNC Symbol;Acc:HGNC:33529]
		ENSG00000169813	HNRNPF	protein_coding	heterogeneous nuclear ribonucleoprotein F [Source:HGNC Symbol;Acc:HGNC:5039]
		ENSG00000230734	RPL10P3	processed_pseudogene	ribosomal protein L10 pseudogene 3 [Source:HGNC Symbol;Acc:HGNC:23300]
		ENSG00000147403	RPL10	protein_coding	ribosomal protein L10 [Source:HGNC Symbol;Acc:HGNC:10298]
		ENSG00000105220	GPI	protein_coding	glucose-6-phosphate isomerase [Source:HGNC Symbol;Acc:HGNC:4458]
		ENSG00000077147	TM9SF3	protein_coding	transmembrane 9 superfamily member 3 [Source:HGNC Symbol;Acc:HGNC:21529]
		ENSG00000075415	SLC25A3	protein_coding	solute carrier family 25 member 3 [Source:HGNC Symbol;Acc:HGNC:10989]
		ENSG00000165502	RPL36AL	protein_coding	ribosomal protein L36a like [Source:HGNC Symbol;Acc:HGNC:10346]
		ENSG00000166147	FBN1	protein_coding	fibrillin 1 [Source:HGNC Symbol;Acc:HGNC:3603]
		ENSG00000166949	SMAD3	protein_coding	SMAD family member 3 [Source:HGNC Symbol;Acc:HGNC:6769]
		ENSG00000168137	SETD5	protein_coding	SET domain containing 5 [Source:HGNC Symbol;Acc:HGNC:25566]
		ENSG00000067167	TRAM1	protein_coding	translocation associated membrane protein 1 [Source:HGNC Symbol;Acc:HGNC:20568]
		ENSG00000125520	SLC2A4RG	protein_coding	SLC2A4 regulator [Source:HGNC Symbol;Acc:HGNC:15930]
		ENSG00000135111	TBX3	protein_coding	T-box transcription factor 3 [Source:HGNC Symbol;Acc:HGNC:11602]
		ENSG00000152104	PTPN14	protein_coding	protein tyrosine phosphatase non-receptor type 14 [Source:HGNC Symbol;Acc:HGNC:9647]
		ENSG00000220130		processed_pseudogene	small EDRK-rich factor 2 (SERF2) pseudogene
		ENSG00000089009	RPL6	protein_coding	ribosomal protein L6 [Source:HGNC Symbol;Acc:HGNC:10362]
		ENSG00000096746	HNRNPH3	protein_coding	heterogeneous nuclear ribonucleoprotein H3 [Source:HGNC Symbol;Acc:HGNC:5043]
		ENSG00000165280	VCP	protein_coding	valosin containing protein [Source:HGNC Symbol;Acc:HGNC:12666]
		ENSG00000141867	BRD4	protein_coding	bromodomain containing 4 [Source:HGNC Symbol;Acc:HGNC:13575]
		ENSG00000132688	NES	protein_coding	nestin [Source:HGNC Symbol;Acc:HGNC:7756]
		ENSG00000172354	GNB2	protein_coding	G protein subunit beta 2 [Source:HGNC Symbol;Acc:HGNC:4398]
		ENSG00000168393	DTYMK	protein_coding	deoxythymidylate kinase [Source:HGNC Symbol;Acc:HGNC:3061]
		ENSG00000122026	RPL21	protein_coding	ribosomal protein L21 [Source:HGNC Symbol;Acc:HGNC:10313]
		ENSG00000103342	GSPT1	protein_coding	G1 to S phase transition 1 [Source:HGNC Symbol;Acc:HGNC:4621]
		ENSG00000071626	DAZAP1	protein_coding	DAZ associated protein 1 [Source:HGNC Symbol;Acc:HGNC:2683]
		ENSG00000197747	S100A10	protein_coding	S100 calcium binding protein A10 [Source:HGNC Symbol;Acc:HGNC:10487]
		ENSG00000185728	YTHDF3	protein_coding	YTH N6-methyladenosine RNA binding protein F3 [Source:HGNC Symbol;Acc:HGNC:26465]
		ENSG00000092201	SUPT16H	protein_coding	SPT16 homolog, facilitates chromatin remodeling subunit [Source:HGNC Symbol;Acc:HGNC:11465]
		ENSG00000162244	RPL29	protein_coding	ribosomal protein L29 [Source:HGNC Symbol;Acc:HGNC:10331]
		ENSG00000145050	MANF	protein_coding	mesencephalic astrocyte derived neurotrophic factor [Source:HGNC Symbol;Acc:HGNC:15461]
		ENSG00000121068	TBX2	protein_coding	T-box transcription factor 2 [Source:HGNC Symbol;Acc:HGNC:11597]
		ENSG00000163931	TKT	protein_coding	transketolase [Source:HGNC Symbol;Acc:HGNC:11834]
		ENSG00000102119	EMD	protein_coding	emerin [Source:HGNC Symbol;Acc:HGNC:3331]
		ENSG00000243147	MRPL33	protein_coding	mitochondrial ribosomal protein L33 [Source:HGNC Symbol;Acc:HGNC:14487]
		ENSG00000143977	SNRPG	protein_coding	small nuclear ribonucleoprotein polypeptide G [Source:HGNC Symbol;Acc:HGNC:11163]
		ENSG00000185627	PSMD13	protein_coding	proteasome 26S subunit, non-ATPase 13 [Source:HGNC Symbol;Acc:HGNC:9558]
		ENSG00000114416	FXR1	protein_coding	FMR1 autosomal homolog 1 [Source:HGNC Symbol;Acc:HGNC:4023]
		ENSG00000124191	TOX2	protein_coding	TOX high mobility group box family member 2 [Source:HGNC Symbol;Acc:HGNC:16095]
		ENSG00000164405	UQCRQ	protein_coding	ubiquinol-cytochrome c reductase complex III subunit VII [Source:HGNC Symbol;Acc:HGNC:29594]
		ENSG00000112695	COX7A2	protein_coding	cytochrome c oxidase subunit 7A2 [Source:HGNC Symbol;Acc:HGNC:2288]
		ENSG00000182481	KPNA2	protein_coding	karyopherin subunit alpha 2 [Source:HGNC Symbol;Acc:HGNC:6395]
		ENSG00000102144	PGK1	protein_coding	phosphoglycerate kinase 1 [Source:HGNC Symbol;Acc:HGNC:8896]
		ENSG00000197958	RPL12	protein_coding	ribosomal protein L12 [Source:HGNC Symbol;Acc:HGNC:10302]
		ENSG00000100650	SRSF5	protein_coding	serine and arginine rich splicing factor 5 [Source:HGNC Symbol;Acc:HGNC:10787]
		ENSG00000114942	EEF1B2	protein_coding	eukaryotic translation elongation factor 1 beta 2 [Source:HGNC Symbol;Acc:HGNC:3208]
		ENSG00000140262	TCF12	protein_coding	transcription factor 12 [Source:HGNC Symbol;Acc:HGNC:11623]
		ENSG00000049656	CLPTM1L	protein_coding	CLPTM1 like [Source:HGNC Symbol;Acc:HGNC:24308]
		ENSG00000155254	MARVELD1	protein_coding	MARVEL domain containing 1 [Source:HGNC Symbol;Acc:HGNC:28674]
		ENSG00000164919	COX6C	protein_coding	cytochrome c oxidase subunit 6C [Source:HGNC Symbol;Acc:HGNC:2285]
		ENSG00000108654	DDX5	protein_coding	DEAD-box helicase 5 [Source:HGNC Symbol;Acc:HGNC:2746]
		ENSG00000131016	AKAP12	protein_coding	A-kinase anchoring protein 12 [Source:HGNC Symbol;Acc:HGNC:370]
		ENSG00000051128	HOMER3	protein_coding	homer scaffold protein 3 [Source:HGNC Symbol;Acc:HGNC:17514]
		ENSG00000161970	RPL26	protein_coding	ribosomal protein L26 [Source:HGNC Symbol;Acc:HGNC:10327]
		ENSG00000182287	AP1S2	protein_coding	adaptor related protein complex 1 subunit sigma 2 [Source:HGNC Symbol;Acc:HGNC:560]
		ENSG00000025800	KPNA6	protein_coding	karyopherin subunit alpha 6 [Source:HGNC Symbol;Acc:HGNC:6399]
		ENSG00000148516	ZEB1	protein_coding	zinc finger E-box binding homeobox 1 [Source:HGNC Symbol;Acc:HGNC:11642]
		ENSG00000127922	SEM1	protein_coding	SEM1 26S proteasome subunit [Source:HGNC Symbol;Acc:HGNC:10845]
		ENSG00000117411	B4GALT2	protein_coding	beta-1,4-galactosyltransferase 2 [Source:HGNC Symbol;Acc:HGNC:925]
		ENSG00000162909	CAPN2	protein_coding	calpain 2 [Source:HGNC Symbol;Acc:HGNC:1479]
		ENSG00000108107	RPL28	protein_coding	ribosomal protein L28 [Source:HGNC Symbol;Acc:HGNC:10330]
		ENSG00000164040	PGRMC2	protein_coding	progesterone receptor membrane component 2 [Source:HGNC Symbol;Acc:HGNC:16089]
		ENSG00000174437	ATP2A2	protein_coding	ATPase sarcoplasmic/endoplasmic reticulum Ca2+ transporting 2 [Source:HGNC Symbol;Acc:HGNC:812]
		ENSG00000176619	LMNB2	protein_coding	lamin B2 [Source:HGNC Symbol;Acc:HGNC:6638]
		ENSG00000153317	ASAP1	protein_coding	ArfGAP with SH3 domain, ankyrin repeat and PH domain 1 [Source:HGNC Symbol;Acc:HGNC:2720]
		ENSG00000102900	NUP93	protein_coding	nucleoporin 93 [Source:HGNC Symbol;Acc:HGNC:28958]
		ENSG00000107341	UBE2R2	protein_coding	ubiquitin conjugating enzyme E2 R2 [Source:HGNC Symbol;Acc:HGNC:19907]
		ENSG00000103994	ZNF106	protein_coding	zinc finger protein 106 [Source:HGNC Symbol;Acc:HGNC:12886]
		ENSG00000100591	AHSA1	protein_coding	activator of HSP90 ATPase activity 1 [Source:HGNC Symbol;Acc:HGNC:1189]
		ENSG00000079785	DDX1	protein_coding	DEAD-box helicase 1 [Source:HGNC Symbol;Acc:HGNC:2734]
		ENSG00000164442	CITED2	protein_coding	Cbp/p300 interacting transactivator with Glu/Asp rich carboxy-terminal domain 2 [Source:HGNC Symbol;Acc:HGNC:1987]
		ENSG00000088325	TPX2	protein_coding	TPX2 microtubule nucleation factor [Source:HGNC Symbol;Acc:HGNC:1249]
		ENSG00000173120	KDM2A	protein_coding	lysine demethylase 2A [Source:HGNC Symbol;Acc:HGNC:13606]
		ENSG00000169223	LMAN2	protein_coding	lectin, mannose binding 2 [Source:HGNC Symbol;Acc:HGNC:16986]
		ENSG00000132963	POMP	protein_coding	proteasome maturation protein [Source:HGNC Symbol;Acc:HGNC:20330]
		ENSG00000147133	TAF1	protein_coding	TATA-box binding protein associated factor 1 [Source:HGNC Symbol;Acc:HGNC:11535]
		ENSG00000164924	YWHAZ	protein_coding	tyrosine 3-monooxygenase/tryptophan 5-monooxygenase activation protein zeta [Source:HGNC Symbol;Acc:HGNC:12855]
		ENSG00000077782	FGFR1	protein_coding	fibroblast growth factor receptor 1 [Source:HGNC Symbol;Acc:HGNC:3688]
		ENSG00000125817	CENPB	protein_coding	centromere protein B [Source:HGNC Symbol;Acc:HGNC:1852]
		ENSG00000171858	RPS21	protein_coding	ribosomal protein S21 [Source:HGNC Symbol;Acc:HGNC:10409]
		ENSG00000170043	TRAPPC1	protein_coding	trafficking protein particle complex subunit 1 [Source:HGNC Symbol;Acc:HGNC:19894]
		ENSG00000168785	TSPAN5	protein_coding	tetraspanin 5 [Source:HGNC Symbol;Acc:HGNC:17753]
		ENSG00000125356	NDUFA1	protein_coding	NADH:ubiquinone oxidoreductase subunit A1 [Source:HGNC Symbol;Acc:HGNC:7683]
		ENSG00000115241	PPM1G	protein_coding	protein phosphatase, Mg2+/Mn2+ dependent 1G [Source:HGNC Symbol;Acc:HGNC:9278]
		ENSG00000087074	PPP1R15A	protein_coding	protein phosphatase 1 regulatory subunit 15A [Source:HGNC Symbol;Acc:HGNC:14375]
		ENSG00000180304	OAZ2	protein_coding	ornithine decarboxylase antizyme 2 [Source:HGNC Symbol;Acc:HGNC:8096]
		ENSG00000172534	HCFC1	protein_coding	host cell factor C1 [Source:HGNC Symbol;Acc:HGNC:4839]
		ENSG00000087460	GNAS	protein_coding	GNAS complex locus [Source:HGNC Symbol;Acc:HGNC:4392]
		ENSG00000221823	PPP3R1	protein_coding	protein phosphatase 3 regulatory subunit B, alpha [Source:HGNC Symbol;Acc:HGNC:9317]
		ENSG00000175573	C11orf68	protein_coding	chromosome 11 open reading frame 68 [Source:HGNC Symbol;Acc:HGNC:28801]
		ENSG00000114439	BBX	protein_coding	BBX high mobility group box domain containing [Source:HGNC Symbol;Acc:HGNC:14422]
		ENSG00000072501	SMC1A	protein_coding	structural maintenance of chromosomes 1A [Source:HGNC Symbol;Acc:HGNC:11111]
		ENSG00000170855	TRIAP1	protein_coding	TP53 regulated inhibitor of apoptosis 1 [Source:HGNC Symbol;Acc:HGNC:26937]
		ENSG00000172301	COPRS	protein_coding	coordinator of PRMT5 and differentiation stimulator [Source:HGNC Symbol;Acc:HGNC:28848]
		ENSG00000149136	SSRP1	protein_coding	structure specific recognition protein 1 [Source:HGNC Symbol;Acc:HGNC:11327]
		ENSG00000008394	MGST1	protein_coding	microsomal glutathione S-transferase 1 [Source:HGNC Symbol;Acc:HGNC:7061]
		ENSG00000006327	TNFRSF12A	protein_coding	TNF receptor superfamily member 12A [Source:HGNC Symbol;Acc:HGNC:18152]
		ENSG00000011422	PLAUR	protein_coding	plasminogen activator, urokinase receptor [Source:HGNC Symbol;Acc:HGNC:9053]
		ENSG00000063245	EPN1	protein_coding	epsin 1 [Source:HGNC Symbol;Acc:HGNC:21604]
		ENSG00000008838	MED24	protein_coding	mediator complex subunit 24 [Source:HGNC Symbol;Acc:HGNC:22963]
		ENSG00000151366	NDUFC2	protein_coding	NADH:ubiquinone oxidoreductase subunit C2 [Source:HGNC Symbol;Acc:HGNC:7706]
		ENSG00000213593	TMX2	protein_coding	thioredoxin related transmembrane protein 2 [Source:HGNC Symbol;Acc:HGNC:30739]
		ENSG00000214357	NEURL1B	protein_coding	neuralized E3 ubiquitin protein ligase 1B [Source:HGNC Symbol;Acc:HGNC:35422]
		ENSG00000159352	PSMD4	protein_coding	proteasome 26S subunit ubiquitin receptor, non-ATPase 4 [Source:HGNC Symbol;Acc:HGNC:9561]
		ENSG00000129562	DAD1	protein_coding	defender against cell death 1 [Source:HGNC Symbol;Acc:HGNC:2664]
		ENSG00000079246	XRCC5	protein_coding	X-ray repair cross complementing 5 [Source:HGNC Symbol;Acc:HGNC:12833]
		ENSG00000204262	COL5A2	protein_coding	collagen type V alpha 2 chain [Source:HGNC Symbol;Acc:HGNC:2210]
		ENSG00000110700	RPS13	protein_coding	ribosomal protein S13 [Source:HGNC Symbol;Acc:HGNC:10386]
		ENSG00000266472	MRPS21	protein_coding	mitochondrial ribosomal protein S21 [Source:HGNC Symbol;Acc:HGNC:14046]
		ENSG00000160087	UBE2J2	protein_coding	ubiquitin conjugating enzyme E2 J2 [Source:HGNC Symbol;Acc:HGNC:19268]
		ENSG00000138675	FGF5	protein_coding	fibroblast growth factor 5 [Source:HGNC Symbol;Acc:HGNC:3683]
		ENSG00000136930	PSMB7	protein_coding	proteasome 20S subunit beta 7 [Source:HGNC Symbol;Acc:HGNC:9544]
		ENSG00000075142	SRI	protein_coding	sorcin [Source:HGNC Symbol;Acc:HGNC:11292]
		ENSG00000058262	SEC61A1	protein_coding	SEC61 translocon subunit alpha 1 [Source:HGNC Symbol;Acc:HGNC:18276]
		ENSG00000151327	FAM177A1	protein_coding	family with sequence similarity 177 member A1 [Source:HGNC Symbol;Acc:HGNC:19829]
		ENSG00000185641		processed_pseudogene	ribosomal protein S25 (RPS25) pseudogene
		ENSG00000129250	KIF1C	protein_coding	kinesin family member 1C [Source:HGNC Symbol;Acc:HGNC:6317]
		ENSG00000115268	RPS15	protein_coding	ribosomal protein S15 [Source:HGNC Symbol;Acc:HGNC:10388]
		ENSG00000168028	RPSA	protein_coding	ribosomal protein SA [Source:HGNC Symbol;Acc:HGNC:6502]
		ENSG00000177606	JUN	protein_coding	Jun proto-oncogene, AP-1 transcription factor subunit [Source:HGNC Symbol;Acc:HGNC:6204]
		ENSG00000105176	URI1	protein_coding	URI1 prefoldin like chaperone [Source:HGNC Symbol;Acc:HGNC:13236]
		ENSG00000182197	EXT1	protein_coding	exostosin glycosyltransferase 1 [Source:HGNC Symbol;Acc:HGNC:3512]
		ENSG00000133216	EPHB2	protein_coding	EPH receptor B2 [Source:HGNC Symbol;Acc:HGNC:3393]
		ENSG00000042753	AP2S1	protein_coding	adaptor related protein complex 2 subunit sigma 1 [Source:HGNC Symbol;Acc:HGNC:565]
		ENSG00000111799	COL12A1	protein_coding	collagen type XII alpha 1 chain [Source:HGNC Symbol;Acc:HGNC:2188]
		ENSG00000065135	GNAI3	protein_coding	G protein subunit alpha i3 [Source:HGNC Symbol;Acc:HGNC:4387]
		ENSG00000170004	CHD3	protein_coding	chromodomain helicase DNA binding protein 3 [Source:HGNC Symbol;Acc:HGNC:1918]
		ENSG00000113657	DPYSL3	protein_coding	dihydropyrimidinase like 3 [Source:HGNC Symbol;Acc:HGNC:3015]
		ENSG00000104979	C19orf53	protein_coding	chromosome 19 open reading frame 53 [Source:HGNC Symbol;Acc:HGNC:24991]
		ENSG00000169710	FASN	protein_coding	fatty acid synthase [Source:HGNC Symbol;Acc:HGNC:3594]
		ENSG00000126698	DNAJC8	protein_coding	DnaJ heat shock protein family (Hsp40) member C8 [Source:HGNC Symbol;Acc:HGNC:15470]
		ENSG00000063660	GPC1	protein_coding	glypican 1 [Source:HGNC Symbol;Acc:HGNC:4449]
		ENSG00000126067	PSMB2	protein_coding	proteasome 20S subunit beta 2 [Source:HGNC Symbol;Acc:HGNC:9539]
		ENSG00000158290	CUL4B	protein_coding	cullin 4B [Source:HGNC Symbol;Acc:HGNC:2555]
		ENSG00000134668	SPOCD1	protein_coding	SPOC domain containing 1 [Source:HGNC Symbol;Acc:HGNC:26338]
		ENSG00000134419	RPS15A	protein_coding	ribosomal protein S15a [Source:HGNC Symbol;Acc:HGNC:10389]
		ENSG00000106367	AP1S1	protein_coding	adaptor related protein complex 1 subunit sigma 1 [Source:HGNC Symbol;Acc:HGNC:559]
		ENSG00000115128	SF3B6	protein_coding	splicing factor 3b subunit 6 [Source:HGNC Symbol;Acc:HGNC:30096]
		ENSG00000130635	COL5A1	protein_coding	collagen type V alpha 1 chain [Source:HGNC Symbol;Acc:HGNC:2209]
		ENSG00000109861	CTSC	protein_coding	cathepsin C [Source:HGNC Symbol;Acc:HGNC:2528]
		ENSG00000161544	CYGB	protein_coding	cytoglobin [Source:HGNC Symbol;Acc:HGNC:16505]
		ENSG00000125743	SNRPD2	protein_coding	small nuclear ribonucleoprotein D2 polypeptide [Source:HGNC Symbol;Acc:HGNC:11159]
		ENSG00000119392	GLE1	protein_coding	GLE1 RNA export mediator [Source:HGNC Symbol;Acc:HGNC:4315]
		ENSG00000120742	SERP1	protein_coding	stress associated endoplasmic reticulum protein 1 [Source:HGNC Symbol;Acc:HGNC:10759]
		ENSG00000178719	GRINA	protein_coding	glutamate ionotropic receptor NMDA type subunit associated protein 1 [Source:HGNC Symbol;Acc:HGNC:4589]
		ENSG00000236844	RPL24P6	processed_pseudogene	RPL24 pseudogene 6 [Source:HGNC Symbol;Acc:HGNC:36637]
		ENSG00000173473	SMARCC1	protein_coding	SWI/SNF related, matrix associated, actin dependent regulator of chromatin subfamily c member 1 [Source:HGNC Symbol;Acc:HGNC:11104]
		ENSG00000109113	RAB34	protein_coding	RAB34, member RAS oncogene family [Source:HGNC Symbol;Acc:HGNC:16519]
		ENSG00000135535	CD164	protein_coding	CD164 molecule [Source:HGNC Symbol;Acc:HGNC:1632]
		ENSG00000239559	RPL37P2	processed_pseudogene	ribosomal protein L37 pseudogene 2 [Source:HGNC Symbol;Acc:HGNC:17092]
		ENSG00000165733	BMS1	protein_coding	BMS1 ribosome biogenesis factor [Source:HGNC Symbol;Acc:HGNC:23505]
		ENSG00000080823	MOK	protein_coding	MOK protein kinase [Source:HGNC Symbol;Acc:HGNC:9833]
		ENSG00000113083	LOX	protein_coding	lysyl oxidase [Source:HGNC Symbol;Acc:HGNC:6664]
		ENSG00000070087	PFN2	protein_coding	profilin 2 [Source:HGNC Symbol;Acc:HGNC:8882]
		ENSG00000165410	CFL2	protein_coding	cofilin 2 [Source:HGNC Symbol;Acc:HGNC:1875]
		ENSG00000169504	CLIC4	protein_coding	chloride intracellular channel 4 [Source:HGNC Symbol;Acc:HGNC:13518]
		ENSG00000265491	RNF115	protein_coding	ring finger protein 115 [Source:HGNC Symbol;Acc:HGNC:18154]
		ENSG00000106636	YKT6	protein_coding	YKT6 v-SNARE homolog [Source:HGNC Symbol;Acc:HGNC:16959]
		ENSG00000127184	COX7C	protein_coding	cytochrome c oxidase subunit 7C [Source:HGNC Symbol;Acc:HGNC:2292]
		ENSG00000134308	YWHAQ	protein_coding	tyrosine 3-monooxygenase/tryptophan 5-monooxygenase activation protein theta [Source:HGNC Symbol;Acc:HGNC:12854]
		ENSG00000101150	TPD52L2	protein_coding	TPD52 like 2 [Source:HGNC Symbol;Acc:HGNC:12007]
		ENSG00000135698	MPHOSPH6	protein_coding	M-phase phosphoprotein 6 [Source:HGNC Symbol;Acc:HGNC:7214]
		ENSG00000198791	CNOT7	protein_coding	CCR4-NOT transcription complex subunit 7 [Source:HGNC Symbol;Acc:HGNC:14101]
		ENSG00000154370	TRIM11	protein_coding	tripartite motif containing 11 [Source:HGNC Symbol;Acc:HGNC:16281]
		ENSG00000124172	ATP5F1E	protein_coding	ATP synthase F1 subunit epsilon [Source:HGNC Symbol;Acc:HGNC:838]
		ENSG00000110917	MLEC	protein_coding	malectin [Source:HGNC Symbol;Acc:HGNC:28973]
		ENSG00000177954	RPS27	protein_coding	ribosomal protein S27 [Source:HGNC Symbol;Acc:HGNC:10416]
		ENSG00000091640	SPAG7	protein_coding	sperm associated antigen 7 [Source:HGNC Symbol;Acc:HGNC:11216]
		ENSG00000159377	PSMB4	protein_coding	proteasome 20S subunit beta 4 [Source:HGNC Symbol;Acc:HGNC:9541]
		ENSG00000097007	ABL1	protein_coding	ABL proto-oncogene 1, non-receptor tyrosine kinase [Source:HGNC Symbol;Acc:HGNC:76]
		ENSG00000169908	TM4SF1	protein_coding	transmembrane 4 L six family member 1 [Source:HGNC Symbol;Acc:HGNC:11853]
		ENSG00000130309	COLGALT1	protein_coding	collagen beta(1-O)galactosyltransferase 1 [Source:HGNC Symbol;Acc:HGNC:26182]
		ENSG00000168077	SCARA3	protein_coding	scavenger receptor class A member 3 [Source:HGNC Symbol;Acc:HGNC:19000]
		ENSG00000183648	NDUFB1	protein_coding	NADH:ubiquinone oxidoreductase subunit B1 [Source:HGNC Symbol;Acc:HGNC:7695]
		ENSG00000141985	SH3GL1	protein_coding	SH3 domain containing GRB2 like 1, endophilin A2 [Source:HGNC Symbol;Acc:HGNC:10830]
		ENSG00000197632	SERPINB2	protein_coding	serpin family B member 2 [Source:HGNC Symbol;Acc:HGNC:8584]
		ENSG00000170348	TMED10	protein_coding	transmembrane p24 trafficking protein 10 [Source:HGNC Symbol;Acc:HGNC:16998]
		ENSG00000197912	SPG7	protein_coding	SPG7 matrix AAA peptidase subunit, paraplegin [Source:HGNC Symbol;Acc:HGNC:11237]
		ENSG00000054118	THRAP3	protein_coding	thyroid hormone receptor associated protein 3 [Source:HGNC Symbol;Acc:HGNC:22964]
		ENSG00000123374	CDK2	protein_coding	cyclin dependent kinase 2 [Source:HGNC Symbol;Acc:HGNC:1771]
		ENSG00000118181	RPS25	protein_coding	ribosomal protein S25 [Source:HGNC Symbol;Acc:HGNC:10413]
		ENSG00000171867	PRNP	protein_coding	prion protein (Kanno blood group) [Source:HGNC Symbol;Acc:HGNC:9449]
		ENSG00000167863	ATP5PD	protein_coding	ATP synthase peripheral stalk subunit d [Source:HGNC Symbol;Acc:HGNC:845]
		ENSG00000115641	FHL2	protein_coding	four and a half LIM domains 2 [Source:HGNC Symbol;Acc:HGNC:3703]
		ENSG00000162613	FUBP1	protein_coding	far upstream element binding protein 1 [Source:HGNC Symbol;Acc:HGNC:4004]
		ENSG00000138778	CENPE	protein_coding	centromere protein E [Source:HGNC Symbol;Acc:HGNC:1856]
		ENSG00000170540	ARL6IP1	protein_coding	ADP ribosylation factor like GTPase 6 interacting protein 1 [Source:HGNC Symbol;Acc:HGNC:697]
		ENSG00000115977	AAK1	protein_coding	AP2 associated kinase 1 [Source:HGNC Symbol;Acc:HGNC:19679]
		ENSG00000107130	NCS1	protein_coding	neuronal calcium sensor 1 [Source:HGNC Symbol;Acc:HGNC:3953]
		ENSG00000102225	CDK16	protein_coding	cyclin dependent kinase 16 [Source:HGNC Symbol;Acc:HGNC:8749]
		ENSG00000136485	DCAF7	protein_coding	DDB1 and CUL4 associated factor 7 [Source:HGNC Symbol;Acc:HGNC:30915]
		ENSG00000265972	TXNIP	protein_coding	thioredoxin interacting protein [Source:HGNC Symbol;Acc:HGNC:16952]
		ENSG00000090054	SPTLC1	protein_coding	serine palmitoyltransferase long chain base subunit 1 [Source:HGNC Symbol;Acc:HGNC:11277]
		ENSG00000205339	IPO7	protein_coding	importin 7 [Source:HGNC Symbol;Acc:HGNC:9852]
		ENSG00000061676	NCKAP1	protein_coding	NCK associated protein 1 [Source:HGNC Symbol;Acc:HGNC:7666]
		ENSG00000164548	TRA2A	protein_coding	transformer 2 alpha homolog [Source:HGNC Symbol;Acc:HGNC:16645]
		ENSG00000070423	RNF126	protein_coding	ring finger protein 126 [Source:HGNC Symbol;Acc:HGNC:21151]
		ENSG00000137575	SDCBP	protein_coding	syndecan binding protein [Source:HGNC Symbol;Acc:HGNC:10662]
		ENSG00000173915	ATP5MK	protein_coding	ATP synthase membrane subunit k [Source:HGNC Symbol;Acc:HGNC:30889]
		ENSG00000120075	HOXB5	protein_coding	homeobox B5 [Source:HGNC Symbol;Acc:HGNC:5116]
		ENSG00000130164	LDLR	protein_coding	low density lipoprotein receptor [Source:HGNC Symbol;Acc:HGNC:6547]
		ENSG00000114850	SSR3	protein_coding	signal sequence receptor subunit 3 [Source:HGNC Symbol;Acc:HGNC:11325]
		ENSG00000101849	TBL1X	protein_coding	transducin beta like 1 X-linked [Source:HGNC Symbol;Acc:HGNC:11585]
		ENSG00000157933	SKI	protein_coding	SKI proto-oncogene [Source:HGNC Symbol;Acc:HGNC:10896]
		ENSG00000198431	TXNRD1	protein_coding	thioredoxin reductase 1 [Source:HGNC Symbol;Acc:HGNC:12437]
		ENSG00000112335	SNX3	protein_coding	sorting nexin 3 [Source:HGNC Symbol;Acc:HGNC:11174]
		ENSG00000105393	BABAM1	protein_coding	BRISC and BRCA1 A complex member 1 [Source:HGNC Symbol;Acc:HGNC:25008]
		ENSG00000196923	PDLIM7	protein_coding	PDZ and LIM domain 7 [Source:HGNC Symbol;Acc:HGNC:22958]
		ENSG00000184897	H1-10	protein_coding	H1.10 linker histone [Source:HGNC Symbol;Acc:HGNC:4722]
		ENSG00000114391	RPL24	protein_coding	ribosomal protein L24 [Source:HGNC Symbol;Acc:HGNC:10325]
		ENSG00000135090	TAOK3	protein_coding	TAO kinase 3 [Source:HGNC Symbol;Acc:HGNC:18133]
		ENSG00000163584	RPL22L1	protein_coding	ribosomal protein L22 like 1 [Source:HGNC Symbol;Acc:HGNC:27610]
		ENSG00000136295	TTYH3	protein_coding	tweety family member 3 [Source:HGNC Symbol;Acc:HGNC:22222]
		ENSG00000171848	RRM2	protein_coding	ribonucleotide reductase regulatory subunit M2 [Source:HGNC Symbol;Acc:HGNC:10452]
		ENSG00000105971	CAV2	protein_coding	caveolin 2 [Source:HGNC Symbol;Acc:HGNC:1528]
		ENSG00000162385	MAGOH	protein_coding	mago homolog, exon junction complex subunit [Source:HGNC Symbol;Acc:HGNC:6815]
		ENSG00000130513	GDF15	protein_coding	growth differentiation factor 15 [Source:HGNC Symbol;Acc:HGNC:30142]
		ENSG00000196235	SUPT5H	protein_coding	SPT5 homolog, DSIF elongation factor subunit [Source:HGNC Symbol;Acc:HGNC:11469]
		ENSG00000134910	STT3A	protein_coding	STT3 oligosaccharyltransferase complex catalytic subunit A [Source:HGNC Symbol;Acc:HGNC:6172]
		ENSG00000205730	ITPRIPL2	protein_coding	ITPRIP like 2 [Source:HGNC Symbol;Acc:HGNC:27257]
		ENSG00000054116	TRAPPC3	protein_coding	trafficking protein particle complex subunit 3 [Source:HGNC Symbol;Acc:HGNC:19942]
		ENSG00000172500	FIBP	protein_coding	FGF1 intracellular binding protein [Source:HGNC Symbol;Acc:HGNC:3705]
		ENSG00000180370	PAK2	protein_coding	p21 (RAC1) activated kinase 2 [Source:HGNC Symbol;Acc:HGNC:8591]
		ENSG00000203950	RTL8A	protein_coding	retrotransposon Gag like 8A [Source:HGNC Symbol;Acc:HGNC:24514]
		ENSG00000078269	SYNJ2	protein_coding	synaptojanin 2 [Source:HGNC Symbol;Acc:HGNC:11504]
		ENSG00000118900	UBN1	protein_coding	ubinuclein 1 [Source:HGNC Symbol;Acc:HGNC:12506]
		ENSG00000140374	ETFA	protein_coding	electron transfer flavoprotein subunit alpha [Source:HGNC Symbol;Acc:HGNC:3481]
		ENSG00000104765	BNIP3L	protein_coding	BCL2 interacting protein 3 like [Source:HGNC Symbol;Acc:HGNC:1085]
		ENSG00000184990	SIVA1	protein_coding	SIVA1 apoptosis inducing factor [Source:HGNC Symbol;Acc:HGNC:17712]
		ENSG00000293064		lncRNA	novel transcript
		ENSG00000244187	TMEM141	protein_coding	transmembrane protein 141 [Source:HGNC Symbol;Acc:HGNC:28211]
		ENSG00000172380	GNG12	protein_coding	G protein subunit gamma 12 [Source:HGNC Symbol;Acc:HGNC:19663]
		ENSG00000064419	TNPO3	protein_coding	transportin 3 [Source:HGNC Symbol;Acc:HGNC:17103]
		ENSG00000100280	AP1B1	protein_coding	adaptor related protein complex 1 subunit beta 1 [Source:HGNC Symbol;Acc:HGNC:554]
		ENSG00000234797	RPS3AP6	processed_pseudogene	RPS3A pseudogene 6 [Source:HGNC Symbol;Acc:HGNC:18630]
		ENSG00000163565	IFI16	protein_coding	interferon gamma inducible protein 16 [Source:HGNC Symbol;Acc:HGNC:5395]
		ENSG00000023734	STRAP	protein_coding	serine/threonine kinase receptor associated protein [Source:HGNC Symbol;Acc:HGNC:30796]
		ENSG00000105576	TNPO2	protein_coding	transportin 2 [Source:HGNC Symbol;Acc:HGNC:19998]
		ENSG00000186577	SMIM29	protein_coding	small integral membrane protein 29 [Source:HGNC Symbol;Acc:HGNC:1340]
		ENSG00000143398	PIP5K1A	protein_coding	phosphatidylinositol-4-phosphate 5-kinase type 1 alpha [Source:HGNC Symbol;Acc:HGNC:8994]
		ENSG00000115091	ACTR3	protein_coding	actin related protein 3 [Source:HGNC Symbol;Acc:HGNC:170]
		ENSG00000100258	LMF2	protein_coding	lipase maturation factor 2 [Source:HGNC Symbol;Acc:HGNC:25096]
		ENSG00000088888	MAVS	protein_coding	mitochondrial antiviral signaling protein [Source:HGNC Symbol;Acc:HGNC:29233]
		ENSG00000121067	SPOP	protein_coding	speckle type BTB/POZ protein [Source:HGNC Symbol;Acc:HGNC:11254]
		ENSG00000123983	ACSL3	protein_coding	acyl-CoA synthetase long chain family member 3 [Source:HGNC Symbol;Acc:HGNC:3570]
		ENSG00000107862	GBF1	protein_coding	golgi brefeldin A resistant guanine nucleotide exchange factor 1 [Source:HGNC Symbol;Acc:HGNC:4181]
		ENSG00000102898	NUTF2	protein_coding	nuclear transport factor 2 [Source:HGNC Symbol;Acc:HGNC:13722]
		ENSG00000116005	PCYOX1	protein_coding	prenylcysteine oxidase 1 [Source:HGNC Symbol;Acc:HGNC:20588]
		ENSG00000204120	GIGYF2	protein_coding	GRB10 interacting GYF protein 2 [Source:HGNC Symbol;Acc:HGNC:11960]
		ENSG00000099250	NRP1	protein_coding	neuropilin 1 [Source:HGNC Symbol;Acc:HGNC:8004]
		ENSG00000173660	UQCRH	protein_coding	ubiquinol-cytochrome c reductase hinge protein [Source:HGNC Symbol;Acc:HGNC:12590]
		ENSG00000110047	EHD1	protein_coding	EH domain containing 1 [Source:HGNC Symbol;Acc:HGNC:3242]
		ENSG00000140941	MAP1LC3B	protein_coding	microtubule associated protein 1 light chain 3 beta [Source:HGNC Symbol;Acc:HGNC:13352]
		ENSG00000147677	EIF3H	protein_coding	eukaryotic translation initiation factor 3 subunit H [Source:HGNC Symbol;Acc:HGNC:3273]
		ENSG00000100354	TNRC6B	protein_coding	trinucleotide repeat containing adaptor 6B [Source:HGNC Symbol;Acc:HGNC:29190]
		ENSG00000172428	COPS9	protein_coding	COP9 signalosome subunit 9 [Source:HGNC Symbol;Acc:HGNC:21314]
		ENSG00000113368	LMNB1	protein_coding	lamin B1 [Source:HGNC Symbol;Acc:HGNC:6637]
		ENSG00000197858	GPAA1	protein_coding	glycosylphosphatidylinositol anchor attachment 1 [Source:HGNC Symbol;Acc:HGNC:4446]
		ENSG00000172336	POP7	protein_coding	POP7 homolog, ribonuclease P/MRP subunit [Source:HGNC Symbol;Acc:HGNC:19949]
		ENSG00000147872	PLIN2	protein_coding	perilipin 2 [Source:HGNC Symbol;Acc:HGNC:248]
		ENSG00000102882	MAPK3	protein_coding	mitogen-activated protein kinase 3 [Source:HGNC Symbol;Acc:HGNC:6877]
		ENSG00000165283	STOML2	protein_coding	stomatin like 2 [Source:HGNC Symbol;Acc:HGNC:14559]
		ENSG00000115524	SF3B1	protein_coding	splicing factor 3b subunit 1 [Source:HGNC Symbol;Acc:HGNC:10768]
		ENSG00000238227	TMEM250	protein_coding	transmembrane protein 250 [Source:HGNC Symbol;Acc:HGNC:31009]
		ENSG00000163527	STT3B	protein_coding	STT3 oligosaccharyltransferase complex catalytic subunit B [Source:HGNC Symbol;Acc:HGNC:30611]
		ENSG00000125753	VASP	protein_coding	vasodilator stimulated phosphoprotein [Source:HGNC Symbol;Acc:HGNC:12652]
		ENSG00000140943	MBTPS1	protein_coding	membrane bound transcription factor peptidase, site 1 [Source:HGNC Symbol;Acc:HGNC:15456]
		ENSG00000132361	CLUH	protein_coding	clustered mitochondria homolog [Source:HGNC Symbol;Acc:HGNC:29094]
		ENSG00000205531	NAP1L4	protein_coding	nucleosome assembly protein 1 like 4 [Source:HGNC Symbol;Acc:HGNC:7640]
		ENSG00000180964	TCEAL8	protein_coding	transcription elongation factor A like 8 [Source:HGNC Symbol;Acc:HGNC:28683]
		ENSG00000113387	SUB1	protein_coding	SUB1 regulator of transcription [Source:HGNC Symbol;Acc:HGNC:19985]
		ENSG00000023902	PLEKHO1	protein_coding	pleckstrin homology domain containing O1 [Source:HGNC Symbol;Acc:HGNC:24310]
		ENSG00000232472	EEF1B2P3	processed_pseudogene	eukaryotic translation elongation factor 1 beta 2 pseudogene 3 [Source:HGNC Symbol;Acc:HGNC:3210]
		ENSG00000112902	SEMA5A	protein_coding	semaphorin 5A [Source:HGNC Symbol;Acc:HGNC:10736]
		ENSG00000188042	ARL4C	protein_coding	ADP ribosylation factor like GTPase 4C [Source:HGNC Symbol;Acc:HGNC:698]
		ENSG00000008952	SEC62	protein_coding	SEC62 homolog, preprotein translocation factor [Source:HGNC Symbol;Acc:HGNC:11846]
		ENSG00000086758	HUWE1	protein_coding	HECT, UBA and WWE domain containing E3 ubiquitin protein ligase 1 [Source:HGNC Symbol;Acc:HGNC:30892]
		ENSG00000184867	ARMCX2	protein_coding	armadillo repeat containing X-linked 2 [Source:HGNC Symbol;Acc:HGNC:16869]
		ENSG00000008018	PSMB1	protein_coding	proteasome 20S subunit beta 1 [Source:HGNC Symbol;Acc:HGNC:9537]
		ENSG00000175592	FOSL1	protein_coding	FOS like 1, AP-1 transcription factor subunit [Source:HGNC Symbol;Acc:HGNC:13718]
		ENSG00000133657	ATP13A3	protein_coding	ATPase 13A3 [Source:HGNC Symbol;Acc:HGNC:24113]
		ENSG00000132535	DLG4	protein_coding	discs large MAGUK scaffold protein 4 [Source:HGNC Symbol;Acc:HGNC:2903]
		ENSG00000149480	MTA2	protein_coding	metastasis associated 1 family member 2 [Source:HGNC Symbol;Acc:HGNC:7411]
		ENSG00000116786	PLEKHM2	protein_coding	pleckstrin homology and RUN domain containing M2 [Source:HGNC Symbol;Acc:HGNC:29131]
		ENSG00000167641	PPP1R14A	protein_coding	protein phosphatase 1 regulatory inhibitor subunit 14A [Source:HGNC Symbol;Acc:HGNC:14871]
		ENSG00000291080	ZNF252P	lncRNA	zinc finger protein 252, pseudogene [Source:HGNC Symbol;Acc:HGNC:13046]
		ENSG00000171223	JUNB	protein_coding	JunB proto-oncogene, AP-1 transcription factor subunit [Source:HGNC Symbol;Acc:HGNC:6205]
		ENSG00000196154	S100A4	protein_coding	S100 calcium binding protein A4 [Source:HGNC Symbol;Acc:HGNC:10494]
		ENSG00000139112	GABARAPL1	protein_coding	GABA type A receptor associated protein like 1 [Source:HGNC Symbol;Acc:HGNC:4068]
		ENSG00000103855	CD276	protein_coding	CD276 molecule [Source:HGNC Symbol;Acc:HGNC:19137]
		ENSG00000135829	DHX9	protein_coding	DExH-box helicase 9 [Source:HGNC Symbol;Acc:HGNC:2750]
		ENSG00000112667	DNPH1	protein_coding	2'-deoxynucleoside 5'-phosphate N-hydrolase 1 [Source:HGNC Symbol;Acc:HGNC:21218]
		ENSG00000065427	KARS1	protein_coding	lysyl-tRNA synthetase 1 [Source:HGNC Symbol;Acc:HGNC:6215]
		ENSG00000101161	PRPF6	protein_coding	pre-mRNA processing factor 6 [Source:HGNC Symbol;Acc:HGNC:15860]
		ENSG00000118985	ELL2	protein_coding	elongation factor for RNA polymerase II 2 [Source:HGNC Symbol;Acc:HGNC:17064]
		ENSG00000091136	LAMB1	protein_coding	laminin subunit beta 1 [Source:HGNC Symbol;Acc:HGNC:6486]
		ENSG00000141759	TXNL4A	protein_coding	thioredoxin like 4A [Source:HGNC Symbol;Acc:HGNC:30551]
		ENSG00000005893	LAMP2	protein_coding	lysosomal associated membrane protein 2 [Source:HGNC Symbol;Acc:HGNC:6501]
		ENSG00000178982	EIF3K	protein_coding	eukaryotic translation initiation factor 3 subunit K [Source:HGNC Symbol;Acc:HGNC:24656]
		ENSG00000198700	IPO9	protein_coding	importin 9 [Source:HGNC Symbol;Acc:HGNC:19425]
		ENSG00000196611	MMP1	protein_coding	matrix metallopeptidase 1 [Source:HGNC Symbol;Acc:HGNC:7155]
		ENSG00000003402	CFLAR	protein_coding	CASP8 and FADD like apoptosis regulator [Source:HGNC Symbol;Acc:HGNC:1876]
		ENSG00000009830	POMT2	protein_coding	protein O-mannosyltransferase 2 [Source:HGNC Symbol;Acc:HGNC:19743]
		ENSG00000168653	NDUFS5	protein_coding	NADH:ubiquinone oxidoreductase subunit S5 [Source:HGNC Symbol;Acc:HGNC:7712]
		ENSG00000254999	BRK1	protein_coding	BRICK1 subunit of SCAR/WAVE actin nucleating complex [Source:HGNC Symbol;Acc:HGNC:23057]
		ENSG00000182004	SNRPE	protein_coding	small nuclear ribonucleoprotein polypeptide E [Source:HGNC Symbol;Acc:HGNC:11161]
		ENSG00000080608	PUM3	protein_coding	pumilio RNA binding family member 3 [Source:HGNC Symbol;Acc:HGNC:29676]
		ENSG00000101558	VAPA	protein_coding	VAMP associated protein A [Source:HGNC Symbol;Acc:HGNC:12648]
		ENSG00000213281	NRAS	protein_coding	NRAS proto-oncogene, GTPase [Source:HGNC Symbol;Acc:HGNC:7989]
		ENSG00000110090	CPT1A	protein_coding	carnitine palmitoyltransferase 1A [Source:HGNC Symbol;Acc:HGNC:2328]
		ENSG00000072958	AP1M1	protein_coding	adaptor related protein complex 1 subunit mu 1 [Source:HGNC Symbol;Acc:HGNC:13667]
		ENSG00000139168	ZCRB1	protein_coding	zinc finger CCHC-type and RNA binding motif containing 1 [Source:HGNC Symbol;Acc:HGNC:29620]
		ENSG00000213923	CSNK1E	protein_coding	casein kinase 1 epsilon [Source:HGNC Symbol;Acc:HGNC:2453]
		ENSG00000106803	SEC61B	protein_coding	SEC61 translocon subunit beta [Source:HGNC Symbol;Acc:HGNC:16993]
		ENSG00000255717	SNHG1	lncRNA	small nucleolar RNA host gene 1 [Source:HGNC Symbol;Acc:HGNC:32688]
		ENSG00000197324	LRP10	protein_coding	LDL receptor related protein 10 [Source:HGNC Symbol;Acc:HGNC:14553]
		ENSG00000143543	JTB	protein_coding	jumping translocation breakpoint [Source:HGNC Symbol;Acc:HGNC:6201]
		ENSG00000100241	SBF1	protein_coding	SET binding factor 1 [Source:HGNC Symbol;Acc:HGNC:10542]
		ENSG00000196914	ARHGEF12	protein_coding	Rho guanine nucleotide exchange factor 12 [Source:HGNC Symbol;Acc:HGNC:14193]
		ENSG00000196935	SRGAP1	protein_coding	SLIT-ROBO Rho GTPase activating protein 1 [Source:HGNC Symbol;Acc:HGNC:17382]
		ENSG00000072952	IRAG1	protein_coding	inositol 1,4,5-triphosphate receptor associated 1 [Source:HGNC Symbol;Acc:HGNC:7237]
		ENSG00000113648	MACROH2A1	protein_coding	macroH2A.1 histone [Source:HGNC Symbol;Acc:HGNC:4740]
		ENSG00000105472	CLEC11A	protein_coding	C-type lectin domain containing 11A [Source:HGNC Symbol;Acc:HGNC:10576]
		ENSG00000117360	PRPF3	protein_coding	pre-mRNA processing factor 3 [Source:HGNC Symbol;Acc:HGNC:17348]
		ENSG00000138061	CYP1B1	protein_coding	cytochrome P450 family 1 subfamily B member 1 [Source:HGNC Symbol;Acc:HGNC:2597]
		ENSG00000143870	PDIA6	protein_coding	protein disulfide isomerase family A member 6 [Source:HGNC Symbol;Acc:HGNC:30168]
		ENSG00000088930	XRN2	protein_coding	5'-3' exoribonuclease 2 [Source:HGNC Symbol;Acc:HGNC:12836]
		ENSG00000085662	AKR1B1	protein_coding	aldo-keto reductase family 1 member B [Source:HGNC Symbol;Acc:HGNC:381]
		ENSG00000135631	RAB11FIP5	protein_coding	RAB11 family interacting protein 5 [Source:HGNC Symbol;Acc:HGNC:24845]
		ENSG00000007168	PAFAH1B1	protein_coding	platelet activating factor acetylhydrolase 1b regulatory subunit 1 [Source:HGNC Symbol;Acc:HGNC:8574]
		ENSG00000072778	ACADVL	protein_coding	acyl-CoA dehydrogenase very long chain [Source:HGNC Symbol;Acc:HGNC:92]
		ENSG00000132646	PCNA	protein_coding	proliferating cell nuclear antigen [Source:HGNC Symbol;Acc:HGNC:8729]
		ENSG00000228474	OST4	protein_coding	oligosaccharyltransferase complex subunit 4, non-catalytic [Source:HGNC Symbol;Acc:HGNC:32483]
		ENSG00000008282	SYPL1	protein_coding	synaptophysin like 1 [Source:HGNC Symbol;Acc:HGNC:11507]
		ENSG00000129245	FXR2	protein_coding	FMR1 autosomal homolog 2 [Source:HGNC Symbol;Acc:HGNC:4024]
		ENSG00000101224	CDC25B	protein_coding	cell division cycle 25B [Source:HGNC Symbol;Acc:HGNC:1726]
		ENSG00000079805	DNM2	protein_coding	dynamin 2 [Source:HGNC Symbol;Acc:HGNC:2974]
		ENSG00000157657	ZNF618	protein_coding	zinc finger protein 618 [Source:HGNC Symbol;Acc:HGNC:29416]
		ENSG00000106028	SSBP1	protein_coding	single stranded DNA binding protein 1 [Source:HGNC Symbol;Acc:HGNC:11317]
		ENSG00000119777	TMEM214	protein_coding	transmembrane protein 214 [Source:HGNC Symbol;Acc:HGNC:25983]
		ENSG00000148175	STOM	protein_coding	stomatin [Source:HGNC Symbol;Acc:HGNC:3383]
		ENSG00000117984	CTSD	protein_coding	cathepsin D [Source:HGNC Symbol;Acc:HGNC:2529]
		ENSG00000182944	EWSR1	protein_coding	EWS RNA binding protein 1 [Source:HGNC Symbol;Acc:HGNC:3508]
		ENSG00000131174	COX7B	protein_coding	cytochrome c oxidase subunit 7B [Source:HGNC Symbol;Acc:HGNC:2291]
		ENSG00000189091	SF3B3	protein_coding	splicing factor 3b subunit 3 [Source:HGNC Symbol;Acc:HGNC:10770]
		ENSG00000102024	PLS3	protein_coding	plastin 3 [Source:HGNC Symbol;Acc:HGNC:9091]
		ENSG00000101294	HM13	protein_coding	histocompatibility minor 13 [Source:HGNC Symbol;Acc:HGNC:16435]
		ENSG00000108312	UBTF	protein_coding	upstream binding transcription factor [Source:HGNC Symbol;Acc:HGNC:12511]
		ENSG00000127884	ECHS1	protein_coding	enoyl-CoA hydratase, short chain 1 [Source:HGNC Symbol;Acc:HGNC:3151]
		ENSG00000131051	RBM39	protein_coding	RNA binding motif protein 39 [Source:HGNC Symbol;Acc:HGNC:15923]
		ENSG00000100216	TOMM22	protein_coding	translocase of outer mitochondrial membrane 22 [Source:HGNC Symbol;Acc:HGNC:18002]
		ENSG00000111639	MRPL51	protein_coding	mitochondrial ribosomal protein L51 [Source:HGNC Symbol;Acc:HGNC:14044]
		ENSG00000068878	PSME4	protein_coding	proteasome activator subunit 4 [Source:HGNC Symbol;Acc:HGNC:20635]
		ENSG00000115944	COX7A2L	protein_coding	cytochrome c oxidase subunit 7A2 like [Source:HGNC Symbol;Acc:HGNC:2289]
		ENSG00000132485	ZRANB2	protein_coding	zinc finger RANBP2-type containing 2 [Source:HGNC Symbol;Acc:HGNC:13058]
		ENSG00000152465	NMT2	protein_coding	N-myristoyltransferase 2 [Source:HGNC Symbol;Acc:HGNC:7858]
		ENSG00000101333	PLCB4	protein_coding	phospholipase C beta 4 [Source:HGNC Symbol;Acc:HGNC:9059]
		ENSG00000204941	PSG5	protein_coding	pregnancy specific beta-1-glycoprotein 5 [Source:HGNC Symbol;Acc:HGNC:9522]
		ENSG00000148341	SH3GLB2	protein_coding	SH3 domain containing GRB2 like, endophilin B2 [Source:HGNC Symbol;Acc:HGNC:10834]
		ENSG00000197702	PARVA	protein_coding	parvin alpha [Source:HGNC Symbol;Acc:HGNC:14652]
		ENSG00000147419	CCDC25	protein_coding	coiled-coil domain containing 25 [Source:HGNC Symbol;Acc:HGNC:25591]
		ENSG00000127481	UBR4	protein_coding	ubiquitin protein ligase E3 component n-recognin 4 [Source:HGNC Symbol;Acc:HGNC:30313]
		ENSG00000166130	IKBIP	protein_coding	IKBKB interacting protein [Source:HGNC Symbol;Acc:HGNC:26430]
		ENSG00000116478	HDAC1	protein_coding	histone deacetylase 1 [Source:HGNC Symbol;Acc:HGNC:4852]
		ENSG00000135250	SRPK2	protein_coding	SRSF protein kinase 2 [Source:HGNC Symbol;Acc:HGNC:11306]
		ENSG00000119185	ITGB1BP1	protein_coding	integrin subunit beta 1 binding protein 1 [Source:HGNC Symbol;Acc:HGNC:23927]
		ENSG00000131748	STARD3	protein_coding	StAR related lipid transfer domain containing 3 [Source:HGNC Symbol;Acc:HGNC:17579]
		ENSG00000088833	NSFL1C	protein_coding	NSFL1 cofactor [Source:HGNC Symbol;Acc:HGNC:15912]
		ENSG00000101152	DNAJC5	protein_coding	DnaJ heat shock protein family (Hsp40) member C5 [Source:HGNC Symbol;Acc:HGNC:16235]
		ENSG00000240652		processed_pseudogene	ribosomal protein, large, P2 (RPLP2) pseudogene
		ENSG00000175193	PARL	protein_coding	presenilin associated rhomboid like [Source:HGNC Symbol;Acc:HGNC:18253]
		ENSG00000152234	ATP5F1A	protein_coding	ATP synthase F1 subunit alpha [Source:HGNC Symbol;Acc:HGNC:823]
		ENSG00000068366	ACSL4	protein_coding	acyl-CoA synthetase long chain family member 4 [Source:HGNC Symbol;Acc:HGNC:3571]
		ENSG00000138107	ACTR1A	protein_coding	actin related protein 1A [Source:HGNC Symbol;Acc:HGNC:167]
		ENSG00000138069	RAB1A	protein_coding	RAB1A, member RAS oncogene family [Source:HGNC Symbol;Acc:HGNC:9758]
		ENSG00000157557	ETS2	protein_coding	ETS proto-oncogene 2, transcription factor [Source:HGNC Symbol;Acc:HGNC:3489]
		ENSG00000107957	SH3PXD2A	protein_coding	SH3 and PX domains 2A [Source:HGNC Symbol;Acc:HGNC:23664]
		ENSG00000090861	AARS1	protein_coding	alanyl-tRNA synthetase 1 [Source:HGNC Symbol;Acc:HGNC:20]
		ENSG00000178464	RPL10P16	transcribed_processed_pseudogene	ribosomal protein L10 pseudogene 16 [Source:HGNC Symbol;Acc:HGNC:36882]
		ENSG00000169020	ATP5ME	protein_coding	ATP synthase membrane subunit e [Source:HGNC Symbol;Acc:HGNC:846]
		ENSG00000099814	CEP170B	protein_coding	centrosomal protein 170B [Source:HGNC Symbol;Acc:HGNC:20362]
		ENSG00000125875	TBC1D20	protein_coding	TBC1 domain family member 20 [Source:HGNC Symbol;Acc:HGNC:16133]
		ENSG00000196642	RABL6	protein_coding	RAB, member RAS oncogene family like 6 [Source:HGNC Symbol;Acc:HGNC:24703]
		ENSG00000107372	ZFAND5	protein_coding	zinc finger AN1-type containing 5 [Source:HGNC Symbol;Acc:HGNC:13008]
		ENSG00000169925	BRD3	protein_coding	bromodomain containing 3 [Source:HGNC Symbol;Acc:HGNC:1104]
		ENSG00000146007	ZMAT2	protein_coding	zinc finger matrin-type 2 [Source:HGNC Symbol;Acc:HGNC:26433]
		ENSG00000153976	HS3ST3A1	protein_coding	heparan sulfate-glucosamine 3-sulfotransferase 3A1 [Source:HGNC Symbol;Acc:HGNC:5196]
		ENSG00000165916	PSMC3	protein_coding	proteasome 26S subunit, ATPase 3 [Source:HGNC Symbol;Acc:HGNC:9549]
		ENSG00000198168	SVIP	protein_coding	small VCP interacting protein [Source:HGNC Symbol;Acc:HGNC:25238]
		ENSG00000132153	DHX30	protein_coding	DExH-box helicase 30 [Source:HGNC Symbol;Acc:HGNC:16716]
		ENSG00000135723	FHOD1	protein_coding	formin homology 2 domain containing 1 [Source:HGNC Symbol;Acc:HGNC:17905]
		ENSG00000198356	GET3	protein_coding	guided entry of tail-anchored proteins factor 3, ATPase [Source:HGNC Symbol;Acc:HGNC:752]
		ENSG00000115806	GORASP2	protein_coding	golgi reassembly stacking protein 2 [Source:HGNC Symbol;Acc:HGNC:17500]
		ENSG00000269888	#N/A	#N/A	#N/A
		ENSG00000179091	CYC1	protein_coding	cytochrome c1 [Source:HGNC Symbol;Acc:HGNC:2579]
		ENSG00000077312	SNRPA	protein_coding	small nuclear ribonucleoprotein polypeptide A [Source:HGNC Symbol;Acc:HGNC:11151]
		ENSG00000115652	UXS1	protein_coding	UDP-glucuronate decarboxylase 1 [Source:HGNC Symbol;Acc:HGNC:17729]
		ENSG00000115541	HSPE1	protein_coding	heat shock protein family E (Hsp10) member 1 [Source:HGNC Symbol;Acc:HGNC:5269]
		ENSG00000165672	PRDX3	protein_coding	peroxiredoxin 3 [Source:HGNC Symbol;Acc:HGNC:9354]
		ENSG00000156482	RPL30	protein_coding	ribosomal protein L30 [Source:HGNC Symbol;Acc:HGNC:10333]
		ENSG00000120533	ENY2	protein_coding	ENY2 transcription and export complex 2 subunit [Source:HGNC Symbol;Acc:HGNC:24449]
		ENSG00000140391	TSPAN3	protein_coding	tetraspanin 3 [Source:HGNC Symbol;Acc:HGNC:17752]
		ENSG00000127837	AAMP	protein_coding	angio associated migratory cell protein [Source:HGNC Symbol;Acc:HGNC:18]
		ENSG00000115355	CCDC88A	protein_coding	coiled-coil domain containing 88A [Source:HGNC Symbol;Acc:HGNC:25523]
		ENSG00000129235	TXNDC17	protein_coding	thioredoxin domain containing 17 [Source:HGNC Symbol;Acc:HGNC:28218]
		ENSG00000166710	B2M	protein_coding	beta-2-microglobulin [Source:HGNC Symbol;Acc:HGNC:914]
		ENSG00000100075	SLC25A1	protein_coding	solute carrier family 25 member 1 [Source:HGNC Symbol;Acc:HGNC:10979]
		ENSG00000087302	RTRAF	protein_coding	RNA transcription, translation and transport factor [Source:HGNC Symbol;Acc:HGNC:23169]
		ENSG00000166136	NDUFB8	protein_coding	NADH:ubiquinone oxidoreductase subunit B8 [Source:HGNC Symbol;Acc:HGNC:7703]
		ENSG00000105669	COPE	protein_coding	COPI coat complex subunit epsilon [Source:HGNC Symbol;Acc:HGNC:2234]
		ENSG00000111667	USP5	protein_coding	ubiquitin specific peptidase 5 [Source:HGNC Symbol;Acc:HGNC:12628]
		ENSG00000253719	ATXN7L3B	protein_coding	ataxin 7 like 3B [Source:HGNC Symbol;Acc:HGNC:37931]
		ENSG00000124767	GLO1	protein_coding	glyoxalase I [Source:HGNC Symbol;Acc:HGNC:4323]
		ENSG00000164916	FOXK1	protein_coding	forkhead box K1 [Source:HGNC Symbol;Acc:HGNC:23480]
		ENSG00000129084	PSMA1	protein_coding	proteasome 20S subunit alpha 1 [Source:HGNC Symbol;Acc:HGNC:9530]
		ENSG00000169727	GPS1	protein_coding	G protein pathway suppressor 1 [Source:HGNC Symbol;Acc:HGNC:4549]
		ENSG00000265241	RBM8A	protein_coding	RNA binding motif protein 8A [Source:HGNC Symbol;Acc:HGNC:9905]
		ENSG00000140497	SCAMP2	protein_coding	secretory carrier membrane protein 2 [Source:HGNC Symbol;Acc:HGNC:10564]
		ENSG00000110395	CBL	protein_coding	Cbl proto-oncogene [Source:HGNC Symbol;Acc:HGNC:1541]
		ENSG00000106144	CASP2	protein_coding	caspase 2 [Source:HGNC Symbol;Acc:HGNC:1503]
		ENSG00000146535	GNA12	protein_coding	G protein subunit alpha 12 [Source:HGNC Symbol;Acc:HGNC:4380]
		ENSG00000076201	PTPN23	protein_coding	protein tyrosine phosphatase non-receptor type 23 [Source:HGNC Symbol;Acc:HGNC:14406]
		ENSG00000104472	CHRAC1	protein_coding	chromatin accessibility complex subunit 1 [Source:HGNC Symbol;Acc:HGNC:13544]
		ENSG00000165637	VDAC2	protein_coding	voltage dependent anion channel 2 [Source:HGNC Symbol;Acc:HGNC:12672]
		ENSG00000170545	SMAGP	protein_coding	small cell adhesion glycoprotein [Source:HGNC Symbol;Acc:HGNC:26918]
		ENSG00000123066	MED13L	protein_coding	mediator complex subunit 13L [Source:HGNC Symbol;Acc:HGNC:22962]
		ENSG00000189241	TSPYL1	protein_coding	TSPY like 1 [Source:HGNC Symbol;Acc:HGNC:12382]
		ENSG00000112514	CUTA	protein_coding	cutA divalent cation tolerance homolog [Source:HGNC Symbol;Acc:HGNC:21101]
		ENSG00000011405	PIK3C2A	protein_coding	phosphatidylinositol-4-phosphate 3-kinase catalytic subunit type 2 alpha [Source:HGNC Symbol;Acc:HGNC:8971]
		ENSG00000115307	AUP1	protein_coding	AUP1 lipid droplet regulating VLDL assembly factor [Source:HGNC Symbol;Acc:HGNC:891]
		ENSG00000204574	ABCF1	protein_coding	ATP binding cassette subfamily F member 1 [Source:HGNC Symbol;Acc:HGNC:70]
		ENSG00000100934	SEC23A	protein_coding	SEC23 homolog A, COPII coat complex component [Source:HGNC Symbol;Acc:HGNC:10701]
		ENSG00000163479	SSR2	protein_coding	signal sequence receptor subunit 2 [Source:HGNC Symbol;Acc:HGNC:11324]
		ENSG00000196712	NF1	protein_coding	neurofibromin 1 [Source:HGNC Symbol;Acc:HGNC:7765]
		ENSG00000157778	PSMG3	protein_coding	proteasome assembly chaperone 3 [Source:HGNC Symbol;Acc:HGNC:22420]
		ENSG00000165527	ARF6	protein_coding	ADP ribosylation factor 6 [Source:HGNC Symbol;Acc:HGNC:659]
		ENSG00000064961	HMG20B	protein_coding	high mobility group 20B [Source:HGNC Symbol;Acc:HGNC:5002]
		ENSG00000143612	C1orf43	protein_coding	chromosome 1 open reading frame 43 [Source:HGNC Symbol;Acc:HGNC:29876]
		ENSG00000076984	MAP2K7	protein_coding	mitogen-activated protein kinase kinase 7 [Source:HGNC Symbol;Acc:HGNC:6847]
		ENSG00000173221	GLRX	protein_coding	glutaredoxin [Source:HGNC Symbol;Acc:HGNC:4330]
		ENSG00000066322	ELOVL1	protein_coding	ELOVL fatty acid elongase 1 [Source:HGNC Symbol;Acc:HGNC:14418]
		ENSG00000178950	GAK	protein_coding	cyclin G associated kinase [Source:HGNC Symbol;Acc:HGNC:4113]
		ENSG00000196535	MYO18A	protein_coding	myosin XVIIIA [Source:HGNC Symbol;Acc:HGNC:31104]
		ENSG00000160131	VMA21	protein_coding	vacuolar ATPase assembly factor VMA21 [Source:HGNC Symbol;Acc:HGNC:22082]
		ENSG00000137267	TUBB2A	protein_coding	tubulin beta 2A class IIa [Source:HGNC Symbol;Acc:HGNC:12412]
		ENSG00000163159	VPS72	protein_coding	vacuolar protein sorting 72 homolog [Source:HGNC Symbol;Acc:HGNC:11644]
		ENSG00000182742	HOXB4	protein_coding	homeobox B4 [Source:HGNC Symbol;Acc:HGNC:5115]
		ENSG00000169607	CKAP2L	protein_coding	cytoskeleton associated protein 2 like [Source:HGNC Symbol;Acc:HGNC:26877]
		ENSG00000067141	NEO1	protein_coding	neogenin 1 [Source:HGNC Symbol;Acc:HGNC:7754]
		ENSG00000198160	MIER1	protein_coding	MIER1 transcriptional regulator [Source:HGNC Symbol;Acc:HGNC:29657]
		ENSG00000114354	TFG	protein_coding	trafficking from ER to golgi regulator [Source:HGNC Symbol;Acc:HGNC:11758]
		ENSG00000178952	TUFM	protein_coding	Tu translation elongation factor, mitochondrial [Source:HGNC Symbol;Acc:HGNC:12420]
		ENSG00000109111	SUPT6H	protein_coding	SPT6 homolog, histone chaperone and transcription elongation factor [Source:HGNC Symbol;Acc:HGNC:11470]
		ENSG00000124702	KLHDC3	protein_coding	kelch domain containing 3 [Source:HGNC Symbol;Acc:HGNC:20704]
		ENSG00000010244	ZNF207	protein_coding	zinc finger protein 207 [Source:HGNC Symbol;Acc:HGNC:12998]
		ENSG00000183258	DDX41	protein_coding	DEAD-box helicase 41 [Source:HGNC Symbol;Acc:HGNC:18674]
		ENSG00000104442	ARMC1	protein_coding	armadillo repeat containing 1 [Source:HGNC Symbol;Acc:HGNC:17684]
		ENSG00000156411	ATP5MJ	protein_coding	ATP synthase membrane subunit j [Source:HGNC Symbol;Acc:HGNC:1188]
		ENSG00000173141	MRPL57	protein_coding	mitochondrial ribosomal protein L57 [Source:HGNC Symbol;Acc:HGNC:14514]
		ENSG00000204217	BMPR2	protein_coding	bone morphogenetic protein receptor type 2 [Source:HGNC Symbol;Acc:HGNC:1078]
		ENSG00000130764	LRRC47	protein_coding	leucine rich repeat containing 47 [Source:HGNC Symbol;Acc:HGNC:29207]
		ENSG00000143183	TMCO1	protein_coding	transmembrane and coiled-coil domains 1 [Source:HGNC Symbol;Acc:HGNC:18188]
		ENSG00000028310	BRD9	protein_coding	bromodomain containing 9 [Source:HGNC Symbol;Acc:HGNC:25818]
		ENSG00000132471	WBP2	protein_coding	WW domain binding protein 2 [Source:HGNC Symbol;Acc:HGNC:12738]
		ENSG00000225972	MTND1P23	unprocessed_pseudogene	MT-ND1 pseudogene 23 [Source:HGNC Symbol;Acc:HGNC:42092]
		ENSG00000065518	NDUFB4	protein_coding	NADH:ubiquinone oxidoreductase subunit B4 [Source:HGNC Symbol;Acc:HGNC:7699]
		ENSG00000198721	ECI2	protein_coding	enoyl-CoA delta isomerase 2 [Source:HGNC Symbol;Acc:HGNC:14601]
		ENSG00000198121	LPAR1	protein_coding	lysophosphatidic acid receptor 1 [Source:HGNC Symbol;Acc:HGNC:3166]
		ENSG00000173726	TOMM20	protein_coding	translocase of outer mitochondrial membrane 20 [Source:HGNC Symbol;Acc:HGNC:20947]
		ENSG00000139343	SNRPF	protein_coding	small nuclear ribonucleoprotein polypeptide F [Source:HGNC Symbol;Acc:HGNC:11162]
		ENSG00000135720	DYNC1LI2	protein_coding	dynein cytoplasmic 1 light intermediate chain 2 [Source:HGNC Symbol;Acc:HGNC:2966]
		ENSG00000164902	PHAX	protein_coding	phosphorylated adaptor for RNA export [Source:HGNC Symbol;Acc:HGNC:10241]
		ENSG00000225921	NOL7	protein_coding	nucleolar protein 7 [Source:HGNC Symbol;Acc:HGNC:21040]
		ENSG00000155096	AZIN1	protein_coding	antizyme inhibitor 1 [Source:HGNC Symbol;Acc:HGNC:16432]
		ENSG00000197965	MPZL1	protein_coding	myelin protein zero like 1 [Source:HGNC Symbol;Acc:HGNC:7226]
		ENSG00000100813	ACIN1	protein_coding	apoptotic chromatin condensation inducer 1 [Source:HGNC Symbol;Acc:HGNC:17066]
		ENSG00000163513	TGFBR2	protein_coding	transforming growth factor beta receptor 2 [Source:HGNC Symbol;Acc:HGNC:11773]
		ENSG00000128989	ARPP19	protein_coding	cAMP regulated phosphoprotein 19 [Source:HGNC Symbol;Acc:HGNC:16967]
		ENSG00000114650	SCAP	protein_coding	SREBF chaperone [Source:HGNC Symbol;Acc:HGNC:30634]
		ENSG00000127022	CANX	protein_coding	calnexin [Source:HGNC Symbol;Acc:HGNC:1473]
		ENSG00000139921	TMX1	protein_coding	thioredoxin related transmembrane protein 1 [Source:HGNC Symbol;Acc:HGNC:15487]
		ENSG00000099804	CDC34	protein_coding	cell division cycle 34, ubiqiutin conjugating enzyme [Source:HGNC Symbol;Acc:HGNC:1734]
		ENSG00000137563	GGH	protein_coding	gamma-glutamyl hydrolase [Source:HGNC Symbol;Acc:HGNC:4248]
		ENSG00000152492	CCDC50	protein_coding	coiled-coil domain containing 50 [Source:HGNC Symbol;Acc:HGNC:18111]
		ENSG00000131981	LGALS3	protein_coding	galectin 3 [Source:HGNC Symbol;Acc:HGNC:6563]
		ENSG00000185262	UBALD2	protein_coding	UBA like domain containing 2 [Source:HGNC Symbol;Acc:HGNC:28438]
		ENSG00000173517	PEAK1	protein_coding	pseudopodium enriched atypical kinase 1 [Source:HGNC Symbol;Acc:HGNC:29431]
		ENSG00000170860	LSM3	protein_coding	LSM3 homolog, U6 small nuclear RNA and mRNA degradation associated [Source:HGNC Symbol;Acc:HGNC:17874]
		ENSG00000142230	SAE1	protein_coding	SUMO1 activating enzyme subunit 1 [Source:HGNC Symbol;Acc:HGNC:30660]
		ENSG00000171604	CXXC5	protein_coding	CXXC finger protein 5 [Source:HGNC Symbol;Acc:HGNC:26943]
		ENSG00000143442	POGZ	protein_coding	pogo transposable element derived with ZNF domain [Source:HGNC Symbol;Acc:HGNC:18801]
		ENSG00000011454	RABGAP1	protein_coding	RAB GTPase activating protein 1 [Source:HGNC Symbol;Acc:HGNC:17155]
		ENSG00000124207	CSE1L	protein_coding	chromosome segregation 1 like [Source:HGNC Symbol;Acc:HGNC:2431]
		ENSG00000180891	CUEDC1	protein_coding	CUE domain containing 1 [Source:HGNC Symbol;Acc:HGNC:31350]
		ENSG00000136379	ABHD17C	protein_coding	abhydrolase domain containing 17C, depalmitoylase [Source:HGNC Symbol;Acc:HGNC:26925]
		ENSG00000122873	CISD1	protein_coding	CDGSH iron sulfur domain 1 [Source:HGNC Symbol;Acc:HGNC:30880]
		ENSG00000129625	REEP5	protein_coding	receptor accessory protein 5 [Source:HGNC Symbol;Acc:HGNC:30077]
		ENSG00000186468	RPS23	protein_coding	ribosomal protein S23 [Source:HGNC Symbol;Acc:HGNC:10410]
		ENSG00000149100	EIF3M	protein_coding	eukaryotic translation initiation factor 3 subunit M [Source:HGNC Symbol;Acc:HGNC:24460]
		ENSG00000137288	UQCC2	protein_coding	ubiquinol-cytochrome c reductase complex assembly factor 2 [Source:HGNC Symbol;Acc:HGNC:21237]
		ENSG00000173821	RNF213	protein_coding	ring finger protein 213 [Source:HGNC Symbol;Acc:HGNC:14539]
		ENSG00000198492	YTHDF2	protein_coding	YTH N6-methyladenosine RNA binding protein F2 [Source:HGNC Symbol;Acc:HGNC:31675]
		ENSG00000142657	PGD	protein_coding	phosphogluconate dehydrogenase [Source:HGNC Symbol;Acc:HGNC:8891]
		ENSG00000114956	DGUOK	protein_coding	deoxyguanosine kinase [Source:HGNC Symbol;Acc:HGNC:2858]
		ENSG00000172115	CYCS	protein_coding	cytochrome c, somatic [Source:HGNC Symbol;Acc:HGNC:19986]
		ENSG00000196419	XRCC6	protein_coding	X-ray repair cross complementing 6 [Source:HGNC Symbol;Acc:HGNC:4055]
		ENSG00000104812	GYS1	protein_coding	glycogen synthase 1 [Source:HGNC Symbol;Acc:HGNC:4706]
		ENSG00000086061	DNAJA1	protein_coding	DnaJ heat shock protein family (Hsp40) member A1 [Source:HGNC Symbol;Acc:HGNC:5229]
		ENSG00000169083	AR	protein_coding	androgen receptor [Source:HGNC Symbol;Acc:HGNC:644]
		ENSG00000140836	ZFHX3	protein_coding	zinc finger homeobox 3 [Source:HGNC Symbol;Acc:HGNC:777]
		ENSG00000121060	TRIM25	protein_coding	tripartite motif containing 25 [Source:HGNC Symbol;Acc:HGNC:12932]
		ENSG00000213639	PPP1CB	protein_coding	protein phosphatase 1 catalytic subunit beta [Source:HGNC Symbol;Acc:HGNC:9282]
		ENSG00000126950	TMEM35A	protein_coding	transmembrane protein 35A [Source:HGNC Symbol;Acc:HGNC:25864]
		ENSG00000254901	BORCS8	protein_coding	BLOC-1 related complex subunit 8 [Source:HGNC Symbol;Acc:HGNC:37247]
		ENSG00000184076	UQCR10	protein_coding	ubiquinol-cytochrome c reductase, complex III subunit X [Source:HGNC Symbol;Acc:HGNC:30863]
		ENSG00000105419	MEIS3	protein_coding	Meis homeobox 3 [Source:HGNC Symbol;Acc:HGNC:29537]
		ENSG00000188243	COMMD6	protein_coding	COMM domain containing 6 [Source:HGNC Symbol;Acc:HGNC:24015]
		ENSG00000134313	KIDINS220	protein_coding	kinase D interacting substrate 220 [Source:HGNC Symbol;Acc:HGNC:29508]
		ENSG00000084112	SSH1	protein_coding	slingshot protein phosphatase 1 [Source:HGNC Symbol;Acc:HGNC:30579]
		ENSG00000143537	ADAM15	protein_coding	ADAM metallopeptidase domain 15 [Source:HGNC Symbol;Acc:HGNC:193]
		ENSG00000126351	THRA	protein_coding	thyroid hormone receptor alpha [Source:HGNC Symbol;Acc:HGNC:11796]
		ENSG00000163017	ACTG2	protein_coding	actin gamma 2, smooth muscle [Source:HGNC Symbol;Acc:HGNC:145]
		ENSG00000144579	CTDSP1	protein_coding	CTD small phosphatase 1 [Source:HGNC Symbol;Acc:HGNC:21614]
		ENSG00000111665	CDCA3	protein_coding	cell division cycle associated 3 [Source:HGNC Symbol;Acc:HGNC:14624]
		ENSG00000161011	SQSTM1	protein_coding	sequestosome 1 [Source:HGNC Symbol;Acc:HGNC:11280]
		ENSG00000240682	ISY1	protein_coding	ISY1 splicing factor homolog [Source:HGNC Symbol;Acc:HGNC:29201]
		ENSG00000108819	PPP1R9B	protein_coding	protein phosphatase 1 regulatory subunit 9B [Source:HGNC Symbol;Acc:HGNC:9298]
		ENSG00000117906	RCN2	protein_coding	reticulocalbin 2 [Source:HGNC Symbol;Acc:HGNC:9935]
		ENSG00000196821	ILRUN	protein_coding	inflammation and lipid regulator with UBA-like and NBR1-like domains [Source:HGNC Symbol;Acc:HGNC:21215]
		ENSG00000049449	RCN1	protein_coding	reticulocalbin 1 [Source:HGNC Symbol;Acc:HGNC:9934]
		ENSG00000126814	TRMT5	protein_coding	tRNA methyltransferase 5 [Source:HGNC Symbol;Acc:HGNC:23141]
		ENSG00000171246	NPTX1	protein_coding	neuronal pentraxin 1 [Source:HGNC Symbol;Acc:HGNC:7952]
		ENSG00000132613	MTSS2	protein_coding	MTSS I-BAR domain containing 2 [Source:HGNC Symbol;Acc:HGNC:25094]
		ENSG00000188706	ZDHHC9	protein_coding	zinc finger DHHC-type palmitoyltransferase 9 [Source:HGNC Symbol;Acc:HGNC:18475]
		ENSG00000073803	MAP3K13	protein_coding	mitogen-activated protein kinase kinase kinase 13 [Source:HGNC Symbol;Acc:HGNC:6852]
		ENSG00000078668	VDAC3	protein_coding	voltage dependent anion channel 3 [Source:HGNC Symbol;Acc:HGNC:12674]
		ENSG00000177410	ZFAS1	lncRNA	ZNFX1 antisense RNA 1 [Source:HGNC Symbol;Acc:HGNC:33101]
		ENSG00000206418	RAB12	protein_coding	RAB12, member RAS oncogene family [Source:HGNC Symbol;Acc:HGNC:31332]
		ENSG00000134853	PDGFRA	protein_coding	platelet derived growth factor receptor alpha [Source:HGNC Symbol;Acc:HGNC:8803]
		ENSG00000175348	TMEM9B	protein_coding	TMEM9 domain family member B [Source:HGNC Symbol;Acc:HGNC:1168]
		ENSG00000133275	CSNK1G2	protein_coding	casein kinase 1 gamma 2 [Source:HGNC Symbol;Acc:HGNC:2455]
		ENSG00000117395	EBNA1BP2	protein_coding	EBNA1 binding protein 2 [Source:HGNC Symbol;Acc:HGNC:15531]
		ENSG00000111897	SERINC1	protein_coding	serine incorporator 1 [Source:HGNC Symbol;Acc:HGNC:13464]
		ENSG00000103363	ELOB	protein_coding	elongin B [Source:HGNC Symbol;Acc:HGNC:11619]
		ENSG00000123064	DDX54	protein_coding	DEAD-box helicase 54 [Source:HGNC Symbol;Acc:HGNC:20084]
		ENSG00000213237	PTMAP10	processed_pseudogene	prothymosin alpha pseudogene 10 [Source:HGNC Symbol;Acc:HGNC:53978]
		ENSG00000084623	EIF3I	protein_coding	eukaryotic translation initiation factor 3 subunit I [Source:HGNC Symbol;Acc:HGNC:3272]
		ENSG00000166847	DCTN5	protein_coding	dynactin subunit 5 [Source:HGNC Symbol;Acc:HGNC:24594]
		ENSG00000122490	SLC66A2	protein_coding	solute carrier family 66 member 2 [Source:HGNC Symbol;Acc:HGNC:26188]
		ENSG00000137221	TJAP1	protein_coding	tight junction associated protein 1 [Source:HGNC Symbol;Acc:HGNC:17949]
		ENSG00000130176	CNN1	protein_coding	calponin 1 [Source:HGNC Symbol;Acc:HGNC:2155]
		ENSG00000250536	ABHD17AP3	transcribed_unprocessed_pseudogene	ABHD17A pseudogene 3 [Source:HGNC Symbol;Acc:HGNC:34041]
		ENSG00000133818	RRAS2	protein_coding	RAS related 2 [Source:HGNC Symbol;Acc:HGNC:17271]
		ENSG00000183160	TMEM119	protein_coding	transmembrane protein 119 [Source:HGNC Symbol;Acc:HGNC:27884]
		ENSG00000263266	RPS7P1	processed_pseudogene	ribosomal protein S7 pseudogene 1 [Source:HGNC Symbol;Acc:HGNC:17081]
		ENSG00000186767	SPIN4	protein_coding	spindlin family member 4 [Source:HGNC Symbol;Acc:HGNC:27040]
		ENSG00000088256	GNA11	protein_coding	G protein subunit alpha 11 [Source:HGNC Symbol;Acc:HGNC:4379]
		ENSG00000124422	USP22	protein_coding	ubiquitin specific peptidase 22 [Source:HGNC Symbol;Acc:HGNC:12621]
		ENSG00000144366	GULP1	protein_coding	GULP PTB domain containing engulfment adaptor 1 [Source:HGNC Symbol;Acc:HGNC:18649]
		ENSG00000198909	MAP3K3	protein_coding	mitogen-activated protein kinase kinase kinase 3 [Source:HGNC Symbol;Acc:HGNC:6855]
		ENSG00000163660	CCNL1	protein_coding	cyclin L1 [Source:HGNC Symbol;Acc:HGNC:20569]
		ENSG00000180879	SSR4	protein_coding	signal sequence receptor subunit 4 [Source:HGNC Symbol;Acc:HGNC:11326]
		ENSG00000021762	OSBPL5	protein_coding	oxysterol binding protein like 5 [Source:HGNC Symbol;Acc:HGNC:16392]
		ENSG00000266412	NCOA4	protein_coding	nuclear receptor coactivator 4 [Source:HGNC Symbol;Acc:HGNC:7671]
		ENSG00000169733	RFNG	protein_coding	RFNG O-fucosylpeptide 3-beta-N-acetylglucosaminyltransferase [Source:HGNC Symbol;Acc:HGNC:9974]
		ENSG00000161547	SRSF2	protein_coding	serine and arginine rich splicing factor 2 [Source:HGNC Symbol;Acc:HGNC:10783]
		ENSG00000004399	PLXND1	protein_coding	plexin D1 [Source:HGNC Symbol;Acc:HGNC:9107]
		ENSG00000135069	PSAT1	protein_coding	phosphoserine aminotransferase 1 [Source:HGNC Symbol;Acc:HGNC:19129]
		ENSG00000099904	ZDHHC8	protein_coding	zinc finger DHHC-type palmitoyltransferase 8 [Source:HGNC Symbol;Acc:HGNC:18474]
		ENSG00000105245	NUMBL	protein_coding	NUMB like endocytic adaptor protein [Source:HGNC Symbol;Acc:HGNC:8061]
		ENSG00000203879	GDI1	protein_coding	GDP dissociation inhibitor 1 [Source:HGNC Symbol;Acc:HGNC:4226]
		ENSG00000167323	STIM1	protein_coding	stromal interaction molecule 1 [Source:HGNC Symbol;Acc:HGNC:11386]
		ENSG00000183624	HMCES	protein_coding	5-hydroxymethylcytosine binding, ES cell specific [Source:HGNC Symbol;Acc:HGNC:24446]
		ENSG00000166750	SLFN5	protein_coding	schlafen family member 5 [Source:HGNC Symbol;Acc:HGNC:28286]
		ENSG00000204569	PPP1R10	protein_coding	protein phosphatase 1 regulatory subunit 10 [Source:HGNC Symbol;Acc:HGNC:9284]
		ENSG00000227525	RPL7P6	processed_pseudogene	ribosomal protein L7 pseudogene 6 [Source:HGNC Symbol;Acc:HGNC:32430]
		ENSG00000180398	MCFD2	protein_coding	multiple coagulation factor deficiency 2, ER cargo receptor complex subunit [Source:HGNC Symbol;Acc:HGNC:18451]
		ENSG00000092621	PHGDH	protein_coding	phosphoglycerate dehydrogenase [Source:HGNC Symbol;Acc:HGNC:8923]
		ENSG00000143222	UFC1	protein_coding	ubiquitin-fold modifier conjugating enzyme 1 [Source:HGNC Symbol;Acc:HGNC:26941]
		ENSG00000078246	TULP3	protein_coding	TUB like protein 3 [Source:HGNC Symbol;Acc:HGNC:12425]
		ENSG00000131669	NINJ1	protein_coding	ninjurin 1 [Source:HGNC Symbol;Acc:HGNC:7824]
		ENSG00000112773	TENT5A	protein_coding	terminal nucleotidyltransferase 5A [Source:HGNC Symbol;Acc:HGNC:18345]
		ENSG00000104805	NUCB1	protein_coding	nucleobindin 1 [Source:HGNC Symbol;Acc:HGNC:8043]
		ENSG00000158545	ZC3H18	protein_coding	zinc finger CCCH-type containing 18 [Source:HGNC Symbol;Acc:HGNC:25091]
		ENSG00000163453	IGFBP7	protein_coding	insulin like growth factor binding protein 7 [Source:HGNC Symbol;Acc:HGNC:5476]
		ENSG00000162599	NFIA	protein_coding	nuclear factor I A [Source:HGNC Symbol;Acc:HGNC:7784]
		ENSG00000159692	CTBP1	protein_coding	C-terminal binding protein 1 [Source:HGNC Symbol;Acc:HGNC:2494]
		ENSG00000146918	NCAPG2	protein_coding	non-SMC condensin II complex subunit G2 [Source:HGNC Symbol;Acc:HGNC:21904]
		ENSG00000204442	NALF1	protein_coding	NALCN channel auxiliary factor 1 [Source:HGNC Symbol;Acc:HGNC:33877]
		ENSG00000134248	LAMTOR5	protein_coding	late endosomal/lysosomal adaptor, MAPK and MTOR activator 5 [Source:HGNC Symbol;Acc:HGNC:17955]
		ENSG00000101220	ADISSP	protein_coding	adipose secreted signaling protein [Source:HGNC Symbol;Acc:HGNC:15873]
		ENSG00000179085	DPM3	protein_coding	dolichyl-phosphate mannosyltransferase subunit 3, regulatory [Source:HGNC Symbol;Acc:HGNC:3007]
		ENSG00000176903	PNMA1	protein_coding	PNMA family member 1 [Source:HGNC Symbol;Acc:HGNC:9158]
		ENSG00000077254	USP33	protein_coding	ubiquitin specific peptidase 33 [Source:HGNC Symbol;Acc:HGNC:20059]
		ENSG00000174695	TMEM167A	protein_coding	transmembrane protein 167A [Source:HGNC Symbol;Acc:HGNC:28330]
		ENSG00000019991	HGF	protein_coding	hepatocyte growth factor [Source:HGNC Symbol;Acc:HGNC:4893]
		ENSG00000108179	PPIF	protein_coding	peptidylprolyl isomerase F [Source:HGNC Symbol;Acc:HGNC:9259]
		ENSG00000178307	TMEM11	protein_coding	transmembrane protein 11 [Source:HGNC Symbol;Acc:HGNC:16823]
		ENSG00000133059	DSTYK	protein_coding	dual serine/threonine and tyrosine protein kinase [Source:HGNC Symbol;Acc:HGNC:29043]
		ENSG00000124155	PIGT	protein_coding	phosphatidylinositol glycan anchor biosynthesis class T [Source:HGNC Symbol;Acc:HGNC:14938]
		ENSG00000277791	PSMB3	protein_coding	proteasome 20S subunit beta 3 [Source:HGNC Symbol;Acc:HGNC:9540]
		ENSG00000100567	PSMA3	protein_coding	proteasome 20S subunit alpha 3 [Source:HGNC Symbol;Acc:HGNC:9532]
		ENSG00000134375	TIMM17A	protein_coding	translocase of inner mitochondrial membrane 17A [Source:HGNC Symbol;Acc:HGNC:17315]
		ENSG00000198355	PIM3	protein_coding	Pim-3 proto-oncogene, serine/threonine kinase [Source:HGNC Symbol;Acc:HGNC:19310]
		ENSG00000167515	TRAPPC2L	protein_coding	trafficking protein particle complex subunit 2L [Source:HGNC Symbol;Acc:HGNC:30887]
		ENSG00000105327	BBC3	protein_coding	BCL2 binding component 3 [Source:HGNC Symbol;Acc:HGNC:17868]
		ENSG00000173113	TRMT112	protein_coding	tRNA methyltransferase activator subunit 11-2 [Source:HGNC Symbol;Acc:HGNC:26940]
		ENSG00000177479	ARIH2	protein_coding	ariadne RBR E3 ubiquitin protein ligase 2 [Source:HGNC Symbol;Acc:HGNC:690]
		ENSG00000239672	NME1	protein_coding	NME/NM23 nucleoside diphosphate kinase 1 [Source:HGNC Symbol;Acc:HGNC:7849]
		ENSG00000123159	GIPC1	protein_coding	GIPC PDZ domain containing family member 1 [Source:HGNC Symbol;Acc:HGNC:1226]
		ENSG00000138867	GUCD1	protein_coding	guanylyl cyclase domain containing 1 [Source:HGNC Symbol;Acc:HGNC:14237]
		ENSG00000198843	SELENOT	protein_coding	selenoprotein T [Source:HGNC Symbol;Acc:HGNC:18136]
		ENSG00000197982	C1orf122	protein_coding	chromosome 1 open reading frame 122 [Source:HGNC Symbol;Acc:HGNC:24789]
		ENSG00000116161	CACYBP	protein_coding	calcyclin binding protein [Source:HGNC Symbol;Acc:HGNC:30423]
		ENSG00000104408	EIF3E	protein_coding	eukaryotic translation initiation factor 3 subunit E [Source:HGNC Symbol;Acc:HGNC:3277]
		ENSG00000156860	FBRS	protein_coding	fibrosin [Source:HGNC Symbol;Acc:HGNC:20442]
		ENSG00000105722	ERF	protein_coding	ETS2 repressor factor [Source:HGNC Symbol;Acc:HGNC:3444]
		ENSG00000138688	BLTP1	protein_coding	bridge-like lipid transfer protein family member 1 [Source:HGNC Symbol;Acc:HGNC:26953]
		ENSG00000126653	NSRP1	protein_coding	nuclear speckle splicing regulatory protein 1 [Source:HGNC Symbol;Acc:HGNC:25305]
		ENSG00000127511	SIN3B	protein_coding	SIN3 transcription regulator family member B [Source:HGNC Symbol;Acc:HGNC:19354]
		ENSG00000118418	HMGN3	protein_coding	high mobility group nucleosomal binding domain 3 [Source:HGNC Symbol;Acc:HGNC:12312]
		ENSG00000164022	AIMP1	protein_coding	aminoacyl tRNA synthetase complex interacting multifunctional protein 1 [Source:HGNC Symbol;Acc:HGNC:10648]
		ENSG00000180104	EXOC3	protein_coding	exocyst complex component 3 [Source:HGNC Symbol;Acc:HGNC:30378]
		ENSG00000170734	POLH	protein_coding	DNA polymerase eta [Source:HGNC Symbol;Acc:HGNC:9181]
		ENSG00000139350	NEDD1	protein_coding	NEDD1 gamma-tubulin ring complex targeting factor [Source:HGNC Symbol;Acc:HGNC:7723]
		ENSG00000163635	ATXN7	protein_coding	ataxin 7 [Source:HGNC Symbol;Acc:HGNC:10560]
		ENSG00000107819	SFXN3	protein_coding	sideroflexin 3 [Source:HGNC Symbol;Acc:HGNC:16087]
		ENSG00000115758	ODC1	protein_coding	ornithine decarboxylase 1 [Source:HGNC Symbol;Acc:HGNC:8109]
		ENSG00000080503	SMARCA2	protein_coding	SWI/SNF related, matrix associated, actin dependent regulator of chromatin, subfamily a, member 2 [Source:HGNC Symbol;Acc:HGNC:11098]
		ENSG00000125818	PSMF1	protein_coding	proteasome inhibitor subunit 1 [Source:HGNC Symbol;Acc:HGNC:9571]
		ENSG00000137807	KIF23	protein_coding	kinesin family member 23 [Source:HGNC Symbol;Acc:HGNC:6392]
		ENSG00000108604	SMARCD2	protein_coding	SWI/SNF related, matrix associated, actin dependent regulator of chromatin, subfamily d, member 2 [Source:HGNC Symbol;Acc:HGNC:11107]
		ENSG00000183291	SELENOF	protein_coding	selenoprotein F [Source:HGNC Symbol;Acc:HGNC:17705]
		ENSG00000111540	RAB5B	protein_coding	RAB5B, member RAS oncogene family [Source:HGNC Symbol;Acc:HGNC:9784]
		ENSG00000242802	AP5Z1	protein_coding	adaptor related protein complex 5 subunit zeta 1 [Source:HGNC Symbol;Acc:HGNC:22197]
		ENSG00000101474	APMAP	protein_coding	adipocyte plasma membrane associated protein [Source:HGNC Symbol;Acc:HGNC:13238]
		ENSG00000102158	MAGT1	protein_coding	magnesium transporter 1 [Source:HGNC Symbol;Acc:HGNC:28880]
		ENSG00000155229	MMS19	protein_coding	MMS19 homolog, cytosolic iron-sulfur assembly component [Source:HGNC Symbol;Acc:HGNC:13824]
		ENSG00000116209	TMEM59	protein_coding	transmembrane protein 59 [Source:HGNC Symbol;Acc:HGNC:1239]
		ENSG00000181467	RAP2B	protein_coding	RAP2B, member of RAS oncogene family [Source:HGNC Symbol;Acc:HGNC:9862]
		ENSG00000143158	MPC2	protein_coding	mitochondrial pyruvate carrier 2 [Source:HGNC Symbol;Acc:HGNC:24515]
		ENSG00000133872	SARAF	protein_coding	store-operated calcium entry associated regulatory factor [Source:HGNC Symbol;Acc:HGNC:28789]
		ENSG00000123131	PRDX4	protein_coding	peroxiredoxin 4 [Source:HGNC Symbol;Acc:HGNC:17169]
		ENSG00000165678	GHITM	protein_coding	growth hormone inducible transmembrane protein [Source:HGNC Symbol;Acc:HGNC:17281]
		ENSG00000136068	FLNB	protein_coding	filamin B [Source:HGNC Symbol;Acc:HGNC:3755]
		ENSG00000176697	BDNF	protein_coding	brain derived neurotrophic factor [Source:HGNC Symbol;Acc:HGNC:1033]
		ENSG00000116337	AMPD2	protein_coding	adenosine monophosphate deaminase 2 [Source:HGNC Symbol;Acc:HGNC:469]
		ENSG00000134153	EMC7	protein_coding	ER membrane protein complex subunit 7 [Source:HGNC Symbol;Acc:HGNC:24301]
		ENSG00000197170	PSMD12	protein_coding	proteasome 26S subunit, non-ATPase 12 [Source:HGNC Symbol;Acc:HGNC:9557]
		ENSG00000085117	CD82	protein_coding	CD82 molecule [Source:HGNC Symbol;Acc:HGNC:6210]
		ENSG00000158526	TSR2	protein_coding	TSR2 ribosome maturation factor [Source:HGNC Symbol;Acc:HGNC:25455]
		ENSG00000211456	SACM1L	protein_coding	SAC1 like phosphatidylinositide phosphatase [Source:HGNC Symbol;Acc:HGNC:17059]
		ENSG00000136193	SCRN1	protein_coding	secernin 1 [Source:HGNC Symbol;Acc:HGNC:22192]
		ENSG00000140983	RHOT2	protein_coding	ras homolog family member T2 [Source:HGNC Symbol;Acc:HGNC:21169]
		ENSG00000133895	MEN1	protein_coding	menin 1 [Source:HGNC Symbol;Acc:HGNC:7010]
		ENSG00000101146	RAE1	protein_coding	ribonucleic acid export 1 [Source:HGNC Symbol;Acc:HGNC:9828]
		ENSG00000128050	PAICS	protein_coding	phosphoribosylaminoimidazole carboxylase and phosphoribosylaminoimidazolesuccinocarboxamide synthase [Source:HGNC Symbol;Acc:HGNC:8587]
		ENSG00000172340	SUCLG2	protein_coding	succinate-CoA ligase GDP-forming subunit beta [Source:HGNC Symbol;Acc:HGNC:11450]
		ENSG00000130254	SAFB2	protein_coding	scaffold attachment factor B2 [Source:HGNC Symbol;Acc:HGNC:21605]
		ENSG00000159228	CBR1	protein_coding	carbonyl reductase 1 [Source:HGNC Symbol;Acc:HGNC:1548]
		ENSG00000142856	ITGB3BP	protein_coding	integrin subunit beta 3 binding protein [Source:HGNC Symbol;Acc:HGNC:6157]
		ENSG00000160714	UBE2Q1	protein_coding	ubiquitin conjugating enzyme E2 Q1 [Source:HGNC Symbol;Acc:HGNC:15698]
		ENSG00000228300	FAM174C	protein_coding	family with sequence similarity 174 member C [Source:HGNC Symbol;Acc:HGNC:26073]
		ENSG00000130731	METTL26	protein_coding	methyltransferase like 26 [Source:HGNC Symbol;Acc:HGNC:14141]
		ENSG00000164096	C4orf3	protein_coding	chromosome 4 open reading frame 3 [Source:HGNC Symbol;Acc:HGNC:19225]
		ENSG00000105270	CLIP3	protein_coding	CAP-Gly domain containing linker protein 3 [Source:HGNC Symbol;Acc:HGNC:24314]
		ENSG00000104976	SNAPC2	protein_coding	small nuclear RNA activating complex polypeptide 2 [Source:HGNC Symbol;Acc:HGNC:11135]
		ENSG00000111711	GOLT1B	protein_coding	golgi transport 1B [Source:HGNC Symbol;Acc:HGNC:20175]
		ENSG00000103502	CDIPT	protein_coding	CDP-diacylglycerol--inositol 3-phosphatidyltransferase [Source:HGNC Symbol;Acc:HGNC:1769]
		ENSG00000113552	GNPDA1	protein_coding	glucosamine-6-phosphate deaminase 1 [Source:HGNC Symbol;Acc:HGNC:4417]
		ENSG00000121274	TENT4B	protein_coding	terminal nucleotidyltransferase 4B [Source:HGNC Symbol;Acc:HGNC:30758]
		ENSG00000163634	THOC7	protein_coding	THO complex subunit 7 [Source:HGNC Symbol;Acc:HGNC:29874]
		ENSG00000178977	LINC00324	lncRNA	long intergenic non-protein coding RNA 324 [Source:HGNC Symbol;Acc:HGNC:26628]
		ENSG00000100883	SRP54	protein_coding	signal recognition particle 54 [Source:HGNC Symbol;Acc:HGNC:11301]
		ENSG00000145919	BOD1	protein_coding	biorientation of chromosomes in cell division 1 [Source:HGNC Symbol;Acc:HGNC:25114]
		ENSG00000183955	KMT5A	protein_coding	lysine methyltransferase 5A [Source:HGNC Symbol;Acc:HGNC:29489]
		ENSG00000143815	LBR	protein_coding	lamin B receptor [Source:HGNC Symbol;Acc:HGNC:6518]
		ENSG00000042493	CAPG	protein_coding	capping actin protein, gelsolin like [Source:HGNC Symbol;Acc:HGNC:1474]
		ENSG00000113369	ARRDC3	protein_coding	arrestin domain containing 3 [Source:HGNC Symbol;Acc:HGNC:29263]
		ENSG00000102309	PIN4	protein_coding	peptidylprolyl cis/trans isomerase, NIMA-interacting 4 [Source:HGNC Symbol;Acc:HGNC:8992]
		ENSG00000154027	AK5	protein_coding	adenylate kinase 5 [Source:HGNC Symbol;Acc:HGNC:365]
		ENSG00000104969	SGTA	protein_coding	small glutamine rich tetratricopeptide repeat co-chaperone alpha [Source:HGNC Symbol;Acc:HGNC:10819]
		ENSG00000110367	DDX6	protein_coding	DEAD-box helicase 6 [Source:HGNC Symbol;Acc:HGNC:2747]
		ENSG00000120333	MRPS14	protein_coding	mitochondrial ribosomal protein S14 [Source:HGNC Symbol;Acc:HGNC:14049]
		ENSG00000206538	VGLL3	protein_coding	vestigial like family member 3 [Source:HGNC Symbol;Acc:HGNC:24327]
		ENSG00000161057	PSMC2	protein_coding	proteasome 26S subunit, ATPase 2 [Source:HGNC Symbol;Acc:HGNC:9548]
		ENSG00000141552	ANAPC11	protein_coding	anaphase promoting complex subunit 11 [Source:HGNC Symbol;Acc:HGNC:14452]
		ENSG00000071205	ARHGAP10	protein_coding	Rho GTPase activating protein 10 [Source:HGNC Symbol;Acc:HGNC:26099]
		ENSG00000168476	REEP4	protein_coding	receptor accessory protein 4 [Source:HGNC Symbol;Acc:HGNC:26176]
		ENSG00000068001	HYAL2	protein_coding	hyaluronidase 2 [Source:HGNC Symbol;Acc:HGNC:5321]
		ENSG00000164615	CAMLG	protein_coding	calcium modulating ligand [Source:HGNC Symbol;Acc:HGNC:1471]
		ENSG00000044115	CTNNA1	protein_coding	catenin alpha 1 [Source:HGNC Symbol;Acc:HGNC:2509]
		ENSG00000198113	TOR4A	protein_coding	torsin family 4 member A [Source:HGNC Symbol;Acc:HGNC:25981]
		ENSG00000135870	RC3H1	protein_coding	ring finger and CCCH-type domains 1 [Source:HGNC Symbol;Acc:HGNC:29434]
		ENSG00000259956	RBM15B	protein_coding	RNA binding motif protein 15B [Source:HGNC Symbol;Acc:HGNC:24303]
		ENSG00000105185	PDCD5	protein_coding	programmed cell death 5 [Source:HGNC Symbol;Acc:HGNC:8764]
		ENSG00000106785	TRIM14	protein_coding	tripartite motif containing 14 [Source:HGNC Symbol;Acc:HGNC:16283]
		ENSG00000127663	KDM4B	protein_coding	lysine demethylase 4B [Source:HGNC Symbol;Acc:HGNC:29136]
		ENSG00000148358	GPR107	protein_coding	G protein-coupled receptor 107 [Source:HGNC Symbol;Acc:HGNC:17830]
		ENSG00000143093	STRIP1	protein_coding	striatin interacting protein 1 [Source:HGNC Symbol;Acc:HGNC:25916]
		ENSG00000162878	PKDCC	protein_coding	protein kinase domain containing, cytoplasmic [Source:HGNC Symbol;Acc:HGNC:25123]
		ENSG00000132305	IMMT	protein_coding	inner membrane mitochondrial protein [Source:HGNC Symbol;Acc:HGNC:6047]
		ENSG00000198604	BAZ1A	protein_coding	bromodomain adjacent to zinc finger domain 1A [Source:HGNC Symbol;Acc:HGNC:960]
		ENSG00000241468	ATP5MF	protein_coding	ATP synthase membrane subunit f [Source:HGNC Symbol;Acc:HGNC:848]
		ENSG00000091164	TXNL1	protein_coding	thioredoxin like 1 [Source:HGNC Symbol;Acc:HGNC:12436]
		ENSG00000123989	CHPF	protein_coding	chondroitin polymerizing factor [Source:HGNC Symbol;Acc:HGNC:24291]
		ENSG00000083857	FAT1	protein_coding	FAT atypical cadherin 1 [Source:HGNC Symbol;Acc:HGNC:3595]
		ENSG00000113361	CDH6	protein_coding	cadherin 6 [Source:HGNC Symbol;Acc:HGNC:1765]
		ENSG00000156603	MED19	protein_coding	mediator complex subunit 19 [Source:HGNC Symbol;Acc:HGNC:29600]
		ENSG00000173744	AGFG1	protein_coding	ArfGAP with FG repeats 1 [Source:HGNC Symbol;Acc:HGNC:5175]
		ENSG00000099385	BCL7C	protein_coding	BAF chromatin remodeling complex subunit BCL7C [Source:HGNC Symbol;Acc:HGNC:1006]
		ENSG00000178773	CPNE7	protein_coding	copine 7 [Source:HGNC Symbol;Acc:HGNC:2320]
		ENSG00000090273	NUDC	protein_coding	nuclear distribution C, dynein complex regulator [Source:HGNC Symbol;Acc:HGNC:8045]
		ENSG00000106400	ZNHIT1	protein_coding	zinc finger HIT-type containing 1 [Source:HGNC Symbol;Acc:HGNC:21688]
		ENSG00000120705	ETF1	protein_coding	eukaryotic translation termination factor 1 [Source:HGNC Symbol;Acc:HGNC:3477]
		ENSG00000155850	SLC26A2	protein_coding	solute carrier family 26 member 2 [Source:HGNC Symbol;Acc:HGNC:10994]
		ENSG00000136875	PRPF4	protein_coding	pre-mRNA splicing tri-snRNP complex factor PRPF4 [Source:HGNC Symbol;Acc:HGNC:17349]
		ENSG00000172590	MRPL52	protein_coding	mitochondrial ribosomal protein L52 [Source:HGNC Symbol;Acc:HGNC:16655]
		ENSG00000060491	OGFR	protein_coding	opioid growth factor receptor [Source:HGNC Symbol;Acc:HGNC:15768]
		ENSG00000118705	RPN2	protein_coding	ribophorin II [Source:HGNC Symbol;Acc:HGNC:10382]
		ENSG00000159069	FBXW5	protein_coding	F-box and WD repeat domain containing 5 [Source:HGNC Symbol;Acc:HGNC:13613]
		ENSG00000089063	TMEM230	protein_coding	transmembrane protein 230 [Source:HGNC Symbol;Acc:HGNC:15876]
		ENSG00000160563	MED27	protein_coding	mediator complex subunit 27 [Source:HGNC Symbol;Acc:HGNC:2377]
		ENSG00000105520	PLPPR2	protein_coding	phospholipid phosphatase related 2 [Source:HGNC Symbol;Acc:HGNC:29566]
		ENSG00000114686	MRPL3	protein_coding	mitochondrial ribosomal protein L3 [Source:HGNC Symbol;Acc:HGNC:10379]
		ENSG00000171603	CLSTN1	protein_coding	calsyntenin 1 [Source:HGNC Symbol;Acc:HGNC:17447]
		ENSG00000164934	DCAF13	protein_coding	DDB1 and CUL4 associated factor 13 [Source:HGNC Symbol;Acc:HGNC:24535]
		ENSG00000130638	ATXN10	protein_coding	ataxin 10 [Source:HGNC Symbol;Acc:HGNC:10549]
		ENSG00000106080	FKBP14	protein_coding	FKBP prolyl isomerase 14 [Source:HGNC Symbol;Acc:HGNC:18625]
		ENSG00000106615	RHEB	protein_coding	Ras homolog, mTORC1 binding [Source:HGNC Symbol;Acc:HGNC:10011]
		ENSG00000186298	PPP1CC	protein_coding	protein phosphatase 1 catalytic subunit gamma [Source:HGNC Symbol;Acc:HGNC:9283]
		ENSG00000203760	CENPW	protein_coding	centromere protein W [Source:HGNC Symbol;Acc:HGNC:21488]
		ENSG00000152102	FAM168B	protein_coding	family with sequence similarity 168 member B [Source:HGNC Symbol;Acc:HGNC:27016]
		ENSG00000130640	TUBGCP2	protein_coding	tubulin gamma complex component 2 [Source:HGNC Symbol;Acc:HGNC:18599]
		ENSG00000069399	BCL3	protein_coding	BCL3 transcription coactivator [Source:HGNC Symbol;Acc:HGNC:998]
		ENSG00000184432	COPB2	protein_coding	COPI coat complex subunit beta 2 [Source:HGNC Symbol;Acc:HGNC:2232]
		ENSG00000147548	NSD3	protein_coding	nuclear receptor binding SET domain protein 3 [Source:HGNC Symbol;Acc:HGNC:12767]
		ENSG00000157259	GATAD1	protein_coding	GATA zinc finger domain containing 1 [Source:HGNC Symbol;Acc:HGNC:29941]
		ENSG00000180357	ZNF609	protein_coding	zinc finger protein 609 [Source:HGNC Symbol;Acc:HGNC:29003]
		ENSG00000160991	ORAI2	protein_coding	ORAI calcium release-activated calcium modulator 2 [Source:HGNC Symbol;Acc:HGNC:21667]
		ENSG00000131507	NDFIP1	protein_coding	Nedd4 family interacting protein 1 [Source:HGNC Symbol;Acc:HGNC:17592]
		ENSG00000038219	BOD1L1	protein_coding	biorientation of chromosomes in cell division 1 like 1 [Source:HGNC Symbol;Acc:HGNC:31792]
		ENSG00000179912	R3HDM2	protein_coding	R3H domain containing 2 [Source:HGNC Symbol;Acc:HGNC:29167]
		ENSG00000151612	ZNF827	protein_coding	zinc finger protein 827 [Source:HGNC Symbol;Acc:HGNC:27193]
		ENSG00000079999	KEAP1	protein_coding	kelch like ECH associated protein 1 [Source:HGNC Symbol;Acc:HGNC:23177]
		ENSG00000072518	MARK2	protein_coding	microtubule affinity regulating kinase 2 [Source:HGNC Symbol;Acc:HGNC:3332]
		ENSG00000099991	CABIN1	protein_coding	calcineurin binding protein 1 [Source:HGNC Symbol;Acc:HGNC:24187]
		ENSG00000105559	PLEKHA4	protein_coding	pleckstrin homology domain containing A4 [Source:HGNC Symbol;Acc:HGNC:14339]
		ENSG00000133243	BTBD2	protein_coding	BTB domain containing 2 [Source:HGNC Symbol;Acc:HGNC:15504]
		ENSG00000116459	ATP5PB	protein_coding	ATP synthase peripheral stalk-membrane subunit b [Source:HGNC Symbol;Acc:HGNC:840]
		ENSG00000162413	KLHL21	protein_coding	kelch like family member 21 [Source:HGNC Symbol;Acc:HGNC:29041]
		ENSG00000184281	TSSC4	protein_coding	tumor suppressing subtransferable candidate 4 [Source:HGNC Symbol;Acc:HGNC:12386]
		ENSG00000154723	ATP5PF	protein_coding	ATP synthase peripheral stalk subunit F6 [Source:HGNC Symbol;Acc:HGNC:847]
		ENSG00000167081	PBX3	protein_coding	PBX homeobox 3 [Source:HGNC Symbol;Acc:HGNC:8634]
		ENSG00000183684	ALYREF	protein_coding	Aly/REF export factor [Source:HGNC Symbol;Acc:HGNC:19071]
		ENSG00000106355	LSM5	protein_coding	LSM5 homolog, U6 small nuclear RNA and mRNA degradation associated [Source:HGNC Symbol;Acc:HGNC:17162]
		ENSG00000145391	SETD7	protein_coding	SET domain containing 7, histone lysine methyltransferase [Source:HGNC Symbol;Acc:HGNC:30412]
		ENSG00000155111	CDK19	protein_coding	cyclin dependent kinase 19 [Source:HGNC Symbol;Acc:HGNC:19338]
		ENSG00000210184	MT-TS2	Mt_tRNA	mitochondrially encoded tRNA-Ser (AGU/C) 2 [Source:HGNC Symbol;Acc:HGNC:7498]
		ENSG00000205903	ZNF316	protein_coding	zinc finger protein 316 [Source:HGNC Symbol;Acc:HGNC:13843]
		ENSG00000090266	NDUFB2	protein_coding	NADH:ubiquinone oxidoreductase subunit B2 [Source:HGNC Symbol;Acc:HGNC:7697]
		ENSG00000100029	PES1	protein_coding	pescadillo ribosomal biogenesis factor 1 [Source:HGNC Symbol;Acc:HGNC:8848]
		ENSG00000184785	SMIM10	protein_coding	small integral membrane protein 10 [Source:HGNC Symbol;Acc:HGNC:41913]
		ENSG00000106261	ZKSCAN1	protein_coding	zinc finger with KRAB and SCAN domains 1 [Source:HGNC Symbol;Acc:HGNC:13101]
		ENSG00000196776	CD47	protein_coding	CD47 molecule [Source:HGNC Symbol;Acc:HGNC:1682]
		ENSG00000198858	R3HDM4	protein_coding	R3H domain containing 4 [Source:HGNC Symbol;Acc:HGNC:28270]
		ENSG00000125651	GTF2F1	protein_coding	general transcription factor IIF subunit 1 [Source:HGNC Symbol;Acc:HGNC:4652]
		ENSG00000159210	SNF8	protein_coding	SNF8 subunit of ESCRT-II [Source:HGNC Symbol;Acc:HGNC:17028]
		ENSG00000106554	CHCHD3	protein_coding	coiled-coil-helix-coiled-coil-helix domain containing 3 [Source:HGNC Symbol;Acc:HGNC:21906]
		ENSG00000100211	CBY1	protein_coding	chibby 1, beta catenin antagonist [Source:HGNC Symbol;Acc:HGNC:1307]
		ENSG00000119013	NDUFB3	protein_coding	NADH:ubiquinone oxidoreductase subunit B3 [Source:HGNC Symbol;Acc:HGNC:7698]
		ENSG00000163754	GYG1	protein_coding	glycogenin 1 [Source:HGNC Symbol;Acc:HGNC:4699]
		ENSG00000110107	PRPF19	protein_coding	pre-mRNA processing factor 19 [Source:HGNC Symbol;Acc:HGNC:17896]
		ENSG00000171552	BCL2L1	protein_coding	BCL2 like 1 [Source:HGNC Symbol;Acc:HGNC:992]
		ENSG00000116191	RALGPS2	protein_coding	Ral GEF with PH domain and SH3 binding motif 2 [Source:HGNC Symbol;Acc:HGNC:30279]
		ENSG00000137073	UBAP2	protein_coding	ubiquitin associated protein 2 [Source:HGNC Symbol;Acc:HGNC:14185]
		ENSG00000111321	LTBR	protein_coding	lymphotoxin beta receptor [Source:HGNC Symbol;Acc:HGNC:6718]
		ENSG00000166747	AP1G1	protein_coding	adaptor related protein complex 1 subunit gamma 1 [Source:HGNC Symbol;Acc:HGNC:555]
		ENSG00000100221	JOSD1	protein_coding	Josephin domain containing 1 [Source:HGNC Symbol;Acc:HGNC:28953]
		ENSG00000101057	MYBL2	protein_coding	MYB proto-oncogene like 2 [Source:HGNC Symbol;Acc:HGNC:7548]
		ENSG00000286259		lncRNA	novel transcript
		ENSG00000146729	NIPSNAP2	protein_coding	nipsnap homolog 2 [Source:HGNC Symbol;Acc:HGNC:4179]
		ENSG00000128016	ZFP36	protein_coding	ZFP36 ring finger protein [Source:HGNC Symbol;Acc:HGNC:12862]
		ENSG00000151779	NBAS	protein_coding	NBAS subunit of NRZ tethering complex [Source:HGNC Symbol;Acc:HGNC:15625]
		ENSG00000108010	GLRX3	protein_coding	glutaredoxin 3 [Source:HGNC Symbol;Acc:HGNC:15987]
		ENSG00000138279	ANXA7	protein_coding	annexin A7 [Source:HGNC Symbol;Acc:HGNC:545]
		ENSG00000111300	NAA25	protein_coding	N-alpha-acetyltransferase 25, NatB auxiliary subunit [Source:HGNC Symbol;Acc:HGNC:25783]
		ENSG00000141456	PELP1	protein_coding	proline, glutamate and leucine rich protein 1 [Source:HGNC Symbol;Acc:HGNC:30134]
		ENSG00000188342	GTF2F2	protein_coding	general transcription factor IIF subunit 2 [Source:HGNC Symbol;Acc:HGNC:4653]
		ENSG00000161202	DVL3	protein_coding	dishevelled segment polarity protein 3 [Source:HGNC Symbol;Acc:HGNC:3087]
		ENSG00000126903	SLC10A3	protein_coding	solute carrier family 10 member 3 [Source:HGNC Symbol;Acc:HGNC:22979]
		ENSG00000101412	E2F1	protein_coding	E2F transcription factor 1 [Source:HGNC Symbol;Acc:HGNC:3113]
		ENSG00000092203	TOX4	protein_coding	TOX high mobility group box family member 4 [Source:HGNC Symbol;Acc:HGNC:20161]
		ENSG00000204104	TRAF3IP1	protein_coding	TRAF3 interacting protein 1 [Source:HGNC Symbol;Acc:HGNC:17861]
		ENSG00000158435	CNOT11	protein_coding	CCR4-NOT transcription complex subunit 11 [Source:HGNC Symbol;Acc:HGNC:25217]
		ENSG00000079974	RABL2B	protein_coding	RAB, member of RAS oncogene family like 2B [Source:HGNC Symbol;Acc:HGNC:9800]
		ENSG00000130177	CDC16	protein_coding	cell division cycle 16 [Source:HGNC Symbol;Acc:HGNC:1720]
		ENSG00000245910	SNHG6	lncRNA	small nucleolar RNA host gene 6 [Source:HGNC Symbol;Acc:HGNC:32965]
		ENSG00000229807	XIST	lncRNA	X inactive specific transcript [Source:HGNC Symbol;Acc:HGNC:12810]
		ENSG00000140044	JDP2	protein_coding	Jun dimerization protein 2 [Source:HGNC Symbol;Acc:HGNC:17546]
		ENSG00000086666	ZFAND6	protein_coding	zinc finger AN1-type containing 6 [Source:HGNC Symbol;Acc:HGNC:30164]
		ENSG00000155959	VBP1	protein_coding	VHL binding protein 1 [Source:HGNC Symbol;Acc:HGNC:12662]
		ENSG00000164087	POC1A	protein_coding	POC1 centriolar protein A [Source:HGNC Symbol;Acc:HGNC:24488]
		ENSG00000122966	CIT	protein_coding	citron rho-interacting serine/threonine kinase [Source:HGNC Symbol;Acc:HGNC:1985]
		ENSG00000141030	COPS3	protein_coding	COP9 signalosome subunit 3 [Source:HGNC Symbol;Acc:HGNC:2239]
		ENSG00000177663	IL17RA	protein_coding	interleukin 17 receptor A [Source:HGNC Symbol;Acc:HGNC:5985]
		ENSG00000143575	HAX1	protein_coding	HCLS1 associated protein X-1 [Source:HGNC Symbol;Acc:HGNC:16915]
		ENSG00000114125	RNF7	protein_coding	ring finger protein 7 [Source:HGNC Symbol;Acc:HGNC:10070]
		ENSG00000175390	EIF3F	protein_coding	eukaryotic translation initiation factor 3 subunit F [Source:HGNC Symbol;Acc:HGNC:3275]
		ENSG00000119801	YPEL5	protein_coding	yippee like 5 [Source:HGNC Symbol;Acc:HGNC:18329]
		ENSG00000205581	HMGN1	protein_coding	high mobility group nucleosome binding domain 1 [Source:HGNC Symbol;Acc:HGNC:4984]
		ENSG00000187446	CHP1	protein_coding	calcineurin like EF-hand protein 1 [Source:HGNC Symbol;Acc:HGNC:17433]
		ENSG00000175470	PPP2R2D	protein_coding	protein phosphatase 2 regulatory subunit Bdelta [Source:HGNC Symbol;Acc:HGNC:23732]
		ENSG00000249936	RAC1P2	processed_pseudogene	Rac family small GTPase 1 pseudogene 2 [Source:HGNC Symbol;Acc:HGNC:31414]
		ENSG00000137845	ADAM10	protein_coding	ADAM metallopeptidase domain 10 [Source:HGNC Symbol;Acc:HGNC:188]
		ENSG00000134057	CCNB1	protein_coding	cyclin B1 [Source:HGNC Symbol;Acc:HGNC:1579]
		ENSG00000110046	ATG2A	protein_coding	autophagy related 2A [Source:HGNC Symbol;Acc:HGNC:29028]
		ENSG00000171421	MRPL36	protein_coding	mitochondrial ribosomal protein L36 [Source:HGNC Symbol;Acc:HGNC:14490]
		ENSG00000102390	PBDC1	protein_coding	polysaccharide biosynthesis domain containing 1 [Source:HGNC Symbol;Acc:HGNC:28790]
		ENSG00000170606	HSPA4	protein_coding	heat shock protein family A (Hsp70) member 4 [Source:HGNC Symbol;Acc:HGNC:5237]
		ENSG00000072849	DERL2	protein_coding	derlin 2 [Source:HGNC Symbol;Acc:HGNC:17943]
		ENSG00000091483	FH	protein_coding	fumarate hydratase [Source:HGNC Symbol;Acc:HGNC:3700]
		ENSG00000152133	GPATCH11	protein_coding	G-patch domain containing 11 [Source:HGNC Symbol;Acc:HGNC:26768]
		ENSG00000169136	ATF5	protein_coding	activating transcription factor 5 [Source:HGNC Symbol;Acc:HGNC:790]
		ENSG00000227500	SCAMP4	protein_coding	secretory carrier membrane protein 4 [Source:HGNC Symbol;Acc:HGNC:30385]
		ENSG00000033627	ATP6V0A1	protein_coding	ATPase H+ transporting V0 subunit a1 [Source:HGNC Symbol;Acc:HGNC:865]
		ENSG00000061938	TNK2	protein_coding	tyrosine kinase non receptor 2 [Source:HGNC Symbol;Acc:HGNC:19297]
		ENSG00000116898	MRPS15	protein_coding	mitochondrial ribosomal protein S15 [Source:HGNC Symbol;Acc:HGNC:14504]
		ENSG00000185104	FAF1	protein_coding	Fas associated factor 1 [Source:HGNC Symbol;Acc:HGNC:3578]
		ENSG00000165264	NDUFB6	protein_coding	NADH:ubiquinone oxidoreductase subunit B6 [Source:HGNC Symbol;Acc:HGNC:7701]
		ENSG00000118855	MFSD1	protein_coding	major facilitator superfamily domain containing 1 [Source:HGNC Symbol;Acc:HGNC:25874]
		ENSG00000104859	CLASRP	protein_coding	CLK4 associating serine/arginine rich protein [Source:HGNC Symbol;Acc:HGNC:17731]
		ENSG00000168291	PDHB	protein_coding	pyruvate dehydrogenase E1 subunit beta [Source:HGNC Symbol;Acc:HGNC:8808]
		ENSG00000107959	PITRM1	protein_coding	pitrilysin metallopeptidase 1 [Source:HGNC Symbol;Acc:HGNC:17663]
		ENSG00000120963	ZNF706	protein_coding	zinc finger protein 706 [Source:HGNC Symbol;Acc:HGNC:24992]
		ENSG00000170037	CNTROB	protein_coding	centrobin, centriole duplication and spindle assembly protein [Source:HGNC Symbol;Acc:HGNC:29616]
		ENSG00000178498	DTX3	protein_coding	deltex E3 ubiquitin ligase 3 [Source:HGNC Symbol;Acc:HGNC:24457]
		ENSG00000063046	EIF4B	protein_coding	eukaryotic translation initiation factor 4B [Source:HGNC Symbol;Acc:HGNC:3285]
		ENSG00000113068	PFDN1	protein_coding	prefoldin subunit 1 [Source:HGNC Symbol;Acc:HGNC:8866]
		ENSG00000084072	PPIE	protein_coding	peptidylprolyl isomerase E [Source:HGNC Symbol;Acc:HGNC:9258]
		ENSG00000115234	SNX17	protein_coding	sorting nexin 17 [Source:HGNC Symbol;Acc:HGNC:14979]
		ENSG00000008324	SS18L2	protein_coding	SS18 like 2 [Source:HGNC Symbol;Acc:HGNC:15593]
		ENSG00000149503	INCENP	protein_coding	inner centromere protein [Source:HGNC Symbol;Acc:HGNC:6058]
		ENSG00000095139	ARCN1	protein_coding	archain 1 [Source:HGNC Symbol;Acc:HGNC:649]
		ENSG00000154127	UBASH3B	protein_coding	ubiquitin associated and SH3 domain containing B [Source:HGNC Symbol;Acc:HGNC:29884]
		ENSG00000150403	TMCO3	protein_coding	transmembrane and coiled-coil domains 3 [Source:HGNC Symbol;Acc:HGNC:20329]
		ENSG00000108840	HDAC5	protein_coding	histone deacetylase 5 [Source:HGNC Symbol;Acc:HGNC:14068]
		ENSG00000109846	CRYAB	protein_coding	crystallin alpha B [Source:HGNC Symbol;Acc:HGNC:2389]
		ENSG00000100219	XBP1	protein_coding	X-box binding protein 1 [Source:HGNC Symbol;Acc:HGNC:12801]
		ENSG00000164109	MAD2L1	protein_coding	mitotic arrest deficient 2 like 1 [Source:HGNC Symbol;Acc:HGNC:6763]
		ENSG00000196954	CASP4	protein_coding	caspase 4 [Source:HGNC Symbol;Acc:HGNC:1505]
		ENSG00000225528	TMA7B	protein_coding	translation machinery associated 7 homolog B [Source:HGNC Symbol;Acc:HGNC:53893]
		ENSG00000112110	MRPL18	protein_coding	mitochondrial ribosomal protein L18 [Source:HGNC Symbol;Acc:HGNC:14477]
		ENSG00000154582	ELOC	protein_coding	elongin C [Source:HGNC Symbol;Acc:HGNC:11617]
		ENSG00000291237	SOD2	protein_coding	superoxide dismutase 2 [Source:HGNC Symbol;Acc:HGNC:11180]
		ENSG00000101856	PGRMC1	protein_coding	progesterone receptor membrane component 1 [Source:HGNC Symbol;Acc:HGNC:16090]
		ENSG00000169957	ZNF768	protein_coding	zinc finger protein 768 [Source:HGNC Symbol;Acc:HGNC:26273]
		ENSG00000137500	CCDC90B	protein_coding	coiled-coil domain containing 90B [Source:HGNC Symbol;Acc:HGNC:28108]
		ENSG00000100528	CNIH1	protein_coding	cornichon family member 1 [Source:HGNC Symbol;Acc:HGNC:19431]
		ENSG00000149636	DSN1	protein_coding	DSN1 component of MIS12 kinetochore complex [Source:HGNC Symbol;Acc:HGNC:16165]
		ENSG00000165458	INPPL1	protein_coding	inositol polyphosphate phosphatase like 1 [Source:HGNC Symbol;Acc:HGNC:6080]
		ENSG00000128335	APOL2	protein_coding	apolipoprotein L2 [Source:HGNC Symbol;Acc:HGNC:619]
		ENSG00000158161	EYA3	protein_coding	EYA transcriptional coactivator and phosphatase 3 [Source:HGNC Symbol;Acc:HGNC:3521]
		ENSG00000108588	CCDC47	protein_coding	coiled-coil domain containing 47 [Source:HGNC Symbol;Acc:HGNC:24856]
		ENSG00000080371	RAB21	protein_coding	RAB21, member RAS oncogene family [Source:HGNC Symbol;Acc:HGNC:18263]
		ENSG00000136146	MED4	protein_coding	mediator complex subunit 4 [Source:HGNC Symbol;Acc:HGNC:17903]
		ENSG00000223749	MIR503HG	lncRNA	MIR503 host gene [Source:HGNC Symbol;Acc:HGNC:28258]
		ENSG00000168936	TMEM129	protein_coding	transmembrane protein 129, E3 ubiquitin ligase [Source:HGNC Symbol;Acc:HGNC:25137]
		ENSG00000149577	SIDT2	protein_coding	SID1 transmembrane family member 2 [Source:HGNC Symbol;Acc:HGNC:24272]
		ENSG00000197448	GSTK1	protein_coding	glutathione S-transferase kappa 1 [Source:HGNC Symbol;Acc:HGNC:16906]
		ENSG00000100292	HMOX1	protein_coding	heme oxygenase 1 [Source:HGNC Symbol;Acc:HGNC:5013]
		ENSG00000138495	COX17	protein_coding	cytochrome c oxidase copper chaperone COX17 [Source:HGNC Symbol;Acc:HGNC:2264]
		ENSG00000181061	HIGD1A	protein_coding	HIG1 hypoxia inducible domain family member 1A [Source:HGNC Symbol;Acc:HGNC:29527]
		ENSG00000177352	CCDC71	protein_coding	coiled-coil domain containing 71 [Source:HGNC Symbol;Acc:HGNC:25760]
		ENSG00000109670	FBXW7	protein_coding	F-box and WD repeat domain containing 7 [Source:HGNC Symbol;Acc:HGNC:16712]
		ENSG00000234741	GAS5	lncRNA	growth arrest specific 5 [Source:HGNC Symbol;Acc:HGNC:16355]
		ENSG00000136021	SCYL2	protein_coding	SCY1 like pseudokinase 2 [Source:HGNC Symbol;Acc:HGNC:19286]
		ENSG00000136877	FPGS	protein_coding	folylpolyglutamate synthase [Source:HGNC Symbol;Acc:HGNC:3824]
		ENSG00000111775	COX6A1	protein_coding	cytochrome c oxidase subunit 6A1 [Source:HGNC Symbol;Acc:HGNC:2277]
		ENSG00000017483	SLC38A5	protein_coding	solute carrier family 38 member 5 [Source:HGNC Symbol;Acc:HGNC:18070]
		ENSG00000023572	GLRX2	protein_coding	glutaredoxin 2 [Source:HGNC Symbol;Acc:HGNC:16065]
		ENSG00000100266	PACSIN2	protein_coding	protein kinase C and casein kinase substrate in neurons 2 [Source:HGNC Symbol;Acc:HGNC:8571]
		ENSG00000100906	NFKBIA	protein_coding	NFKB inhibitor alpha [Source:HGNC Symbol;Acc:HGNC:7797]
		ENSG00000139278	GLIPR1	protein_coding	GLI pathogenesis related 1 [Source:HGNC Symbol;Acc:HGNC:17001]
		ENSG00000196968	FUT11	protein_coding	fucosyltransferase 11 [Source:HGNC Symbol;Acc:HGNC:19233]
		ENSG00000118508	RAB32	protein_coding	RAB32, member RAS oncogene family [Source:HGNC Symbol;Acc:HGNC:9772]
		ENSG00000012232	EXTL3	protein_coding	exostosin like glycosyltransferase 3 [Source:HGNC Symbol;Acc:HGNC:3518]
		ENSG00000113575	PPP2CA	protein_coding	protein phosphatase 2 catalytic subunit alpha [Source:HGNC Symbol;Acc:HGNC:9299]
		ENSG00000062485	CS	protein_coding	citrate synthase [Source:HGNC Symbol;Acc:HGNC:2422]
		ENSG00000167123	CERCAM	protein_coding	cerebral endothelial cell adhesion molecule [Source:HGNC Symbol;Acc:HGNC:23723]
		ENSG00000103540	CCP110	protein_coding	centriolar coiled-coil protein 110 [Source:HGNC Symbol;Acc:HGNC:24342]
		ENSG00000198898	CAPZA2	protein_coding	capping actin protein of muscle Z-line subunit alpha 2 [Source:HGNC Symbol;Acc:HGNC:1490]
		ENSG00000253738	OTUD6B-AS1	lncRNA	OTUD6B antisense RNA 1 (head to head) [Source:HGNC Symbol;Acc:HGNC:50466]
		ENSG00000110811	P3H3	protein_coding	prolyl 3-hydroxylase 3 [Source:HGNC Symbol;Acc:HGNC:19318]
		ENSG00000150787	PTS	protein_coding	6-pyruvoyltetrahydropterin synthase [Source:HGNC Symbol;Acc:HGNC:9689]
		ENSG00000197757	HOXC6	protein_coding	homeobox C6 [Source:HGNC Symbol;Acc:HGNC:5128]
		ENSG00000163608	NEPRO	protein_coding	nucleolus and neural progenitor protein [Source:HGNC Symbol;Acc:HGNC:24496]
		ENSG00000143106	PSMA5	protein_coding	proteasome 20S subunit alpha 5 [Source:HGNC Symbol;Acc:HGNC:9534]
		ENSG00000114902	SPCS1	protein_coding	signal peptidase complex subunit 1 [Source:HGNC Symbol;Acc:HGNC:23401]
		ENSG00000179954	SSC5D	protein_coding	scavenger receptor cysteine rich family member with 5 domains [Source:HGNC Symbol;Acc:HGNC:26641]
		ENSG00000163933	RFT1	protein_coding	RFT1 homolog [Source:HGNC Symbol;Acc:HGNC:30220]
		ENSG00000137106	GRHPR	protein_coding	glyoxylate and hydroxypyruvate reductase [Source:HGNC Symbol;Acc:HGNC:4570]
		ENSG00000122126	OCRL	protein_coding	OCRL inositol polyphosphate-5-phosphatase [Source:HGNC Symbol;Acc:HGNC:8108]
		ENSG00000146425	DYNLT1	protein_coding	dynein light chain Tctex-type 1 [Source:HGNC Symbol;Acc:HGNC:11697]
		ENSG00000151748	SAV1	protein_coding	salvador family WW domain containing protein 1 [Source:HGNC Symbol;Acc:HGNC:17795]
		ENSG00000101782	RIOK3	protein_coding	RIO kinase 3 [Source:HGNC Symbol;Acc:HGNC:11451]
		ENSG00000124222	STX16	protein_coding	syntaxin 16 [Source:HGNC Symbol;Acc:HGNC:11431]
		ENSG00000110717	NDUFS8	protein_coding	NADH:ubiquinone oxidoreductase core subunit S8 [Source:HGNC Symbol;Acc:HGNC:7715]
		ENSG00000204256	BRD2	protein_coding	bromodomain containing 2 [Source:HGNC Symbol;Acc:HGNC:1103]
		ENSG00000132842	AP3B1	protein_coding	adaptor related protein complex 3 subunit beta 1 [Source:HGNC Symbol;Acc:HGNC:566]
		ENSG00000185298	CCDC137	protein_coding	coiled-coil domain containing 137 [Source:HGNC Symbol;Acc:HGNC:33451]
		ENSG00000105053	VRK3	protein_coding	VRK serine/threonine kinase 3 [Source:HGNC Symbol;Acc:HGNC:18996]
		ENSG00000041880	PARP3	protein_coding	poly(ADP-ribose) polymerase family member 3 [Source:HGNC Symbol;Acc:HGNC:273]
		ENSG00000132589	FLOT2	protein_coding	flotillin 2 [Source:HGNC Symbol;Acc:HGNC:3758]
		ENSG00000138771	SHROOM3	protein_coding	shroom family member 3 [Source:HGNC Symbol;Acc:HGNC:30422]
		ENSG00000196792	STRN3	protein_coding	striatin 3 [Source:HGNC Symbol;Acc:HGNC:15720]
		ENSG00000037241	RPL26L1	protein_coding	ribosomal protein L26 like 1 [Source:HGNC Symbol;Acc:HGNC:17050]
		ENSG00000184752	NDUFA12	protein_coding	NADH:ubiquinone oxidoreductase subunit A12 [Source:HGNC Symbol;Acc:HGNC:23987]
		ENSG00000101246	ARFRP1	protein_coding	ADP ribosylation factor related protein 1 [Source:HGNC Symbol;Acc:HGNC:662]
		ENSG00000064545	TMEM161A	protein_coding	transmembrane protein 161A [Source:HGNC Symbol;Acc:HGNC:26020]
		ENSG00000097021	ACOT7	protein_coding	acyl-CoA thioesterase 7 [Source:HGNC Symbol;Acc:HGNC:24157]
		ENSG00000260027	HOXB7	protein_coding	homeobox B7 [Source:HGNC Symbol;Acc:HGNC:5118]
		ENSG00000166347	CYB5A	protein_coding	cytochrome b5 type A [Source:HGNC Symbol;Acc:HGNC:2570]
		ENSG00000099875	MKNK2	protein_coding	MAPK interacting serine/threonine kinase 2 [Source:HGNC Symbol;Acc:HGNC:7111]
		ENSG00000090857	PDPR	protein_coding	pyruvate dehydrogenase phosphatase regulatory subunit [Source:HGNC Symbol;Acc:HGNC:30264]
		ENSG00000197785	ATAD3A	protein_coding	ATPase family AAA domain containing 3A [Source:HGNC Symbol;Acc:HGNC:25567]
		ENSG00000244485	RPL18P13	transcribed_processed_pseudogene	ribosomal protein L18 pseudogene 13 [Source:HGNC Symbol;Acc:HGNC:35599]
		ENSG00000125877	ITPA	protein_coding	inosine triphosphatase [Source:HGNC Symbol;Acc:HGNC:6176]
		ENSG00000122958	VPS26A	protein_coding	VPS26 retromer complex component A [Source:HGNC Symbol;Acc:HGNC:12711]
		ENSG00000057252	SOAT1	protein_coding	sterol O-acyltransferase 1 [Source:HGNC Symbol;Acc:HGNC:11177]
		ENSG00000243964	RPL23AP65	processed_pseudogene	ribosomal protein L23a pseudogene 65 [Source:HGNC Symbol;Acc:HGNC:36289]
		ENSG00000169714	CNBP	protein_coding	CCHC-type zinc finger nucleic acid binding protein [Source:HGNC Symbol;Acc:HGNC:13164]
		ENSG00000107404	DVL1	protein_coding	dishevelled segment polarity protein 1 [Source:HGNC Symbol;Acc:HGNC:3084]
		ENSG00000137876	RSL24D1	protein_coding	ribosomal L24 domain containing 1 [Source:HGNC Symbol;Acc:HGNC:18479]
		ENSG00000197694	SPTAN1	protein_coding	spectrin alpha, non-erythrocytic 1 [Source:HGNC Symbol;Acc:HGNC:11273]
		ENSG00000113272	THG1L	protein_coding	tRNA-histidine guanylyltransferase 1 like [Source:HGNC Symbol;Acc:HGNC:26053]
		ENSG00000156261	CCT8	protein_coding	chaperonin containing TCP1 subunit 8 [Source:HGNC Symbol;Acc:HGNC:1623]
		ENSG00000130158	DOCK6	protein_coding	dedicator of cytokinesis 6 [Source:HGNC Symbol;Acc:HGNC:19189]
		ENSG00000049860	HEXB	protein_coding	hexosaminidase subunit beta [Source:HGNC Symbol;Acc:HGNC:4879]
		ENSG00000107984	DKK1	protein_coding	dickkopf WNT signaling pathway inhibitor 1 [Source:HGNC Symbol;Acc:HGNC:2891]
		ENSG00000241685	ARPC1A	protein_coding	actin related protein 2/3 complex subunit 1A [Source:HGNC Symbol;Acc:HGNC:703]
		ENSG00000123689	G0S2	protein_coding	G0/G1 switch 2 [Source:HGNC Symbol;Acc:HGNC:30229]
		ENSG00000257704	INAFM1	protein_coding	InaF motif containing 1 [Source:HGNC Symbol;Acc:HGNC:27406]
		ENSG00000171204	TMEM126B	protein_coding	transmembrane protein 126B [Source:HGNC Symbol;Acc:HGNC:30883]
		ENSG00000174307	PHLDA3	protein_coding	pleckstrin homology like domain family A member 3 [Source:HGNC Symbol;Acc:HGNC:8934]
		ENSG00000243927	MRPS6	protein_coding	mitochondrial ribosomal protein S6 [Source:HGNC Symbol;Acc:HGNC:14051]
		ENSG00000175352	NRIP3	protein_coding	nuclear receptor interacting protein 3 [Source:HGNC Symbol;Acc:HGNC:1167]
		ENSG00000143368	SF3B4	protein_coding	splicing factor 3b subunit 4 [Source:HGNC Symbol;Acc:HGNC:10771]
		ENSG00000140474	ULK3	protein_coding	unc-51 like kinase 3 [Source:HGNC Symbol;Acc:HGNC:19703]
		ENSG00000162302	RPS6KA4	protein_coding	ribosomal protein S6 kinase A4 [Source:HGNC Symbol;Acc:HGNC:10433]
		ENSG00000169021	UQCRFS1	protein_coding	ubiquinol-cytochrome c reductase, Rieske iron-sulfur polypeptide 1 [Source:HGNC Symbol;Acc:HGNC:12587]
		ENSG00000173020	GRK2	protein_coding	G protein-coupled receptor kinase 2 [Source:HGNC Symbol;Acc:HGNC:289]
		ENSG00000099860	GADD45B	protein_coding	growth arrest and DNA damage inducible beta [Source:HGNC Symbol;Acc:HGNC:4096]
		ENSG00000103550	KNOP1	protein_coding	lysine rich nucleolar protein 1 [Source:HGNC Symbol;Acc:HGNC:34404]
		ENSG00000138134	STAMBPL1	protein_coding	STAM binding protein like 1 [Source:HGNC Symbol;Acc:HGNC:24105]
		ENSG00000172831	CES2	protein_coding	carboxylesterase 2 [Source:HGNC Symbol;Acc:HGNC:1864]
		ENSG00000142669	SH3BGRL3	protein_coding	SH3 domain binding glutamate rich protein like 3 [Source:HGNC Symbol;Acc:HGNC:15568]
		ENSG00000141682	PMAIP1	protein_coding	phorbol-12-myristate-13-acetate-induced protein 1 [Source:HGNC Symbol;Acc:HGNC:9108]
		ENSG00000142686	C1orf216	protein_coding	chromosome 1 open reading frame 216 [Source:HGNC Symbol;Acc:HGNC:26800]
		ENSG00000102181	CD99L2	protein_coding	CD99 molecule like 2 [Source:HGNC Symbol;Acc:HGNC:18237]
		ENSG00000115350	POLE4	protein_coding	DNA polymerase epsilon 4, accessory subunit [Source:HGNC Symbol;Acc:HGNC:18755]
		ENSG00000049540	ELN	protein_coding	elastin [Source:HGNC Symbol;Acc:HGNC:3327]
		ENSG00000132128	LRRC41	protein_coding	leucine rich repeat containing 41 [Source:HGNC Symbol;Acc:HGNC:16917]
		ENSG00000101444	AHCY	protein_coding	adenosylhomocysteinase [Source:HGNC Symbol;Acc:HGNC:343]
		ENSG00000100994	PYGB	protein_coding	glycogen phosphorylase B [Source:HGNC Symbol;Acc:HGNC:9723]
		ENSG00000089289	IGBP1	protein_coding	immunoglobulin binding protein 1 [Source:HGNC Symbol;Acc:HGNC:5461]
		ENSG00000103490	PYCARD	protein_coding	PYD and CARD domain containing [Source:HGNC Symbol;Acc:HGNC:16608]
		ENSG00000082153	BZW1	protein_coding	basic leucine zipper and W2 domains 1 [Source:HGNC Symbol;Acc:HGNC:18380]
		ENSG00000136522	MRPL47	protein_coding	mitochondrial ribosomal protein L47 [Source:HGNC Symbol;Acc:HGNC:16652]
		ENSG00000247516	MIR4458HG	lncRNA	MIR4458 host gene [Source:HGNC Symbol;Acc:HGNC:49008]
		ENSG00000147601	TERF1	protein_coding	telomeric repeat binding factor 1 [Source:HGNC Symbol;Acc:HGNC:11728]
		ENSG00000231007	CDC20P1	transcribed_processed_pseudogene	cell division cycle 20 pseudogene 1 [Source:HGNC Symbol;Acc:HGNC:29487]
		ENSG00000126778	SIX1	protein_coding	SIX homeobox 1 [Source:HGNC Symbol;Acc:HGNC:10887]
		ENSG00000124243	BCAS4	protein_coding	breast carcinoma amplified sequence 4 [Source:HGNC Symbol;Acc:HGNC:14367]
		ENSG00000163636	PSMD6	protein_coding	proteasome 26S subunit, non-ATPase 6 [Source:HGNC Symbol;Acc:HGNC:9564]
		ENSG00000005156	LIG3	protein_coding	DNA ligase 3 [Source:HGNC Symbol;Acc:HGNC:6600]
		ENSG00000165494	PCF11	protein_coding	PCF11 cleavage and polyadenylation factor subunit [Source:HGNC Symbol;Acc:HGNC:30097]
		ENSG00000104341	LAPTM4B	protein_coding	lysosomal protein transmembrane 4 beta [Source:HGNC Symbol;Acc:HGNC:13646]
		ENSG00000164220	F2RL2	protein_coding	coagulation factor II thrombin receptor like 2 [Source:HGNC Symbol;Acc:HGNC:3539]
		ENSG00000173950	XXYLT1	protein_coding	xyloside xylosyltransferase 1 [Source:HGNC Symbol;Acc:HGNC:26639]
		ENSG00000123136	DDX39A	protein_coding	DExD-box helicase 39A [Source:HGNC Symbol;Acc:HGNC:17821]
		ENSG00000173548	SNX33	protein_coding	sorting nexin 33 [Source:HGNC Symbol;Acc:HGNC:28468]
		ENSG00000102858	MGRN1	protein_coding	mahogunin ring finger 1 [Source:HGNC Symbol;Acc:HGNC:20254]
		ENSG00000173207	CKS1B	protein_coding	CDC28 protein kinase regulatory subunit 1B [Source:HGNC Symbol;Acc:HGNC:19083]
		ENSG00000117500	TMED5	protein_coding	transmembrane p24 trafficking protein 5 [Source:HGNC Symbol;Acc:HGNC:24251]
		ENSG00000130382	MLLT1	protein_coding	MLLT1 super elongation complex subunit [Source:HGNC Symbol;Acc:HGNC:7134]
		ENSG00000104723	TUSC3	protein_coding	tumor suppressor candidate 3 [Source:HGNC Symbol;Acc:HGNC:30242]
		ENSG00000078687	TNRC6C	protein_coding	trinucleotide repeat containing adaptor 6C [Source:HGNC Symbol;Acc:HGNC:29318]
		ENSG00000116212	LRRC42	protein_coding	leucine rich repeat containing 42 [Source:HGNC Symbol;Acc:HGNC:28792]
		ENSG00000087191	PSMC5	protein_coding	proteasome 26S subunit, ATPase 5 [Source:HGNC Symbol;Acc:HGNC:9552]
		ENSG00000147123	NDUFB11	protein_coding	NADH:ubiquinone oxidoreductase subunit B11 [Source:HGNC Symbol;Acc:HGNC:20372]
		ENSG00000100364	KIAA0930	protein_coding	KIAA0930 [Source:HGNC Symbol;Acc:HGNC:1314]
		ENSG00000071655	MBD3	protein_coding	methyl-CpG binding domain protein 3 [Source:HGNC Symbol;Acc:HGNC:6918]
		ENSG00000205155	PSENEN	protein_coding	presenilin enhancer, gamma-secretase subunit [Source:HGNC Symbol;Acc:HGNC:30100]
		ENSG00000198818	SFT2D1	protein_coding	SFT2 domain containing 1 [Source:HGNC Symbol;Acc:HGNC:21102]
		ENSG00000134905	CARS2	protein_coding	cysteinyl-tRNA synthetase 2, mitochondrial [Source:HGNC Symbol;Acc:HGNC:25695]
		ENSG00000126767	ELK1	protein_coding	ETS transcription factor ELK1 [Source:HGNC Symbol;Acc:HGNC:3321]
		ENSG00000172819	RARG	protein_coding	retinoic acid receptor gamma [Source:HGNC Symbol;Acc:HGNC:9866]
		ENSG00000149932	TMEM219	protein_coding	transmembrane protein 219 [Source:HGNC Symbol;Acc:HGNC:25201]
		ENSG00000256268	LINC02454	lncRNA	long intergenic non-protein coding RNA 2454 [Source:HGNC Symbol;Acc:HGNC:53387]
		ENSG00000130830	MPP1	protein_coding	MAGUK p55 scaffold protein 1 [Source:HGNC Symbol;Acc:HGNC:7219]
		ENSG00000121879	PIK3CA	protein_coding	phosphatidylinositol-4,5-bisphosphate 3-kinase catalytic subunit alpha [Source:HGNC Symbol;Acc:HGNC:8975]
		ENSG00000143742	SRP9	protein_coding	signal recognition particle 9 [Source:HGNC Symbol;Acc:HGNC:11304]
		ENSG00000157514	TSC22D3	protein_coding	TSC22 domain family member 3 [Source:HGNC Symbol;Acc:HGNC:3051]
		ENSG00000139684	ESD	protein_coding	esterase D [Source:HGNC Symbol;Acc:HGNC:3465]
		ENSG00000161677	JOSD2	protein_coding	Josephin domain containing 2 [Source:HGNC Symbol;Acc:HGNC:28853]
		ENSG00000169692	AGPAT2	protein_coding	1-acylglycerol-3-phosphate O-acyltransferase 2 [Source:HGNC Symbol;Acc:HGNC:325]
		ENSG00000279365		TEC	novel transcript
		ENSG00000138430	OLA1	protein_coding	Obg like ATPase 1 [Source:HGNC Symbol;Acc:HGNC:28833]
		ENSG00000174579	MSL2	protein_coding	MSL complex subunit 2 [Source:HGNC Symbol;Acc:HGNC:25544]
		ENSG00000253710	ALG11	protein_coding	ALG11 alpha-1,2-mannosyltransferase [Source:HGNC Symbol;Acc:HGNC:32456]
		ENSG00000240230	COX19	protein_coding	cytochrome c oxidase assembly factor COX19 [Source:HGNC Symbol;Acc:HGNC:28074]
		ENSG00000005243	COPZ2	protein_coding	COPI coat complex subunit zeta 2 [Source:HGNC Symbol;Acc:HGNC:19356]
		ENSG00000170242	USP47	protein_coding	ubiquitin specific peptidase 47 [Source:HGNC Symbol;Acc:HGNC:20076]
		ENSG00000173068	BNC2	protein_coding	basonuclin zinc finger protein 2 [Source:HGNC Symbol;Acc:HGNC:30988]
		ENSG00000172586	CHCHD1	protein_coding	coiled-coil-helix-coiled-coil-helix domain containing 1 [Source:HGNC Symbol;Acc:HGNC:23518]
		ENSG00000169118	CSNK1G1	protein_coding	casein kinase 1 gamma 1 [Source:HGNC Symbol;Acc:HGNC:2454]
		ENSG00000100083	GGA1	protein_coding	golgi associated, gamma adaptin ear containing, ARF binding protein 1 [Source:HGNC Symbol;Acc:HGNC:17842]
		ENSG00000122034	GTF3A	protein_coding	general transcription factor IIIA [Source:HGNC Symbol;Acc:HGNC:4662]
		ENSG00000203485	INF2	protein_coding	inverted formin 2 [Source:HGNC Symbol;Acc:HGNC:23791]
		ENSG00000167543	TP53I13	protein_coding	tumor protein p53 inducible protein 13 [Source:HGNC Symbol;Acc:HGNC:25102]
		ENSG00000184983	NDUFA6	protein_coding	NADH:ubiquinone oxidoreductase subunit A6 [Source:HGNC Symbol;Acc:HGNC:7690]
		ENSG00000104957	YJU2B	protein_coding	YJU2 splicing factor homolog B [Source:HGNC Symbol;Acc:HGNC:28118]
		ENSG00000119865	CNRIP1	protein_coding	cannabinoid receptor interacting protein 1 [Source:HGNC Symbol;Acc:HGNC:24546]
		ENSG00000146909	NOM1	protein_coding	nucleolar protein with MIF4G domain 1 [Source:HGNC Symbol;Acc:HGNC:13244]
		ENSG00000154813	DPH3	protein_coding	diphthamide biosynthesis 3 [Source:HGNC Symbol;Acc:HGNC:27717]
		ENSG00000154832	CXXC1	protein_coding	CXXC finger protein 1 [Source:HGNC Symbol;Acc:HGNC:24343]
		ENSG00000167513	CDT1	protein_coding	chromatin licensing and DNA replication factor 1 [Source:HGNC Symbol;Acc:HGNC:24576]
		ENSG00000065989	PDE4A	protein_coding	phosphodiesterase 4A [Source:HGNC Symbol;Acc:HGNC:8780]
		ENSG00000104980	TIMM44	protein_coding	translocase of inner mitochondrial membrane 44 [Source:HGNC Symbol;Acc:HGNC:17316]
		ENSG00000166340	TPP1	protein_coding	tripeptidyl peptidase 1 [Source:HGNC Symbol;Acc:HGNC:2073]
		ENSG00000188229	TUBB4B	protein_coding	tubulin beta 4B class IVb [Source:HGNC Symbol;Acc:HGNC:20771]
		ENSG00000127337	YEATS4	protein_coding	YEATS domain containing 4 [Source:HGNC Symbol;Acc:HGNC:24859]
		ENSG00000267534	S1PR2	protein_coding	sphingosine-1-phosphate receptor 2 [Source:HGNC Symbol;Acc:HGNC:3169]
		ENSG00000138685	FGF2	protein_coding	fibroblast growth factor 2 [Source:HGNC Symbol;Acc:HGNC:3676]
		ENSG00000104885	DOT1L	protein_coding	DOT1 like histone lysine methyltransferase [Source:HGNC Symbol;Acc:HGNC:24948]
		ENSG00000134255	CEPT1	protein_coding	choline/ethanolamine phosphotransferase 1 [Source:HGNC Symbol;Acc:HGNC:24289]
		ENSG00000028137	TNFRSF1B	protein_coding	TNF receptor superfamily member 1B [Source:HGNC Symbol;Acc:HGNC:11917]
		ENSG00000127666	TICAM1	protein_coding	TIR domain containing adaptor molecule 1 [Source:HGNC Symbol;Acc:HGNC:18348]
		ENSG00000118939	UCHL3	protein_coding	ubiquitin C-terminal hydrolase L3 [Source:HGNC Symbol;Acc:HGNC:12515]
		ENSG00000148296	SURF6	protein_coding	surfeit 6 [Source:HGNC Symbol;Acc:HGNC:11478]
		ENSG00000166925	TSC22D4	protein_coding	TSC22 domain family member 4 [Source:HGNC Symbol;Acc:HGNC:21696]
		ENSG00000163069	SGCB	protein_coding	sarcoglycan beta [Source:HGNC Symbol;Acc:HGNC:10806]
		ENSG00000105948	IFT56	protein_coding	intraflagellar transport 56 [Source:HGNC Symbol;Acc:HGNC:21882]
		ENSG00000197728	RPS26	protein_coding	ribosomal protein S26 [Source:HGNC Symbol;Acc:HGNC:10414]
		ENSG00000103257	SLC7A5	protein_coding	solute carrier family 7 member 5 [Source:HGNC Symbol;Acc:HGNC:11063]
		ENSG00000170468	RIOX1	protein_coding	ribosomal oxygenase 1 [Source:HGNC Symbol;Acc:HGNC:20968]
		ENSG00000105486	LIG1	protein_coding	DNA ligase 1 [Source:HGNC Symbol;Acc:HGNC:6598]
		ENSG00000049192	ADAMTS6	protein_coding	ADAM metallopeptidase with thrombospondin type 1 motif 6 [Source:HGNC Symbol;Acc:HGNC:222]
		ENSG00000161996	WDR90	protein_coding	WD repeat domain 90 [Source:HGNC Symbol;Acc:HGNC:26960]
		ENSG00000103035	PSMD7	protein_coding	proteasome 26S subunit, non-ATPase 7 [Source:HGNC Symbol;Acc:HGNC:9565]
		ENSG00000156928	MALSU1	protein_coding	mitochondrial assembly of ribosomal large subunit 1 [Source:HGNC Symbol;Acc:HGNC:21721]
		ENSG00000106682	EIF4H	protein_coding	eukaryotic translation initiation factor 4H [Source:HGNC Symbol;Acc:HGNC:12741]
		ENSG00000186866	POFUT2	protein_coding	protein O-fucosyltransferase 2 [Source:HGNC Symbol;Acc:HGNC:14683]
		ENSG00000168005	SPINDOC	protein_coding	spindlin interactor and repressor of chromatin binding [Source:HGNC Symbol;Acc:HGNC:25115]
		ENSG00000006016	CRLF1	protein_coding	cytokine receptor like factor 1 [Source:HGNC Symbol;Acc:HGNC:2364]
		ENSG00000117450	PRDX1	protein_coding	peroxiredoxin 1 [Source:HGNC Symbol;Acc:HGNC:9352]
		ENSG00000168056	LTBP3	protein_coding	latent transforming growth factor beta binding protein 3 [Source:HGNC Symbol;Acc:HGNC:6716]
		ENSG00000185340	GAS2L1	protein_coding	growth arrest specific 2 like 1 [Source:HGNC Symbol;Acc:HGNC:16955]
		ENSG00000066697	MSANTD3	protein_coding	Myb/SANT DNA binding domain containing 3 [Source:HGNC Symbol;Acc:HGNC:23370]
		ENSG00000167969	ECI1	protein_coding	enoyl-CoA delta isomerase 1 [Source:HGNC Symbol;Acc:HGNC:2703]
		ENSG00000091140	DLD	protein_coding	dihydrolipoamide dehydrogenase [Source:HGNC Symbol;Acc:HGNC:2898]
		ENSG00000198225	FKBP1C	protein_coding	FKBP prolyl isomerase family member 1C [Source:HGNC Symbol;Acc:HGNC:21376]
		ENSG00000107021	TBC1D13	protein_coding	TBC1 domain family member 13 [Source:HGNC Symbol;Acc:HGNC:25571]
		ENSG00000261236	BOP1	protein_coding	BOP1 ribosomal biogenesis factor [Source:HGNC Symbol;Acc:HGNC:15519]
		ENSG00000149531	FRG1BP	transcribed_unprocessed_pseudogene	FSHD region gene 1 family member B, pseudogene [Source:HGNC Symbol;Acc:HGNC:15792]
		ENSG00000071243	ING3	protein_coding	inhibitor of growth family member 3 [Source:HGNC Symbol;Acc:HGNC:14587]
		ENSG00000116954	RRAGC	protein_coding	Ras related GTP binding C [Source:HGNC Symbol;Acc:HGNC:19902]
		ENSG00000197771	MCMBP	protein_coding	minichromosome maintenance complex binding protein [Source:HGNC Symbol;Acc:HGNC:25782]
		ENSG00000145390	USP53	protein_coding	ubiquitin specific peptidase 53 [Source:HGNC Symbol;Acc:HGNC:29255]
		ENSG00000121022	COPS5	protein_coding	COP9 signalosome subunit 5 [Source:HGNC Symbol;Acc:HGNC:2240]
		ENSG00000196975	ANXA4	protein_coding	annexin A4 [Source:HGNC Symbol;Acc:HGNC:542]
		ENSG00000167881	SRP68	protein_coding	signal recognition particle 68 [Source:HGNC Symbol;Acc:HGNC:11302]
		ENSG00000119977	TCTN3	protein_coding	tectonic family member 3 [Source:HGNC Symbol;Acc:HGNC:24519]
		ENSG00000139354	GAS2L3	protein_coding	growth arrest specific 2 like 3 [Source:HGNC Symbol;Acc:HGNC:27475]
		ENSG00000071575	TRIB2	protein_coding	tribbles pseudokinase 2 [Source:HGNC Symbol;Acc:HGNC:30809]
		ENSG00000165389	SPTSSA	protein_coding	serine palmitoyltransferase small subunit A [Source:HGNC Symbol;Acc:HGNC:20361]
		ENSG00000114503	NCBP2	protein_coding	nuclear cap binding protein subunit 2 [Source:HGNC Symbol;Acc:HGNC:7659]
		ENSG00000163431	LMOD1	protein_coding	leiomodin 1 [Source:HGNC Symbol;Acc:HGNC:6647]
		ENSG00000204856	FAM216A	protein_coding	family with sequence similarity 216 member A [Source:HGNC Symbol;Acc:HGNC:30180]
		ENSG00000123143	PKN1	protein_coding	protein kinase N1 [Source:HGNC Symbol;Acc:HGNC:9405]
		ENSG00000111640	GAPDH	protein_coding	glyceraldehyde-3-phosphate dehydrogenase [Source:HGNC Symbol;Acc:HGNC:4141]
		ENSG00000173889	PHC3	protein_coding	polyhomeotic homolog 3 [Source:HGNC Symbol;Acc:HGNC:15682]
		ENSG00000196544	BORCS6	protein_coding	BLOC-1 related complex subunit 6 [Source:HGNC Symbol;Acc:HGNC:25939]
		ENSG00000229638	RPL4P4	processed_pseudogene	ribosomal protein L4 pseudogene 4 [Source:HGNC Symbol;Acc:HGNC:36179]
		ENSG00000160193	WDR4	protein_coding	WD repeat domain 4 [Source:HGNC Symbol;Acc:HGNC:12756]
		ENSG00000183978	COA3	protein_coding	cytochrome c oxidase assembly factor 3 [Source:HGNC Symbol;Acc:HGNC:24990]
		ENSG00000143727	ACP1	protein_coding	acid phosphatase 1 [Source:HGNC Symbol;Acc:HGNC:122]
		ENSG00000105676	ARMC6	protein_coding	armadillo repeat containing 6 [Source:HGNC Symbol;Acc:HGNC:25049]
		ENSG00000138796	HADH	protein_coding	hydroxyacyl-CoA dehydrogenase [Source:HGNC Symbol;Acc:HGNC:4799]
		ENSG00000166012	TAF1D	protein_coding	TATA-box binding protein associated factor, RNA polymerase I subunit D [Source:HGNC Symbol;Acc:HGNC:28759]
		ENSG00000112118	MCM3	protein_coding	minichromosome maintenance complex component 3 [Source:HGNC Symbol;Acc:HGNC:6945]
		ENSG00000116237	ICMT	protein_coding	isoprenylcysteine carboxyl methyltransferase [Source:HGNC Symbol;Acc:HGNC:5350]
		ENSG00000102893	PHKB	protein_coding	phosphorylase kinase regulatory subunit beta [Source:HGNC Symbol;Acc:HGNC:8927]
		ENSG00000116030	SUMO1	protein_coding	small ubiquitin like modifier 1 [Source:HGNC Symbol;Acc:HGNC:12502]
		ENSG00000162961	DPY30	protein_coding	dpy-30 histone methyltransferase complex regulatory subunit [Source:HGNC Symbol;Acc:HGNC:24590]
		ENSG00000189266	PNRC2	protein_coding	proline rich nuclear receptor coactivator 2 [Source:HGNC Symbol;Acc:HGNC:23158]
		ENSG00000163950	SLBP	protein_coding	stem-loop histone mRNA binding protein [Source:HGNC Symbol;Acc:HGNC:10904]
		ENSG00000136754	ABI1	protein_coding	abl interactor 1 [Source:HGNC Symbol;Acc:HGNC:11320]
		ENSG00000247627	MTND4P12	processed_pseudogene	MT-ND4 pseudogene 12 [Source:HGNC Symbol;Acc:HGNC:42199]
		ENSG00000169490	TM2D2	protein_coding	TM2 domain containing 2 [Source:HGNC Symbol;Acc:HGNC:24127]
		ENSG00000080822	CLDND1	protein_coding	claudin domain containing 1 [Source:HGNC Symbol;Acc:HGNC:1322]
		ENSG00000183726	TMEM50A	protein_coding	transmembrane protein 50A [Source:HGNC Symbol;Acc:HGNC:30590]
		ENSG00000184117	NIPSNAP1	protein_coding	nipsnap homolog 1 [Source:HGNC Symbol;Acc:HGNC:7827]
		ENSG00000125378	BMP4	protein_coding	bone morphogenetic protein 4 [Source:HGNC Symbol;Acc:HGNC:1071]
		ENSG00000107731	UNC5B	protein_coding	unc-5 netrin receptor B [Source:HGNC Symbol;Acc:HGNC:12568]
		ENSG00000148943	LIN7C	protein_coding	lin-7 homolog C, crumbs cell polarity complex component [Source:HGNC Symbol;Acc:HGNC:17789]
		ENSG00000015532	XYLT2	protein_coding	xylosyltransferase 2 [Source:HGNC Symbol;Acc:HGNC:15517]
		ENSG00000005175	RPAP3	protein_coding	RNA polymerase II associated protein 3 [Source:HGNC Symbol;Acc:HGNC:26151]
		ENSG00000148908	RGS10	protein_coding	regulator of G protein signaling 10 [Source:HGNC Symbol;Acc:HGNC:9992]
		ENSG00000172530	BANP	protein_coding	BTG3 associated nuclear protein [Source:HGNC Symbol;Acc:HGNC:13450]
		ENSG00000100823	APEX1	protein_coding	apurinic/apyrimidinic endodeoxyribonuclease 1 [Source:HGNC Symbol;Acc:HGNC:587]
		ENSG00000109919	MTCH2	protein_coding	mitochondrial carrier 2 [Source:HGNC Symbol;Acc:HGNC:17587]
		ENSG00000108578	BLMH	protein_coding	bleomycin hydrolase [Source:HGNC Symbol;Acc:HGNC:1059]
		ENSG00000170584	NUDCD2	protein_coding	NudC domain containing 2 [Source:HGNC Symbol;Acc:HGNC:30535]
		ENSG00000140990	NDUFB10	protein_coding	NADH:ubiquinone oxidoreductase subunit B10 [Source:HGNC Symbol;Acc:HGNC:7696]
		ENSG00000086827	ZW10	protein_coding	zw10 kinetochore protein [Source:HGNC Symbol;Acc:HGNC:13194]
		ENSG00000113328	CCNG1	protein_coding	cyclin G1 [Source:HGNC Symbol;Acc:HGNC:1592]
		ENSG00000132323	ILKAP	protein_coding	ILK associated serine/threonine phosphatase [Source:HGNC Symbol;Acc:HGNC:15566]
		ENSG00000120725	SIL1	protein_coding	SIL1 nucleotide exchange factor [Source:HGNC Symbol;Acc:HGNC:24624]
		ENSG00000115364	MRPL19	protein_coding	mitochondrial ribosomal protein L19 [Source:HGNC Symbol;Acc:HGNC:14052]
		ENSG00000124120	TTPAL	protein_coding	alpha tocopherol transfer protein like [Source:HGNC Symbol;Acc:HGNC:16114]
		ENSG00000126705	AHDC1	protein_coding	AT-hook DNA binding motif containing 1 [Source:HGNC Symbol;Acc:HGNC:25230]
		ENSG00000242732	RTL5	protein_coding	retrotransposon Gag like 5 [Source:HGNC Symbol;Acc:HGNC:29430]
		ENSG00000163348	PYGO2	protein_coding	pygopus family PHD finger 2 [Source:HGNC Symbol;Acc:HGNC:30257]
		ENSG00000163577	EIF5A2	protein_coding	eukaryotic translation initiation factor 5A2 [Source:HGNC Symbol;Acc:HGNC:3301]
		ENSG00000072134	EPN2	protein_coding	epsin 2 [Source:HGNC Symbol;Acc:HGNC:18639]
		ENSG00000105171	POP4	protein_coding	POP4 homolog, ribonuclease P/MRP subunit [Source:HGNC Symbol;Acc:HGNC:30081]
		ENSG00000111252	SH2B3	protein_coding	SH2B adaptor protein 3 [Source:HGNC Symbol;Acc:HGNC:29605]
		ENSG00000120254	MTHFD1L	protein_coding	methylenetetrahydrofolate dehydrogenase (NADP+ dependent) 1 like [Source:HGNC Symbol;Acc:HGNC:21055]
		ENSG00000178188	SH2B1	protein_coding	SH2B adaptor protein 1 [Source:HGNC Symbol;Acc:HGNC:30417]
		ENSG00000204356	NELFE	protein_coding	negative elongation factor complex member E [Source:HGNC Symbol;Acc:HGNC:13974]
		ENSG00000164209	SLC25A46	protein_coding	solute carrier family 25 member 46 [Source:HGNC Symbol;Acc:HGNC:25198]
		ENSG00000165996	HACD1	protein_coding	3-hydroxyacyl-CoA dehydratase 1 [Source:HGNC Symbol;Acc:HGNC:9639]
		ENSG00000011332	DPF1	protein_coding	double PHD fingers 1 [Source:HGNC Symbol;Acc:HGNC:20225]
		ENSG00000104219	ZDHHC2	protein_coding	zinc finger DHHC-type palmitoyltransferase 2 [Source:HGNC Symbol;Acc:HGNC:18469]
		ENSG00000135541	AHI1	protein_coding	Abelson helper integration site 1 [Source:HGNC Symbol;Acc:HGNC:21575]
		ENSG00000182383	RPL27AP5	processed_pseudogene	ribosomal protein L27a pseudogene 5 [Source:HGNC Symbol;Acc:HGNC:36420]
		ENSG00000186010	NDUFA13	protein_coding	NADH:ubiquinone oxidoreductase subunit A13 [Source:HGNC Symbol;Acc:HGNC:17194]
		ENSG00000152661	GJA1	protein_coding	gap junction protein alpha 1 [Source:HGNC Symbol;Acc:HGNC:4274]
		ENSG00000146143	PRIM2	protein_coding	DNA primase subunit 2 [Source:HGNC Symbol;Acc:HGNC:9370]
		ENSG00000196639	HRH1	protein_coding	histamine receptor H1 [Source:HGNC Symbol;Acc:HGNC:5182]
		ENSG00000164818	DNAAF5	protein_coding	dynein axonemal assembly factor 5 [Source:HGNC Symbol;Acc:HGNC:26013]
		ENSG00000183527	PSMG1	protein_coding	proteasome assembly chaperone 1 [Source:HGNC Symbol;Acc:HGNC:3043]
		ENSG00000108523	RNF167	protein_coding	ring finger protein 167 [Source:HGNC Symbol;Acc:HGNC:24544]
		ENSG00000170430	MGMT	protein_coding	O-6-methylguanine-DNA methyltransferase [Source:HGNC Symbol;Acc:HGNC:7059]
		ENSG00000232388	SMIM26	protein_coding	small integral membrane protein 26 [Source:HGNC Symbol;Acc:HGNC:43430]
		ENSG00000126461	SCAF1	protein_coding	SR-related CTD associated factor 1 [Source:HGNC Symbol;Acc:HGNC:30403]
		ENSG00000157193	LRP8	protein_coding	LDL receptor related protein 8 [Source:HGNC Symbol;Acc:HGNC:6700]
		ENSG00000090006	LTBP4	protein_coding	latent transforming growth factor beta binding protein 4 [Source:HGNC Symbol;Acc:HGNC:6717]
		ENSG00000159423	ALDH4A1	protein_coding	aldehyde dehydrogenase 4 family member A1 [Source:HGNC Symbol;Acc:HGNC:406]
		ENSG00000134697	GNL2	protein_coding	G protein nucleolar 2 [Source:HGNC Symbol;Acc:HGNC:29925]
		ENSG00000160392	C19orf47	protein_coding	chromosome 19 open reading frame 47 [Source:HGNC Symbol;Acc:HGNC:26723]
		ENSG00000254986	DPP3	protein_coding	dipeptidyl peptidase 3 [Source:HGNC Symbol;Acc:HGNC:3008]
		ENSG00000170906	NDUFA3	protein_coding	NADH:ubiquinone oxidoreductase subunit A3 [Source:HGNC Symbol;Acc:HGNC:7686]
		ENSG00000113621	TXNDC15	protein_coding	thioredoxin domain containing 15 [Source:HGNC Symbol;Acc:HGNC:20652]
		ENSG00000095261	PSMD5	protein_coding	proteasome 26S subunit, non-ATPase 5 [Source:HGNC Symbol;Acc:HGNC:9563]
		ENSG00000225224	RPS27AP12	processed_pseudogene	RPS27A pseudogene 12 [Source:HGNC Symbol;Acc:HGNC:35732]
		ENSG00000012061	ERCC1	protein_coding	ERCC excision repair 1, endonuclease non-catalytic subunit [Source:HGNC Symbol;Acc:HGNC:3433]
		ENSG00000007047	MARK4	protein_coding	microtubule affinity regulating kinase 4 [Source:HGNC Symbol;Acc:HGNC:13538]
		ENSG00000176261	ZBTB8OS	protein_coding	zinc finger and BTB domain containing 8 opposite strand [Source:HGNC Symbol;Acc:HGNC:24094]
		ENSG00000180992	MRPL14	protein_coding	mitochondrial ribosomal protein L14 [Source:HGNC Symbol;Acc:HGNC:14279]
		ENSG00000116752	BCAS2	protein_coding	BCAS2 pre-mRNA processing factor [Source:HGNC Symbol;Acc:HGNC:975]
		ENSG00000241990	#N/A	#N/A	#N/A
		ENSG00000083457	ITGAE	protein_coding	integrin subunit alpha E [Source:HGNC Symbol;Acc:HGNC:6147]
		ENSG00000105229	PIAS4	protein_coding	protein inhibitor of activated STAT 4 [Source:HGNC Symbol;Acc:HGNC:17002]
		ENSG00000100911	PSME2	protein_coding	proteasome activator subunit 2 [Source:HGNC Symbol;Acc:HGNC:9569]
		ENSG00000186918	ZNF395	protein_coding	zinc finger protein 395 [Source:HGNC Symbol;Acc:HGNC:18737]
		ENSG00000104325	DECR1	protein_coding	2,4-dienoyl-CoA reductase 1 [Source:HGNC Symbol;Acc:HGNC:2753]
		ENSG00000164258	NDUFS4	protein_coding	NADH:ubiquinone oxidoreductase subunit S4 [Source:HGNC Symbol;Acc:HGNC:7711]
		ENSG00000153037	SRP19	protein_coding	signal recognition particle 19 [Source:HGNC Symbol;Acc:HGNC:11300]
		ENSG00000140365	COMMD4	protein_coding	COMM domain containing 4 [Source:HGNC Symbol;Acc:HGNC:26027]
		ENSG00000182752	PAPPA	protein_coding	pappalysin 1 [Source:HGNC Symbol;Acc:HGNC:8602]
		ENSG00000150630	VEGFC	protein_coding	vascular endothelial growth factor C [Source:HGNC Symbol;Acc:HGNC:12682]
		ENSG00000204977	TRIM13	protein_coding	tripartite motif containing 13 [Source:HGNC Symbol;Acc:HGNC:9976]
		ENSG00000137273	FOXF2	protein_coding	forkhead box F2 [Source:HGNC Symbol;Acc:HGNC:3810]
		ENSG00000131876	SNRPA1	protein_coding	small nuclear ribonucleoprotein polypeptide A' [Source:HGNC Symbol;Acc:HGNC:11152]
		ENSG00000273599		lncRNA	novel transcript, antisense to CTBP2
		ENSG00000151461	UPF2	protein_coding	UPF2 regulator of nonsense mediated mRNA decay [Source:HGNC Symbol;Acc:HGNC:17854]
		ENSG00000127990	SGCE	protein_coding	sarcoglycan epsilon [Source:HGNC Symbol;Acc:HGNC:10808]
		ENSG00000107554	DNMBP	protein_coding	dynamin binding protein [Source:HGNC Symbol;Acc:HGNC:30373]
		ENSG00000154146	NRGN	protein_coding	neurogranin [Source:HGNC Symbol;Acc:HGNC:8000]
		ENSG00000176087	SLC35A4	protein_coding	solute carrier family 35 member A4 [Source:HGNC Symbol;Acc:HGNC:20753]
		ENSG00000102804	TSC22D1	protein_coding	TSC22 domain family member 1 [Source:HGNC Symbol;Acc:HGNC:16826]
		ENSG00000163319	MRPS18C	protein_coding	mitochondrial ribosomal protein S18C [Source:HGNC Symbol;Acc:HGNC:16633]
		ENSG00000104866	PPP1R37	protein_coding	protein phosphatase 1 regulatory subunit 37 [Source:HGNC Symbol;Acc:HGNC:27607]
		ENSG00000187840	EIF4EBP1	protein_coding	eukaryotic translation initiation factor 4E binding protein 1 [Source:HGNC Symbol;Acc:HGNC:3288]
		ENSG00000153006	SREK1IP1	protein_coding	SREK1 interacting protein 1 [Source:HGNC Symbol;Acc:HGNC:26716]
		ENSG00000250519		lncRNA	novel transcript
		ENSG00000144583	MARCHF4	protein_coding	membrane associated ring-CH-type finger 4 [Source:HGNC Symbol;Acc:HGNC:29269]
		ENSG00000067064	IDI1	protein_coding	isopentenyl-diphosphate delta isomerase 1 [Source:HGNC Symbol;Acc:HGNC:5387]
		ENSG00000126254	RBM42	protein_coding	RNA binding motif protein 42 [Source:HGNC Symbol;Acc:HGNC:28117]
		ENSG00000047249	ATP6V1H	protein_coding	ATPase H+ transporting V1 subunit H [Source:HGNC Symbol;Acc:HGNC:18303]
		ENSG00000091651	ORC6	protein_coding	origin recognition complex subunit 6 [Source:HGNC Symbol;Acc:HGNC:17151]
		ENSG00000139793	MBNL2	protein_coding	muscleblind like splicing regulator 2 [Source:HGNC Symbol;Acc:HGNC:16746]
		ENSG00000188021	UBQLN2	protein_coding	ubiquilin 2 [Source:HGNC Symbol;Acc:HGNC:12509]
		ENSG00000170889	RPS9	protein_coding	ribosomal protein S9 [Source:HGNC Symbol;Acc:HGNC:10442]
		ENSG00000054598	FOXC1	protein_coding	forkhead box C1 [Source:HGNC Symbol;Acc:HGNC:3800]
		ENSG00000143633	C1orf131	protein_coding	chromosome 1 open reading frame 131 [Source:HGNC Symbol;Acc:HGNC:25332]
		ENSG00000162813	BPNT1	protein_coding	3'(2'), 5'-bisphosphate nucleotidase 1 [Source:HGNC Symbol;Acc:HGNC:1096]
		ENSG00000135655	USP15	protein_coding	ubiquitin specific peptidase 15 [Source:HGNC Symbol;Acc:HGNC:12613]
		ENSG00000215193	PEX26	protein_coding	peroxisomal biogenesis factor 26 [Source:HGNC Symbol;Acc:HGNC:22965]
		ENSG00000148688	RPP30	protein_coding	ribonuclease P/MRP subunit p30 [Source:HGNC Symbol;Acc:HGNC:17688]
		ENSG00000161999	JMJD8	protein_coding	jumonji domain containing 8 [Source:HGNC Symbol;Acc:HGNC:14148]
		ENSG00000106799	TGFBR1	protein_coding	transforming growth factor beta receptor 1 [Source:HGNC Symbol;Acc:HGNC:11772]
		ENSG00000083720	OXCT1	protein_coding	3-oxoacid CoA-transferase 1 [Source:HGNC Symbol;Acc:HGNC:8527]
		ENSG00000229344	MTCO2P12	unprocessed_pseudogene	MT-CO2 pseudogene 12 [Source:HGNC Symbol;Acc:HGNC:52028]
		ENSG00000103202	NME4	protein_coding	NME/NM23 nucleoside diphosphate kinase 4 [Source:HGNC Symbol;Acc:HGNC:7852]
		ENSG00000128294	TPST2	protein_coding	tyrosylprotein sulfotransferase 2 [Source:HGNC Symbol;Acc:HGNC:12021]
		ENSG00000213339	QTRT1	protein_coding	queuine tRNA-ribosyltransferase catalytic subunit 1 [Source:HGNC Symbol;Acc:HGNC:23797]
		ENSG00000150779	TIMM8B	protein_coding	translocase of inner mitochondrial membrane 8 homolog B [Source:HGNC Symbol;Acc:HGNC:11818]
		ENSG00000156304	SCAF4	protein_coding	SR-related CTD associated factor 4 [Source:HGNC Symbol;Acc:HGNC:19304]
		ENSG00000121766	ZCCHC17	protein_coding	zinc finger CCHC-type containing 17 [Source:HGNC Symbol;Acc:HGNC:30246]
		ENSG00000175606	TMEM70	protein_coding	transmembrane protein 70 [Source:HGNC Symbol;Acc:HGNC:26050]
		ENSG00000146830	GIGYF1	protein_coding	GRB10 interacting GYF protein 1 [Source:HGNC Symbol;Acc:HGNC:9126]
		ENSG00000242485	MRPL20	protein_coding	mitochondrial ribosomal protein L20 [Source:HGNC Symbol;Acc:HGNC:14478]
		ENSG00000185414	MRPL30	protein_coding	mitochondrial ribosomal protein L30 [Source:HGNC Symbol;Acc:HGNC:14036]
		ENSG00000134480	CCNH	protein_coding	cyclin H [Source:HGNC Symbol;Acc:HGNC:1594]
		ENSG00000164062	APEH	protein_coding	acylaminoacyl-peptide hydrolase [Source:HGNC Symbol;Acc:HGNC:586]
		ENSG00000129474	AJUBA	protein_coding	ajuba LIM protein [Source:HGNC Symbol;Acc:HGNC:20250]
		ENSG00000172663	TMEM134	protein_coding	transmembrane protein 134 [Source:HGNC Symbol;Acc:HGNC:26142]
		ENSG00000163655	GMPS	protein_coding	guanine monophosphate synthase [Source:HGNC Symbol;Acc:HGNC:4378]
		ENSG00000100350	FOXRED2	protein_coding	FAD dependent oxidoreductase domain containing 2 [Source:HGNC Symbol;Acc:HGNC:26264]
		ENSG00000189227	C15orf61	protein_coding	chromosome 15 open reading frame 61 [Source:HGNC Symbol;Acc:HGNC:34453]
		ENSG00000138029	HADHB	protein_coding	hydroxyacyl-CoA dehydrogenase trifunctional multienzyme complex subunit beta [Source:HGNC Symbol;Acc:HGNC:4803]
		ENSG00000197530	MIB2	protein_coding	MIB E3 ubiquitin protein ligase 2 [Source:HGNC Symbol;Acc:HGNC:30577]
		ENSG00000086102	NFX1	protein_coding	nuclear transcription factor, X-box binding 1 [Source:HGNC Symbol;Acc:HGNC:7803]
		ENSG00000136521	NDUFB5	protein_coding	NADH:ubiquinone oxidoreductase subunit B5 [Source:HGNC Symbol;Acc:HGNC:7700]
		ENSG00000160691	SHC1	protein_coding	SHC adaptor protein 1 [Source:HGNC Symbol;Acc:HGNC:10840]
		ENSG00000132716	DCAF8	protein_coding	DDB1 and CUL4 associated factor 8 [Source:HGNC Symbol;Acc:HGNC:24891]
		ENSG00000175376	EIF1AD	protein_coding	eukaryotic translation initiation factor 1A domain containing [Source:HGNC Symbol;Acc:HGNC:28147]
		ENSG00000242247	ARFGAP3	protein_coding	ADP ribosylation factor GTPase activating protein 3 [Source:HGNC Symbol;Acc:HGNC:661]
		ENSG00000114270	COL7A1	protein_coding	collagen type VII alpha 1 chain [Source:HGNC Symbol;Acc:HGNC:2214]
		ENSG00000145386	CCNA2	protein_coding	cyclin A2 [Source:HGNC Symbol;Acc:HGNC:1578]
		ENSG00000167196	FBXO22	protein_coding	F-box protein 22 [Source:HGNC Symbol;Acc:HGNC:13593]
		ENSG00000287001		lncRNA	novel transcript
		ENSG00000115514	TXNDC9	protein_coding	thioredoxin domain containing 9 [Source:HGNC Symbol;Acc:HGNC:24110]
		ENSG00000106399	RPA3	protein_coding	replication protein A3 [Source:HGNC Symbol;Acc:HGNC:10291]
		ENSG00000080819	CPOX	protein_coding	coproporphyrinogen oxidase [Source:HGNC Symbol;Acc:HGNC:2321]
		ENSG00000115935	WIPF1	protein_coding	WAS/WASL interacting protein family member 1 [Source:HGNC Symbol;Acc:HGNC:12736]
		ENSG00000127952	STYXL1	protein_coding	serine/threonine/tyrosine interacting like 1 [Source:HGNC Symbol;Acc:HGNC:18165]
		ENSG00000101311	FERMT1	protein_coding	FERM domain containing kindlin 1 [Source:HGNC Symbol;Acc:HGNC:15889]
		ENSG00000137492	THAP12	protein_coding	THAP domain containing 12 [Source:HGNC Symbol;Acc:HGNC:9440]
		ENSG00000118257	NRP2	protein_coding	neuropilin 2 [Source:HGNC Symbol;Acc:HGNC:8005]
		ENSG00000100092	SH3BP1	protein_coding	SH3 domain binding protein 1 [Source:HGNC Symbol;Acc:HGNC:10824]
		ENSG00000137364	TPMT	protein_coding	thiopurine S-methyltransferase [Source:HGNC Symbol;Acc:HGNC:12014]
		ENSG00000180817	PPA1	protein_coding	inorganic pyrophosphatase 1 [Source:HGNC Symbol;Acc:HGNC:9226]
		ENSG00000147669	POLR2K	protein_coding	RNA polymerase II, I and III subunit K [Source:HGNC Symbol;Acc:HGNC:9198]
		ENSG00000157538	VPS26C	protein_coding	VPS26 endosomal protein sorting factor C [Source:HGNC Symbol;Acc:HGNC:3044]
		ENSG00000139329	LUM	protein_coding	lumican [Source:HGNC Symbol;Acc:HGNC:6724]
		ENSG00000158402	CDC25C	protein_coding	cell division cycle 25C [Source:HGNC Symbol;Acc:HGNC:1727]
		ENSG00000283498	MIR1244-2	miRNA	microRNA 1244-2 [Source:HGNC Symbol;Acc:HGNC:38321]
		ENSG00000176018	LYSMD3	protein_coding	LysM domain containing 3 [Source:HGNC Symbol;Acc:HGNC:26969]
		ENSG00000165669	FAM204A	protein_coding	family with sequence similarity 204 member A [Source:HGNC Symbol;Acc:HGNC:25794]
		ENSG00000196411	EPHB4	protein_coding	EPH receptor B4 [Source:HGNC Symbol;Acc:HGNC:3395]
		ENSG00000108561	C1QBP	protein_coding	complement C1q binding protein [Source:HGNC Symbol;Acc:HGNC:1243]
		ENSG00000135245	HILPDA	protein_coding	hypoxia inducible lipid droplet associated [Source:HGNC Symbol;Acc:HGNC:28859]
		ENSG00000084070	SMAP2	protein_coding	small ArfGAP2 [Source:HGNC Symbol;Acc:HGNC:25082]
		ENSG00000140995	DEF8	protein_coding	differentially expressed in FDCP 8 homolog [Source:HGNC Symbol;Acc:HGNC:25969]
		ENSG00000115129	TP53I3	protein_coding	tumor protein p53 inducible protein 3 [Source:HGNC Symbol;Acc:HGNC:19373]
		ENSG00000169045	HNRNPH1	protein_coding	heterogeneous nuclear ribonucleoprotein H1 [Source:HGNC Symbol;Acc:HGNC:5041]
		ENSG00000204397	CARD16	protein_coding	caspase recruitment domain family member 16 [Source:HGNC Symbol;Acc:HGNC:33701]
		ENSG00000288701	PRRC2B	protein_coding	proline rich coiled-coil 2B [Source:HGNC Symbol;Acc:HGNC:28121]
		ENSG00000155097	ATP6V1C1	protein_coding	ATPase H+ transporting V1 subunit C1 [Source:HGNC Symbol;Acc:HGNC:856]
		ENSG00000135932	CAB39	protein_coding	calcium binding protein 39 [Source:HGNC Symbol;Acc:HGNC:20292]
		ENSG00000081870	IFT25	protein_coding	intraflagellar transport 25 [Source:HGNC Symbol;Acc:HGNC:25019]
		ENSG00000138448	ITGAV	protein_coding	integrin subunit alpha V [Source:HGNC Symbol;Acc:HGNC:6150]
		ENSG00000142459	EVI5L	protein_coding	ecotropic viral integration site 5 like [Source:HGNC Symbol;Acc:HGNC:30464]
		ENSG00000140451	PIF1	protein_coding	PIF1 5'-to-3' DNA helicase [Source:HGNC Symbol;Acc:HGNC:26220]
		ENSG00000143756	FBXO28	protein_coding	F-box protein 28 [Source:HGNC Symbol;Acc:HGNC:29046]
		ENSG00000220370		processed_pseudogene	ribosomal protein (RPL7A) pseudogene
		ENSG00000146476	ARMT1	protein_coding	acidic residue methyltransferase 1 [Source:HGNC Symbol;Acc:HGNC:17872]
		ENSG00000213337	ANKRD39	protein_coding	ankyrin repeat domain 39 [Source:HGNC Symbol;Acc:HGNC:28640]
		ENSG00000166562	SEC11C	protein_coding	SEC11 homolog C, signal peptidase complex subunit [Source:HGNC Symbol;Acc:HGNC:23400]
		ENSG00000172766	NAA16	protein_coding	N-alpha-acetyltransferase 16, NatA auxiliary subunit [Source:HGNC Symbol;Acc:HGNC:26164]
		ENSG00000015475	BID	protein_coding	BH3 interacting domain death agonist [Source:HGNC Symbol;Acc:HGNC:1050]
		ENSG00000162066	AMDHD2	protein_coding	amidohydrolase domain containing 2 [Source:HGNC Symbol;Acc:HGNC:24262]
		ENSG00000120063	GNA13	protein_coding	G protein subunit alpha 13 [Source:HGNC Symbol;Acc:HGNC:4381]
		ENSG00000241506	PSMC1P1	processed_pseudogene	proteasome 26S subunit, ATPase 1 pseudogene 1 [Source:HGNC Symbol;Acc:HGNC:30147]
		ENSG00000179562	GCC1	protein_coding	GRIP and coiled-coil domain containing 1 [Source:HGNC Symbol;Acc:HGNC:19095]
		ENSG00000137094	DNAJB5	protein_coding	DnaJ heat shock protein family (Hsp40) member B5 [Source:HGNC Symbol;Acc:HGNC:14887]
		ENSG00000129473	BCL2L2	protein_coding	BCL2 like 2 [Source:HGNC Symbol;Acc:HGNC:995]
		ENSG00000111144	LTA4H	protein_coding	leukotriene A4 hydrolase [Source:HGNC Symbol;Acc:HGNC:6710]
		ENSG00000136720	HS6ST1	protein_coding	heparan sulfate 6-O-sulfotransferase 1 [Source:HGNC Symbol;Acc:HGNC:5201]
		ENSG00000077942	FBLN1	protein_coding	fibulin 1 [Source:HGNC Symbol;Acc:HGNC:3600]
		ENSG00000137504	CREBZF	protein_coding	CREB/ATF bZIP transcription factor [Source:HGNC Symbol;Acc:HGNC:24905]
		ENSG00000174231	PRPF8	protein_coding	pre-mRNA processing factor 8 [Source:HGNC Symbol;Acc:HGNC:17340]
		ENSG00000077348	EXOSC5	protein_coding	exosome component 5 [Source:HGNC Symbol;Acc:HGNC:24662]
		ENSG00000161791	FMNL3	protein_coding	formin like 3 [Source:HGNC Symbol;Acc:HGNC:23698]
		ENSG00000070770	CSNK2A2	protein_coding	casein kinase 2 alpha 2 [Source:HGNC Symbol;Acc:HGNC:2459]
		ENSG00000144848	ATG3	protein_coding	autophagy related 3 [Source:HGNC Symbol;Acc:HGNC:20962]
		ENSG00000117640	MTFR1L	protein_coding	mitochondrial fission regulator 1 like [Source:HGNC Symbol;Acc:HGNC:28836]
		ENSG00000031081	ARHGAP31	protein_coding	Rho GTPase activating protein 31 [Source:HGNC Symbol;Acc:HGNC:29216]
		ENSG00000137936	BCAR3	protein_coding	BCAR3 adaptor protein, NSP family member [Source:HGNC Symbol;Acc:HGNC:973]
		ENSG00000107371	EXOSC3	protein_coding	exosome component 3 [Source:HGNC Symbol;Acc:HGNC:17944]
		ENSG00000076928	ARHGEF1	protein_coding	Rho guanine nucleotide exchange factor 1 [Source:HGNC Symbol;Acc:HGNC:681]
		ENSG00000171310	CHST11	protein_coding	carbohydrate sulfotransferase 11 [Source:HGNC Symbol;Acc:HGNC:17422]
		ENSG00000154222	CC2D1B	protein_coding	coiled-coil and C2 domain containing 1B [Source:HGNC Symbol;Acc:HGNC:29386]
		ENSG00000130724	CHMP2A	protein_coding	charged multivesicular body protein 2A [Source:HGNC Symbol;Acc:HGNC:30216]
		ENSG00000235582		processed_pseudogene	ribosomal protein L24 (RPL24) pseudogene
		ENSG00000239039	SNORD13	snoRNA	small nucleolar RNA, C/D box 13 [Source:HGNC Symbol;Acc:HGNC:32711]
		ENSG00000143320	CRABP2	protein_coding	cellular retinoic acid binding protein 2 [Source:HGNC Symbol;Acc:HGNC:2339]
		ENSG00000185808	PIGP	protein_coding	phosphatidylinositol glycan anchor biosynthesis class P [Source:HGNC Symbol;Acc:HGNC:3046]
		ENSG00000119900	OGFRL1	protein_coding	opioid growth factor receptor like 1 [Source:HGNC Symbol;Acc:HGNC:21378]
		ENSG00000160271	RALGDS	protein_coding	ral guanine nucleotide dissociation stimulator [Source:HGNC Symbol;Acc:HGNC:9842]
		ENSG00000276043	UHRF1	protein_coding	ubiquitin like with PHD and ring finger domains 1 [Source:HGNC Symbol;Acc:HGNC:12556]
		ENSG00000196704	AMZ2	protein_coding	archaelysin family metallopeptidase 2 [Source:HGNC Symbol;Acc:HGNC:28041]
		ENSG00000006744	ELAC2	protein_coding	elaC ribonuclease Z 2 [Source:HGNC Symbol;Acc:HGNC:14198]
		ENSG00000071894	CPSF1	protein_coding	cleavage and polyadenylation specific factor 1 [Source:HGNC Symbol;Acc:HGNC:2324]
		ENSG00000100526	CDKN3	protein_coding	cyclin dependent kinase inhibitor 3 [Source:HGNC Symbol;Acc:HGNC:1791]
		ENSG00000239374		processed_pseudogene	ribosomal protein L21 (RPL21) pseudogene
		ENSG00000147509	RGS20	protein_coding	regulator of G protein signaling 20 [Source:HGNC Symbol;Acc:HGNC:14600]
		ENSG00000099910	KLHL22	protein_coding	kelch like family member 22 [Source:HGNC Symbol;Acc:HGNC:25888]
		ENSG00000205639	MFSD2B	protein_coding	MFSD2 lysolipid transporter B, sphingolipid [Source:HGNC Symbol;Acc:HGNC:37207]
		ENSG00000147684	NDUFB9	protein_coding	NADH:ubiquinone oxidoreductase subunit B9 [Source:HGNC Symbol;Acc:HGNC:7704]
		ENSG00000213740	SERBP1P1	processed_pseudogene	SERPINE1 mRNA binding protein 1 pseudogene 1 [Source:HGNC Symbol;Acc:HGNC:32247]
		ENSG00000136840	ST6GALNAC4	protein_coding	ST6 N-acetylgalactosaminide alpha-2,6-sialyltransferase 4 [Source:HGNC Symbol;Acc:HGNC:17846]
		ENSG00000101843	PSMD10	protein_coding	proteasome 26S subunit, non-ATPase 10 [Source:HGNC Symbol;Acc:HGNC:9555]
		ENSG00000263343		processed_pseudogene	filamin B, beta (FLNB) pseudogene
		ENSG00000139636	LMBR1L	protein_coding	limb development membrane protein 1 like [Source:HGNC Symbol;Acc:HGNC:18268]
		ENSG00000111361	EIF2B1	protein_coding	eukaryotic translation initiation factor 2B subunit alpha [Source:HGNC Symbol;Acc:HGNC:3257]
		ENSG00000170832	USP32	protein_coding	ubiquitin specific peptidase 32 [Source:HGNC Symbol;Acc:HGNC:19143]
		ENSG00000242861		lncRNA	novel transcript
		ENSG00000104142	VPS18	protein_coding	VPS18 core subunit of CORVET and HOPS complexes [Source:HGNC Symbol;Acc:HGNC:15972]
		ENSG00000177613	CSTF2T	protein_coding	cleavage stimulation factor subunit 2 tau variant [Source:HGNC Symbol;Acc:HGNC:17086]
		ENSG00000105373	NOP53	protein_coding	NOP53 ribosome biogenesis factor [Source:HGNC Symbol;Acc:HGNC:4333]
		ENSG00000141858	SAMD1	protein_coding	sterile alpha motif domain containing 1 [Source:HGNC Symbol;Acc:HGNC:17958]
		ENSG00000239306	RBM14	protein_coding	RNA binding motif protein 14 [Source:HGNC Symbol;Acc:HGNC:14219]
		ENSG00000082146	STRADB	protein_coding	STE20 related adaptor beta [Source:HGNC Symbol;Acc:HGNC:13205]
		ENSG00000081692	JMJD4	protein_coding	jumonji domain containing 4 [Source:HGNC Symbol;Acc:HGNC:25724]
		ENSG00000241973	PI4KA	protein_coding	phosphatidylinositol 4-kinase alpha [Source:HGNC Symbol;Acc:HGNC:8983]
		ENSG00000115966	ATF2	protein_coding	activating transcription factor 2 [Source:HGNC Symbol;Acc:HGNC:784]
		ENSG00000269834	ZNF528-AS1	lncRNA	ZNF528 antisense RNA 1 [Source:HGNC Symbol;Acc:HGNC:51305]
		ENSG00000116809	ZBTB17	protein_coding	zinc finger and BTB domain containing 17 [Source:HGNC Symbol;Acc:HGNC:12936]
		ENSG00000073417	PDE8A	protein_coding	phosphodiesterase 8A [Source:HGNC Symbol;Acc:HGNC:8793]
		ENSG00000051382	PIK3CB	protein_coding	phosphatidylinositol-4,5-bisphosphate 3-kinase catalytic subunit beta [Source:HGNC Symbol;Acc:HGNC:8976]
		ENSG00000173442	EHBP1L1	protein_coding	EH domain binding protein 1 like 1 [Source:HGNC Symbol;Acc:HGNC:30682]
		ENSG00000104973	MED25	protein_coding	mediator complex subunit 25 [Source:HGNC Symbol;Acc:HGNC:28845]
		ENSG00000137656	BUD13	protein_coding	BUD13 homolog [Source:HGNC Symbol;Acc:HGNC:28199]
		ENSG00000151500	THYN1	protein_coding	thymocyte nuclear protein 1 [Source:HGNC Symbol;Acc:HGNC:29560]
		ENSG00000164088	PPM1M	protein_coding	protein phosphatase, Mg2+/Mn2+ dependent 1M [Source:HGNC Symbol;Acc:HGNC:26506]
		ENSG00000136783	NIPSNAP3A	protein_coding	nipsnap homolog 3A [Source:HGNC Symbol;Acc:HGNC:23619]
		ENSG00000108639	SYNGR2	protein_coding	synaptogyrin 2 [Source:HGNC Symbol;Acc:HGNC:11499]
		ENSG00000242512	LINC01206	lncRNA	long intergenic non-protein coding RNA 1206 [Source:HGNC Symbol;Acc:HGNC:49637]
		ENSG00000109854	HTATIP2	protein_coding	HIV-1 Tat interactive protein 2 [Source:HGNC Symbol;Acc:HGNC:16637]
		ENSG00000166341	DCHS1	protein_coding	dachsous cadherin-related 1 [Source:HGNC Symbol;Acc:HGNC:13681]
		ENSG00000136143	SUCLA2	protein_coding	succinate-CoA ligase ADP-forming subunit beta [Source:HGNC Symbol;Acc:HGNC:11448]
		ENSG00000164949	GEM	protein_coding	GTP binding protein overexpressed in skeletal muscle [Source:HGNC Symbol;Acc:HGNC:4234]
		ENSG00000151287	TEX30	protein_coding	testis expressed 30 [Source:HGNC Symbol;Acc:HGNC:25188]
		ENSG00000198816	ZNF358	protein_coding	zinc finger protein 358 [Source:HGNC Symbol;Acc:HGNC:16838]
		ENSG00000184100	BRD7P2	processed_pseudogene	bromodomain containing 7 pseudogene 2 [Source:HGNC Symbol;Acc:HGNC:33541]
		ENSG00000182934	SRPRA	protein_coding	SRP receptor subunit alpha [Source:HGNC Symbol;Acc:HGNC:11307]
		ENSG00000100577	GSTZ1	protein_coding	glutathione S-transferase zeta 1 [Source:HGNC Symbol;Acc:HGNC:4643]
		ENSG00000151725	CENPU	protein_coding	centromere protein U [Source:HGNC Symbol;Acc:HGNC:21348]
		ENSG00000132005	RFX1	protein_coding	regulatory factor X1 [Source:HGNC Symbol;Acc:HGNC:9982]
		ENSG00000102699	PARP4	protein_coding	poly(ADP-ribose) polymerase family member 4 [Source:HGNC Symbol;Acc:HGNC:271]
		ENSG00000116906	GNPAT	protein_coding	glyceronephosphate O-acyltransferase [Source:HGNC Symbol;Acc:HGNC:4416]
		ENSG00000106591	MRPL32	protein_coding	mitochondrial ribosomal protein L32 [Source:HGNC Symbol;Acc:HGNC:14035]
		ENSG00000169221	TBC1D10B	protein_coding	TBC1 domain family member 10B [Source:HGNC Symbol;Acc:HGNC:24510]
		ENSG00000152193	OBI1	protein_coding	ORC ubiquitin ligase 1 [Source:HGNC Symbol;Acc:HGNC:20308]
		ENSG00000111052	LIN7A	protein_coding	lin-7 homolog A, crumbs cell polarity complex component [Source:HGNC Symbol;Acc:HGNC:17787]
		ENSG00000077463	SIRT6	protein_coding	sirtuin 6 [Source:HGNC Symbol;Acc:HGNC:14934]
		ENSG00000120526	NUDCD1	protein_coding	NudC domain containing 1 [Source:HGNC Symbol;Acc:HGNC:24306]
		ENSG00000176396	EID2	protein_coding	EP300 interacting inhibitor of differentiation 2 [Source:HGNC Symbol;Acc:HGNC:28292]
		ENSG00000185347	TEDC1	protein_coding	tubulin epsilon and delta complex 1 [Source:HGNC Symbol;Acc:HGNC:20127]
		ENSG00000126088	UROD	protein_coding	uroporphyrinogen decarboxylase [Source:HGNC Symbol;Acc:HGNC:12591]
		ENSG00000092020	PPP2R3C	protein_coding	protein phosphatase 2 regulatory subunit B''gamma [Source:HGNC Symbol;Acc:HGNC:17485]
		ENSG00000168890	TMEM150A	protein_coding	transmembrane protein 150A [Source:HGNC Symbol;Acc:HGNC:24677]
		ENSG00000005812	FBXL3	protein_coding	F-box and leucine rich repeat protein 3 [Source:HGNC Symbol;Acc:HGNC:13599]
		ENSG00000103043	VAC14	protein_coding	VAC14 component of PIKFYVE complex [Source:HGNC Symbol;Acc:HGNC:25507]
		ENSG00000145348	TBCK	protein_coding	TBC1 domain containing kinase [Source:HGNC Symbol;Acc:HGNC:28261]
		ENSG00000253833	DSTNP3	processed_pseudogene	DSTN pseudogene 3 [Source:HGNC Symbol;Acc:HGNC:34547]
		ENSG00000022976	ZNF839	protein_coding	zinc finger protein 839 [Source:HGNC Symbol;Acc:HGNC:20345]
		ENSG00000210077	MT-TV	Mt_tRNA	mitochondrially encoded tRNA-Val (GUN) [Source:HGNC Symbol;Acc:HGNC:7500]
		ENSG00000177963	RIC8A	protein_coding	RIC8 guanine nucleotide exchange factor A [Source:HGNC Symbol;Acc:HGNC:29550]
		ENSG00000255965		processed_pseudogene	chromosome 12 open reading frame 10 (C12orf10) pseudogene
		ENSG00000165487	MICU2	protein_coding	mitochondrial calcium uptake 2 [Source:HGNC Symbol;Acc:HGNC:31830]
		ENSG00000231747		processed_pseudogene	ribosomal protein S20 (RPS20) pseudogene
		ENSG00000128789	PSMG2	protein_coding	proteasome assembly chaperone 2 [Source:HGNC Symbol;Acc:HGNC:24929]
		ENSG00000289528		lncRNA	novel transcript, sense intronic to MLLT10
		ENSG00000105136	ZNF419	protein_coding	zinc finger protein 419 [Source:HGNC Symbol;Acc:HGNC:20648]
		ENSG00000140395	SKIC8	protein_coding	SKI8 subunit of superkiller complex [Source:HGNC Symbol;Acc:HGNC:30300]
		ENSG00000187229		lncRNA	novel transcript, antisense to PSD3
		ENSG00000067365	METTL22	protein_coding	methyltransferase 22, Kin17 lysine [Source:HGNC Symbol;Acc:HGNC:28368]
		ENSG00000112578	BYSL	protein_coding	bystin like [Source:HGNC Symbol;Acc:HGNC:1157]
		ENSG00000174705	SH3PXD2B	protein_coding	SH3 and PX domains 2B [Source:HGNC Symbol;Acc:HGNC:29242]
		ENSG00000288722	F8A1	protein_coding	coagulation factor VIII associated 1 [Source:HGNC Symbol;Acc:HGNC:3547]
		ENSG00000232119	MCTS1	protein_coding	MCTS1 re-initiation and release factor [Source:HGNC Symbol;Acc:HGNC:23357]
		ENSG00000145247	OCIAD2	protein_coding	OCIA domain containing 2 [Source:HGNC Symbol;Acc:HGNC:28685]
		ENSG00000107020	PLGRKT	protein_coding	plasminogen receptor with a C-terminal lysine [Source:HGNC Symbol;Acc:HGNC:23633]
		ENSG00000164610	RP9	protein_coding	RP9 pre-mRNA splicing factor [Source:HGNC Symbol;Acc:HGNC:10288]
		ENSG00000176731	RBIS	protein_coding	ribosomal biogenesis factor [Source:HGNC Symbol;Acc:HGNC:32235]
		ENSG00000156958	GALK2	protein_coding	galactokinase 2 [Source:HGNC Symbol;Acc:HGNC:4119]
		ENSG00000198369	SPRED2	protein_coding	sprouty related EVH1 domain containing 2 [Source:HGNC Symbol;Acc:HGNC:17722]
		ENSG00000173465	ZNRD2	protein_coding	zinc ribbon domain containing 2 [Source:HGNC Symbol;Acc:HGNC:11328]
		ENSG00000164631	ZNF12	protein_coding	zinc finger protein 12 [Source:HGNC Symbol;Acc:HGNC:12902]
		ENSG00000171130	ATP6V0E2	protein_coding	ATPase H+ transporting V0 subunit e2 [Source:HGNC Symbol;Acc:HGNC:21723]
		ENSG00000182247	UBE2E2	protein_coding	ubiquitin conjugating enzyme E2 E2 [Source:HGNC Symbol;Acc:HGNC:12478]
		ENSG00000165244	ZNF367	protein_coding	zinc finger protein 367 [Source:HGNC Symbol;Acc:HGNC:18320]
		ENSG00000132640	BTBD3	protein_coding	BTB domain containing 3 [Source:HGNC Symbol;Acc:HGNC:15854]
		ENSG00000103647	CORO2B	protein_coding	coronin 2B [Source:HGNC Symbol;Acc:HGNC:2256]
		ENSG00000002549	LAP3	protein_coding	leucine aminopeptidase 3 [Source:HGNC Symbol;Acc:HGNC:18449]
		ENSG00000156103	MMP16	protein_coding	matrix metallopeptidase 16 [Source:HGNC Symbol;Acc:HGNC:7162]
		ENSG00000236287	ZBED5	protein_coding	zinc finger BED-type containing 5 [Source:HGNC Symbol;Acc:HGNC:30803]
		ENSG00000213079	SCAF8	protein_coding	SR-related CTD associated factor 8 [Source:HGNC Symbol;Acc:HGNC:20959]
		ENSG00000146670	CDCA5	protein_coding	cell division cycle associated 5 [Source:HGNC Symbol;Acc:HGNC:14626]
		ENSG00000023041	ZDHHC6	protein_coding	zinc finger DHHC-type palmitoyltransferase 6 [Source:HGNC Symbol;Acc:HGNC:19160]
		ENSG00000138382	METTL5	protein_coding	methyltransferase 5, N6-adenosine [Source:HGNC Symbol;Acc:HGNC:25006]
		ENSG00000187800	PEAR1	protein_coding	platelet endothelial aggregation receptor 1 [Source:HGNC Symbol;Acc:HGNC:33631]
		ENSG00000171202	TMEM126A	protein_coding	transmembrane protein 126A [Source:HGNC Symbol;Acc:HGNC:25382]
		ENSG00000164167	LSM6	protein_coding	LSM6 homolog, U6 small nuclear RNA and mRNA degradation associated [Source:HGNC Symbol;Acc:HGNC:17017]
		ENSG00000241743	XACT	lncRNA	X active specific transcript [Source:HGNC Symbol;Acc:HGNC:45056]
		ENSG00000259113		lncRNA	novel transcript
		ENSG00000234745	HLA-B	protein_coding	major histocompatibility complex, class I, B [Source:HGNC Symbol;Acc:HGNC:4932]
		ENSG00000205268	PDE7A	protein_coding	phosphodiesterase 7A [Source:HGNC Symbol;Acc:HGNC:8791]
		ENSG00000102978	POLR2C	protein_coding	RNA polymerase II subunit C [Source:HGNC Symbol;Acc:HGNC:9189]
		ENSG00000113269	RNF130	protein_coding	ring finger protein 130 [Source:HGNC Symbol;Acc:HGNC:18280]
		ENSG00000166997	CNPY4	protein_coding	canopy FGF signaling regulator 4 [Source:HGNC Symbol;Acc:HGNC:28631]
		ENSG00000133250	ZNF414	protein_coding	zinc finger protein 414 [Source:HGNC Symbol;Acc:HGNC:20630]
		ENSG00000187866	PABIR1	protein_coding	PP2A Aalpha (PPP2R1A) and B55A (PPP2R2A) interacting phosphatase regulator 1 [Source:HGNC Symbol;Acc:HGNC:23490]
		ENSG00000168916	ZNF608	protein_coding	zinc finger protein 608 [Source:HGNC Symbol;Acc:HGNC:29238]
		ENSG00000175130	MARCKSL1	protein_coding	MARCKS like 1 [Source:HGNC Symbol;Acc:HGNC:7142]
		ENSG00000051596	THOC3	protein_coding	THO complex subunit 3 [Source:HGNC Symbol;Acc:HGNC:19072]
		ENSG00000101460	MAP1LC3A	protein_coding	microtubule associated protein 1 light chain 3 alpha [Source:HGNC Symbol;Acc:HGNC:6838]
		ENSG00000161800	RACGAP1	protein_coding	Rac GTPase activating protein 1 [Source:HGNC Symbol;Acc:HGNC:9804]
		ENSG00000120709	FAM53C	protein_coding	family with sequence similarity 53 member C [Source:HGNC Symbol;Acc:HGNC:1336]
		ENSG00000166398	GARRE1	protein_coding	granule associated Rac and RHOG effector 1 [Source:HGNC Symbol;Acc:HGNC:29016]
		ENSG00000107679	PLEKHA1	protein_coding	pleckstrin homology domain containing A1 [Source:HGNC Symbol;Acc:HGNC:14335]
		ENSG00000181789	COPG1	protein_coding	COPI coat complex subunit gamma 1 [Source:HGNC Symbol;Acc:HGNC:2236]
		ENSG00000152348	ATG10	protein_coding	autophagy related 10 [Source:HGNC Symbol;Acc:HGNC:20315]
		ENSG00000175334	BANF1	protein_coding	BAF nuclear assembly factor 1 [Source:HGNC Symbol;Acc:HGNC:17397]
		ENSG00000122386	ZNF205	protein_coding	zinc finger protein 205 [Source:HGNC Symbol;Acc:HGNC:12996]
		ENSG00000204463	BAG6	protein_coding	BAG cochaperone 6 [Source:HGNC Symbol;Acc:HGNC:13919]
		ENSG00000126581	BECN1	protein_coding	beclin 1 [Source:HGNC Symbol;Acc:HGNC:1034]
		ENSG00000157214	STEAP2	protein_coding	STEAP2 metalloreductase [Source:HGNC Symbol;Acc:HGNC:17885]
		ENSG00000168010	ATG16L2	protein_coding	autophagy related 16 like 2 [Source:HGNC Symbol;Acc:HGNC:25464]
		ENSG00000127419	TMEM175	protein_coding	transmembrane protein 175 [Source:HGNC Symbol;Acc:HGNC:28709]
		ENSG00000080200	CRYBG3	protein_coding	crystallin beta-gamma domain containing 3 [Source:HGNC Symbol;Acc:HGNC:34427]
		ENSG00000181220	ZNF746	protein_coding	zinc finger protein 746 [Source:HGNC Symbol;Acc:HGNC:21948]
		ENSG00000169032	MAP2K1	protein_coding	mitogen-activated protein kinase kinase 1 [Source:HGNC Symbol;Acc:HGNC:6840]
		ENSG00000182749	PAQR7	protein_coding	progestin and adipoQ receptor family member 7 [Source:HGNC Symbol;Acc:HGNC:23146]
		ENSG00000115484	CCT4	protein_coding	chaperonin containing TCP1 subunit 4 [Source:HGNC Symbol;Acc:HGNC:1617]
		ENSG00000116117	PARD3B	protein_coding	par-3 family cell polarity regulator beta [Source:HGNC Symbol;Acc:HGNC:14446]
		ENSG00000157766	ACAN	protein_coding	aggrecan [Source:HGNC Symbol;Acc:HGNC:319]
		ENSG00000132635	PCED1A	protein_coding	PC-esterase domain containing 1A [Source:HGNC Symbol;Acc:HGNC:16212]
		ENSG00000249222	ATP5MGL	protein_coding	ATP synthase membrane subunit g like [Source:HGNC Symbol;Acc:HGNC:13213]
		ENSG00000245148	ARAP1-AS2	lncRNA	ARAP1 antisense RNA 2 [Source:HGNC Symbol;Acc:HGNC:39994]
		ENSG00000210140	MT-TC	Mt_tRNA	mitochondrially encoded tRNA-Cys (UGU/C) [Source:HGNC Symbol;Acc:HGNC:7477]
		ENSG00000168268	NT5DC2	protein_coding	5'-nucleotidase domain containing 2 [Source:HGNC Symbol;Acc:HGNC:25717]
		ENSG00000168734	PKIG	protein_coding	cAMP-dependent protein kinase inhibitor gamma [Source:HGNC Symbol;Acc:HGNC:9019]
		ENSG00000140153	WDR20	protein_coding	WD repeat domain 20 [Source:HGNC Symbol;Acc:HGNC:19667]
		ENSG00000198835	GJC2	protein_coding	gap junction protein gamma 2 [Source:HGNC Symbol;Acc:HGNC:17494]
		ENSG00000131844	MCCC2	protein_coding	methylcrotonyl-CoA carboxylase subunit 2 [Source:HGNC Symbol;Acc:HGNC:6937]
		ENSG00000163399	ATP1A1	protein_coding	ATPase Na+/K+ transporting subunit alpha 1 [Source:HGNC Symbol;Acc:HGNC:799]
		ENSG00000177051	FBXO46	protein_coding	F-box protein 46 [Source:HGNC Symbol;Acc:HGNC:25069]
		ENSG00000165775	FUNDC2	protein_coding	FUN14 domain containing 2 [Source:HGNC Symbol;Acc:HGNC:24925]
		ENSG00000136848	DAB2IP	protein_coding	DAB2 interacting protein [Source:HGNC Symbol;Acc:HGNC:17294]
		ENSG00000158716	DUSP23	protein_coding	dual specificity phosphatase 23 [Source:HGNC Symbol;Acc:HGNC:21480]
		ENSG00000100575	TIMM9	protein_coding	translocase of inner mitochondrial membrane 9 [Source:HGNC Symbol;Acc:HGNC:11819]
		ENSG00000185504	FAAP100	protein_coding	FA core complex associated protein 100 [Source:HGNC Symbol;Acc:HGNC:26171]
		ENSG00000124532	MRS2	protein_coding	magnesium transporter MRS2 [Source:HGNC Symbol;Acc:HGNC:13785]
		ENSG00000153989	NUS1	protein_coding	NUS1 dehydrodolichyl diphosphate synthase subunit [Source:HGNC Symbol;Acc:HGNC:21042]
		ENSG00000119718	EIF2B2	protein_coding	eukaryotic translation initiation factor 2B subunit beta [Source:HGNC Symbol;Acc:HGNC:3258]
		ENSG00000272870	SAP30-DT	lncRNA	SAP30 divergent transcript [Source:HGNC Symbol;Acc:HGNC:54424]
		ENSG00000131067	GGT7	protein_coding	gamma-glutamyltransferase 7 [Source:HGNC Symbol;Acc:HGNC:4259]
		ENSG00000105700	KXD1	protein_coding	KxDL motif containing 1 [Source:HGNC Symbol;Acc:HGNC:28420]
		ENSG00000181513	ACBD4	protein_coding	acyl-CoA binding domain containing 4 [Source:HGNC Symbol;Acc:HGNC:23337]
		ENSG00000160741	CRTC2	protein_coding	CREB regulated transcription coactivator 2 [Source:HGNC Symbol;Acc:HGNC:27301]
		ENSG00000102393	GLA	protein_coding	galactosidase alpha [Source:HGNC Symbol;Acc:HGNC:4296]
		ENSG00000068028	RASSF1	protein_coding	Ras association domain family member 1 [Source:HGNC Symbol;Acc:HGNC:9882]
		ENSG00000248113	PTPN11P5	processed_pseudogene	PTPN11 pseudogene 5 [Source:HGNC Symbol;Acc:HGNC:56469]
		ENSG00000174939	ASPHD1	protein_coding	aspartate beta-hydroxylase domain containing 1 [Source:HGNC Symbol;Acc:HGNC:27380]
		ENSG00000075336	TIMM21	protein_coding	translocase of inner mitochondrial membrane 21 [Source:HGNC Symbol;Acc:HGNC:25010]
		ENSG00000136104	RNASEH2B	protein_coding	ribonuclease H2 subunit B [Source:HGNC Symbol;Acc:HGNC:25671]
		ENSG00000171314	PGAM1	protein_coding	phosphoglycerate mutase 1 [Source:HGNC Symbol;Acc:HGNC:8888]
		ENSG00000058799	YIPF1	protein_coding	Yip1 domain family member 1 [Source:HGNC Symbol;Acc:HGNC:25231]
		ENSG00000188459	WASF4P	processed_pseudogene	WASP family member 4, pseudogene [Source:HGNC Symbol;Acc:HGNC:20801]
		ENSG00000159346	ADIPOR1	protein_coding	adiponectin receptor 1 [Source:HGNC Symbol;Acc:HGNC:24040]
		ENSG00000113597	TRAPPC13	protein_coding	trafficking protein particle complex subunit 13 [Source:HGNC Symbol;Acc:HGNC:25828]
		ENSG00000111057	KRT18	protein_coding	keratin 18 [Source:HGNC Symbol;Acc:HGNC:6430]
		ENSG00000124588	NQO2	protein_coding	N-ribosyldihydronicotinamide:quinone dehydrogenase 2 [Source:HGNC Symbol;Acc:HGNC:7856]
		ENSG00000041988	THAP3	protein_coding	THAP domain containing 3 [Source:HGNC Symbol;Acc:HGNC:20855]
		ENSG00000164808	SPIDR	protein_coding	scaffold protein involved in DNA repair [Source:HGNC Symbol;Acc:HGNC:28971]
		ENSG00000004478	FKBP4	protein_coding	FKBP prolyl isomerase 4 [Source:HGNC Symbol;Acc:HGNC:3720]
		ENSG00000137103	TMEM8B	protein_coding	transmembrane protein 8B [Source:HGNC Symbol;Acc:HGNC:21427]
		ENSG00000128534	LSM8	protein_coding	LSM8 homolog, U6 small nuclear RNA associated [Source:HGNC Symbol;Acc:HGNC:20471]
		ENSG00000185386	MAPK11	protein_coding	mitogen-activated protein kinase 11 [Source:HGNC Symbol;Acc:HGNC:6873]
		ENSG00000122550	KLHL7	protein_coding	kelch like family member 7 [Source:HGNC Symbol;Acc:HGNC:15646]
		ENSG00000135070	ISCA1	protein_coding	iron-sulfur cluster assembly 1 [Source:HGNC Symbol;Acc:HGNC:28660]
		ENSG00000039068	CDH1	protein_coding	cadherin 1 [Source:HGNC Symbol;Acc:HGNC:1748]
		ENSG00000160014	CALM3	protein_coding	calmodulin 3 [Source:HGNC Symbol;Acc:HGNC:1449]
		ENSG00000089159	PXN	protein_coding	paxillin [Source:HGNC Symbol;Acc:HGNC:9718]
		ENSG00000164751	PEX2	protein_coding	peroxisomal biogenesis factor 2 [Source:HGNC Symbol;Acc:HGNC:9717]
		ENSG00000204899	MZT1	protein_coding	mitotic spindle organizing protein 1 [Source:HGNC Symbol;Acc:HGNC:33830]
		ENSG00000254653		lncRNA	novel transcript
		ENSG00000165675	ENOX2	protein_coding	ecto-NOX disulfide-thiol exchanger 2 [Source:HGNC Symbol;Acc:HGNC:2259]
		ENSG00000166851	PLK1	protein_coding	polo like kinase 1 [Source:HGNC Symbol;Acc:HGNC:9077]
		ENSG00000108094	CUL2	protein_coding	cullin 2 [Source:HGNC Symbol;Acc:HGNC:2552]
		ENSG00000148344	PTGES	protein_coding	prostaglandin E synthase [Source:HGNC Symbol;Acc:HGNC:9599]
		ENSG00000157240	FZD1	protein_coding	frizzled class receptor 1 [Source:HGNC Symbol;Acc:HGNC:4038]
		ENSG00000144597	EAF1	protein_coding	ELL associated factor 1 [Source:HGNC Symbol;Acc:HGNC:20907]
		ENSG00000119632	IFI27L2	protein_coding	interferon alpha inducible protein 27 like 2 [Source:HGNC Symbol;Acc:HGNC:19753]
		ENSG00000198324	PHETA1	protein_coding	PH domain containing endocytic trafficking adaptor 1 [Source:HGNC Symbol;Acc:HGNC:26509]
		ENSG00000109436	TBC1D9	protein_coding	TBC1 domain family member 9 [Source:HGNC Symbol;Acc:HGNC:21710]
		ENSG00000055070	SZRD1	protein_coding	SUZ RNA binding domain containing 1 [Source:HGNC Symbol;Acc:HGNC:30232]
		ENSG00000243667	DNAAF10	protein_coding	dynein axonemal assembly factor 10 [Source:HGNC Symbol;Acc:HGNC:25176]
		ENSG00000246859	STARD4-AS1	lncRNA	STARD4 antisense RNA 1 [Source:HGNC Symbol;Acc:HGNC:44117]
		ENSG00000138459	SLC35A5	protein_coding	solute carrier family 35 member A5 [Source:HGNC Symbol;Acc:HGNC:20792]
		ENSG00000261079		lncRNA	novel transcript
		ENSG00000257354	MIRLET7IHG	lncRNA	MIRLET7I host gene [Source:HGNC Symbol;Acc:HGNC:55478]
		ENSG00000161835	TAMALIN	protein_coding	trafficking regulator and scaffold protein tamalin [Source:HGNC Symbol;Acc:HGNC:18707]
		ENSG00000146072	TNFRSF21	protein_coding	TNF receptor superfamily member 21 [Source:HGNC Symbol;Acc:HGNC:13469]
		ENSG00000183172	SMDT1	protein_coding	single-pass membrane protein with aspartate rich tail 1 [Source:HGNC Symbol;Acc:HGNC:25055]
		ENSG00000168275	COA6	protein_coding	cytochrome c oxidase assembly factor 6 [Source:HGNC Symbol;Acc:HGNC:18025]
		ENSG00000166770	ZNF667-AS1	lncRNA	ZNF667 antisense RNA 1 (head to head) [Source:HGNC Symbol;Acc:HGNC:44321]
		ENSG00000134809	TIMM10	protein_coding	translocase of inner mitochondrial membrane 10 [Source:HGNC Symbol;Acc:HGNC:11814]
		ENSG00000223611	SUPT20HL2	protein_coding	SUPT20H like 2 [Source:HGNC Symbol;Acc:HGNC:31797]
		ENSG00000105379	ETFB	protein_coding	electron transfer flavoprotein subunit beta [Source:HGNC Symbol;Acc:HGNC:3482]
		ENSG00000163001	CFAP36	protein_coding	cilia and flagella associated protein 36 [Source:HGNC Symbol;Acc:HGNC:30540]
		ENSG00000112305	SMAP1	protein_coding	small ArfGAP 1 [Source:HGNC Symbol;Acc:HGNC:19651]
		ENSG00000143315	PIGM	protein_coding	phosphatidylinositol glycan anchor biosynthesis class M [Source:HGNC Symbol;Acc:HGNC:18858]
		ENSG00000008283	CYB561	protein_coding	cytochrome b561 [Source:HGNC Symbol;Acc:HGNC:2571]
		ENSG00000120675	DNAJC15	protein_coding	DnaJ heat shock protein family (Hsp40) member C15 [Source:HGNC Symbol;Acc:HGNC:20325]
		ENSG00000122882	ECD	protein_coding	ecdysoneless cell cycle regulator [Source:HGNC Symbol;Acc:HGNC:17029]
		ENSG00000197713	RPE	protein_coding	ribulose-5-phosphate-3-epimerase [Source:HGNC Symbol;Acc:HGNC:10293]
		ENSG00000064601	CTSA	protein_coding	cathepsin A [Source:HGNC Symbol;Acc:HGNC:9251]
		ENSG00000124733	MEA1	protein_coding	male-enhanced antigen 1 [Source:HGNC Symbol;Acc:HGNC:6986]
		ENSG00000188010	MORN2	protein_coding	MORN repeat containing 2 [Source:HGNC Symbol;Acc:HGNC:30166]
		ENSG00000276368	H2AC14	protein_coding	H2A clustered histone 14 [Source:HGNC Symbol;Acc:HGNC:4727]
		ENSG00000198026	ZNF335	protein_coding	zinc finger protein 335 [Source:HGNC Symbol;Acc:HGNC:15807]
		ENSG00000136856	SLC2A8	protein_coding	solute carrier family 2 member 8 [Source:HGNC Symbol;Acc:HGNC:13812]
		ENSG00000151726	ACSL1	protein_coding	acyl-CoA synthetase long chain family member 1 [Source:HGNC Symbol;Acc:HGNC:3569]
		ENSG00000103381	CPPED1	protein_coding	calcineurin like phosphoesterase domain containing 1 [Source:HGNC Symbol;Acc:HGNC:25632]
		ENSG00000170899	GSTA4	protein_coding	glutathione S-transferase alpha 4 [Source:HGNC Symbol;Acc:HGNC:4629]
		ENSG00000105063	PPP6R1	protein_coding	protein phosphatase 6 regulatory subunit 1 [Source:HGNC Symbol;Acc:HGNC:29195]
		ENSG00000172061	LRRC15	protein_coding	leucine rich repeat containing 15 [Source:HGNC Symbol;Acc:HGNC:20818]
		ENSG00000239719		processed_pseudogene	ribosomal protein L36a (RPL36A) pseudogene
		ENSG00000115457	IGFBP2	protein_coding	insulin like growth factor binding protein 2 [Source:HGNC Symbol;Acc:HGNC:5471]
		ENSG00000182117	NOP10	protein_coding	NOP10 ribonucleoprotein [Source:HGNC Symbol;Acc:HGNC:14378]
		ENSG00000215021	PHB2	protein_coding	prohibitin 2 [Source:HGNC Symbol;Acc:HGNC:30306]
		ENSG00000250317	SMIM20	protein_coding	small integral membrane protein 20 [Source:HGNC Symbol;Acc:HGNC:37260]
		ENSG00000135776	ABCB10	protein_coding	ATP binding cassette subfamily B member 10 [Source:HGNC Symbol;Acc:HGNC:41]
		ENSG00000165288	BRWD3	protein_coding	bromodomain and WD repeat domain containing 3 [Source:HGNC Symbol;Acc:HGNC:17342]
		ENSG00000167766	ZNF83	protein_coding	zinc finger protein 83 [Source:HGNC Symbol;Acc:HGNC:13158]
		ENSG00000151332	MBIP	protein_coding	MAP3K12 binding inhibitory protein 1 [Source:HGNC Symbol;Acc:HGNC:20427]
		ENSG00000138375	SMARCAL1	protein_coding	SWI/SNF related, matrix associated, actin dependent regulator of chromatin, subfamily a like 1 [Source:HGNC Symbol;Acc:HGNC:11102]
		ENSG00000117118	SDHB	protein_coding	succinate dehydrogenase complex iron sulfur subunit B [Source:HGNC Symbol;Acc:HGNC:10681]
		ENSG00000147536	GINS4	protein_coding	GINS complex subunit 4 [Source:HGNC Symbol;Acc:HGNC:28226]
		ENSG00000167085	PHB1	protein_coding	prohibitin 1 [Source:HGNC Symbol;Acc:HGNC:8912]
		ENSG00000204525	HLA-C	protein_coding	major histocompatibility complex, class I, C [Source:HGNC Symbol;Acc:HGNC:4933]
		ENSG00000135336	ORC3	protein_coding	origin recognition complex subunit 3 [Source:HGNC Symbol;Acc:HGNC:8489]
		ENSG00000196476	C20orf96	protein_coding	chromosome 20 open reading frame 96 [Source:HGNC Symbol;Acc:HGNC:16227]
		ENSG00000170846	MRFAP1L2	protein_coding	Morf4 family associated protein 1 like 2 [Source:HGNC Symbol;Acc:HGNC:25109]
		ENSG00000111875	ASF1A	protein_coding	anti-silencing function 1A histone chaperone [Source:HGNC Symbol;Acc:HGNC:20995]
		ENSG00000188191	PRKAR1B	protein_coding	protein kinase cAMP-dependent type I regulatory subunit beta [Source:HGNC Symbol;Acc:HGNC:9390]
		ENSG00000162341	TPCN2	protein_coding	two pore segment channel 2 [Source:HGNC Symbol;Acc:HGNC:20820]
		ENSG00000171365	CLCN5	protein_coding	chloride voltage-gated channel 5 [Source:HGNC Symbol;Acc:HGNC:2023]
		ENSG00000115109	EPB41L5	protein_coding	erythrocyte membrane protein band 4.1 like 5 [Source:HGNC Symbol;Acc:HGNC:19819]
		ENSG00000173852	DPY19L1	protein_coding	dpy-19 like C-mannosyltransferase 1 [Source:HGNC Symbol;Acc:HGNC:22205]
[truncated: 105 more rows]
