# Supplementary material for: Tracing micro and nanoplastics toxicity in human pulmonary fibroblasts through integrated Raman and transcriptomic analyses
Source: Sci Rep. 2025 Nov 11;15:39459. doi: 10.1038/s41598-025-22947-7 (PMC12606128; doi:10.1038/s41598-025-22947-7)
Supplement: Supplementary file 2 — Supplementary Material 2 [file 41598_2025_22947_MOESM2_ESM.xlsx]

## Sheet: MA100 - MA1 BP GO
	group	FDR	nGenes	Pathway size	Fold enriched	Pathway	URL	Genes
1	Downregulated	1.51e-04	7	178	17.5435378452456	Cytoplasmic translation	http://amigo.geneontology.org/amigo/term/GO:0002181	ENSG00000008988, ENSG00000140988, ENSG00000145425, ENSG00000147604, ENSG00000167526, ENSG00000174444, ENSG00000221983
2	Downregulated	7.23e-03	5	161	16.9668855266914	Proton transmembrane transport	http://amigo.geneontology.org/amigo/term/GO:1902600	ENSG00000205542, ENSG00000116288, ENSG00000135940, ENSG00000178741, ENSG00000198712
3	Downregulated	7.36e-03	3	24	60.5449915110357	Mitochondrial electron transport cytochrome c to oxygen	http://amigo.geneontology.org/amigo/term/GO:0006123	ENSG00000135940, ENSG00000178741, ENSG00000198712
4	Downregulated	1.26e-02	6	345	9.3906517445688	Regulation of small molecule metabolic process	http://amigo.geneontology.org/amigo/term/GO:0062012	ENSG00000050165, ENSG00000205542, ENSG00000186480, ENSG00000198712, ENSG00000116288, ENSG00000148926
5	Downregulated	1.75e-02	9	999	4.44724808779514	Peptide metabolic process	http://amigo.geneontology.org/amigo/term/GO:0006518	ENSG00000140988, ENSG00000167658, ENSG00000008988, ENSG00000145425, ENSG00000147604, ENSG00000167526, ENSG00000174444, ENSG00000221983, ENSG00000116288
6	Downregulated	1.75e-02	4	130	15.9771505376344	Regulation of cellular ketone metabolic process	http://amigo.geneontology.org/amigo/term/GO:0010565	ENSG00000050165, ENSG00000186480, ENSG00000116288, ENSG00000148926
7	Downregulated	1.75e-02	4	108	17.8349587396849	Aerobic electron transport chain	http://amigo.geneontology.org/amigo/term/GO:0019646	ENSG00000135940, ENSG00000178741, ENSG00000198712, ENSG00000116288
8	Downregulated	1.75e-02	4	116	16.3170899107756	ATP synthesis coupled electron transport	http://amigo.geneontology.org/amigo/term/GO:0042773	ENSG00000135940, ENSG00000178741, ENSG00000198712, ENSG00000116288
9	Downregulated	1.75e-02	4	116	16.3170899107756	Mitochondrial ATP synthesis coupled electron transport	http://amigo.geneontology.org/amigo/term/GO:0042775	ENSG00000135940, ENSG00000178741, ENSG00000198712, ENSG00000116288
10	Downregulated	1.75e-02	4	152	15.4929944607364	Positive regulation of small molecule metabolic process	http://amigo.geneontology.org/amigo/term/GO:0062013	ENSG00000205542, ENSG00000198712, ENSG00000116288, ENSG00000148926
11	Downregulated	1.95e-02	8	784	4.86151014774296	Translation	http://amigo.geneontology.org/amigo/term/GO:0006412	ENSG00000140988, ENSG00000167658, ENSG00000008988, ENSG00000145425, ENSG00000147604, ENSG00000167526, ENSG00000174444, ENSG00000221983
12	Downregulated	1.95e-02	4	137	13.6947004608295	Respiratory electron transport chain	http://amigo.geneontology.org/amigo/term/GO:0022904	ENSG00000135940, ENSG00000178741, ENSG00000198712, ENSG00000116288
13	Downregulated	1.95e-02	2	14	95.8629032258064	Primary alcohol biosynthetic process	http://amigo.geneontology.org/amigo/term/GO:0034309	ENSG00000116288, ENSG00000050165
14	Downregulated	1.95e-02	8	814	4.70492776568375	Peptide biosynthetic process	http://amigo.geneontology.org/amigo/term/GO:0043043	ENSG00000140988, ENSG00000167658, ENSG00000008988, ENSG00000145425, ENSG00000147604, ENSG00000167526, ENSG00000174444, ENSG00000221983
15	Downregulated	1.95e-02	12	1888	3.14304600740349	Organonitrogen compound biosynthetic process	http://amigo.geneontology.org/amigo/term/GO:1901566	ENSG00000140988, ENSG00000167658, ENSG00000008988, ENSG00000116288, ENSG00000145425, ENSG00000147604, ENSG00000167526, ENSG00000174444, ENSG00000221983, ENSG00000205542, ENSG00000173511, ENSG00000198712
16	Downregulated	2.39e-02	7	840	5.30466658166518	Inorganic cation transmembrane transport	http://amigo.geneontology.org/amigo/term/GO:0098662	ENSG00000187688, ENSG00000205542, ENSG00000116288, ENSG00000135940, ENSG00000178741, ENSG00000198712, ENSG00000124942
17	Downregulated	2.49e-02	3	76	23.0070967741935	Regulation of steroid biosynthetic process	http://amigo.geneontology.org/amigo/term/GO:0050810	ENSG00000050165, ENSG00000186480, ENSG00000148926
18	Downregulated	2.67e-02	4	163	11.4463168030814	Oxidative phosphorylation	http://amigo.geneontology.org/amigo/term/GO:0006119	ENSG00000135940, ENSG00000178741, ENSG00000198712, ENSG00000116288
19	Downregulated	2.67e-02	5	318	8.0896964747516	ATP metabolic process	http://amigo.geneontology.org/amigo/term/GO:0046034	ENSG00000135940, ENSG00000178741, ENSG00000198712, ENSG00000205542, ENSG00000116288
20	Downregulated	2.67e-02	3	58	20.9155425219941	Regulation of ubiquitin-protein transferase activity	http://amigo.geneontology.org/amigo/term/GO:0051438	ENSG00000116288, ENSG00000140988, ENSG00000008988
21	Downregulated	2.67e-02	2	14	69.7184750733138	Positive regulation of ATP biosynthetic process	http://amigo.geneontology.org/amigo/term/GO:2001171	ENSG00000205542, ENSG00000198712
22	Downregulated	2.84e-02	3	67	20.1816638370119	Maintenance of protein location in cell	http://amigo.geneontology.org/amigo/term/GO:0032507	ENSG00000186480, ENSG00000205542, ENSG00000116288
23	Downregulated	2.94e-02	2	22	58.9925558312655	C21-steroid hormone biosynthetic process	http://amigo.geneontology.org/amigo/term/GO:0006700	ENSG00000050165, ENSG00000148926
24	Downregulated	2.94e-02	8	1274	4.15665705044147	Cation transport	http://amigo.geneontology.org/amigo/term/GO:0006812	ENSG00000187688, ENSG00000205542, ENSG00000087086, ENSG00000116288, ENSG00000135940, ENSG00000178741, ENSG00000198712, ENSG00000124942
25	Downregulated	2.94e-02	8	959	4.0847042652807	Amide biosynthetic process	http://amigo.geneontology.org/amigo/term/GO:0043604	ENSG00000140988, ENSG00000167658, ENSG00000008988, ENSG00000145425, ENSG00000147604, ENSG00000167526, ENSG00000174444, ENSG00000221983
26	Downregulated	2.94e-02	7	942	4.79314516129032	Inorganic ion transmembrane transport	http://amigo.geneontology.org/amigo/term/GO:0098660	ENSG00000187688, ENSG00000205542, ENSG00000116288, ENSG00000135940, ENSG00000178741, ENSG00000198712, ENSG00000124942
27	Downregulated	2.96e-02	2	17	54.778801843318	Regulation of ketone biosynthetic process	http://amigo.geneontology.org/amigo/term/GO:0010566	ENSG00000050165, ENSG00000148926
28	Downregulated	2.96e-02	7	972	4.64387766491796	Cation transmembrane transport	http://amigo.geneontology.org/amigo/term/GO:0098655	ENSG00000187688, ENSG00000205542, ENSG00000116288, ENSG00000135940, ENSG00000178741, ENSG00000198712, ENSG00000124942
29	Downregulated	2.96e-02	2	19	54.778801843318	Positive regulation of reactive oxygen species biosynthetic process	http://amigo.geneontology.org/amigo/term/GO:1903428	ENSG00000116288, ENSG00000198712
30	Downregulated	3.01e-02	4	194	9.83209263854425	Electron transport chain	http://amigo.geneontology.org/amigo/term/GO:0022900	ENSG00000135940, ENSG00000178741, ENSG00000198712, ENSG00000116288
31	Downregulated	3.01e-02	2	26	51.1268817204301	Positive regulation of nucleotide biosynthetic process	http://amigo.geneontology.org/amigo/term/GO:0030810	ENSG00000205542, ENSG00000198712
32	Downregulated	3.01e-02	9	1301	3.51432231785034	Cellular amide metabolic process	http://amigo.geneontology.org/amigo/term/GO:0043603	ENSG00000140988, ENSG00000167658, ENSG00000008988, ENSG00000145425, ENSG00000147604, ENSG00000167526, ENSG00000174444, ENSG00000221983, ENSG00000116288
33	Downregulated	3.01e-02	2	26	51.1268817204301	Positive regulation of purine nucleotide biosynthetic process	http://amigo.geneontology.org/amigo/term/GO:1900373	ENSG00000205542, ENSG00000198712
34	Downregulated	3.02e-02	3	104	16.4336405529954	Regulation of steroid metabolic process	http://amigo.geneontology.org/amigo/term/GO:0019218	ENSG00000050165, ENSG00000186480, ENSG00000148926
35	Downregulated	3.02e-02	9	1259	3.4684065488734	Cellular macromolecule biosynthetic process	http://amigo.geneontology.org/amigo/term/GO:0034645	ENSG00000140988, ENSG00000167658, ENSG00000008988, ENSG00000145425, ENSG00000147604, ENSG00000167526, ENSG00000174444, ENSG00000221983, ENSG00000173511
36	Downregulated	3.02e-02	4	218	9.70763576970192	Cellular ketone metabolic process	http://amigo.geneontology.org/amigo/term/GO:0042180	ENSG00000050165, ENSG00000116288, ENSG00000186480, ENSG00000148926
37	Downregulated	3.02e-02	4	236	9.46794105933891	Maintenance of location in cell	http://amigo.geneontology.org/amigo/term/GO:0051651	ENSG00000087086, ENSG00000186480, ENSG00000205542, ENSG00000116288
38	Downregulated	3.02e-02	2	25	47.9314516129032	Olefinic compound biosynthetic process	http://amigo.geneontology.org/amigo/term/GO:0120255	ENSG00000050165, ENSG00000148926
39	Downregulated	3.27e-02	2	24	45.111954459203	Negative regulation of steroid biosynthetic process	http://amigo.geneontology.org/amigo/term/GO:0010894	ENSG00000050165, ENSG00000186480
40	Downregulated	3.41e-02	2	25	42.6057347670251	Regulation of proton transport	http://amigo.geneontology.org/amigo/term/GO:0010155	ENSG00000205542, ENSG00000116288
41	Downregulated	3.41e-02	2	27	42.6057347670251	Negative regulation of steroid metabolic process	http://amigo.geneontology.org/amigo/term/GO:0045939	ENSG00000050165, ENSG00000186480
42	Downregulated	3.41e-02	2	21	42.6057347670251	Regulation of ATP biosynthetic process	http://amigo.geneontology.org/amigo/term/GO:2001169	ENSG00000205542, ENSG00000198712
43	Downregulated	3.71e-02	4	214	8.66557317295426	Aerobic respiration	http://amigo.geneontology.org/amigo/term/GO:0009060	ENSG00000135940, ENSG00000178741, ENSG00000198712, ENSG00000116288
44	Downregulated	3.85e-02	3	99	14.2019115890084	Maintenance of protein location	http://amigo.geneontology.org/amigo/term/GO:0045185	ENSG00000186480, ENSG00000205542, ENSG00000116288
45	Downregulated	3.85e-02	2	25	38.3451612903226	Regulation of hormone biosynthetic process	http://amigo.geneontology.org/amigo/term/GO:0046885	ENSG00000050165, ENSG00000148926
46	Downregulated	3.85e-02	2	26	38.3451612903226	Regulation of protein exit from endoplasmic reticulum	http://amigo.geneontology.org/amigo/term/GO:0070861	ENSG00000186480, ENSG00000134109
47	Downregulated	4.90e-02	2	39	33.343618513324	C21-steroid hormone metabolic process	http://amigo.geneontology.org/amigo/term/GO:0008207	ENSG00000050165, ENSG00000148926
48	Downregulated	4.90e-02	2	23	33.343618513324	Negative regulation of ubiquitin-protein transferase activity	http://amigo.geneontology.org/amigo/term/GO:0051444	ENSG00000116288, ENSG00000008988
49	Downregulated	5.67e-02	2	31	30.6761290322581	Protein deglycosylation	http://amigo.geneontology.org/amigo/term/GO:0006517	ENSG00000134109, ENSG00000116288
50	Downregulated	5.73e-02	7	1218	3.78050885960927	Ion transmembrane transport	http://amigo.geneontology.org/amigo/term/GO:0034220	ENSG00000187688, ENSG00000205542, ENSG00000116288, ENSG00000135940, ENSG00000178741, ENSG00000198712, ENSG00000124942
51	Downregulated	5.78e-02	2	55	29.4962779156328	Hydrogen peroxide metabolic process	http://amigo.geneontology.org/amigo/term/GO:0042743	ENSG00000116288, ENSG00000198712
52	Downregulated	5.78e-02	2	54	29.4962779156328	Steroid hormone biosynthetic process	http://amigo.geneontology.org/amigo/term/GO:0120178	ENSG00000050165, ENSG00000148926
53	Downregulated	5.78e-02	2	42	28.4038231780167	Regulation of nucleotide biosynthetic process	http://amigo.geneontology.org/amigo/term/GO:0030808	ENSG00000205542, ENSG00000198712
54	Downregulated	5.78e-02	4	260	7.23493609251369	Cellular respiration	http://amigo.geneontology.org/amigo/term/GO:0045333	ENSG00000135940, ENSG00000178741, ENSG00000198712, ENSG00000116288
55	Downregulated	5.78e-02	2	41	28.4038231780167	Regulation of purine nucleotide biosynthetic process	http://amigo.geneontology.org/amigo/term/GO:1900371	ENSG00000205542, ENSG00000198712
56	Downregulated	5.78e-02	2	38	28.4038231780167	Positive regulation of ATP metabolic process	http://amigo.geneontology.org/amigo/term/GO:1903580	ENSG00000205542, ENSG00000198712
57	Downregulated	5.86e-02	1	3	383.451612903226	Glycolate metabolic process	http://amigo.geneontology.org/amigo/term/GO:0009441	ENSG00000116288
58	Downregulated	5.86e-02	1	2	383.451612903226	Positive regulation of cellular amino acid metabolic process	http://amigo.geneontology.org/amigo/term/GO:0045764	ENSG00000116288
59	Downregulated	5.86e-02	2	47	26.4449388209121	Positive regulation of nucleotide metabolic process	http://amigo.geneontology.org/amigo/term/GO:0045981	ENSG00000205542, ENSG00000198712
60	Downregulated	5.86e-02	3	139	10.8524041387705	Alcohol biosynthetic process	http://amigo.geneontology.org/amigo/term/GO:0046165	ENSG00000116288, ENSG00000186480, ENSG00000050165
61	Downregulated	5.86e-02	1	2	383.451612903226	Detection of oxidative stress	http://amigo.geneontology.org/amigo/term/GO:0070994	ENSG00000116288
62	Downregulated	5.86e-02	2	47	26.4449388209121	Positive regulation of purine nucleotide metabolic process	http://amigo.geneontology.org/amigo/term/GO:1900544	ENSG00000205542, ENSG00000198712
63	Downregulated	5.86e-02	2	34	26.4449388209121	Regulation of response to reactive oxygen species	http://amigo.geneontology.org/amigo/term/GO:1901031	ENSG00000116288, ENSG00000140092
64	Downregulated	5.86e-02	1	2	383.451612903226	Anti-Mullerian hormone signaling pathway	http://amigo.geneontology.org/amigo/term/GO:1990262	ENSG00000050165
65	Downregulated	5.86e-02	3	149	10.8524041387705	Regulation of reactive oxygen species metabolic process	http://amigo.geneontology.org/amigo/term/GO:2000377	ENSG00000116288, ENSG00000198712, ENSG00000140092
66	Downregulated	5.87e-02	8	1677	3.1788734748454	Ion transport	http://amigo.geneontology.org/amigo/term/GO:0006811	ENSG00000187688, ENSG00000205542, ENSG00000087086, ENSG00000116288, ENSG00000135940, ENSG00000178741, ENSG00000198712, ENSG00000124942
67	Downregulated	5.87e-02	2	40	25.5634408602151	Regulation of hormone metabolic process	http://amigo.geneontology.org/amigo/term/GO:0032350	ENSG00000050165, ENSG00000148926
68	Downregulated	5.87e-02	2	45	25.5634408602151	Regulation of reactive oxygen species biosynthetic process	http://amigo.geneontology.org/amigo/term/GO:1903426	ENSG00000116288, ENSG00000198712
69	Downregulated	5.92e-02	8	1653	3.15598035311297	Transmembrane transport	http://amigo.geneontology.org/amigo/term/GO:0055085	ENSG00000187688, ENSG00000205542, ENSG00000116288, ENSG00000135940, ENSG00000160785, ENSG00000178741, ENSG00000198712, ENSG00000124942
70	Downregulated	7.31e-02	2	35	22.5559772296015	RRNA transcription	http://amigo.geneontology.org/amigo/term/GO:0009303	ENSG00000155115, ENSG00000107833
71	Downregulated	7.36e-02	4	354	6.2604344963792	Maintenance of location	http://amigo.geneontology.org/amigo/term/GO:0051235	ENSG00000087086, ENSG00000186480, ENSG00000205542, ENSG00000116288
72	Downregulated	7.42e-02	2	45	21.9115207373272	Ketone biosynthetic process	http://amigo.geneontology.org/amigo/term/GO:0042181	ENSG00000050165, ENSG00000148926
73	Downregulated	7.42e-02	2	58	21.9115207373272	Reactive oxygen species biosynthetic process	http://amigo.geneontology.org/amigo/term/GO:1903409	ENSG00000116288, ENSG00000198712
74	Downregulated	7.68e-02	3	193	9.20283870967742	Steroid biosynthetic process	http://amigo.geneontology.org/amigo/term/GO:0006694	ENSG00000186480, ENSG00000050165, ENSG00000148926
75	Downregulated	7.68e-02	3	208	8.45849146110057	Response to temperature stimulus	http://amigo.geneontology.org/amigo/term/GO:0009266	ENSG00000187688, ENSG00000148926, ENSG00000198712
76	Downregulated	7.68e-02	1	5	191.725806451613	Positive regulation of hydrogen peroxide biosynthetic process	http://amigo.geneontology.org/amigo/term/GO:0010729	ENSG00000198712
77	Downregulated	7.68e-02	1	3	191.725806451613	Lactate biosynthetic process	http://amigo.geneontology.org/amigo/term/GO:0019249	ENSG00000116288
78	Downregulated	7.68e-02	2	48	18.7049567269866	Protein exit from endoplasmic reticulum	http://amigo.geneontology.org/amigo/term/GO:0032527	ENSG00000186480, ENSG00000134109
79	Downregulated	7.68e-02	1	2	191.725806451613	SREBP-SCAP complex retention in endoplasmic reticulum	http://amigo.geneontology.org/amigo/term/GO:0036316	ENSG00000186480
80	Downregulated	7.68e-02	1	2	191.725806451613	Neuron intrinsic apoptotic signaling pathway in response to hydrogen peroxide	http://amigo.geneontology.org/amigo/term/GO:0036482	ENSG00000116288
81	Downregulated	7.68e-02	1	2	191.725806451613	Protein deglycation	http://amigo.geneontology.org/amigo/term/GO:0036525	ENSG00000116288
82	Downregulated	7.68e-02	3	179	9.12980030721966	Regulation of lipid biosynthetic process	http://amigo.geneontology.org/amigo/term/GO:0046890	ENSG00000050165, ENSG00000186480, ENSG00000148926
83	Downregulated	7.68e-02	2	81	20.1816638370119	Positive chemotaxis	http://amigo.geneontology.org/amigo/term/GO:0050918	ENSG00000173511, ENSG00000136235
84	Downregulated	7.68e-02	2	54	19.6641852770885	Negative regulation of lipid biosynthetic process	http://amigo.geneontology.org/amigo/term/GO:0051055	ENSG00000050165, ENSG00000186480
85	Downregulated	7.68e-02	1	2	191.725806451613	Response to methylglyoxal	http://amigo.geneontology.org/amigo/term/GO:0051595	ENSG00000116288
86	Downregulated	7.68e-02	1	3	191.725806451613	Death-inducing signaling complex assembly	http://amigo.geneontology.org/amigo/term/GO:0071550	ENSG00000116288
87	Downregulated	7.68e-02	2	42	20.7271142109852	Maintenance of protein localization in organelle	http://amigo.geneontology.org/amigo/term/GO:0072595	ENSG00000186480, ENSG00000116288
88	Downregulated	7.68e-02	2	45	19.6641852770885	Negative regulation of intracellular protein transport	http://amigo.geneontology.org/amigo/term/GO:0090317	ENSG00000186480, ENSG00000116288
89	Downregulated	7.68e-02	1	7	191.725806451613	Amylin receptor signaling pathway	http://amigo.geneontology.org/amigo/term/GO:0097647	ENSG00000148926
90	Downregulated	7.68e-02	1	2	191.725806451613	Regulation of cargo loading into COPII-coated vesicle	http://amigo.geneontology.org/amigo/term/GO:1901301	ENSG00000186480
91	Downregulated	7.68e-02	1	2	191.725806451613	Negative regulation of protein K48-linked deubiquitination	http://amigo.geneontology.org/amigo/term/GO:1903094	ENSG00000116288
92	Downregulated	7.68e-02	1	2	191.725806451613	Positive regulation of dopamine biosynthetic process	http://amigo.geneontology.org/amigo/term/GO:1903181	ENSG00000116288
93	Downregulated	7.68e-02	1	2	191.725806451613	Regulation of hydrogen peroxide-induced neuron intrinsic apoptotic signaling pathway	http://amigo.geneontology.org/amigo/term/GO:1903383	ENSG00000116288
94	Downregulated	7.68e-02	1	2	191.725806451613	Negative regulation of hydrogen peroxide-induced neuron intrinsic apoptotic signaling pathway	http://amigo.geneontology.org/amigo/term/GO:1903384	ENSG00000116288
95	Downregulated	7.68e-02	1	2	191.725806451613	Regulation of nitrosative stress-induced intrinsic apoptotic signaling pathway	http://amigo.geneontology.org/amigo/term/GO:1905258	ENSG00000116288
96	Downregulated	7.68e-02	1	2	191.725806451613	Negative regulation of nitrosative stress-induced intrinsic apoptotic signaling pathway	http://amigo.geneontology.org/amigo/term/GO:1905259	ENSG00000116288
97	Downregulated	7.68e-02	1	5	191.725806451613	Adrenomedullin receptor signaling pathway	http://amigo.geneontology.org/amigo/term/GO:1990410	ENSG00000148926
98	Downregulated	7.68e-02	1	2	191.725806451613	Negative regulation of ubiquitin-specific protease activity	http://amigo.geneontology.org/amigo/term/GO:2000157	ENSG00000116288
99	Downregulated	7.68e-02	2	52	19.6641852770885	Regulation of transcription regulatory region DNA binding	http://amigo.geneontology.org/amigo/term/GO:2000677	ENSG00000205542, ENSG00000116288
100	Downregulated	7.75e-02	2	82	18.2596006144393	Hormone biosynthetic process	http://amigo.geneontology.org/amigo/term/GO:0042446	ENSG00000050165, ENSG00000148926

## Sheet: MA100 - MA1 KEGG
	group	FDR	nGenes	Pathway size	Fold enriched	Pathway	URL	Genes
1	Downregulated	6.32e-06	7	134	15.4735	Ribosome	http://www.genome.jp/kegg-bin/show_pathway?hsa03010	ENSG00000174444, ENSG00000147604, ENSG00000167526, ENSG00000140988, ENSG00000145425, ENSG00000008988, ENSG00000221983
2	Downregulated	2.73e-05	7	232	11.2966	Coronavirus disease-COVID-19	http://www.genome.jp/kegg-bin/show_pathway?hsa05171	ENSG00000174444, ENSG00000147604, ENSG00000167526, ENSG00000140988, ENSG00000145425, ENSG00000008988, ENSG00000221983
3	Downregulated	0.0151	5	266	6.00571	Parkinson disease	http://www.genome.jp/kegg-bin/show_pathway?hsa05012	ENSG00000116288, ENSG00000135940, ENSG00000198712, ENSG00000221983, ENSG00000178741
4	Downregulated	0.088	3	134	6.92237	Oxidative phosphorylation	http://www.genome.jp/kegg-bin/show_pathway?hsa00190	ENSG00000135940, ENSG00000198712, ENSG00000178741
5	Downregulated	0.088	3	155	5.97841	Non-alcoholic fatty liver disease	http://www.genome.jp/kegg-bin/show_pathway?hsa04932	ENSG00000135940, ENSG00000198712, ENSG00000178741
6	Downregulated	0.088	5	476	3.4521	Pathways of neurodegeneration-multiple diseases	http://www.genome.jp/kegg-bin/show_pathway?hsa05022	ENSG00000116288, ENSG00000135940, ENSG00000198712, ENSG00000221983, ENSG00000178741
7	Downregulated	0.0917	2	87	10.3157	Cardiac muscle contraction	http://www.genome.jp/kegg-bin/show_pathway?hsa04260	ENSG00000135940, ENSG00000198712

## Sheet: MC100 - MC1 BP GO
	group	FDR	nGenes	Pathway size	Fold enriched	Pathway	URL	Genes
1	Upregulated	5.43e-47	80	178	7.2200587552094	Cytoplasmic translation	http://amigo.geneontology.org/amigo/term/GO:0002181	ENSG00000037241, ENSG00000063046, ENSG00000071082, ENSG00000084623, ENSG00000089009, ENSG00000089157, ENSG00000106682, ENSG00000114391, ENSG00000120705, ENSG00000130255, ENSG00000137818, ENSG00000149100, ENSG00000154813, ENSG00000161016, ENSG00000161970, ENSG00000162244, ENSG00000163584, ENSG00000163682, ENSG00000168028, ENSG00000169714, ENSG00000174748, ENSG00000182899, ENSG00000232119, ENSG0000…
2	Upregulated	7.12e-31	61	163	6.28589630245983	Oxidative phosphorylation	http://amigo.geneontology.org/amigo/term/GO:0006119	ENSG00000110717, ENSG00000110955, ENSG00000111775, ENSG00000112695, ENSG00000115944, ENSG00000124172, ENSG00000127184, ENSG00000156467, ENSG00000164405, ENSG00000165264, ENSG00000169021, ENSG00000172115, ENSG00000173660, ENSG00000178741, ENSG00000179091, ENSG00000184076, ENSG00000198712, ENSG00000198938, ENSG00000241468, ENSG00000065518, ENSG00000090266, ENSG00000117118, ENSG00000119013, ENSG0000…
3	Upregulated	2.17e-30	69	214	5.41350570161546	Aerobic respiration	http://amigo.geneontology.org/amigo/term/GO:0009060	ENSG00000062485, ENSG00000091483, ENSG00000110717, ENSG00000110955, ENSG00000111775, ENSG00000112695, ENSG00000115944, ENSG00000117118, ENSG00000117640, ENSG00000124172, ENSG00000127184, ENSG00000136143, ENSG00000156467, ENSG00000164405, ENSG00000165264, ENSG00000169021, ENSG00000172115, ENSG00000173660, ENSG00000178741, ENSG00000179091, ENSG00000184076, ENSG00000198712, ENSG00000198886, ENSG0000…
4	Upregulated	1.71e-27	132	784	2.90702365670273	Translation	http://amigo.geneontology.org/amigo/term/GO:0006412	ENSG00000037241, ENSG00000063046, ENSG00000071082, ENSG00000083845, ENSG00000084623, ENSG00000089009, ENSG00000089157, ENSG00000104408, ENSG00000106682, ENSG00000107371, ENSG00000111361, ENSG00000111639, ENSG00000114391, ENSG00000114942, ENSG00000119718, ENSG00000120333, ENSG00000120705, ENSG00000130255, ENSG00000134905, ENSG00000136522, ENSG00000137818, ENSG00000140988, ENSG00000142541, ENSG0000…
5	Upregulated	1.77e-26	71	260	4.624498718033	Cellular respiration	http://amigo.geneontology.org/amigo/term/GO:0045333	ENSG00000062485, ENSG00000091483, ENSG00000110717, ENSG00000110955, ENSG00000111775, ENSG00000112695, ENSG00000115944, ENSG00000117118, ENSG00000117640, ENSG00000124172, ENSG00000127184, ENSG00000136143, ENSG00000156467, ENSG00000164405, ENSG00000165264, ENSG00000169021, ENSG00000172115, ENSG00000173660, ENSG00000178741, ENSG00000179091, ENSG00000184076, ENSG00000198712, ENSG00000198886, ENSG0000…
6	Upregulated	2.67e-26	132	814	2.82152296091736	Peptide biosynthetic process	http://amigo.geneontology.org/amigo/term/GO:0043043	ENSG00000037241, ENSG00000063046, ENSG00000071082, ENSG00000083845, ENSG00000084623, ENSG00000089009, ENSG00000089157, ENSG00000104408, ENSG00000106682, ENSG00000107371, ENSG00000111361, ENSG00000111639, ENSG00000114391, ENSG00000114942, ENSG00000119718, ENSG00000120333, ENSG00000120705, ENSG00000130255, ENSG00000134905, ENSG00000136522, ENSG00000137818, ENSG00000140988, ENSG00000142541, ENSG0000…
7	Upregulated	4.05e-26	47	116	6.90418118466899	ATP synthesis coupled electron transport	http://amigo.geneontology.org/amigo/term/GO:0042773	ENSG00000110717, ENSG00000111775, ENSG00000127184, ENSG00000156467, ENSG00000164405, ENSG00000165264, ENSG00000169021, ENSG00000172115, ENSG00000173660, ENSG00000178741, ENSG00000179091, ENSG00000184076, ENSG00000198712, ENSG00000198938, ENSG00000112695, ENSG00000117118, ENSG00000131174, ENSG00000140740, ENSG00000164919, ENSG00000189043, ENSG00000198727, ENSG00000134057, ENSG00000015475, ENSG0000…
8	Upregulated	4.05e-26	47	116	6.90418118466899	Mitochondrial ATP synthesis coupled electron transport	http://amigo.geneontology.org/amigo/term/GO:0042775	ENSG00000110717, ENSG00000111775, ENSG00000127184, ENSG00000156467, ENSG00000164405, ENSG00000165264, ENSG00000169021, ENSG00000172115, ENSG00000173660, ENSG00000178741, ENSG00000179091, ENSG00000184076, ENSG00000198938, ENSG00000112695, ENSG00000117118, ENSG00000131174, ENSG00000140740, ENSG00000164919, ENSG00000189043, ENSG00000198712, ENSG00000198727, ENSG00000134057, ENSG00000015475, ENSG0000…
9	Upregulated	1.06e-25	145	999	2.61385449550131	Peptide metabolic process	http://amigo.geneontology.org/amigo/term/GO:0006518	ENSG00000037241, ENSG00000063046, ENSG00000071082, ENSG00000083845, ENSG00000084623, ENSG00000089009, ENSG00000089157, ENSG00000104408, ENSG00000106682, ENSG00000107371, ENSG00000111144, ENSG00000111361, ENSG00000111639, ENSG00000114391, ENSG00000114902, ENSG00000114942, ENSG00000119718, ENSG00000120333, ENSG00000120705, ENSG00000130255, ENSG00000134905, ENSG00000136522, ENSG00000137818, ENSG0000…
10	Upregulated	3.84e-25	217	1888	2.06791900217139	Organonitrogen compound biosynthetic process	http://amigo.geneontology.org/amigo/term/GO:1901566	ENSG00000023041, ENSG00000037241, ENSG00000063046, ENSG00000071082, ENSG00000083845, ENSG00000084623, ENSG00000089009, ENSG00000089157, ENSG00000104219, ENSG00000104408, ENSG00000106682, ENSG00000107371, ENSG00000110955, ENSG00000111361, ENSG00000111639, ENSG00000114391, ENSG00000114942, ENSG00000115758, ENSG00000116459, ENSG00000118705, ENSG00000119718, ENSG00000120333, ENSG00000120705, ENSG0000…
11	Upregulated	1.27e-24	73	318	4.20004355400697	ATP metabolic process	http://amigo.geneontology.org/amigo/term/GO:0046034	ENSG00000074800, ENSG00000102144, ENSG00000110717, ENSG00000110955, ENSG00000111640, ENSG00000111669, ENSG00000111775, ENSG00000112695, ENSG00000115944, ENSG00000116459, ENSG00000124172, ENSG00000127184, ENSG00000152234, ENSG00000156467, ENSG00000164405, ENSG00000165264, ENSG00000167863, ENSG00000169021, ENSG00000172115, ENSG00000173660, ENSG00000178741, ENSG00000179091, ENSG00000184076, ENSG0000…
12	Upregulated	2.05e-24	140	959	2.59138167789185	Amide biosynthetic process	http://amigo.geneontology.org/amigo/term/GO:0043604	ENSG00000037241, ENSG00000063046, ENSG00000071082, ENSG00000083845, ENSG00000084623, ENSG00000089009, ENSG00000089157, ENSG00000104408, ENSG00000106682, ENSG00000107371, ENSG00000111361, ENSG00000111639, ENSG00000114391, ENSG00000114942, ENSG00000119718, ENSG00000120333, ENSG00000120705, ENSG00000130255, ENSG00000134905, ENSG00000136522, ENSG00000137818, ENSG00000140988, ENSG00000142541, ENSG0000…
13	Upregulated	4.04e-23	48	137	5.91786958685913	Respiratory electron transport chain	http://amigo.geneontology.org/amigo/term/GO:0022904	ENSG00000110717, ENSG00000111775, ENSG00000117118, ENSG00000127184, ENSG00000156467, ENSG00000164405, ENSG00000165264, ENSG00000169021, ENSG00000172115, ENSG00000173660, ENSG00000178741, ENSG00000179091, ENSG00000184076, ENSG00000198712, ENSG00000198938, ENSG00000112695, ENSG00000131174, ENSG00000140740, ENSG00000164919, ENSG00000189043, ENSG00000198727, ENSG00000105379, ENSG00000134057, ENSG0000…
14	Upregulated	7.22e-23	42	108	6.74361883153715	Aerobic electron transport chain	http://amigo.geneontology.org/amigo/term/GO:0019646	ENSG00000110717, ENSG00000111775, ENSG00000127184, ENSG00000156467, ENSG00000164405, ENSG00000169021, ENSG00000172115, ENSG00000173660, ENSG00000178741, ENSG00000179091, ENSG00000184076, ENSG00000198938, ENSG00000112695, ENSG00000117118, ENSG00000131174, ENSG00000140740, ENSG00000164919, ENSG00000189043, ENSG00000198712, ENSG00000198727, ENSG00000091140, ENSG00000115944, ENSG00000116288, ENSG0000…
15	Upregulated	3.16e-22	55	194	4.96379039420646	Electron transport chain	http://amigo.geneontology.org/amigo/term/GO:0022900	ENSG00000110717, ENSG00000111775, ENSG00000117118, ENSG00000127184, ENSG00000156467, ENSG00000164405, ENSG00000165264, ENSG00000169021, ENSG00000172115, ENSG00000173660, ENSG00000178741, ENSG00000179091, ENSG00000184076, ENSG00000198712, ENSG00000198938, ENSG00000112695, ENSG00000131174, ENSG00000140740, ENSG00000164919, ENSG00000189043, ENSG00000198727, ENSG00000105379, ENSG00000134057, ENSG0000…
16	Upregulated	4.27e-22	160	1301	2.28001855427665	Cellular amide metabolic process	http://amigo.geneontology.org/amigo/term/GO:0043603	ENSG00000037241, ENSG00000049860, ENSG00000063046, ENSG00000068366, ENSG00000071082, ENSG00000083845, ENSG00000084623, ENSG00000089009, ENSG00000089157, ENSG00000097021, ENSG00000102393, ENSG00000104408, ENSG00000106682, ENSG00000107371, ENSG00000111144, ENSG00000111361, ENSG00000111639, ENSG00000114391, ENSG00000114902, ENSG00000114942, ENSG00000119718, ENSG00000120333, ENSG00000120705, ENSG0000…
17	Upregulated	8.78e-22	75	352	3.71192536810161	Energy derivation by oxidation of organic compounds	http://amigo.geneontology.org/amigo/term/GO:0015980	ENSG00000062485, ENSG00000091483, ENSG00000110717, ENSG00000110955, ENSG00000111775, ENSG00000112695, ENSG00000115944, ENSG00000117118, ENSG00000117640, ENSG00000124172, ENSG00000127184, ENSG00000136143, ENSG00000156467, ENSG00000163754, ENSG00000164405, ENSG00000165264, ENSG00000169021, ENSG00000172115, ENSG00000173660, ENSG00000178741, ENSG00000179091, ENSG00000184076, ENSG00000198712, ENSG0000…
18	Upregulated	3.02e-20	91	532	3.0573259747196	Generation of precursor metabolites and energy	http://amigo.geneontology.org/amigo/term/GO:0006091	ENSG00000062485, ENSG00000074800, ENSG00000091483, ENSG00000102144, ENSG00000110717, ENSG00000110955, ENSG00000111640, ENSG00000111669, ENSG00000111775, ENSG00000112695, ENSG00000115944, ENSG00000117118, ENSG00000117640, ENSG00000124172, ENSG00000127184, ENSG00000136143, ENSG00000142657, ENSG00000156467, ENSG00000163754, ENSG00000164405, ENSG00000165264, ENSG00000169021, ENSG00000172115, ENSG0000…
19	Upregulated	3.34e-17	151	1259	2.10399870612516	Cellular macromolecule biosynthetic process	http://amigo.geneontology.org/amigo/term/GO:0034645	ENSG00000023041, ENSG00000037241, ENSG00000063046, ENSG00000071082, ENSG00000083845, ENSG00000084623, ENSG00000089009, ENSG00000089157, ENSG00000104219, ENSG00000104408, ENSG00000106682, ENSG00000107371, ENSG00000111361, ENSG00000111639, ENSG00000114391, ENSG00000114942, ENSG00000118705, ENSG00000119718, ENSG00000120333, ENSG00000120705, ENSG00000120742, ENSG00000129562, ENSG00000130255, ENSG0000…
20	Upregulated	1.97e-16	40	132	5.11420828493999	Purine nucleoside triphosphate biosynthetic process	http://amigo.geneontology.org/amigo/term/GO:0009145	ENSG00000110955, ENSG00000116459, ENSG00000124172, ENSG00000152234, ENSG00000167863, ENSG00000198899, ENSG00000241468, ENSG00000065518, ENSG00000090266, ENSG00000110717, ENSG00000117118, ENSG00000119013, ENSG00000125356, ENSG00000136521, ENSG00000140990, ENSG00000147123, ENSG00000147684, ENSG00000151366, ENSG00000154723, ENSG00000156411, ENSG00000164258, ENSG00000165264, ENSG00000168653, ENSG0000…
21	Upregulated	4.11e-16	42	148	4.79298528522475	Nucleoside triphosphate biosynthetic process	http://amigo.geneontology.org/amigo/term/GO:0009142	ENSG00000110955, ENSG00000116459, ENSG00000124172, ENSG00000152234, ENSG00000154027, ENSG00000167863, ENSG00000168393, ENSG00000198899, ENSG00000241468, ENSG00000065518, ENSG00000090266, ENSG00000110717, ENSG00000117118, ENSG00000119013, ENSG00000125356, ENSG00000136521, ENSG00000140990, ENSG00000147123, ENSG00000147684, ENSG00000151366, ENSG00000154723, ENSG00000156411, ENSG00000164258, ENSG0000…
22	Upregulated	4.32e-16	33	92	6.07567944250871	Proton motive force-driven ATP synthesis	http://amigo.geneontology.org/amigo/term/GO:0015986	ENSG00000110955, ENSG00000116459, ENSG00000124172, ENSG00000152234, ENSG00000167863, ENSG00000198899, ENSG00000241468, ENSG00000065518, ENSG00000090266, ENSG00000110717, ENSG00000117118, ENSG00000119013, ENSG00000125356, ENSG00000136521, ENSG00000140990, ENSG00000147123, ENSG00000147684, ENSG00000151366, ENSG00000154723, ENSG00000156411, ENSG00000164258, ENSG00000165264, ENSG00000168653, ENSG0000…
23	Upregulated	4.35e-16	31	82	6.48574596135572	Proton motive force-driven mitochondrial ATP synthesis	http://amigo.geneontology.org/amigo/term/GO:0042776	ENSG00000110955, ENSG00000124172, ENSG00000241468, ENSG00000065518, ENSG00000090266, ENSG00000110717, ENSG00000117118, ENSG00000119013, ENSG00000125356, ENSG00000136521, ENSG00000140990, ENSG00000147123, ENSG00000147684, ENSG00000151366, ENSG00000164258, ENSG00000165264, ENSG00000168653, ENSG00000170906, ENSG00000183648, ENSG00000184752, ENSG00000184983, ENSG00000198763, ENSG00000198840, ENSG0000…
24	Upregulated	8.74e-16	39	131	5.03295450845029	Purine ribonucleoside triphosphate biosynthetic process	http://amigo.geneontology.org/amigo/term/GO:0009206	ENSG00000110955, ENSG00000116459, ENSG00000124172, ENSG00000152234, ENSG00000167863, ENSG00000198899, ENSG00000241468, ENSG00000065518, ENSG00000090266, ENSG00000110717, ENSG00000117118, ENSG00000119013, ENSG00000125356, ENSG00000136521, ENSG00000140990, ENSG00000147123, ENSG00000147684, ENSG00000151366, ENSG00000154723, ENSG00000156411, ENSG00000164258, ENSG00000165264, ENSG00000168653, ENSG0000…
25	Upregulated	1.05e-15	37	120	5.26710729552067	ATP biosynthetic process	http://amigo.geneontology.org/amigo/term/GO:0006754	ENSG00000110955, ENSG00000116459, ENSG00000124172, ENSG00000152234, ENSG00000167863, ENSG00000198899, ENSG00000241468, ENSG00000065518, ENSG00000090266, ENSG00000110717, ENSG00000117118, ENSG00000119013, ENSG00000125356, ENSG00000136521, ENSG00000140990, ENSG00000147123, ENSG00000147684, ENSG00000151366, ENSG00000154723, ENSG00000156411, ENSG00000164258, ENSG00000165264, ENSG00000168653, ENSG0000…
26	Upregulated	1.32e-15	42	150	4.63960975609756	Purine nucleoside triphosphate metabolic process	http://amigo.geneontology.org/amigo/term/GO:0009144	ENSG00000110955, ENSG00000116459, ENSG00000124172, ENSG00000152234, ENSG00000167863, ENSG00000198899, ENSG00000241468, ENSG00000065518, ENSG00000090266, ENSG00000110717, ENSG00000117118, ENSG00000119013, ENSG00000125356, ENSG00000136521, ENSG00000140990, ENSG00000147123, ENSG00000147684, ENSG00000151366, ENSG00000154723, ENSG00000156411, ENSG00000164258, ENSG00000165264, ENSG00000168653, ENSG0000…
27	Upregulated	1.60e-15	41	145	4.71785714285714	Purine ribonucleoside triphosphate metabolic process	http://amigo.geneontology.org/amigo/term/GO:0009205	ENSG00000110955, ENSG00000116459, ENSG00000124172, ENSG00000152234, ENSG00000167863, ENSG00000198899, ENSG00000241468, ENSG00000065518, ENSG00000090266, ENSG00000110717, ENSG00000117118, ENSG00000119013, ENSG00000125356, ENSG00000136521, ENSG00000140990, ENSG00000147123, ENSG00000147684, ENSG00000151366, ENSG00000154723, ENSG00000156411, ENSG00000164258, ENSG00000165264, ENSG00000168653, ENSG0000…
28	Upregulated	1.95e-15	45	173	4.31511324041812	Nucleoside triphosphate metabolic process	http://amigo.geneontology.org/amigo/term/GO:0009141	ENSG00000110955, ENSG00000116459, ENSG00000124172, ENSG00000152234, ENSG00000154027, ENSG00000167863, ENSG00000168393, ENSG00000198899, ENSG00000241468, ENSG00000065518, ENSG00000090266, ENSG00000110717, ENSG00000117118, ENSG00000119013, ENSG00000125356, ENSG00000136521, ENSG00000140990, ENSG00000147123, ENSG00000147684, ENSG00000151366, ENSG00000154723, ENSG00000156411, ENSG00000164258, ENSG0000…
29	Upregulated	6.48e-15	39	137	4.76571798587771	Ribonucleoside triphosphate biosynthetic process	http://amigo.geneontology.org/amigo/term/GO:0009201	ENSG00000110955, ENSG00000116459, ENSG00000124172, ENSG00000152234, ENSG00000167863, ENSG00000198899, ENSG00000241468, ENSG00000065518, ENSG00000090266, ENSG00000110717, ENSG00000117118, ENSG00000119013, ENSG00000125356, ENSG00000136521, ENSG00000140990, ENSG00000147123, ENSG00000147684, ENSG00000151366, ENSG00000154723, ENSG00000156411, ENSG00000164258, ENSG00000165264, ENSG00000168653, ENSG0000…
30	Upregulated	1.46e-14	41	152	4.4578177727784	Ribonucleoside triphosphate metabolic process	http://amigo.geneontology.org/amigo/term/GO:0009199	ENSG00000110955, ENSG00000116459, ENSG00000124172, ENSG00000152234, ENSG00000167863, ENSG00000198899, ENSG00000241468, ENSG00000065518, ENSG00000090266, ENSG00000110717, ENSG00000117118, ENSG00000119013, ENSG00000125356, ENSG00000136521, ENSG00000140990, ENSG00000147123, ENSG00000147684, ENSG00000151366, ENSG00000154723, ENSG00000156411, ENSG00000164258, ENSG00000165264, ENSG00000168653, ENSG0000…
31	Upregulated	7.47e-14	50	245	3.63377957087842	Purine ribonucleotide biosynthetic process	http://amigo.geneontology.org/amigo/term/GO:0009152	ENSG00000110955, ENSG00000116459, ENSG00000124172, ENSG00000128050, ENSG00000151726, ENSG00000152234, ENSG00000163655, ENSG00000167863, ENSG00000168291, ENSG00000198899, ENSG00000241468, ENSG00000065518, ENSG00000090266, ENSG00000091140, ENSG00000110717, ENSG00000117118, ENSG00000119013, ENSG00000125356, ENSG00000136521, ENSG00000140990, ENSG00000147123, ENSG00000147684, ENSG00000151366, ENSG0000…
32	Upregulated	5.55e-13	50	269	3.4694377812407	Purine nucleotide biosynthetic process	http://amigo.geneontology.org/amigo/term/GO:0006164	ENSG00000110955, ENSG00000116459, ENSG00000124172, ENSG00000128050, ENSG00000151726, ENSG00000152234, ENSG00000163655, ENSG00000167863, ENSG00000168291, ENSG00000198899, ENSG00000241468, ENSG00000065518, ENSG00000090266, ENSG00000091140, ENSG00000110717, ENSG00000117118, ENSG00000119013, ENSG00000125356, ENSG00000136521, ENSG00000140990, ENSG00000147123, ENSG00000147684, ENSG00000151366, ENSG0000…
33	Upregulated	8.25e-13	51	280	3.3857042347896	Purine-containing compound biosynthetic process	http://amigo.geneontology.org/amigo/term/GO:0072522	ENSG00000110955, ENSG00000116459, ENSG00000124172, ENSG00000128050, ENSG00000151726, ENSG00000152234, ENSG00000163655, ENSG00000167863, ENSG00000168291, ENSG00000198899, ENSG00000241468, ENSG00000065518, ENSG00000090266, ENSG00000091140, ENSG00000110717, ENSG00000117118, ENSG00000119013, ENSG00000125356, ENSG00000136521, ENSG00000140990, ENSG00000147123, ENSG00000147684, ENSG00000151366, ENSG0000…
34	Upregulated	9.98e-13	50	258	3.41791147755891	Ribonucleotide biosynthetic process	http://amigo.geneontology.org/amigo/term/GO:0009260	ENSG00000110955, ENSG00000116459, ENSG00000124172, ENSG00000128050, ENSG00000151726, ENSG00000152234, ENSG00000163655, ENSG00000167863, ENSG00000168291, ENSG00000198899, ENSG00000241468, ENSG00000065518, ENSG00000090266, ENSG00000091140, ENSG00000110717, ENSG00000117118, ENSG00000119013, ENSG00000125356, ENSG00000136521, ENSG00000140990, ENSG00000147123, ENSG00000147684, ENSG00000151366, ENSG0000…
35	Upregulated	3.39e-12	50	265	3.31931787724471	Ribose phosphate biosynthetic process	http://amigo.geneontology.org/amigo/term/GO:0046390	ENSG00000110955, ENSG00000116459, ENSG00000124172, ENSG00000128050, ENSG00000151726, ENSG00000152234, ENSG00000163655, ENSG00000167863, ENSG00000168291, ENSG00000198899, ENSG00000241468, ENSG00000065518, ENSG00000090266, ENSG00000091140, ENSG00000110717, ENSG00000117118, ENSG00000119013, ENSG00000125356, ENSG00000136521, ENSG00000140990, ENSG00000147123, ENSG00000147684, ENSG00000151366, ENSG0000…
36	Upregulated	7.98e-12	23	66	6.48147621417905	Mitochondrial electron transport NADH to ubiquinone	http://amigo.geneontology.org/amigo/term/GO:0006120	ENSG00000110717, ENSG00000091140, ENSG00000116288, ENSG00000120675, ENSG00000147684, ENSG00000151366, ENSG00000165264, ENSG00000198763, ENSG00000198840, ENSG00000198886, ENSG00000198888, ENSG00000065518, ENSG00000090266, ENSG00000119013, ENSG00000125356, ENSG00000136521, ENSG00000140990, ENSG00000164258, ENSG00000168653, ENSG00000170906, ENSG00000183648, ENSG00000184983, ENSG00000189043
37	Upregulated	2.56e-11	65	453	2.67126057740169	Purine ribonucleotide metabolic process	http://amigo.geneontology.org/amigo/term/GO:0009150	ENSG00000068366, ENSG00000074800, ENSG00000097021, ENSG00000102144, ENSG00000110955, ENSG00000111640, ENSG00000111669, ENSG00000116459, ENSG00000124172, ENSG00000128050, ENSG00000135318, ENSG00000136143, ENSG00000151726, ENSG00000152234, ENSG00000163655, ENSG00000167863, ENSG00000168291, ENSG00000169567, ENSG00000198899, ENSG00000241468, ENSG00000065518, ENSG00000090266, ENSG00000091140, ENSG0000…
38	Upregulated	2.56e-11	76	509	2.44623669013913	Ribonucleoprotein complex biogenesis	http://amigo.geneontology.org/amigo/term/GO:0022613	ENSG00000023734, ENSG00000037241, ENSG00000063046, ENSG00000083845, ENSG00000089009, ENSG00000089157, ENSG00000100316, ENSG00000105171, ENSG00000105372, ENSG00000105373, ENSG00000106682, ENSG00000107371, ENSG00000108561, ENSG00000115268, ENSG00000115524, ENSG00000117395, ENSG00000122406, ENSG00000125743, ENSG00000132341, ENSG00000136942, ENSG00000137876, ENSG00000138382, ENSG00000142937, ENSG0000…
39	Upregulated	7.39e-11	66	472	2.58906794425087	Ribonucleotide metabolic process	http://amigo.geneontology.org/amigo/term/GO:0009259	ENSG00000068366, ENSG00000074800, ENSG00000097021, ENSG00000102144, ENSG00000110955, ENSG00000111640, ENSG00000111669, ENSG00000116459, ENSG00000124172, ENSG00000128050, ENSG00000135318, ENSG00000136104, ENSG00000136143, ENSG00000151726, ENSG00000152234, ENSG00000163655, ENSG00000167863, ENSG00000168291, ENSG00000169567, ENSG00000198899, ENSG00000241468, ENSG00000065518, ENSG00000090266, ENSG0000…
40	Upregulated	1.26e-10	33	161	4.14250871080139	Proton transmembrane transport	http://amigo.geneontology.org/amigo/term/GO:1902600	ENSG00000198886, ENSG00000047249, ENSG00000187446, ENSG00000205542, ENSG00000075415, ENSG00000108179, ENSG00000110955, ENSG00000111775, ENSG00000115944, ENSG00000116288, ENSG00000116459, ENSG00000131100, ENSG00000131174, ENSG00000148290, ENSG00000150403, ENSG00000152234, ENSG00000154723, ENSG00000155097, ENSG00000167863, ENSG00000169020, ENSG00000169021, ENSG00000173660, ENSG00000178741, ENSG0000…
41	Upregulated	1.68e-10	65	481	2.56441015430562	Purine nucleotide metabolic process	http://amigo.geneontology.org/amigo/term/GO:0006163	ENSG00000068366, ENSG00000074800, ENSG00000097021, ENSG00000102144, ENSG00000110955, ENSG00000111640, ENSG00000111669, ENSG00000116459, ENSG00000124172, ENSG00000128050, ENSG00000135318, ENSG00000136143, ENSG00000151726, ENSG00000152234, ENSG00000163655, ENSG00000167863, ENSG00000168291, ENSG00000169567, ENSG00000198899, ENSG00000241468, ENSG00000065518, ENSG00000090266, ENSG00000091140, ENSG0000…
42	Upregulated	1.89e-10	67	505	2.51402249659143	Purine-containing compound metabolic process	http://amigo.geneontology.org/amigo/term/GO:0072521	ENSG00000068366, ENSG00000074800, ENSG00000097021, ENSG00000102144, ENSG00000110955, ENSG00000111640, ENSG00000111669, ENSG00000116459, ENSG00000124172, ENSG00000128050, ENSG00000135318, ENSG00000136143, ENSG00000151726, ENSG00000152234, ENSG00000163655, ENSG00000167863, ENSG00000168291, ENSG00000169567, ENSG00000198899, ENSG00000241468, ENSG00000065518, ENSG00000090266, ENSG00000091140, ENSG0000…
43	Upregulated	2.25e-10	66	482	2.52452054397869	Ribose phosphate metabolic process	http://amigo.geneontology.org/amigo/term/GO:0019693	ENSG00000068366, ENSG00000074800, ENSG00000097021, ENSG00000102144, ENSG00000110955, ENSG00000111640, ENSG00000111669, ENSG00000116459, ENSG00000124172, ENSG00000128050, ENSG00000135318, ENSG00000136104, ENSG00000136143, ENSG00000151726, ENSG00000152234, ENSG00000163655, ENSG00000167863, ENSG00000168291, ENSG00000169567, ENSG00000198899, ENSG00000241468, ENSG00000065518, ENSG00000090266, ENSG0000…
44	Upregulated	2.66e-10	52	334	2.89530178711925	Nucleotide biosynthetic process	http://amigo.geneontology.org/amigo/term/GO:0009165	ENSG00000110955, ENSG00000116459, ENSG00000124172, ENSG00000128050, ENSG00000151726, ENSG00000152234, ENSG00000163655, ENSG00000167863, ENSG00000168291, ENSG00000168393, ENSG00000171848, ENSG00000198899, ENSG00000241468, ENSG00000065518, ENSG00000090266, ENSG00000091140, ENSG00000110717, ENSG00000117118, ENSG00000119013, ENSG00000125356, ENSG00000136521, ENSG00000140990, ENSG00000147123, ENSG0000…
45	Upregulated	3.06e-10	52	337	2.88367406909869	Nucleoside phosphate biosynthetic process	http://amigo.geneontology.org/amigo/term/GO:1901293	ENSG00000110955, ENSG00000116459, ENSG00000124172, ENSG00000128050, ENSG00000151726, ENSG00000152234, ENSG00000154027, ENSG00000163655, ENSG00000167863, ENSG00000168291, ENSG00000168393, ENSG00000171848, ENSG00000198899, ENSG00000241468, ENSG00000065518, ENSG00000090266, ENSG00000091140, ENSG00000110717, ENSG00000117118, ENSG00000119013, ENSG00000125356, ENSG00000136521, ENSG00000140990, ENSG0000…
46	Upregulated	5.76e-10	78	578	2.26747845222813	Mitochondrion organization	http://amigo.geneontology.org/amigo/term/GO:0007005	ENSG00000142230, ENSG00000198258, ENSG00000015475, ENSG00000075336, ENSG00000104765, ENSG00000106028, ENSG00000106554, ENSG00000108179, ENSG00000110717, ENSG00000112695, ENSG00000115944, ENSG00000117640, ENSG00000119013, ENSG00000120675, ENSG00000132305, ENSG00000134375, ENSG00000134809, ENSG00000137288, ENSG00000138495, ENSG00000140941, ENSG00000144848, ENSG00000148290, ENSG00000164209, ENSG0000…
47	Upregulated	9.10e-10	29	113	4.30583342699786	Mitochondrial respiratory chain complex assembly	http://amigo.geneontology.org/amigo/term/GO:0033108	ENSG00000110717, ENSG00000119013, ENSG00000137288, ENSG00000138495, ENSG00000148290, ENSG00000168653, ENSG00000171202, ENSG00000171204, ENSG00000183978, ENSG00000250317, ENSG00000151366, ENSG00000184752, ENSG00000065518, ENSG00000075336, ENSG00000090266, ENSG00000125356, ENSG00000136521, ENSG00000140990, ENSG00000147123, ENSG00000147684, ENSG00000164258, ENSG00000165264, ENSG00000169021, ENSG0000…
48	Upregulated	1.09e-09	23	76	5.29320557491289	NADH dehydrogenase complex assembly	http://amigo.geneontology.org/amigo/term/GO:0010257	ENSG00000110717, ENSG00000119013, ENSG00000168653, ENSG00000171202, ENSG00000171204, ENSG00000151366, ENSG00000184752, ENSG00000065518, ENSG00000075336, ENSG00000090266, ENSG00000125356, ENSG00000136521, ENSG00000140990, ENSG00000147123, ENSG00000147684, ENSG00000164258, ENSG00000165264, ENSG00000170906, ENSG00000183648, ENSG00000184983, ENSG00000198763, ENSG00000198886, ENSG00000198888
49	Upregulated	1.09e-09	23	76	5.29320557491289	Mitochondrial respiratory chain complex I assembly	http://amigo.geneontology.org/amigo/term/GO:0032981	ENSG00000110717, ENSG00000119013, ENSG00000168653, ENSG00000171202, ENSG00000171204, ENSG00000151366, ENSG00000184752, ENSG00000065518, ENSG00000075336, ENSG00000090266, ENSG00000125356, ENSG00000136521, ENSG00000140990, ENSG00000147123, ENSG00000147684, ENSG00000164258, ENSG00000165264, ENSG00000170906, ENSG00000183648, ENSG00000184983, ENSG00000198763, ENSG00000198886, ENSG00000198888
50	Upregulated	4.48e-09	71	588	2.27469542511136	Nucleoside phosphate metabolic process	http://amigo.geneontology.org/amigo/term/GO:0006753	ENSG00000068366, ENSG00000074800, ENSG00000097021, ENSG00000102144, ENSG00000110955, ENSG00000111640, ENSG00000111669, ENSG00000116288, ENSG00000116459, ENSG00000124172, ENSG00000128050, ENSG00000135318, ENSG00000136104, ENSG00000136143, ENSG00000151726, ENSG00000152234, ENSG00000154027, ENSG00000163655, ENSG00000167863, ENSG00000168291, ENSG00000168393, ENSG00000169567, ENSG00000171848, ENSG0000…
51	Upregulated	6.14e-09	70	578	2.27431850789096	Nucleotide metabolic process	http://amigo.geneontology.org/amigo/term/GO:0009117	ENSG00000068366, ENSG00000074800, ENSG00000097021, ENSG00000102144, ENSG00000110955, ENSG00000111640, ENSG00000111669, ENSG00000116288, ENSG00000116459, ENSG00000124172, ENSG00000128050, ENSG00000135318, ENSG00000136104, ENSG00000136143, ENSG00000151726, ENSG00000152234, ENSG00000154027, ENSG00000163655, ENSG00000167863, ENSG00000168291, ENSG00000168393, ENSG00000169567, ENSG00000171848, ENSG0000…
52	Upregulated	2.81e-08	23	79	4.60278745644599	Ribosomal large subunit biogenesis	http://amigo.geneontology.org/amigo/term/GO:0042273	ENSG00000037241, ENSG00000089009, ENSG00000089157, ENSG00000100316, ENSG00000105373, ENSG00000117395, ENSG00000122406, ENSG00000136942, ENSG00000137876, ENSG00000147403, ENSG00000147604, ENSG00000148303, ENSG00000161970, ENSG00000181163, ENSG00000182899, ENSG00000188846, ENSG00000198755, ENSG00000242485, ENSG00000114391, ENSG00000172809, ENSG00000122034, ENSG00000142676, ENSG00000156928
53	Upregulated	3.66e-08	53	327	2.51492510506843	Ribosome biogenesis	http://amigo.geneontology.org/amigo/term/GO:0042254	ENSG00000037241, ENSG00000083845, ENSG00000089009, ENSG00000089157, ENSG00000100316, ENSG00000105171, ENSG00000105372, ENSG00000105373, ENSG00000107371, ENSG00000108561, ENSG00000115268, ENSG00000117395, ENSG00000122406, ENSG00000132341, ENSG00000136942, ENSG00000137876, ENSG00000138382, ENSG00000142937, ENSG00000147403, ENSG00000147604, ENSG00000148303, ENSG00000156928, ENSG00000161970, ENSG0000…
54	Upregulated	5.46e-08	41	248	2.88848396501458	Ribonucleoprotein complex subunit organization	http://amigo.geneontology.org/amigo/term/GO:0071826	ENSG00000023734, ENSG00000063046, ENSG00000083845, ENSG00000089009, ENSG00000089157, ENSG00000100316, ENSG00000105372, ENSG00000105373, ENSG00000106682, ENSG00000115268, ENSG00000115524, ENSG00000122406, ENSG00000125743, ENSG00000147403, ENSG00000168028, ENSG00000172809, ENSG00000174231, ENSG00000177954, ENSG00000182004, ENSG00000232119, ENSG00000242485, ENSG00000084623, ENSG00000104408, ENSG0000…
55	Upregulated	1.16e-07	74	660	2.07686751083539	Nucleobase-containing small molecule metabolic process	http://amigo.geneontology.org/amigo/term/GO:0055086	ENSG00000068366, ENSG00000074800, ENSG00000097021, ENSG00000102144, ENSG00000110955, ENSG00000111640, ENSG00000111669, ENSG00000116288, ENSG00000116459, ENSG00000124172, ENSG00000128050, ENSG00000135318, ENSG00000136104, ENSG00000136143, ENSG00000151726, ENSG00000152234, ENSG00000154027, ENSG00000163655, ENSG00000167863, ENSG00000168291, ENSG00000168393, ENSG00000169567, ENSG00000171848, ENSG0000…
56	Upregulated	1.82e-07	39	240	2.86450070427756	Ribonucleoprotein complex assembly	http://amigo.geneontology.org/amigo/term/GO:0022618	ENSG00000023734, ENSG00000063046, ENSG00000083845, ENSG00000089009, ENSG00000089157, ENSG00000100316, ENSG00000105372, ENSG00000105373, ENSG00000106682, ENSG00000115268, ENSG00000115524, ENSG00000122406, ENSG00000125743, ENSG00000147403, ENSG00000168028, ENSG00000172809, ENSG00000174231, ENSG00000177954, ENSG00000182004, ENSG00000232119, ENSG00000242485, ENSG00000084623, ENSG00000104408, ENSG0000…
57	Upregulated	4.13e-07	50	346	2.42251971391894	Protein targeting	http://amigo.geneontology.org/amigo/term/GO:0006605	ENSG00000142230, ENSG00000198258, ENSG00000008952, ENSG00000023041, ENSG00000075336, ENSG00000086666, ENSG00000100883, ENSG00000104219, ENSG00000106803, ENSG00000109971, ENSG00000114902, ENSG00000120675, ENSG00000132432, ENSG00000134375, ENSG00000134809, ENSG00000143742, ENSG00000153037, ENSG00000170540, ENSG00000173726, ENSG00000182934, ENSG00000196531, ENSG00000100575, ENSG00000150779, ENSG0000…
58	Upregulated	9.12e-07	148	1859	1.56720677198008	Protein-containing complex assembly	http://amigo.geneontology.org/amigo/term/GO:0065003	ENSG00000023734, ENSG00000034510, ENSG00000063046, ENSG00000070087, ENSG00000083845, ENSG00000089009, ENSG00000089157, ENSG00000100316, ENSG00000105372, ENSG00000105373, ENSG00000106682, ENSG00000108518, ENSG00000110717, ENSG00000112695, ENSG00000115268, ENSG00000115524, ENSG00000115944, ENSG00000119013, ENSG00000122406, ENSG00000125743, ENSG00000125863, ENSG00000128789, ENSG00000132963, ENSG0000…
59	Upregulated	1.35e-06	11	24	7.99431505593251	Mitochondrial electron transport cytochrome c to oxygen	http://amigo.geneontology.org/amigo/term/GO:0006123	ENSG00000111775, ENSG00000127184, ENSG00000172115, ENSG00000178741, ENSG00000198938, ENSG00000112695, ENSG00000131174, ENSG00000164919, ENSG00000189043, ENSG00000198712, ENSG00000115944
60	Upregulated	3.13e-06	18	63	4.51910041178334	Ribosome assembly	http://amigo.geneontology.org/amigo/term/GO:0042255	ENSG00000083845, ENSG00000089009, ENSG00000089157, ENSG00000100316, ENSG00000105372, ENSG00000105373, ENSG00000108561, ENSG00000115268, ENSG00000122406, ENSG00000147403, ENSG00000168028, ENSG00000177954, ENSG00000242485, ENSG00000079246, ENSG00000114391, ENSG00000172809, ENSG00000142676, ENSG00000181163
61	Upregulated	3.17e-06	9	13	9.55963548646475	Mitochondrial electron transport ubiquinol to cytochrome c	http://amigo.geneontology.org/amigo/term/GO:0006122	ENSG00000156467, ENSG00000164405, ENSG00000169021, ENSG00000172115, ENSG00000173660, ENSG00000179091, ENSG00000184076, ENSG00000140740, ENSG00000198727
62	Upregulated	5.25e-06	159	2069	1.49661187234134	Protein-containing complex organization	http://amigo.geneontology.org/amigo/term/GO:0043933	ENSG00000023734, ENSG00000034510, ENSG00000063046, ENSG00000070087, ENSG00000083845, ENSG00000089009, ENSG00000089157, ENSG00000100316, ENSG00000105372, ENSG00000105373, ENSG00000106400, ENSG00000106682, ENSG00000108518, ENSG00000109971, ENSG00000110717, ENSG00000112695, ENSG00000115268, ENSG00000115524, ENSG00000115944, ENSG00000119013, ENSG00000120705, ENSG00000122406, ENSG00000125743, ENSG0000…
63	Upregulated	6.39e-06	70	671	1.92931210749233	Organophosphate biosynthetic process	http://amigo.geneontology.org/amigo/term/GO:0090407	ENSG00000051382, ENSG00000067064, ENSG00000103043, ENSG00000103502, ENSG00000110955, ENSG00000111669, ENSG00000116459, ENSG00000116906, ENSG00000124172, ENSG00000128050, ENSG00000151726, ENSG00000152234, ENSG00000154027, ENSG00000163655, ENSG00000167863, ENSG00000168291, ENSG00000168393, ENSG00000171848, ENSG00000198899, ENSG00000241468, ENSG00000241973, ENSG00000065518, ENSG00000090266, ENSG0000…
64	Upregulated	1.38e-05	40	294	2.42251971391894	Establishment of protein localization to membrane	http://amigo.geneontology.org/amigo/term/GO:0090150	ENSG00000008952, ENSG00000023041, ENSG00000067167, ENSG00000100883, ENSG00000104219, ENSG00000106803, ENSG00000132432, ENSG00000134809, ENSG00000143742, ENSG00000153037, ENSG00000170540, ENSG00000196531, ENSG00000100575, ENSG00000150779, ENSG00000173726, ENSG00000182934, ENSG00000196683, ENSG00000015475, ENSG00000080824, ENSG00000108588, ENSG00000111057, ENSG00000115806, ENSG00000119185, ENSG0000…
65	Upregulated	3.26e-05	12	31	5.71380511834675	Cotranslational protein targeting to membrane	http://amigo.geneontology.org/amigo/term/GO:0006613	ENSG00000100883, ENSG00000106803, ENSG00000143742, ENSG00000153037, ENSG00000170540, ENSG00000182934, ENSG00000067167, ENSG00000114850, ENSG00000167881, ENSG00000183648, ENSG00000008952, ENSG00000163479
66	Upregulated	4.08e-05	24	145	3.12642166852935	Protein targeting to membrane	http://amigo.geneontology.org/amigo/term/GO:0006612	ENSG00000008952, ENSG00000023041, ENSG00000100883, ENSG00000104219, ENSG00000106803, ENSG00000132432, ENSG00000143742, ENSG00000153037, ENSG00000170540, ENSG00000196531, ENSG00000182934, ENSG00000067167, ENSG00000119185, ENSG00000204463, ENSG00000114850, ENSG00000148175, ENSG00000167881, ENSG00000171867, ENSG00000183648, ENSG00000203879, ENSG00000144848, ENSG00000187446, ENSG00000116237, ENSG0000…
67	Upregulated	6.60e-05	251	3630	1.30739304213649	Cellular component biogenesis	http://amigo.geneontology.org/amigo/term/GO:0044085	ENSG00000010244, ENSG00000013297, ENSG00000023734, ENSG00000034510, ENSG00000037241, ENSG00000061676, ENSG00000063046, ENSG00000070087, ENSG00000083845, ENSG00000088986, ENSG00000089009, ENSG00000089157, ENSG00000091136, ENSG00000100316, ENSG00000102024, ENSG00000105171, ENSG00000105372, ENSG00000105373, ENSG00000105971, ENSG00000106682, ENSG00000107371, ENSG00000108518, ENSG00000108561, ENSG0000…
68	Upregulated	6.69e-05	8	13	8.49745376574645	Negative regulation of ubiquitin protein ligase activity	http://amigo.geneontology.org/amigo/term/GO:1904667	ENSG00000122406, ENSG00000125691, ENSG00000164109, ENSG00000171863, ENSG00000008988, ENSG00000115268, ENSG00000145592, ENSG00000142676
69	Upregulated	7.31e-05	71	701	1.79888757472109	Carbohydrate derivative biosynthetic process	http://amigo.geneontology.org/amigo/term/GO:1901137	ENSG00000110955, ENSG00000111669, ENSG00000116459, ENSG00000118705, ENSG00000120742, ENSG00000124172, ENSG00000128050, ENSG00000129562, ENSG00000136720, ENSG00000151726, ENSG00000152234, ENSG00000153989, ENSG00000163655, ENSG00000167863, ENSG00000168291, ENSG00000168393, ENSG00000171848, ENSG00000173852, ENSG00000198899, ENSG00000228474, ENSG00000241468, ENSG00000065518, ENSG00000090266, ENSG0000…
70	Upregulated	9.15e-05	13	41	4.85158677841605	Cytoplasmic translational initiation	http://amigo.geneontology.org/amigo/term/GO:0002183	ENSG00000063046, ENSG00000084623, ENSG00000106682, ENSG00000149100, ENSG00000232119, ENSG00000104408, ENSG00000114503, ENSG00000147677, ENSG00000175390, ENSG00000178982, ENSG00000142541, ENSG00000163950, ENSG00000198492
71	Upregulated	1.09e-04	92	1083	1.63918624255367	Organophosphate metabolic process	http://amigo.geneontology.org/amigo/term/GO:0019637	ENSG00000051382, ENSG00000067064, ENSG00000068366, ENSG00000074800, ENSG00000097021, ENSG00000102144, ENSG00000103043, ENSG00000103502, ENSG00000110955, ENSG00000111640, ENSG00000111669, ENSG00000116288, ENSG00000116459, ENSG00000116906, ENSG00000124172, ENSG00000128050, ENSG00000135318, ENSG00000136104, ENSG00000136143, ENSG00000142657, ENSG00000151726, ENSG00000152234, ENSG00000154027, ENSG0000…
72	Upregulated	2.04e-04	100	1082	1.57809855649577	RNA processing	http://amigo.geneontology.org/amigo/term/GO:0006396	ENSG00000006744, ENSG00000023734, ENSG00000071894, ENSG00000087302, ENSG00000096746, ENSG00000105171, ENSG00000105373, ENSG00000106355, ENSG00000107371, ENSG00000108561, ENSG00000114503, ENSG00000115128, ENSG00000115524, ENSG00000117395, ENSG00000123136, ENSG00000124942, ENSG00000125743, ENSG00000128534, ENSG00000131876, ENSG00000132773, ENSG00000135829, ENSG00000136942, ENSG00000138382, ENSG0000…
73	Upregulated	2.42e-04	13	51	4.48771777003484	Protein targeting to ER	http://amigo.geneontology.org/amigo/term/GO:0045047	ENSG00000008952, ENSG00000100883, ENSG00000106803, ENSG00000114902, ENSG00000132432, ENSG00000143742, ENSG00000153037, ENSG00000182934, ENSG00000204463, ENSG00000067167, ENSG00000114850, ENSG00000167881, ENSG00000183648
74	Upregulated	2.62e-04	10	29	5.75348432055749	Ribosomal large subunit assembly	http://amigo.geneontology.org/amigo/term/GO:0000027	ENSG00000089009, ENSG00000089157, ENSG00000100316, ENSG00000105373, ENSG00000122406, ENSG00000147403, ENSG00000242485, ENSG00000114391, ENSG00000172809, ENSG00000142676
75	Upregulated	2.71e-04	23	140	2.88720304086158	Translational initiation	http://amigo.geneontology.org/amigo/term/GO:0006413	ENSG00000063046, ENSG00000084623, ENSG00000104408, ENSG00000106682, ENSG00000111361, ENSG00000119718, ENSG00000149100, ENSG00000175390, ENSG00000187840, ENSG00000232119, ENSG00000083845, ENSG00000114503, ENSG00000147677, ENSG00000178982, ENSG00000082153, ENSG00000142541, ENSG00000163950, ENSG00000173812, ENSG00000181163, ENSG00000198492, ENSG00000121022, ENSG00000175376, ENSG00000145425
76	Upregulated	4.16e-04	17	85	3.45209059233449	Protein localization to endoplasmic reticulum	http://amigo.geneontology.org/amigo/term/GO:0070972	ENSG00000008952, ENSG00000100883, ENSG00000106803, ENSG00000114902, ENSG00000132432, ENSG00000136240, ENSG00000143742, ENSG00000153037, ENSG00000182934, ENSG00000145741, ENSG00000196531, ENSG00000204463, ENSG00000067167, ENSG00000114850, ENSG00000167881, ENSG00000183648, ENSG00000101558
77	Upregulated	4.40e-04	97	1151	1.56108525620721	Carbohydrate derivative metabolic process	http://amigo.geneontology.org/amigo/term/GO:1901135	ENSG00000049860, ENSG00000068366, ENSG00000074800, ENSG00000097021, ENSG00000102144, ENSG00000102393, ENSG00000110955, ENSG00000111640, ENSG00000111669, ENSG00000116459, ENSG00000118705, ENSG00000120742, ENSG00000124172, ENSG00000128050, ENSG00000129562, ENSG00000135318, ENSG00000136104, ENSG00000136143, ENSG00000136720, ENSG00000142657, ENSG00000151726, ENSG00000152234, ENSG00000153989, ENSG0000…
78	Upregulated	5.37e-04	54	480	1.85948021931235	Establishment of protein localization to organelle	http://amigo.geneontology.org/amigo/term/GO:0072594	ENSG00000142230, ENSG00000198258, ENSG00000008952, ENSG00000075336, ENSG00000086666, ENSG00000100883, ENSG00000106803, ENSG00000109971, ENSG00000114902, ENSG00000120675, ENSG00000124207, ENSG00000132341, ENSG00000132432, ENSG00000134375, ENSG00000134809, ENSG00000143742, ENSG00000153037, ENSG00000164808, ENSG00000173726, ENSG00000182481, ENSG00000182934, ENSG00000183255, ENSG00000205339, ENSG0000…
79	Upregulated	5.54e-04	13	55	4.17462118142776	Establishment of protein localization to endoplasmic reticulum	http://amigo.geneontology.org/amigo/term/GO:0072599	ENSG00000008952, ENSG00000100883, ENSG00000106803, ENSG00000114902, ENSG00000132432, ENSG00000143742, ENSG00000153037, ENSG00000182934, ENSG00000204463, ENSG00000067167, ENSG00000114850, ENSG00000167881, ENSG00000183648
80	Upregulated	1.38e-03	87	934	1.56016561835377	Intracellular protein transport	http://amigo.geneontology.org/amigo/term/GO:0006886	ENSG00000142230, ENSG00000198258, ENSG00000005243, ENSG00000008952, ENSG00000023041, ENSG00000075336, ENSG00000080371, ENSG00000086666, ENSG00000100883, ENSG00000104219, ENSG00000106803, ENSG00000109971, ENSG00000114902, ENSG00000115234, ENSG00000117500, ENSG00000118508, ENSG00000120675, ENSG00000122958, ENSG00000124207, ENSG00000124222, ENSG00000132341, ENSG00000132432, ENSG00000134375, ENSG0000…
81	Upregulated	1.40e-03	9	23	5.40327223148008	Negative regulation of ubiquitin-protein transferase activity	http://amigo.geneontology.org/amigo/term/GO:0051444	ENSG00000116288, ENSG00000122406, ENSG00000125691, ENSG00000164109, ENSG00000171863, ENSG00000008988, ENSG00000115268, ENSG00000145592, ENSG00000142676
82	Upregulated	1.42e-03	30	247	2.27610368725351	Protein stabilization	http://amigo.geneontology.org/amigo/term/GO:0050821	ENSG00000080824, ENSG00000113068, ENSG00000155959, ENSG00000070087, ENSG00000108518, ENSG00000116030, ENSG00000116288, ENSG00000167085, ENSG00000215021, ENSG00000118855, ENSG00000181163, ENSG00000204463, ENSG00000010244, ENSG00000080371, ENSG00000105373, ENSG00000109846, ENSG00000115484, ENSG00000122406, ENSG00000125691, ENSG00000134058, ENSG00000134480, ENSG00000142676, ENSG00000156261, ENSG0000…
83	Upregulated	1.57e-03	21	127	2.73561895996318	Mitochondrial membrane organization	http://amigo.geneontology.org/amigo/term/GO:0007006	ENSG00000104765, ENSG00000106554, ENSG00000108179, ENSG00000132305, ENSG00000134809, ENSG00000100575, ENSG00000150779, ENSG00000173726, ENSG00000196683, ENSG00000080824, ENSG00000167315, ENSG00000170606, ENSG00000015475, ENSG00000129473, ENSG00000132842, ENSG00000160014, ENSG00000105185, ENSG00000115966, ENSG00000164209, ENSG00000165637, ENSG00000165678
84	Upregulated	1.74e-03	40	361	1.98681472940115	Regulation of protein stability	http://amigo.geneontology.org/amigo/term/GO:0031647	ENSG00000080824, ENSG00000113068, ENSG00000155959, ENSG00000070087, ENSG00000100219, ENSG00000108518, ENSG00000116030, ENSG00000116288, ENSG00000166851, ENSG00000167085, ENSG00000204463, ENSG00000215021, ENSG00000005812, ENSG00000118855, ENSG00000181163, ENSG00000198363, ENSG00000010244, ENSG00000064601, ENSG00000080371, ENSG00000105373, ENSG00000109846, ENSG00000109971, ENSG00000115484, ENSG0000…
85	Upregulated	1.76e-03	11	41	4.33977103036336	Cell redox homeostasis	http://amigo.geneontology.org/amigo/term/GO:0045454	ENSG00000117450, ENSG00000123131, ENSG00000165672, ENSG00000167815, ENSG00000198431, ENSG00000198843, ENSG00000108010, ENSG00000136810, ENSG00000091140, ENSG00000181019, ENSG00000023572
86	Upregulated	1.76e-03	297	4987	1.2187469906964	Establishment of localization	http://amigo.geneontology.org/amigo/term/GO:0051234	ENSG00000142230, ENSG00000198258, ENSG00000005243, ENSG00000007168, ENSG00000008952, ENSG00000023041, ENSG00000057252, ENSG00000057608, ENSG00000067167, ENSG00000075336, ENSG00000075415, ENSG00000080371, ENSG00000086666, ENSG00000089063, ENSG00000095139, ENSG00000100266, ENSG00000100883, ENSG00000100934, ENSG00000104219, ENSG00000104765, ENSG00000106803, ENSG00000108179, ENSG00000109854, ENSG0000…
87	Upregulated	1.96e-03	9	25	5.17813588850174	SRP-dependent cotranslational protein targeting to membrane	http://amigo.geneontology.org/amigo/term/GO:0006614	ENSG00000100883, ENSG00000106803, ENSG00000143742, ENSG00000153037, ENSG00000182934, ENSG00000067167, ENSG00000114850, ENSG00000167881, ENSG00000183648
88	Upregulated	2.12e-03	23	143	2.54073867595819	Mitochondrial translation	http://amigo.geneontology.org/amigo/term/GO:0032543	ENSG00000136522, ENSG00000178952, ENSG00000106591, ENSG00000111639, ENSG00000112110, ENSG00000114686, ENSG00000115364, ENSG00000116898, ENSG00000120333, ENSG00000163319, ENSG00000171421, ENSG00000172586, ENSG00000172590, ENSG00000173141, ENSG00000180992, ENSG00000185414, ENSG00000242485, ENSG00000243147, ENSG00000243927, ENSG00000137288, ENSG00000156928, ENSG00000183978, ENSG00000108561
89	Upregulated	2.24e-03	190	2795	1.3046190204745	Regulation of protein metabolic process	http://amigo.geneontology.org/amigo/term/GO:0051246	ENSG00000015475, ENSG00000038219, ENSG00000100911, ENSG00000102265, ENSG00000107020, ENSG00000107371, ENSG00000113328, ENSG00000128989, ENSG00000131507, ENSG00000134057, ENSG00000134480, ENSG00000137936, ENSG00000138675, ENSG00000138685, ENSG00000142541, ENSG00000145386, ENSG00000145919, ENSG00000150630, ENSG00000154813, ENSG00000155096, ENSG00000156928, ENSG00000163577, ENSG00000167196, ENSG0000…
90	Upregulated	2.77e-03	9	26	4.97101045296167	Regulation of ubiquitin protein ligase activity	http://amigo.geneontology.org/amigo/term/GO:1904666	ENSG00000122406, ENSG00000125691, ENSG00000164109, ENSG00000166851, ENSG00000171863, ENSG00000008988, ENSG00000115268, ENSG00000145592, ENSG00000142676
91	Upregulated	3.01e-03	138	1709	1.37585126856942	Intracellular transport	http://amigo.geneontology.org/amigo/term/GO:0046907	ENSG00000142230, ENSG00000198258, ENSG00000005243, ENSG00000007168, ENSG00000008952, ENSG00000023041, ENSG00000075336, ENSG00000080371, ENSG00000086666, ENSG00000095139, ENSG00000100883, ENSG00000100934, ENSG00000104219, ENSG00000104765, ENSG00000106803, ENSG00000108179, ENSG00000109854, ENSG00000109971, ENSG00000112335, ENSG00000114354, ENSG00000114902, ENSG00000115234, ENSG00000115355, ENSG0000…
92	Upregulated	3.56e-03	33	248	2.0712543554007	RRNA processing	http://amigo.geneontology.org/amigo/term/GO:0006364	ENSG00000105171, ENSG00000105373, ENSG00000107371, ENSG00000117395, ENSG00000136942, ENSG00000138382, ENSG00000142937, ENSG00000147604, ENSG00000148303, ENSG00000164167, ENSG00000164934, ENSG00000171858, ENSG00000171863, ENSG00000173113, ENSG00000182117, ENSG00000197223, ENSG00000198755, ENSG00000227057, ENSG00000102309, ENSG00000137154, ENSG00000148688, ENSG00000105372, ENSG00000115268, ENSG0000…
93	Upregulated	4.47e-03	16	87	2.98559186364064	Ribosomal small subunit biogenesis	http://amigo.geneontology.org/amigo/term/GO:0042274	ENSG00000083845, ENSG00000105372, ENSG00000115268, ENSG00000142937, ENSG00000164167, ENSG00000164934, ENSG00000168028, ENSG00000171858, ENSG00000171863, ENSG00000177954, ENSG00000181163, ENSG00000227057, ENSG00000079246, ENSG00000137154, ENSG00000172809, ENSG00000118181
94	Upregulated	4.65e-03	7	17	6.04115853658537	Ribosomal small subunit assembly	http://amigo.geneontology.org/amigo/term/GO:0000028	ENSG00000083845, ENSG00000105372, ENSG00000115268, ENSG00000168028, ENSG00000177954, ENSG00000079246, ENSG00000172809
95	Upregulated	4.85e-03	21	141	2.52152704135737	Protein localization to mitochondrion	http://amigo.geneontology.org/amigo/term/GO:0070585	ENSG00000142230, ENSG00000198258, ENSG00000075336, ENSG00000120675, ENSG00000134375, ENSG00000134809, ENSG00000173726, ENSG00000100575, ENSG00000150779, ENSG00000196683, ENSG00000080824, ENSG00000086061, ENSG00000170606, ENSG00000015475, ENSG00000104765, ENSG00000132842, ENSG00000160014, ENSG00000105185, ENSG00000109919, ENSG00000107959, ENSG00000143575
96	Upregulated	4.90e-03	36	288	1.96482626599276	RRNA metabolic process	http://amigo.geneontology.org/amigo/term/GO:0016072	ENSG00000105171, ENSG00000105373, ENSG00000107371, ENSG00000117395, ENSG00000136942, ENSG00000138382, ENSG00000142937, ENSG00000147604, ENSG00000148303, ENSG00000164167, ENSG00000164934, ENSG00000171858, ENSG00000171863, ENSG00000173113, ENSG00000182117, ENSG00000197223, ENSG00000198755, ENSG00000227057, ENSG00000155115, ENSG00000102309, ENSG00000113648, ENSG00000137154, ENSG00000148688, ENSG0000…
97	Upregulated	5.16e-03	9	31	4.60278745644599	Positive regulation of signal transduction by p53 class mediator	http://amigo.geneontology.org/amigo/term/GO:1901798	ENSG00000008988, ENSG00000115268, ENSG00000145592, ENSG00000142676, ENSG00000108654, ENSG00000125691, ENSG00000161970, ENSG00000171863, ENSG00000198369
98	Upregulated	5.66e-03	175	2575	1.29987273514478	Regulation of cellular protein metabolic process	http://amigo.geneontology.org/amigo/term/GO:0032268	ENSG00000015475, ENSG00000038219, ENSG00000100911, ENSG00000102265, ENSG00000107020, ENSG00000107371, ENSG00000113328, ENSG00000128989, ENSG00000131507, ENSG00000134057, ENSG00000134480, ENSG00000137936, ENSG00000138675, ENSG00000138685, ENSG00000142541, ENSG00000145386, ENSG00000145919, ENSG00000150630, ENSG00000154813, ENSG00000156928, ENSG00000163577, ENSG00000167196, ENSG00000169714, ENSG0000…
99	Upregulated	6.73e-03	10	41	4.06128304980529	Establishment of protein localization to mitochondrial membrane	http://amigo.geneontology.org/amigo/term/GO:0090151	ENSG00000134809, ENSG00000100575, ENSG00000150779, ENSG00000173726, ENSG00000196683, ENSG00000080824, ENSG00000170606, ENSG00000132842, ENSG00000160014, ENSG00000105185
100	Upregulated	6.97e-03	7	25	5.6857962697274	Regulation of proton transport	http://amigo.geneontology.org/amigo/term/GO:0010155	ENSG00000187446, ENSG00000205542, ENSG00000108179, ENSG00000116288, ENSG00000215021, ENSG00000138495, ENSG00000189043
101	Downregulated	2.44e-06	298	3847	1.36595162427677	Positive regulation of macromolecule metabolic process	http://amigo.geneontology.org/amigo/term/GO:0010604	ENSG00000003402, ENSG00000006016, ENSG00000008324, ENSG00000011332, ENSG00000019991, ENSG00000028137, ENSG00000069399, ENSG00000071575, ENSG00000071626, ENSG00000078687, ENSG00000080503, ENSG00000081692, ENSG00000086758, ENSG00000087074, ENSG00000092201, ENSG00000100354, ENSG00000101057, ENSG00000104904, ENSG00000104973, ENSG00000105327, ENSG00000105419, ENSG00000106144, ENSG00000106153, ENSG0000…
102	Downregulated	4.07e-06	315	4181	1.33368197484226	Positive regulation of metabolic process	http://amigo.geneontology.org/amigo/term/GO:0009893	ENSG00000003402, ENSG00000006016, ENSG00000008324, ENSG00000011332, ENSG00000019991, ENSG00000028137, ENSG00000069399, ENSG00000071575, ENSG00000071626, ENSG00000077782, ENSG00000078687, ENSG00000080503, ENSG00000081692, ENSG00000086758, ENSG00000087074, ENSG00000092201, ENSG00000100354, ENSG00000101057, ENSG00000104904, ENSG00000104973, ENSG00000105327, ENSG00000105419, ENSG00000106144, ENSG0000…
103	Downregulated	4.07e-06	273	3403	1.37293342808558	Positive regulation of nitrogen compound metabolic process	http://amigo.geneontology.org/amigo/term/GO:0051173	ENSG00000003402, ENSG00000006016, ENSG00000008324, ENSG00000011332, ENSG00000019991, ENSG00000028137, ENSG00000069399, ENSG00000071575, ENSG00000071626, ENSG00000078687, ENSG00000080503, ENSG00000081692, ENSG00000086758, ENSG00000087074, ENSG00000092201, ENSG00000100354, ENSG00000101057, ENSG00000104904, ENSG00000104973, ENSG00000105327, ENSG00000105419, ENSG00000106144, ENSG00000106153, ENSG0000…
104	Downregulated	7.44e-06	283	3617	1.35074502832697	Positive regulation of cellular metabolic process	http://amigo.geneontology.org/amigo/term/GO:0031325	ENSG00000003402, ENSG00000006016, ENSG00000008324, ENSG00000011332, ENSG00000019991, ENSG00000028137, ENSG00000069399, ENSG00000071575, ENSG00000071626, ENSG00000077782, ENSG00000078687, ENSG00000080503, ENSG00000081692, ENSG00000087074, ENSG00000092201, ENSG00000100354, ENSG00000101057, ENSG00000104973, ENSG00000105327, ENSG00000105419, ENSG00000106144, ENSG00000106153, ENSG00000106785, ENSG0000…
105	Downregulated	1.39e-04	186	2204	1.4292526547786	Positive regulation of nucleobase-containing compound metabolic process	http://amigo.geneontology.org/amigo/term/GO:0045935	ENSG00000008324, ENSG00000011332, ENSG00000069399, ENSG00000071626, ENSG00000078687, ENSG00000080503, ENSG00000092201, ENSG00000100354, ENSG00000101057, ENSG00000104973, ENSG00000105419, ENSG00000106153, ENSG00000109111, ENSG00000115053, ENSG00000116128, ENSG00000124151, ENSG00000126351, ENSG00000130726, ENSG00000135870, ENSG00000141867, ENSG00000143442, ENSG00000147274, ENSG00000151612, ENSG0000…
106	Downregulated	1.70e-04	111	1088	1.61177837053539	Regulation of catabolic process	http://amigo.geneontology.org/amigo/term/GO:0009894	ENSG00000070770, ENSG00000028137, ENSG00000071575, ENSG00000078687, ENSG00000086758, ENSG00000100234, ENSG00000100354, ENSG00000104904, ENSG00000106785, ENSG00000112773, ENSG00000114416, ENSG00000129245, ENSG00000135870, ENSG00000164896, ENSG00000172530, ENSG00000177479, ENSG00000180304, ENSG00000185728, ENSG00000198168, ENSG00000198791, ENSG00000204977, ENSG00000213923, ENSG00000158435, ENSG0000…
107	Downregulated	1.70e-04	222	2795	1.36572369139349	Regulation of protein metabolic process	http://amigo.geneontology.org/amigo/term/GO:0051246	ENSG00000003402, ENSG00000006016, ENSG00000019991, ENSG00000028137, ENSG00000071575, ENSG00000078687, ENSG00000080608, ENSG00000081692, ENSG00000086758, ENSG00000087074, ENSG00000100234, ENSG00000100354, ENSG00000104904, ENSG00000105063, ENSG00000105327, ENSG00000106144, ENSG00000110092, ENSG00000110395, ENSG00000114302, ENSG00000114416, ENSG00000119392, ENSG00000121067, ENSG00000125378, ENSG0000…
108	Downregulated	1.70e-04	169	1987	1.45294056819143	Positive regulation of RNA metabolic process	http://amigo.geneontology.org/amigo/term/GO:0051254	ENSG00000008324, ENSG00000011332, ENSG00000069399, ENSG00000071626, ENSG00000078687, ENSG00000080503, ENSG00000092201, ENSG00000100354, ENSG00000101057, ENSG00000104973, ENSG00000105419, ENSG00000106153, ENSG00000109111, ENSG00000115053, ENSG00000116128, ENSG00000124151, ENSG00000126351, ENSG00000130726, ENSG00000135870, ENSG00000141867, ENSG00000143442, ENSG00000147274, ENSG00000151612, ENSG0000…
109	Downregulated	1.83e-04	184	2219	1.41564290928293	Positive regulation of biosynthetic process	http://amigo.geneontology.org/amigo/term/GO:0009891	ENSG00000008324, ENSG00000011332, ENSG00000069399, ENSG00000080503, ENSG00000081692, ENSG00000092201, ENSG00000101057, ENSG00000104973, ENSG00000105419, ENSG00000106153, ENSG00000109111, ENSG00000114416, ENSG00000116128, ENSG00000124151, ENSG00000126351, ENSG00000129245, ENSG00000130726, ENSG00000141867, ENSG00000143442, ENSG00000151612, ENSG00000154832, ENSG00000156603, ENSG00000160741, ENSG0000…
110	Downregulated	2.04e-04	169	2127	1.43696321486424	Programmed cell death	http://amigo.geneontology.org/amigo/term/GO:0012501	ENSG00000003402, ENSG00000006327, ENSG00000019991, ENSG00000028137, ENSG00000071205, ENSG00000096968, ENSG00000097007, ENSG00000103490, ENSG00000105327, ENSG00000106144, ENSG00000125378, ENSG00000126453, ENSG00000127952, ENSG00000131747, ENSG00000146072, ENSG00000149273, ENSG00000158161, ENSG00000159202, ENSG00000162734, ENSG00000171552, ENSG00000174307, ENSG00000178719, ENSG00000184990, ENSG0000…
111	Downregulated	2.04e-04	181	2182	1.41455422237969	Positive regulation of cellular biosynthetic process	http://amigo.geneontology.org/amigo/term/GO:0031328	ENSG00000008324, ENSG00000011332, ENSG00000069399, ENSG00000080503, ENSG00000081692, ENSG00000092201, ENSG00000101057, ENSG00000104973, ENSG00000105419, ENSG00000106153, ENSG00000109111, ENSG00000114416, ENSG00000116128, ENSG00000124151, ENSG00000126351, ENSG00000129245, ENSG00000130726, ENSG00000141867, ENSG00000143442, ENSG00000151612, ENSG00000154832, ENSG00000156603, ENSG00000160741, ENSG0000…
112	Downregulated	2.19e-04	174	2068	1.42370298795897	Positive regulation of macromolecule biosynthetic process	http://amigo.geneontology.org/amigo/term/GO:0010557	ENSG00000008324, ENSG00000011332, ENSG00000069399, ENSG00000080503, ENSG00000081692, ENSG00000092201, ENSG00000101057, ENSG00000104973, ENSG00000105419, ENSG00000106153, ENSG00000109111, ENSG00000114416, ENSG00000116128, ENSG00000124151, ENSG00000126351, ENSG00000129245, ENSG00000130726, ENSG00000141867, ENSG00000143442, ENSG00000151612, ENSG00000154832, ENSG00000156603, ENSG00000160741, ENSG0000…
113	Downregulated	4.11e-04	132	1594	1.5009525922752	Regulation of apoptotic process	http://amigo.geneontology.org/amigo/term/GO:0042981	ENSG00000003402, ENSG00000006327, ENSG00000019991, ENSG00000071205, ENSG00000096968, ENSG00000097007, ENSG00000125378, ENSG00000126453, ENSG00000127952, ENSG00000149273, ENSG00000158161, ENSG00000159202, ENSG00000162734, ENSG00000171552, ENSG00000174307, ENSG00000178719, ENSG00000187514, ENSG00000198355, ENSG00000071243, ENSG00000106144, ENSG00000121879, ENSG00000127337, ENSG00000163159, ENSG0000…
114	Downregulated	5.80e-04	163	2065	1.41910805730308	Apoptotic process	http://amigo.geneontology.org/amigo/term/GO:0006915	ENSG00000003402, ENSG00000006327, ENSG00000019991, ENSG00000028137, ENSG00000071205, ENSG00000096968, ENSG00000097007, ENSG00000103490, ENSG00000105327, ENSG00000106144, ENSG00000125378, ENSG00000126453, ENSG00000127952, ENSG00000131747, ENSG00000146072, ENSG00000149273, ENSG00000158161, ENSG00000159202, ENSG00000162734, ENSG00000171552, ENSG00000174307, ENSG00000178719, ENSG00000184990, ENSG0000…
115	Downregulated	5.80e-04	133	1627	1.48502518811256	Regulation of programmed cell death	http://amigo.geneontology.org/amigo/term/GO:0043067	ENSG00000003402, ENSG00000006327, ENSG00000019991, ENSG00000071205, ENSG00000096968, ENSG00000097007, ENSG00000125378, ENSG00000126453, ENSG00000127952, ENSG00000149273, ENSG00000158161, ENSG00000159202, ENSG00000162734, ENSG00000171552, ENSG00000174307, ENSG00000178719, ENSG00000187514, ENSG00000198355, ENSG00000071243, ENSG00000106144, ENSG00000121879, ENSG00000127337, ENSG00000163159, ENSG0000…
116	Downregulated	8.61e-04	108	1150	1.55002402273347	Circulatory system development	http://amigo.geneontology.org/amigo/term/GO:0072359	ENSG00000074842, ENSG00000120913, ENSG00000125398, ENSG00000133216, ENSG00000135111, ENSG00000136280, ENSG00000152104, ENSG00000154188, ENSG00000173821, ENSG00000196411, ENSG00000196923, ENSG00000204217, ENSG00000049540, ENSG00000054598, ENSG00000100292, ENSG00000100345, ENSG00000115053, ENSG00000125378, ENSG00000131669, ENSG00000134871, ENSG00000136848, ENSG00000147649, ENSG00000003402, ENSG0000…
117	Downregulated	8.62e-04	164	1791	1.40409967990379	Cellular macromolecule localization	http://amigo.geneontology.org/amigo/term/GO:0070727	ENSG00000070770, ENSG00000074695, ENSG00000086758, ENSG00000130826, ENSG00000160087, ENSG00000177479, ENSG00000005893, ENSG00000025800, ENSG00000040275, ENSG00000058262, ENSG00000063660, ENSG00000064419, ENSG00000065054, ENSG00000076201, ENSG00000077147, ENSG00000078246, ENSG00000079974, ENSG00000083312, ENSG00000099800, ENSG00000101246, ENSG00000102898, ENSG00000102900, ENSG00000104969, ENSG0000…
118	Downregulated	8.64e-04	202	2575	1.34429294390873	Regulation of cellular protein metabolic process	http://amigo.geneontology.org/amigo/term/GO:0032268	ENSG00000003402, ENSG00000006016, ENSG00000019991, ENSG00000028137, ENSG00000071575, ENSG00000078687, ENSG00000080608, ENSG00000081692, ENSG00000087074, ENSG00000100234, ENSG00000100354, ENSG00000105063, ENSG00000105327, ENSG00000106144, ENSG00000110092, ENSG00000110395, ENSG00000114302, ENSG00000114416, ENSG00000119392, ENSG00000125378, ENSG00000129245, ENSG00000130513, ENSG00000135870, ENSG0000…
119	Downregulated	8.64e-04	163	1782	1.40330727169637	Cellular protein localization	http://amigo.geneontology.org/amigo/term/GO:0034613	ENSG00000070770, ENSG00000074695, ENSG00000086758, ENSG00000130826, ENSG00000160087, ENSG00000177479, ENSG00000005893, ENSG00000025800, ENSG00000040275, ENSG00000058262, ENSG00000063660, ENSG00000064419, ENSG00000065054, ENSG00000076201, ENSG00000077147, ENSG00000078246, ENSG00000079974, ENSG00000083312, ENSG00000099800, ENSG00000101246, ENSG00000102898, ENSG00000102900, ENSG00000104969, ENSG0000…
120	Downregulated	1.15e-03	175	2320	1.37373756714928	Cell death	http://amigo.geneontology.org/amigo/term/GO:0008219	ENSG00000003402, ENSG00000006327, ENSG00000019991, ENSG00000028137, ENSG00000071205, ENSG00000096968, ENSG00000097007, ENSG00000103490, ENSG00000105327, ENSG00000106144, ENSG00000125378, ENSG00000126453, ENSG00000127952, ENSG00000131747, ENSG00000142871, ENSG00000146072, ENSG00000149273, ENSG00000158161, ENSG00000159202, ENSG00000162734, ENSG00000171552, ENSG00000174307, ENSG00000178719, ENSG0000…
121	Downregulated	1.15e-03	230	3269	1.30465027402966	Response to organic substance	http://amigo.geneontology.org/amigo/term/GO:0010033	ENSG00000006016, ENSG00000044574, ENSG00000063660, ENSG00000067225, ENSG00000088256, ENSG00000096968, ENSG00000100234, ENSG00000100350, ENSG00000103994, ENSG00000104856, ENSG00000104969, ENSG00000115307, ENSG00000124151, ENSG00000126351, ENSG00000127022, ENSG00000127666, ENSG00000130254, ENSG00000130513, ENSG00000134313, ENSG00000137575, ENSG00000149357, ENSG00000157933, ENSG00000160087, ENSG0000…
122	Downregulated	1.15e-03	75	726	1.69627349633894	Response to growth factor	http://amigo.geneontology.org/amigo/term/GO:0070848	ENSG00000063660, ENSG00000130513, ENSG00000134313, ENSG00000137575, ENSG00000157933, ENSG00000162889, ENSG00000166949, ENSG00000204217, ENSG00000116478, ENSG00000019991, ENSG00000068001, ENSG00000077782, ENSG00000088832, ENSG00000102882, ENSG00000104332, ENSG00000105176, ENSG00000125378, ENSG00000125398, ENSG00000132613, ENSG00000133059, ENSG00000134853, ENSG00000136848, ENSG00000140836, ENSG0000…
123	Downregulated	1.15e-03	48	395	1.97286187906424	Regulation of apoptotic signaling pathway	http://amigo.geneontology.org/amigo/term/GO:2001233	ENSG00000003402, ENSG00000006327, ENSG00000126453, ENSG00000127952, ENSG00000149273, ENSG00000158161, ENSG00000162734, ENSG00000171552, ENSG00000178719, ENSG00000019991, ENSG00000084207, ENSG00000103490, ENSG00000104332, ENSG00000109670, ENSG00000136848, ENSG00000141682, ENSG00000169083, ENSG00000007952, ENSG00000068001, ENSG00000096968, ENSG00000105229, ENSG00000105419, ENSG00000106144, ENSG0000…
124	Downregulated	1.52e-03	97	934	1.55848615484412	Intracellular protein transport	http://amigo.geneontology.org/amigo/term/GO:0006886	ENSG00000070770, ENSG00000074695, ENSG00000086758, ENSG00000160087, ENSG00000177479, ENSG00000005893, ENSG00000025800, ENSG00000058262, ENSG00000064419, ENSG00000076201, ENSG00000079974, ENSG00000083312, ENSG00000099800, ENSG00000101246, ENSG00000102898, ENSG00000102900, ENSG00000104969, ENSG00000104980, ENSG00000105327, ENSG00000105576, ENSG00000107021, ENSG00000108774, ENSG00000111540, ENSG0000…
125	Downregulated	1.52e-03	72	697	1.69666121599524	Cellular response to growth factor stimulus	http://amigo.geneontology.org/amigo/term/GO:0071363	ENSG00000063660, ENSG00000130513, ENSG00000134313, ENSG00000137575, ENSG00000157933, ENSG00000162889, ENSG00000166949, ENSG00000204217, ENSG00000116478, ENSG00000019991, ENSG00000068001, ENSG00000077782, ENSG00000088832, ENSG00000104332, ENSG00000105176, ENSG00000125378, ENSG00000125398, ENSG00000132613, ENSG00000133059, ENSG00000134853, ENSG00000136848, ENSG00000153071, ENSG00000160691, ENSG0000…
126	Downregulated	1.64e-03	29	176	2.42414292544365	Protein import into nucleus	http://amigo.geneontology.org/amigo/term/GO:0006606	ENSG00000025800, ENSG00000064419, ENSG00000083312, ENSG00000102898, ENSG00000102900, ENSG00000105576, ENSG00000120709, ENSG00000198700, ENSG00000039068, ENSG00000069399, ENSG00000088888, ENSG00000125378, ENSG00000130726, ENSG00000068001, ENSG00000077463, ENSG00000096968, ENSG00000100906, ENSG00000101311, ENSG00000138814, ENSG00000154188, ENSG00000160789, ENSG00000161011, ENSG00000168734, ENSG0000…
127	Downregulated	1.64e-03	150	1831	1.40372405824115	Positive regulation of RNA biosynthetic process	http://amigo.geneontology.org/amigo/term/GO:1902680	ENSG00000008324, ENSG00000011332, ENSG00000069399, ENSG00000080503, ENSG00000092201, ENSG00000101057, ENSG00000104973, ENSG00000105419, ENSG00000106153, ENSG00000109111, ENSG00000116128, ENSG00000124151, ENSG00000126351, ENSG00000130726, ENSG00000141867, ENSG00000143442, ENSG00000151612, ENSG00000154832, ENSG00000156603, ENSG00000160741, ENSG00000172819, ENSG00000173473, ENSG00000175550, ENSG0000…
128	Downregulated	1.77e-03	149	1825	1.40072318918047	Positive regulation of transcription DNA-templated	http://amigo.geneontology.org/amigo/term/GO:0045893	ENSG00000008324, ENSG00000011332, ENSG00000069399, ENSG00000080503, ENSG00000092201, ENSG00000101057, ENSG00000104973, ENSG00000105419, ENSG00000106153, ENSG00000109111, ENSG00000116128, ENSG00000124151, ENSG00000126351, ENSG00000130726, ENSG00000141867, ENSG00000143442, ENSG00000151612, ENSG00000154832, ENSG00000156603, ENSG00000160741, ENSG00000172819, ENSG00000173473, ENSG00000175550, ENSG0000…
129	Downregulated	1.77e-03	105	1237	1.5139932907883	Anatomical structure formation involved in morphogenesis	http://amigo.geneontology.org/amigo/term/GO:0048646	ENSG00000023902, ENSG00000074842, ENSG00000101335, ENSG00000107404, ENSG00000125753, ENSG00000133216, ENSG00000152104, ENSG00000154188, ENSG00000161202, ENSG00000163431, ENSG00000173821, ENSG00000184524, ENSG00000196411, ENSG00000136280, ENSG00000100292, ENSG00000100345, ENSG00000115053, ENSG00000125378, ENSG00000130635, ENSG00000131669, ENSG00000134871, ENSG00000136848, ENSG00000147649, ENSG0000…
130	Downregulated	1.77e-03	48	386	1.9280241090855	Regulation of binding	http://amigo.geneontology.org/amigo/term/GO:0051098	ENSG00000104885, ENSG00000011422, ENSG00000088832, ENSG00000101160, ENSG00000101412, ENSG00000107404, ENSG00000114867, ENSG00000125378, ENSG00000132688, ENSG00000133895, ENSG00000136830, ENSG00000147133, ENSG00000157657, ENSG00000157933, ENSG00000163565, ENSG00000167110, ENSG00000167513, ENSG00000177606, ENSG00000184900, ENSG00000196821, ENSG00000213923, ENSG00000004399, ENSG00000054598, ENSG0000…
131	Downregulated	1.77e-03	187	2609	1.33881265175165	Cellular response to organic substance	http://amigo.geneontology.org/amigo/term/GO:0071310	ENSG00000006016, ENSG00000044574, ENSG00000063660, ENSG00000067225, ENSG00000088256, ENSG00000096968, ENSG00000103994, ENSG00000124151, ENSG00000126351, ENSG00000127666, ENSG00000130254, ENSG00000130513, ENSG00000134313, ENSG00000137575, ENSG00000149357, ENSG00000157933, ENSG00000160691, ENSG00000162889, ENSG00000163565, ENSG00000166949, ENSG00000169083, ENSG00000172819, ENSG00000185201, ENSG0000…
132	Downregulated	1.77e-03	149	1825	1.40072318918047	Positive regulation of nucleic acid-templated transcription	http://amigo.geneontology.org/amigo/term/GO:1903508	ENSG00000008324, ENSG00000011332, ENSG00000069399, ENSG00000080503, ENSG00000092201, ENSG00000101057, ENSG00000104973, ENSG00000105419, ENSG00000106153, ENSG00000109111, ENSG00000116128, ENSG00000124151, ENSG00000126351, ENSG00000130726, ENSG00000141867, ENSG00000143442, ENSG00000151612, ENSG00000154832, ENSG00000156603, ENSG00000160741, ENSG00000172819, ENSG00000173473, ENSG00000175550, ENSG0000…
133	Downregulated	1.90e-03	58	480	1.78939228411801	Establishment of protein localization to organelle	http://amigo.geneontology.org/amigo/term/GO:0072594	ENSG00000070770, ENSG00000074695, ENSG00000086758, ENSG00000160087, ENSG00000177479, ENSG00000005893, ENSG00000025800, ENSG00000058262, ENSG00000064419, ENSG00000076201, ENSG00000083312, ENSG00000099800, ENSG00000102898, ENSG00000102900, ENSG00000104969, ENSG00000104980, ENSG00000105327, ENSG00000105576, ENSG00000120709, ENSG00000142408, ENSG00000159210, ENSG00000185896, ENSG00000198356, ENSG0000…
134	Downregulated	1.94e-03	155	1709	1.38453476184931	Intracellular transport	http://amigo.geneontology.org/amigo/term/GO:0046907	ENSG00000070770, ENSG00000074695, ENSG00000086758, ENSG00000160087, ENSG00000177479, ENSG00000005893, ENSG00000025800, ENSG00000051596, ENSG00000054116, ENSG00000058262, ENSG00000064419, ENSG00000076201, ENSG00000079974, ENSG00000083312, ENSG00000086827, ENSG00000099800, ENSG00000100401, ENSG00000101146, ENSG00000101246, ENSG00000102858, ENSG00000102898, ENSG00000102900, ENSG00000104142, ENSG0000…
135	Downregulated	1.95e-03	320	4206	1.22149835564812	Organelle organization	http://amigo.geneontology.org/amigo/term/GO:0006996	ENSG00000071655, ENSG00000108604, ENSG00000116478, ENSG00000149480, ENSG00000173473, ENSG00000070770, ENSG00000074695, ENSG00000086758, ENSG00000160087, ENSG00000177479, ENSG00000005156, ENSG00000007047, ENSG00000013810, ENSG00000040275, ENSG00000042493, ENSG00000050405, ENSG00000068878, ENSG00000071205, ENSG00000072110, ENSG00000072501, ENSG00000072518, ENSG00000075618, ENSG00000077549, ENSG0000…
136	Downregulated	1.95e-03	93	1073	1.55269687867311	Negative regulation of cellular protein metabolic process	http://amigo.geneontology.org/amigo/term/GO:0032269	ENSG00000078687, ENSG00000100234, ENSG00000100354, ENSG00000110395, ENSG00000114302, ENSG00000114416, ENSG00000129245, ENSG00000135870, ENSG00000135919, ENSG00000149257, ENSG00000153113, ENSG00000154127, ENSG00000158435, ENSG00000162545, ENSG00000168734, ENSG00000175137, ENSG00000185728, ENSG00000188191, ENSG00000198168, ENSG00000198791, ENSG00000204673, ENSG00000122861, ENSG00000009307, ENSG0000…
137	Downregulated	1.96e-03	99	1160	1.5271537597214	Negative regulation of protein metabolic process	http://amigo.geneontology.org/amigo/term/GO:0051248	ENSG00000078687, ENSG00000100234, ENSG00000100354, ENSG00000110395, ENSG00000114302, ENSG00000114416, ENSG00000129245, ENSG00000135870, ENSG00000135919, ENSG00000149257, ENSG00000153113, ENSG00000154127, ENSG00000158435, ENSG00000162545, ENSG00000168734, ENSG00000172530, ENSG00000175137, ENSG00000185728, ENSG00000188191, ENSG00000198168, ENSG00000198791, ENSG00000204673, ENSG00000122861, ENSG0000…
138	Downregulated	1.97e-03	29	180	2.36034969056356	Import into nucleus	http://amigo.geneontology.org/amigo/term/GO:0051170	ENSG00000025800, ENSG00000064419, ENSG00000083312, ENSG00000102898, ENSG00000102900, ENSG00000105576, ENSG00000120709, ENSG00000198700, ENSG00000039068, ENSG00000069399, ENSG00000088888, ENSG00000125378, ENSG00000130726, ENSG00000068001, ENSG00000077463, ENSG00000096968, ENSG00000100906, ENSG00000101311, ENSG00000138814, ENSG00000154188, ENSG00000160789, ENSG00000161011, ENSG00000168734, ENSG0000…
139	Downregulated	2.04e-03	139	1810	1.41069469780846	Regulation of cell death	http://amigo.geneontology.org/amigo/term/GO:0010941	ENSG00000003402, ENSG00000006327, ENSG00000019991, ENSG00000028137, ENSG00000071205, ENSG00000096968, ENSG00000097007, ENSG00000125378, ENSG00000126453, ENSG00000127952, ENSG00000142871, ENSG00000149273, ENSG00000158161, ENSG00000159202, ENSG00000162734, ENSG00000171552, ENSG00000174307, ENSG00000178719, ENSG00000185104, ENSG00000187514, ENSG00000198355, ENSG00000071243, ENSG00000106144, ENSG0000…
140	Downregulated	2.58e-03	112	1316	1.47092002094421	Positive regulation of transcription by RNA polymerase II	http://amigo.geneontology.org/amigo/term/GO:0045944	ENSG00000008324, ENSG00000011332, ENSG00000069399, ENSG00000080503, ENSG00000092201, ENSG00000101057, ENSG00000104973, ENSG00000105419, ENSG00000106153, ENSG00000109111, ENSG00000116128, ENSG00000124151, ENSG00000126351, ENSG00000141867, ENSG00000143442, ENSG00000151612, ENSG00000156603, ENSG00000160741, ENSG00000172819, ENSG00000175550, ENSG00000175745, ENSG00000187514, ENSG00000198026, ENSG0000…
141	Downregulated	2.58e-03	61	634	1.73087332575967	Endocytosis	http://amigo.geneontology.org/amigo/term/GO:0006897	ENSG00000063245, ENSG00000072134, ENSG00000078269, ENSG00000079805, ENSG00000101199, ENSG00000108774, ENSG00000109113, ENSG00000110047, ENSG00000111540, ENSG00000115977, ENSG00000130164, ENSG00000133275, ENSG00000138688, ENSG00000139636, ENSG00000141985, ENSG00000142408, ENSG00000148358, ENSG00000153071, ENSG00000169118, ENSG00000173548, ENSG00000178950, ENSG00000213923, ENSG00000214357, ENSG0000…
142	Downregulated	2.83e-03	90	918	1.54429115533548	Regulation of cellular catabolic process	http://amigo.geneontology.org/amigo/term/GO:0031329	ENSG00000070770, ENSG00000028137, ENSG00000071575, ENSG00000078687, ENSG00000100234, ENSG00000100354, ENSG00000106785, ENSG00000112773, ENSG00000114416, ENSG00000129245, ENSG00000135870, ENSG00000164896, ENSG00000177479, ENSG00000185728, ENSG00000198168, ENSG00000198791, ENSG00000204977, ENSG00000213923, ENSG00000158435, ENSG00000009307, ENSG00000065978, ENSG00000070756, ENSG00000079999, ENSG0000…
143	Downregulated	2.83e-03	84	852	1.57217094523009	Regulation of cellular localization	http://amigo.geneontology.org/amigo/term/GO:0060341	ENSG00000070770, ENSG00000074695, ENSG00000086758, ENSG00000130826, ENSG00000160087, ENSG00000177479, ENSG00000063660, ENSG00000105327, ENSG00000126950, ENSG00000147065, ENSG00000154127, ENSG00000198168, ENSG00000099904, ENSG00000138814, ENSG00000149503, ENSG00000221823, ENSG00000005884, ENSG00000039068, ENSG00000077463, ENSG00000088832, ENSG00000088888, ENSG00000100401, ENSG00000125378, ENSG0000…
144	Downregulated	2.93e-03	34	234	2.13518067579774	Protein import	http://amigo.geneontology.org/amigo/term/GO:0017038	ENSG00000025800, ENSG00000064419, ENSG00000083312, ENSG00000102898, ENSG00000102900, ENSG00000104980, ENSG00000105576, ENSG00000120709, ENSG00000198700, ENSG00000215193, ENSG00000100216, ENSG00000039068, ENSG00000069399, ENSG00000088888, ENSG00000125378, ENSG00000130726, ENSG00000173548, ENSG00000068001, ENSG00000077463, ENSG00000096968, ENSG00000100906, ENSG00000101311, ENSG00000138814, ENSG0000…
145	Downregulated	3.15e-03	30	234	2.24936146059975	Skeletal system morphogenesis	http://amigo.geneontology.org/amigo/term/GO:0048705	ENSG00000134853, ENSG00000182742, ENSG00000197043, ENSG00000054598, ENSG00000068001, ENSG00000070614, ENSG00000078246, ENSG00000104332, ENSG00000107679, ENSG00000120075, ENSG00000125378, ENSG00000125398, ENSG00000126351, ENSG00000126778, ENSG00000141873, ENSG00000148516, ENSG00000149257, ENSG00000156103, ENSG00000157227, ENSG00000157766, ENSG00000166949, ENSG00000168056, ENSG00000171310, ENSG0000…
146	Downregulated	3.49e-03	72	734	1.62545098247719	Blood vessel development	http://amigo.geneontology.org/amigo/term/GO:0001568	ENSG00000074842, ENSG00000133216, ENSG00000136280, ENSG00000154188, ENSG00000173821, ENSG00000196411, ENSG00000204217, ENSG00000100292, ENSG00000100345, ENSG00000115053, ENSG00000125378, ENSG00000131669, ENSG00000134871, ENSG00000136848, ENSG00000147649, ENSG00000003402, ENSG00000004399, ENSG00000006125, ENSG00000006327, ENSG00000019991, ENSG00000049192, ENSG00000054598, ENSG00000061273, ENSG0000…
147	Downregulated	3.49e-03	84	902	1.56036786005569	Tube morphogenesis	http://amigo.geneontology.org/amigo/term/GO:0035239	ENSG00000074842, ENSG00000107404, ENSG00000125753, ENSG00000133216, ENSG00000135111, ENSG00000136280, ENSG00000154188, ENSG00000161202, ENSG00000173821, ENSG00000196411, ENSG00000100292, ENSG00000100345, ENSG00000115053, ENSG00000125378, ENSG00000131669, ENSG00000134871, ENSG00000136848, ENSG00000147649, ENSG00000004399, ENSG00000006327, ENSG00000019991, ENSG00000054598, ENSG00000061273, ENSG0000…
148	Downregulated	3.69e-03	213	2642	1.28542778102079	Protein localization	http://amigo.geneontology.org/amigo/term/GO:0008104	ENSG00000070770, ENSG00000074695, ENSG00000086758, ENSG00000130826, ENSG00000160087, ENSG00000177479, ENSG00000005893, ENSG00000025800, ENSG00000040275, ENSG00000058262, ENSG00000063660, ENSG00000064419, ENSG00000065054, ENSG00000076201, ENSG00000077147, ENSG00000078246, ENSG00000079974, ENSG00000079999, ENSG00000083312, ENSG00000099800, ENSG00000101246, ENSG00000102898, ENSG00000102900, ENSG0000…
149	Downregulated	3.69e-03	242	3120	1.25952886161476	Cellular localization	http://amigo.geneontology.org/amigo/term/GO:0051641	ENSG00000104142, ENSG00000070770, ENSG00000074695, ENSG00000086758, ENSG00000130826, ENSG00000160087, ENSG00000177479, ENSG00000005893, ENSG00000025800, ENSG00000040275, ENSG00000051596, ENSG00000054116, ENSG00000058262, ENSG00000063660, ENSG00000064419, ENSG00000065054, ENSG00000076201, ENSG00000077147, ENSG00000078246, ENSG00000078269, ENSG00000079805, ENSG00000079974, ENSG00000083312, ENSG0000…
150	Downregulated	3.91e-03	205	2748	1.29197913745605	Negative regulation of cellular metabolic process	http://amigo.geneontology.org/amigo/term/GO:0031324	ENSG00000011332, ENSG00000061273, ENSG00000077463, ENSG00000078687, ENSG00000100234, ENSG00000100354, ENSG00000105176, ENSG00000108840, ENSG00000110395, ENSG00000112773, ENSG00000114302, ENSG00000114416, ENSG00000122565, ENSG00000125378, ENSG00000125398, ENSG00000126351, ENSG00000127511, ENSG00000129245, ENSG00000130726, ENSG00000135870, ENSG00000135919, ENSG00000149257, ENSG00000149480, ENSG0000…
151	Downregulated	3.92e-03	62	598	1.68578518255938	Heart development	http://amigo.geneontology.org/amigo/term/GO:0007507	ENSG00000120913, ENSG00000125398, ENSG00000135111, ENSG00000136280, ENSG00000196923, ENSG00000049540, ENSG00000054598, ENSG00000004399, ENSG00000005884, ENSG00000006125, ENSG00000028137, ENSG00000034152, ENSG00000049192, ENSG00000070614, ENSG00000071655, ENSG00000077463, ENSG00000088256, ENSG00000100211, ENSG00000100280, ENSG00000102882, ENSG00000104812, ENSG00000106330, ENSG00000112655, ENSG0000…
152	Downregulated	3.92e-03	241	3133	1.25749836188316	Macromolecule localization	http://amigo.geneontology.org/amigo/term/GO:0033036	ENSG00000070770, ENSG00000074695, ENSG00000086758, ENSG00000130826, ENSG00000160087, ENSG00000177479, ENSG00000005893, ENSG00000025800, ENSG00000040275, ENSG00000051596, ENSG00000058262, ENSG00000063660, ENSG00000064419, ENSG00000065054, ENSG00000076201, ENSG00000077147, ENSG00000078246, ENSG00000079974, ENSG00000079999, ENSG00000083312, ENSG00000099800, ENSG00000101146, ENSG00000101246, ENSG0000…
153	Downregulated	3.92e-03	65	655	1.66146016976118	Apoptotic signaling pathway	http://amigo.geneontology.org/amigo/term/GO:0097190	ENSG00000003402, ENSG00000006327, ENSG00000028137, ENSG00000105327, ENSG00000106144, ENSG00000126453, ENSG00000127952, ENSG00000149273, ENSG00000158161, ENSG00000162734, ENSG00000171552, ENSG00000174307, ENSG00000178719, ENSG00000184990, ENSG00000197043, ENSG00000019991, ENSG00000084207, ENSG00000103490, ENSG00000104332, ENSG00000109670, ENSG00000136848, ENSG00000141682, ENSG00000163565, ENSG0000…
154	Downregulated	3.92e-03	41	323	1.93599621895131	Regulation of mRNA metabolic process	http://amigo.geneontology.org/amigo/term/GO:1903311	ENSG00000071626, ENSG00000078687, ENSG00000100354, ENSG00000112773, ENSG00000114416, ENSG00000115053, ENSG00000129245, ENSG00000130254, ENSG00000135250, ENSG00000135870, ENSG00000147274, ENSG00000149187, ENSG00000152601, ENSG00000164548, ENSG00000164896, ENSG00000165119, ENSG00000185728, ENSG00000198791, ENSG00000259956, ENSG00000158435, ENSG00000009307, ENSG00000065978, ENSG00000070756, ENSG0000…
155	Downregulated	3.92e-03	32	246	2.13993306521923	Extrinsic apoptotic signaling pathway	http://amigo.geneontology.org/amigo/term/GO:0097191	ENSG00000003402, ENSG00000006327, ENSG00000028137, ENSG00000106144, ENSG00000126453, ENSG00000158161, ENSG00000162734, ENSG00000171552, ENSG00000184990, ENSG00000084207, ENSG00000103490, ENSG00000104332, ENSG00000141682, ENSG00000169083, ENSG00000019991, ENSG00000068001, ENSG00000096968, ENSG00000099875, ENSG00000125378, ENSG00000160789, ENSG00000167004, ENSG00000185104, ENSG00000186010, ENSG0000…
156	Downregulated	4.36e-03	99	1123	1.48278125338567	Tube development	http://amigo.geneontology.org/amigo/term/GO:0035295	ENSG00000074842, ENSG00000107404, ENSG00000125753, ENSG00000133216, ENSG00000135111, ENSG00000136280, ENSG00000154188, ENSG00000161202, ENSG00000173821, ENSG00000196411, ENSG00000100292, ENSG00000100345, ENSG00000115053, ENSG00000125378, ENSG00000131669, ENSG00000134871, ENSG00000136848, ENSG00000147649, ENSG00000004399, ENSG00000006016, ENSG00000006327, ENSG00000019991, ENSG00000054598, ENSG0000…
157	Downregulated	4.38e-03	195	2613	1.2977085349614	Negative regulation of nitrogen compound metabolic process	http://amigo.geneontology.org/amigo/term/GO:0051172	ENSG00000011332, ENSG00000061273, ENSG00000077463, ENSG00000078687, ENSG00000100234, ENSG00000100354, ENSG00000105176, ENSG00000108840, ENSG00000110395, ENSG00000112773, ENSG00000114302, ENSG00000114416, ENSG00000122565, ENSG00000125378, ENSG00000125398, ENSG00000126351, ENSG00000127511, ENSG00000129245, ENSG00000130726, ENSG00000135870, ENSG00000135919, ENSG00000149257, ENSG00000149480, ENSG0000…
158	Downregulated	4.42e-03	131	1514	1.39472025160252	Macromolecule catabolic process	http://amigo.geneontology.org/amigo/term/GO:0009057	ENSG00000005893, ENSG00000028137, ENSG00000044574, ENSG00000068001, ENSG00000068878, ENSG00000071575, ENSG00000076201, ENSG00000077348, ENSG00000078687, ENSG00000086758, ENSG00000088833, ENSG00000099804, ENSG00000099910, ENSG00000100234, ENSG00000100350, ENSG00000100354, ENSG00000100764, ENSG00000100994, ENSG00000101160, ENSG00000103035, ENSG00000104904, ENSG00000104969, ENSG00000107341, ENSG0000…
159	Downregulated	5.46e-03	199	2509	1.28761826287993	Regulation of cellular component organization	http://amigo.geneontology.org/amigo/term/GO:0051128	ENSG00000070770, ENSG00000004399, ENSG00000008324, ENSG00000023902, ENSG00000042493, ENSG00000077549, ENSG00000081692, ENSG00000084112, ENSG00000086827, ENSG00000100092, ENSG00000101199, ENSG00000105327, ENSG00000108774, ENSG00000108828, ENSG00000111540, ENSG00000112902, ENSG00000114416, ENSG00000115977, ENSG00000116786, ENSG00000119392, ENSG00000125753, ENSG00000127952, ENSG00000129245, ENSG0000…
160	Downregulated	5.46e-03	7	25	6.18574401664932	Cochlea morphogenesis	http://amigo.geneontology.org/amigo/term/GO:0090103	ENSG00000107404, ENSG00000112655, ENSG00000121068, ENSG00000125398, ENSG00000126778, ENSG00000148516, ENSG00000180340
161	Downregulated	5.72e-03	63	601	1.64778804671842	Post-transcriptional regulation of gene expression	http://amigo.geneontology.org/amigo/term/GO:0010608	ENSG00000078687, ENSG00000080608, ENSG00000081692, ENSG00000100354, ENSG00000112773, ENSG00000114416, ENSG00000119392, ENSG00000129245, ENSG00000135870, ENSG00000158435, ENSG00000164896, ENSG00000185728, ENSG00000198791, ENSG00000253626, ENSG00000087074, ENSG00000009307, ENSG00000065978, ENSG00000070756, ENSG00000088247, ENSG00000101412, ENSG00000110367, ENSG00000114867, ENSG00000125378, ENSG0000…
162	Downregulated	5.72e-03	22	144	2.49699758470248	Positive regulation of apoptotic signaling pathway	http://amigo.geneontology.org/amigo/term/GO:2001235	ENSG00000006327, ENSG00000127952, ENSG00000149273, ENSG00000103490, ENSG00000104332, ENSG00000109670, ENSG00000136848, ENSG00000141682, ENSG00000007952, ENSG00000068001, ENSG00000096968, ENSG00000105229, ENSG00000106144, ENSG00000126581, ENSG00000162734, ENSG00000167004, ENSG00000185104, ENSG00000196712, ENSG00000100234, ENSG00000105327, ENSG00000111321, ENSG00000180370
163	Downregulated	6.05e-03	219	3057	1.26487202581345	Negative regulation of macromolecule metabolic process	http://amigo.geneontology.org/amigo/term/GO:0010605	ENSG00000011332, ENSG00000061273, ENSG00000077348, ENSG00000077463, ENSG00000078687, ENSG00000081692, ENSG00000100234, ENSG00000100354, ENSG00000105176, ENSG00000108840, ENSG00000110395, ENSG00000112773, ENSG00000114302, ENSG00000114416, ENSG00000122565, ENSG00000125378, ENSG00000125398, ENSG00000126351, ENSG00000127511, ENSG00000129245, ENSG00000130726, ENSG00000135870, ENSG00000135919, ENSG0000…
164	Downregulated	6.05e-03	97	977	1.47243477206131	Protein localization to organelle	http://amigo.geneontology.org/amigo/term/GO:0033365	ENSG00000070770, ENSG00000074695, ENSG00000086758, ENSG00000130826, ENSG00000160087, ENSG00000177479, ENSG00000005893, ENSG00000025800, ENSG00000040275, ENSG00000058262, ENSG00000064419, ENSG00000076201, ENSG00000078246, ENSG00000083312, ENSG00000099800, ENSG00000101246, ENSG00000102898, ENSG00000102900, ENSG00000104969, ENSG00000104980, ENSG00000105327, ENSG00000105438, ENSG00000105576, ENSG0000…
165	Downregulated	6.30e-03	73	765	1.57337739796307	Vasculature development	http://amigo.geneontology.org/amigo/term/GO:0001944	ENSG00000074842, ENSG00000133216, ENSG00000136280, ENSG00000152104, ENSG00000154188, ENSG00000173821, ENSG00000196411, ENSG00000204217, ENSG00000100292, ENSG00000100345, ENSG00000115053, ENSG00000125378, ENSG00000131669, ENSG00000134871, ENSG00000136848, ENSG00000147649, ENSG00000003402, ENSG00000004399, ENSG00000006125, ENSG00000006327, ENSG00000019991, ENSG00000049192, ENSG00000054598, ENSG0000…
166	Downregulated	6.30e-03	28	199	2.19241560083774	Regulation of RNA stability	http://amigo.geneontology.org/amigo/term/GO:0043487	ENSG00000078687, ENSG00000100354, ENSG00000112773, ENSG00000114416, ENSG00000129245, ENSG00000135870, ENSG00000164896, ENSG00000185728, ENSG00000198791, ENSG00000158435, ENSG00000009307, ENSG00000065978, ENSG00000070756, ENSG00000088247, ENSG00000101412, ENSG00000162889, ENSG00000185650, ENSG00000204120, ENSG00000028137, ENSG00000090621, ENSG00000077348, ENSG00000100823, ENSG00000121274, ENSG0000…
167	Downregulated	6.30e-03	32	263	2.07271003699244	Neuron apoptotic process	http://amigo.geneontology.org/amigo/term/GO:0051402	ENSG00000146072, ENSG00000006016, ENSG00000030582, ENSG00000109670, ENSG00000004399, ENSG00000044574, ENSG00000076984, ENSG00000090861, ENSG00000096968, ENSG00000097007, ENSG00000099804, ENSG00000100292, ENSG00000101057, ENSG00000101152, ENSG00000105220, ENSG00000105221, ENSG00000105327, ENSG00000106144, ENSG00000110092, ENSG00000121879, ENSG00000124155, ENSG00000126778, ENSG00000132688, ENSG0000…
168	Downregulated	6.30e-03	9	27	4.63930801248699	Regulation of nuclear-transcribed mRNA catabolic process deadenylation-dependent decay	http://amigo.geneontology.org/amigo/term/GO:1900151	ENSG00000009307, ENSG00000065978, ENSG00000070756, ENSG00000078687, ENSG00000185650, ENSG00000198791, ENSG00000100354, ENSG00000121274, ENSG00000135870
169	Downregulated	6.30e-03	24	169	2.3564739111045	Regulation of extrinsic apoptotic signaling pathway	http://amigo.geneontology.org/amigo/term/GO:2001236	ENSG00000003402, ENSG00000006327, ENSG00000126453, ENSG00000158161, ENSG00000162734, ENSG00000084207, ENSG00000103490, ENSG00000104332, ENSG00000141682, ENSG00000169083, ENSG00000171552, ENSG00000019991, ENSG00000068001, ENSG00000125378, ENSG00000160789, ENSG00000167004, ENSG00000185104, ENSG00000196712, ENSG00000100234, ENSG00000100292, ENSG00000107731, ENSG00000111321, ENSG00000180370, ENSG0000…
170	Downregulated	6.51e-03	63	647	1.63397011760548	Blood vessel morphogenesis	http://amigo.geneontology.org/amigo/term/GO:0048514	ENSG00000074842, ENSG00000133216, ENSG00000136280, ENSG00000154188, ENSG00000173821, ENSG00000196411, ENSG00000100292, ENSG00000100345, ENSG00000115053, ENSG00000125378, ENSG00000131669, ENSG00000134871, ENSG00000136848, ENSG00000147649, ENSG00000004399, ENSG00000006327, ENSG00000019991, ENSG00000054598, ENSG00000061273, ENSG00000097007, ENSG00000107731, ENSG00000109670, ENSG00000118257, ENSG0000…
171	Downregulated	7.49e-03	56	576	1.68156148025418	Positive regulation of programmed cell death	http://amigo.geneontology.org/amigo/term/GO:0043068	ENSG00000006327, ENSG00000127952, ENSG00000149273, ENSG00000174307, ENSG00000106144, ENSG00000071243, ENSG00000097007, ENSG00000099860, ENSG00000100813, ENSG00000101412, ENSG00000103490, ENSG00000104332, ENSG00000109670, ENSG00000117984, ENSG00000119383, ENSG00000125378, ENSG00000131747, ENSG00000136848, ENSG00000141682, ENSG00000159202, ENSG00000007952, ENSG00000028137, ENSG00000068001, ENSG0000…
172	Downregulated	7.83e-03	175	2160	1.30265367378295	Cellular response to stress	http://amigo.geneontology.org/amigo/term/GO:0033554	ENSG00000005156, ENSG00000005893, ENSG00000028137, ENSG00000041880, ENSG00000044574, ENSG00000069275, ENSG00000073803, ENSG00000076984, ENSG00000086758, ENSG00000087074, ENSG00000100350, ENSG00000100823, ENSG00000101460, ENSG00000104885, ENSG00000104969, ENSG00000105327, ENSG00000105393, ENSG00000106144, ENSG00000114416, ENSG00000115307, ENSG00000126581, ENSG00000127022, ENSG00000129245, ENSG0000…
173	Downregulated	7.83e-03	66	681	1.60101609842688	Muscle structure development	http://amigo.geneontology.org/amigo/term/GO:0061061	ENSG00000023902, ENSG00000072110, ENSG00000101335, ENSG00000120913, ENSG00000126778, ENSG00000132589, ENSG00000163431, ENSG00000196923, ENSG00000080503, ENSG00000108604, ENSG00000173473, ENSG00000125378, ENSG00000133639, ENSG00000135111, ENSG00000140836, ENSG00000157933, ENSG00000049540, ENSG00000054598, ENSG00000063660, ENSG00000064961, ENSG00000065978, ENSG00000069011, ENSG00000077463, ENSG0000…
174	Downregulated	8.02e-03	232	3283	1.2457401144641	Negative regulation of metabolic process	http://amigo.geneontology.org/amigo/term/GO:0009892	ENSG00000011332, ENSG00000061273, ENSG00000077348, ENSG00000077463, ENSG00000078687, ENSG00000081692, ENSG00000100234, ENSG00000100354, ENSG00000105176, ENSG00000108840, ENSG00000110395, ENSG00000112773, ENSG00000114302, ENSG00000114416, ENSG00000122565, ENSG00000125378, ENSG00000125398, ENSG00000126351, ENSG00000127511, ENSG00000129245, ENSG00000130726, ENSG00000135870, ENSG00000135919, ENSG0000…
175	Downregulated	8.86e-03	92	1110	1.46861535363029	Negative regulation of gene expression	http://amigo.geneontology.org/amigo/term/GO:0010629	ENSG00000077348, ENSG00000078687, ENSG00000081692, ENSG00000100354, ENSG00000112773, ENSG00000114416, ENSG00000129245, ENSG00000135870, ENSG00000135919, ENSG00000153113, ENSG00000158435, ENSG00000164896, ENSG00000185728, ENSG00000198791, ENSG00000122861, ENSG00000009307, ENSG00000061273, ENSG00000065978, ENSG00000070756, ENSG00000077463, ENSG00000077942, ENSG00000084207, ENSG00000088247, ENSG0000…
176	Downregulated	8.86e-03	55	563	1.67594049712174	Positive regulation of apoptotic process	http://amigo.geneontology.org/amigo/term/GO:0043065	ENSG00000006327, ENSG00000127952, ENSG00000149273, ENSG00000174307, ENSG00000106144, ENSG00000071243, ENSG00000097007, ENSG00000099860, ENSG00000100813, ENSG00000101412, ENSG00000103490, ENSG00000104332, ENSG00000109670, ENSG00000117984, ENSG00000119383, ENSG00000125378, ENSG00000131747, ENSG00000136848, ENSG00000141682, ENSG00000159202, ENSG00000007952, ENSG00000028137, ENSG00000068001, ENSG0000…
177	Downregulated	9.48e-03	281	3932	1.20875804497807	Cellular protein modification process	http://amigo.geneontology.org/amigo/term/GO:0006464	ENSG00000006016, ENSG00000009830, ENSG00000019991, ENSG00000041880, ENSG00000061273, ENSG00000070770, ENSG00000071054, ENSG00000071575, ENSG00000077463, ENSG00000081692, ENSG00000084072, ENSG00000086758, ENSG00000087074, ENSG00000088832, ENSG00000096968, ENSG00000099804, ENSG00000099875, ENSG00000099904, ENSG00000099910, ENSG00000100221, ENSG00000101849, ENSG00000102225, ENSG00000102858, ENSG0000…
178	Downregulated	9.48e-03	131	1695	1.36304872360145	Vesicle-mediated transport	http://amigo.geneontology.org/amigo/term/GO:0016192	ENSG00000104142, ENSG00000006125, ENSG00000042753, ENSG00000054116, ENSG00000063245, ENSG00000072134, ENSG00000072958, ENSG00000074695, ENSG00000076201, ENSG00000078269, ENSG00000079805, ENSG00000086827, ENSG00000100280, ENSG00000101152, ENSG00000101199, ENSG00000101246, ENSG00000102225, ENSG00000102858, ENSG00000105438, ENSG00000105669, ENSG00000106367, ENSG00000106636, ENSG00000108774, ENSG0000…
179	Downregulated	9.48e-03	12	57	3.45250828836241	Positive regulation of extrinsic apoptotic signaling pathway	http://amigo.geneontology.org/amigo/term/GO:2001238	ENSG00000006327, ENSG00000103490, ENSG00000104332, ENSG00000141682, ENSG00000068001, ENSG00000162734, ENSG00000167004, ENSG00000185104, ENSG00000196712, ENSG00000100234, ENSG00000111321, ENSG00000180370
180	Downregulated	1.01e-02	55	555	1.66364753504016	Angiogenesis	http://amigo.geneontology.org/amigo/term/GO:0001525	ENSG00000074842, ENSG00000133216, ENSG00000154188, ENSG00000173821, ENSG00000196411, ENSG00000136280, ENSG00000100292, ENSG00000100345, ENSG00000115053, ENSG00000125378, ENSG00000131669, ENSG00000134871, ENSG00000136848, ENSG00000147649, ENSG00000004399, ENSG00000006327, ENSG00000019991, ENSG00000054598, ENSG00000097007, ENSG00000107731, ENSG00000109670, ENSG00000118257, ENSG00000121879, ENSG0000…
181	Downregulated	1.01e-02	19	118	2.5549812242682	Intrinsic apoptotic signaling pathway in response to DNA damage	http://amigo.geneontology.org/amigo/term/GO:0008630	ENSG00000028137, ENSG00000106144, ENSG00000171552, ENSG00000174307, ENSG00000163565, ENSG00000185088, ENSG00000100292, ENSG00000105229, ENSG00000105327, ENSG00000126453, ENSG00000165119, ENSG00000170242, ENSG00000064545, ENSG00000069399, ENSG00000101412, ENSG00000103490, ENSG00000149273, ENSG00000170855, ENSG00000097007
182	Downregulated	1.02e-02	37	337	1.89150850095888	Chromatin remodeling	http://amigo.geneontology.org/amigo/term/GO:0006338	ENSG00000071655, ENSG00000108604, ENSG00000116478, ENSG00000149480, ENSG00000173473, ENSG00000068878, ENSG00000109111, ENSG00000127337, ENSG00000127663, ENSG00000141867, ENSG00000163159, ENSG00000169925, ENSG00000170004, ENSG00000172534, ENSG00000197061, ENSG00000205531, ENSG00000011332, ENSG00000028310, ENSG00000080503, ENSG00000092201, ENSG00000099385, ENSG00000149136, ENSG00000077463, ENSG0000…
183	Downregulated	1.03e-02	60	650	1.62071895632733	Positive regulation of cell death	http://amigo.geneontology.org/amigo/term/GO:0010942	ENSG00000006327, ENSG00000127952, ENSG00000149273, ENSG00000174307, ENSG00000185104, ENSG00000106144, ENSG00000071243, ENSG00000097007, ENSG00000099860, ENSG00000100813, ENSG00000101412, ENSG00000103490, ENSG00000104332, ENSG00000109670, ENSG00000117984, ENSG00000119383, ENSG00000125378, ENSG00000131747, ENSG00000136848, ENSG00000141682, ENSG00000159202, ENSG00000204977, ENSG00000007952, ENSG0000…
184	Downregulated	1.05e-02	227	3356	1.24207332311313	Regulation of molecular function	http://amigo.geneontology.org/amigo/term/GO:0065009	ENSG00000003402, ENSG00000004399, ENSG00000011454, ENSG00000071575, ENSG00000077782, ENSG00000079999, ENSG00000087074, ENSG00000100092, ENSG00000100234, ENSG00000100401, ENSG00000100591, ENSG00000104885, ENSG00000105063, ENSG00000105176, ENSG00000105327, ENSG00000106144, ENSG00000106785, ENSG00000107021, ENSG00000110092, ENSG00000110395, ENSG00000114302, ENSG00000116191, ENSG00000127666, ENSG0000…
185	Downregulated	1.10e-02	298	4206	1.19581687769153	Macromolecule modification	http://amigo.geneontology.org/amigo/term/GO:0043412	ENSG00000006016, ENSG00000009830, ENSG00000019991, ENSG00000041880, ENSG00000061273, ENSG00000070770, ENSG00000071054, ENSG00000071575, ENSG00000077463, ENSG00000081692, ENSG00000084072, ENSG00000086758, ENSG00000087074, ENSG00000088832, ENSG00000090861, ENSG00000096968, ENSG00000099804, ENSG00000099875, ENSG00000099904, ENSG00000099910, ENSG00000100221, ENSG00000101849, ENSG00000102225, ENSG0000…
186	Downregulated	1.11e-02	193	2990	1.27005169703545	Cell surface receptor signaling pathway	http://amigo.geneontology.org/amigo/term/GO:0007166	ENSG00000003402, ENSG00000004399, ENSG00000005884, ENSG00000006016, ENSG00000006327, ENSG00000019991, ENSG00000028137, ENSG00000051128, ENSG00000061938, ENSG00000063660, ENSG00000077782, ENSG00000096968, ENSG00000100211, ENSG00000102119, ENSG00000102882, ENSG00000103855, ENSG00000103994, ENSG00000104332, ENSG00000105559, ENSG00000106144, ENSG00000106829, ENSG00000107404, ENSG00000110395, ENSG0000…
187	Downregulated	1.11e-02	45	458	1.75620492586258	Gland development	http://amigo.geneontology.org/amigo/term/GO:0048732	ENSG00000197746, ENSG00000019991, ENSG00000183779, ENSG00000003402, ENSG00000004399, ENSG00000039068, ENSG00000054598, ENSG00000069011, ENSG00000070770, ENSG00000096968, ENSG00000097007, ENSG00000100292, ENSG00000100650, ENSG00000102882, ENSG00000103257, ENSG00000104332, ENSG00000105698, ENSG00000110090, ENSG00000110092, ENSG00000116539, ENSG00000121068, ENSG00000121879, ENSG00000125378, ENSG0000…
188	Downregulated	1.11e-02	281	4112	1.20456969416387	Regulation of RNA metabolic process	http://amigo.geneontology.org/amigo/term/GO:0051252	ENSG00000008324, ENSG00000008441, ENSG00000011332, ENSG00000028310, ENSG00000054598, ENSG00000061273, ENSG00000069011, ENSG00000069399, ENSG00000071243, ENSG00000071626, ENSG00000077463, ENSG00000078687, ENSG00000079999, ENSG00000080503, ENSG00000092201, ENSG00000092203, ENSG00000100354, ENSG00000101057, ENSG00000101412, ENSG00000101849, ENSG00000102225, ENSG00000104856, ENSG00000104973, ENSG0000…
189	Downregulated	1.21e-02	59	586	1.61486237602792	Positive regulation of catabolic process	http://amigo.geneontology.org/amigo/term/GO:0009896	ENSG00000028137, ENSG00000071575, ENSG00000078687, ENSG00000086758, ENSG00000100354, ENSG00000104904, ENSG00000106785, ENSG00000135870, ENSG00000177479, ENSG00000180304, ENSG00000185728, ENSG00000198168, ENSG00000198791, ENSG00000204977, ENSG00000213923, ENSG00000158435, ENSG00000009307, ENSG00000065978, ENSG00000070756, ENSG00000088247, ENSG00000090054, ENSG00000102225, ENSG00000109670, ENSG0000…
190	Downregulated	1.21e-02	43	354	1.77324661810614	Nucleocytoplasmic transport	http://amigo.geneontology.org/amigo/term/GO:0006913	ENSG00000025800, ENSG00000051596, ENSG00000064419, ENSG00000083312, ENSG00000100401, ENSG00000101146, ENSG00000102898, ENSG00000102900, ENSG00000105576, ENSG00000119392, ENSG00000120709, ENSG00000164902, ENSG00000198700, ENSG00000162385, ENSG00000265241, ENSG00000039068, ENSG00000069399, ENSG00000077463, ENSG00000088888, ENSG00000125378, ENSG00000130726, ENSG00000152104, ENSG00000179218, ENSG0000…
191	Downregulated	1.21e-02	43	354	1.77324661810614	Nuclear transport	http://amigo.geneontology.org/amigo/term/GO:0051169	ENSG00000025800, ENSG00000051596, ENSG00000064419, ENSG00000083312, ENSG00000100401, ENSG00000101146, ENSG00000102898, ENSG00000102900, ENSG00000105576, ENSG00000119392, ENSG00000120709, ENSG00000164902, ENSG00000198700, ENSG00000162385, ENSG00000265241, ENSG00000039068, ENSG00000069399, ENSG00000077463, ENSG00000088888, ENSG00000125378, ENSG00000130726, ENSG00000152104, ENSG00000179218, ENSG0000…
192	Downregulated	1.26e-02	6	12	6.18574401664932	Negative regulation of vascular endothelial growth factor receptor signaling pathway	http://amigo.geneontology.org/amigo/term/GO:0030948	ENSG00000136848, ENSG00000138080, ENSG00000196396, ENSG00000196712, ENSG00000072134, ENSG00000136830
193	Downregulated	1.26e-02	281	3952	1.20123985395885	Protein modification process	http://amigo.geneontology.org/amigo/term/GO:0036211	ENSG00000006016, ENSG00000009830, ENSG00000019991, ENSG00000041880, ENSG00000061273, ENSG00000070770, ENSG00000071054, ENSG00000071575, ENSG00000077463, ENSG00000081692, ENSG00000084072, ENSG00000086758, ENSG00000087074, ENSG00000088832, ENSG00000096968, ENSG00000099804, ENSG00000099875, ENSG00000099904, ENSG00000099910, ENSG00000100221, ENSG00000101849, ENSG00000102225, ENSG00000102858, ENSG0000…
194	Downregulated	1.27e-02	217	3300	1.24402822206942	Cellular response to chemical stimulus	http://amigo.geneontology.org/amigo/term/GO:0070887	ENSG00000006016, ENSG00000044574, ENSG00000063660, ENSG00000067225, ENSG00000088256, ENSG00000096968, ENSG00000103994, ENSG00000124151, ENSG00000126351, ENSG00000127666, ENSG00000130254, ENSG00000130513, ENSG00000134313, ENSG00000137575, ENSG00000149357, ENSG00000157933, ENSG00000160691, ENSG00000162889, ENSG00000163565, ENSG00000166949, ENSG00000169083, ENSG00000172819, ENSG00000178773, ENSG0000…
195	Downregulated	1.40e-02	10	46	3.74893576766626	Embryonic cranial skeleton morphogenesis	http://amigo.geneontology.org/amigo/term/GO:0048701	ENSG00000134853, ENSG00000070614, ENSG00000078246, ENSG00000125378, ENSG00000126778, ENSG00000141873, ENSG00000156103, ENSG00000157227, ENSG00000166949, ENSG00000171310
196	Downregulated	1.40e-02	27	196	2.08768860561915	Regulation of mRNA catabolic process	http://amigo.geneontology.org/amigo/term/GO:0061013	ENSG00000078687, ENSG00000100354, ENSG00000112773, ENSG00000114416, ENSG00000129245, ENSG00000135870, ENSG00000164896, ENSG00000185728, ENSG00000198791, ENSG00000158435, ENSG00000009307, ENSG00000065978, ENSG00000070756, ENSG00000088247, ENSG00000101412, ENSG00000162385, ENSG00000162889, ENSG00000185650, ENSG00000204120, ENSG00000265241, ENSG00000090621, ENSG00000077348, ENSG00000100823, ENSG0000…
197	Downregulated	1.51e-02	149	2143	1.3129285733344	Cell population proliferation	http://amigo.geneontology.org/amigo/term/GO:0008283	ENSG00000013810, ENSG00000028137, ENSG00000074842, ENSG00000105419, ENSG00000123374, ENSG00000126778, ENSG00000133639, ENSG00000133895, ENSG00000135111, ENSG00000146072, ENSG00000147526, ENSG00000171223, ENSG00000177606, ENSG00000183160, ENSG00000028310, ENSG00000080503, ENSG00000096968, ENSG00000099385, ENSG00000173473, ENSG00000006016, ENSG00000007952, ENSG00000030582, ENSG00000054598, ENSG0000…
198	Downregulated	1.62e-02	273	4821	1.20064565698206	Response to chemical	http://amigo.geneontology.org/amigo/term/GO:0042221	ENSG00000004399, ENSG00000006016, ENSG00000044574, ENSG00000063660, ENSG00000067141, ENSG00000067225, ENSG00000088256, ENSG00000096968, ENSG00000100234, ENSG00000100350, ENSG00000103994, ENSG00000104856, ENSG00000104969, ENSG00000107731, ENSG00000108578, ENSG00000112902, ENSG00000115307, ENSG00000124151, ENSG00000125753, ENSG00000126351, ENSG00000127022, ENSG00000127666, ENSG00000129116, ENSG0000…
199	Downregulated	1.67e-02	27	227	2.06191467221644	Regulation of neuron apoptotic process	http://amigo.geneontology.org/amigo/term/GO:0043523	ENSG00000006016, ENSG00000030582, ENSG00000109670, ENSG00000004399, ENSG00000076984, ENSG00000090861, ENSG00000096968, ENSG00000097007, ENSG00000099804, ENSG00000100292, ENSG00000101057, ENSG00000101152, ENSG00000105220, ENSG00000105327, ENSG00000106144, ENSG00000110092, ENSG00000121879, ENSG00000126778, ENSG00000132688, ENSG00000154188, ENSG00000171552, ENSG00000177606, ENSG00000196712, ENSG0000…
200	Downregulated	1.77e-02	34	291	1.8778151479114	Response to endoplasmic reticulum stress	http://amigo.geneontology.org/amigo/term/GO:0034976	ENSG00000044574, ENSG00000087074, ENSG00000100350, ENSG00000104969, ENSG00000105327, ENSG00000115307, ENSG00000127022, ENSG00000160087, ENSG00000166598, ENSG00000167004, ENSG00000179218, ENSG00000185104, ENSG00000198168, ENSG00000204977, ENSG00000137504, ENSG00000143222, ENSG00000171552, ENSG00000196396, ENSG00000097007, ENSG00000110092, ENSG00000113739, ENSG00000128228, ENSG00000136848, ENSG0000…

## Sheet: MC100 - MC1 KEGG
	group	FDR	nGenes	Pathway size	Fold enriched	Pathway	URL	Genes
1	Upregulated	2.68e-42	72	134	6.39599	Ribosome	http://www.genome.jp/kegg-bin/show_pathway?hsa03010	ENSG00000114686, ENSG00000136942, ENSG00000163584, ENSG00000142541, ENSG00000130255, ENSG00000112110, ENSG00000168028, ENSG00000198755, ENSG00000163319, ENSG00000037241, ENSG00000137876, ENSG00000185414, ENSG00000242485, ENSG00000100316, ENSG00000174444, ENSG00000122406, ENSG00000089009, ENSG00000147604, ENSG00000161016, ENSG00000163682, ENSG00000147403, ENSG00000142676, ENSG00000197958, ENSG0000…
2	Upregulated	1.96e-23	75	266	3.63686	Parkinson disease	http://www.genome.jp/kegg-bin/show_pathway?hsa05012	ENSG00000108179, ENSG00000188229, ENSG00000167863, ENSG00000116288, ENSG00000111775, ENSG00000164919, ENSG00000112695, ENSG00000131174, ENSG00000127184, ENSG00000179091, ENSG00000164405, ENSG00000065135, ENSG00000087460, ENSG00000184076, ENSG00000170759, ENSG00000198899, ENSG00000198712, ENSG00000198938, ENSG00000198727, ENSG00000198888, ENSG00000198763, ENSG00000198840, ENSG00000198886, ENSG0000…
3	Upregulated	1.96e-23	63	232	4.21508	Coronavirus disease-COVID-19	http://www.genome.jp/kegg-bin/show_pathway?hsa05171	ENSG00000136942, ENSG00000163584, ENSG00000142541, ENSG00000130255, ENSG00000168028, ENSG00000196611, ENSG00000198755, ENSG00000037241, ENSG00000137876, ENSG00000051382, ENSG00000100316, ENSG00000174444, ENSG00000122406, ENSG00000089009, ENSG00000147604, ENSG00000161016, ENSG00000163682, ENSG00000147403, ENSG00000142676, ENSG00000197958, ENSG00000167526, ENSG00000174748, ENSG00000108298, ENSG0000…
4	Upregulated	8.6e-23	52	134	4.8646	Oxidative phosphorylation	http://www.genome.jp/kegg-bin/show_pathway?hsa00190	ENSG00000138495, ENSG00000167863, ENSG00000111775, ENSG00000164919, ENSG00000112695, ENSG00000131174, ENSG00000127184, ENSG00000179091, ENSG00000164405, ENSG00000184076, ENSG00000198899, ENSG00000198712, ENSG00000198938, ENSG00000198727, ENSG00000198888, ENSG00000198763, ENSG00000198840, ENSG00000198886, ENSG00000125356, ENSG00000189043, ENSG00000183648, ENSG00000090266, ENSG00000119013, ENSG0000…
5	Upregulated	1.68e-20	70	273	3.45785	Prion disease	http://www.genome.jp/kegg-bin/show_pathway?hsa05020	ENSG00000108179, ENSG00000188229, ENSG00000167863, ENSG00000111775, ENSG00000164919, ENSG00000112695, ENSG00000131174, ENSG00000127184, ENSG00000115966, ENSG00000179091, ENSG00000164405, ENSG00000184076, ENSG00000109971, ENSG00000170759, ENSG00000198899, ENSG00000198712, ENSG00000198938, ENSG00000198727, ENSG00000198888, ENSG00000198763, ENSG00000198840, ENSG00000198886, ENSG00000125356, ENSG0000…
6	Upregulated	1.33e-18	59	203	3.66881	Diabetic cardiomyopathy	http://www.genome.jp/kegg-bin/show_pathway?hsa05415	ENSG00000108179, ENSG00000167863, ENSG00000111775, ENSG00000164919, ENSG00000112695, ENSG00000131174, ENSG00000127184, ENSG00000179091, ENSG00000143158, ENSG00000111640, ENSG00000164405, ENSG00000184076, ENSG00000087245, ENSG00000198899, ENSG00000198712, ENSG00000198938, ENSG00000198727, ENSG00000198888, ENSG00000198763, ENSG00000198840, ENSG00000198886, ENSG00000125356, ENSG00000189043, ENSG0000…
7	Upregulated	1.05e-16	71	306	2.96661	Huntington disease	http://www.genome.jp/kegg-bin/show_pathway?hsa05016	ENSG00000108179, ENSG00000188229, ENSG00000167863, ENSG00000111775, ENSG00000164919, ENSG00000112695, ENSG00000131174, ENSG00000127184, ENSG00000179091, ENSG00000164405, ENSG00000184076, ENSG00000170759, ENSG00000198899, ENSG00000198712, ENSG00000198938, ENSG00000198727, ENSG00000198888, ENSG00000198763, ENSG00000198840, ENSG00000198886, ENSG00000125356, ENSG00000189043, ENSG00000183648, ENSG0000…
8	Upregulated	2.15e-16	79	384	2.72915	Alzheimer disease	http://www.genome.jp/kegg-bin/show_pathway?hsa05010	ENSG00000108179, ENSG00000137845, ENSG00000188229, ENSG00000167863, ENSG00000111775, ENSG00000164919, ENSG00000112695, ENSG00000131174, ENSG00000127184, ENSG00000179091, ENSG00000107984, ENSG00000111640, ENSG00000164405, ENSG00000184076, ENSG00000170759, ENSG00000198899, ENSG00000198712, ENSG00000198938, ENSG00000198727, ENSG00000198888, ENSG00000198763, ENSG00000198840, ENSG00000198886, ENSG0000…
9	Upregulated	2.87e-15	59	232	3.16598	Thermogenesis	http://www.genome.jp/kegg-bin/show_pathway?hsa04714	ENSG00000138495, ENSG00000167863, ENSG00000111775, ENSG00000164919, ENSG00000112695, ENSG00000131174, ENSG00000127184, ENSG00000115966, ENSG00000179091, ENSG00000151726, ENSG00000068366, ENSG00000164405, ENSG00000087460, ENSG00000183978, ENSG00000184076, ENSG00000168275, ENSG00000198899, ENSG00000198712, ENSG00000198938, ENSG00000198727, ENSG00000198888, ENSG00000198763, ENSG00000198840, ENSG0000…
10	Upregulated	2.08e-14	74	364	2.62505	Amyotrophic lateral sclerosis	http://www.genome.jp/kegg-bin/show_pathway?hsa05014	ENSG00000188229, ENSG00000167863, ENSG00000111775, ENSG00000164919, ENSG00000112695, ENSG00000131174, ENSG00000127184, ENSG00000179091, ENSG00000164405, ENSG00000184076, ENSG00000188021, ENSG00000138279, ENSG00000170759, ENSG00000198899, ENSG00000198712, ENSG00000198938, ENSG00000198727, ENSG00000198888, ENSG00000198763, ENSG00000198840, ENSG00000198886, ENSG00000125356, ENSG00000189043, ENSG0000…
11	Upregulated	2.08e-14	56	223	3.14885	Chemical carcinogenesis-reactive oxygen species	http://www.genome.jp/kegg-bin/show_pathway?hsa05208	ENSG00000108179, ENSG00000167863, ENSG00000111775, ENSG00000164919, ENSG00000112695, ENSG00000131174, ENSG00000127184, ENSG00000179091, ENSG00000181019, ENSG00000164405, ENSG00000170899, ENSG00000184076, ENSG00000008394, ENSG00000198899, ENSG00000198712, ENSG00000198938, ENSG00000198727, ENSG00000198888, ENSG00000198763, ENSG00000198840, ENSG00000198886, ENSG00000125356, ENSG00000189043, ENSG0000…
12	Upregulated	4.44e-14	85	476	2.38975	Pathways of neurodegeneration-multiple diseases	http://www.genome.jp/kegg-bin/show_pathway?hsa05022	ENSG00000108179, ENSG00000188229, ENSG00000167863, ENSG00000116288, ENSG00000111775, ENSG00000164919, ENSG00000112695, ENSG00000131174, ENSG00000127184, ENSG00000179091, ENSG00000107984, ENSG00000164405, ENSG00000184076, ENSG00000170759, ENSG00000198899, ENSG00000198712, ENSG00000198938, ENSG00000198727, ENSG00000198888, ENSG00000198763, ENSG00000198840, ENSG00000198886, ENSG00000125356, ENSG0000…
13	Upregulated	5.57e-10	39	155	3.14713	Non-alcoholic fatty liver disease	http://www.genome.jp/kegg-bin/show_pathway?hsa04932	ENSG00000111775, ENSG00000164919, ENSG00000112695, ENSG00000131174, ENSG00000127184, ENSG00000179091, ENSG00000164405, ENSG00000184076, ENSG00000198712, ENSG00000198938, ENSG00000198727, ENSG00000125356, ENSG00000189043, ENSG00000183648, ENSG00000090266, ENSG00000119013, ENSG00000065518, ENSG00000136521, ENSG00000165264, ENSG00000147684, ENSG00000140990, ENSG00000151366, ENSG00000164258, ENSG0000…
14	Upregulated	1.45e-06	19	87	3.93827	Cardiac muscle contraction	http://www.genome.jp/kegg-bin/show_pathway?hsa04260	ENSG00000111775, ENSG00000164919, ENSG00000112695, ENSG00000131174, ENSG00000127184, ENSG00000179091, ENSG00000164405, ENSG00000184076, ENSG00000198363, ENSG00000198712, ENSG00000198938, ENSG00000198727, ENSG00000174437, ENSG00000198467, ENSG00000156467, ENSG00000140740, ENSG00000169021, ENSG00000173660, ENSG00000115944
15	Upregulated	1.79e-05	14	46	4.35282	Proteasome	http://www.genome.jp/kegg-bin/show_pathway?hsa03050	ENSG00000132963, ENSG00000129084, ENSG00000100567, ENSG00000143106, ENSG00000008018, ENSG00000126067, ENSG00000159377, ENSG00000136930, ENSG00000161057, ENSG00000165916, ENSG00000087191, ENSG00000197170, ENSG00000127922, ENSG00000125818
16	Upregulated	0.000631	23	148	2.45592	Retrograde endocannabinoid signaling	http://www.genome.jp/kegg-bin/show_pathway?hsa04723	ENSG00000065135, ENSG00000198888, ENSG00000198763, ENSG00000198840, ENSG00000198886, ENSG00000125356, ENSG00000189043, ENSG00000183648, ENSG00000090266, ENSG00000119013, ENSG00000065518, ENSG00000136521, ENSG00000165264, ENSG00000147684, ENSG00000140990, ENSG00000151366, ENSG00000164258, ENSG00000168653, ENSG00000110717, ENSG00000101333, ENSG00000147123, ENSG00000184752, ENSG00000172380
17	Upregulated	0.00103	9	23	4.53049	Protein export	http://www.genome.jp/kegg-bin/show_pathway?hsa03060	ENSG00000132432, ENSG00000114902, ENSG00000143742, ENSG00000153037, ENSG00000100883, ENSG00000167881, ENSG00000182934, ENSG00000008952, ENSG00000166562
18	Upregulated	0.0244	28	217	1.79389	Regulation of actin cytoskeleton	http://www.genome.jp/kegg-bin/show_pathway?hsa04810	ENSG00000115091, ENSG00000241685, ENSG00000120063, ENSG00000165410, ENSG00000061676, ENSG00000198121, ENSG00000138685, ENSG00000138675, ENSG00000133818, ENSG00000115414, ENSG00000196914, ENSG00000083457, ENSG00000138448, ENSG00000213281, ENSG00000113721, ENSG00000108518, ENSG00000070087, ENSG00000051382, ENSG00000213639, ENSG00000186298, ENSG00000254999, ENSG00000172380, ENSG00000169032, ENSG0000…
19	Upregulated	0.0396	21	142	1.91374	Spinocerebellar ataxia	http://www.genome.jp/kegg-bin/show_pathway?hsa05017	ENSG00000108179, ENSG00000130638, ENSG00000174437, ENSG00000051382, ENSG00000101333, ENSG00000172115, ENSG00000129084, ENSG00000100567, ENSG00000143106, ENSG00000008018, ENSG00000126067, ENSG00000159377, ENSG00000136930, ENSG00000161057, ENSG00000165916, ENSG00000087191, ENSG00000197170, ENSG00000165637, ENSG00000078668, ENSG00000100219, ENSG00000127922
20	Upregulated	0.0633	9	50	2.71829	Vibrio cholerae infection	http://www.genome.jp/kegg-bin/show_pathway?hsa05110	ENSG00000106803, ENSG00000136240, ENSG00000132432, ENSG00000087460, ENSG00000047249, ENSG00000155097, ENSG00000131100, ENSG00000075624, ENSG00000184009
21	Downregulated	0.0873	22	131	2.18958	Spliceosome	http://www.genome.jp/kegg-bin/show_pathway?hsa03040	ENSG00000183684, ENSG00000084072, ENSG00000087365, ENSG00000124380, ENSG00000146007, ENSG00000100813, ENSG00000189091, ENSG00000101161, ENSG00000147274, ENSG00000110107, ENSG00000164548, ENSG00000165119, ENSG00000162385, ENSG00000240682, ENSG00000100650, ENSG00000077312, ENSG00000167088, ENSG00000169976, ENSG00000051596, ENSG00000136875, ENSG00000117360, ENSG00000265241
22	Downregulated	0.0873	15	76	2.53143	Chronic myeloid leukemia	http://www.genome.jp/kegg-bin/show_pathway?hsa05220	ENSG00000159692, ENSG00000101412, ENSG00000105221, ENSG00000097007, ENSG00000116478, ENSG00000166949, ENSG00000099860, ENSG00000100906, ENSG00000121879, ENSG00000102882, ENSG00000126934, ENSG00000110092, ENSG00000171552, ENSG00000160691, ENSG00000110395
23	Downregulated	0.1	31	249	1.74388	Salmonella infection	http://www.genome.jp/kegg-bin/show_pathway?hsa05132	ENSG00000138071, ENSG00000138107, ENSG00000101335, ENSG00000135720, ENSG00000079805, ENSG00000105221, ENSG00000196924, ENSG00000136068, ENSG00000116786, ENSG00000173548, ENSG00000103490, ENSG00000135723, ENSG00000177606, ENSG00000126214, ENSG00000100906, ENSG00000011405, ENSG00000121879, ENSG00000123143, ENSG00000102882, ENSG00000185386, ENSG00000126934, ENSG00000034152, ENSG00000076984, ENSG0000…
24	Downregulated	0.1	15	97	2.29827	Prostate cancer	http://www.genome.jp/kegg-bin/show_pathway?hsa05215	ENSG00000123374, ENSG00000101412, ENSG00000105221, ENSG00000077782, ENSG00000084207, ENSG00000169083, ENSG00000100906, ENSG00000134853, ENSG00000121879, ENSG00000122861, ENSG00000102882, ENSG00000126934, ENSG00000110092, ENSG00000148516, ENSG00000166598
25	Downregulated	0.1	14	89	2.39742	PD-L1 expression and PD-1 checkpoint pathway in cancer	http://www.genome.jp/kegg-bin/show_pathway?hsa05235	ENSG00000070770, ENSG00000127666, ENSG00000105221, ENSG00000096968, ENSG00000177606, ENSG00000198909, ENSG00000100906, ENSG00000121879, ENSG00000138814, ENSG00000221823, ENSG00000102882, ENSG00000185386, ENSG00000126934, ENSG00000034152
