# Supplementary material for: Tracing micro and nanoplastics toxicity in human pulmonary fibroblasts through integrated Raman and transcriptomic analyses
Source: Sci Rep. 2025 Nov 11;15:39459. doi: 10.1038/s41598-025-22947-7 (PMC12606128; doi:10.1038/s41598-025-22947-7)
Supplement: Supplementary file 3 — Supplementary Material 3 [file 41598_2025_22947_MOESM3_ESM.xlsx]

## Sheet: MA1 BP GO
	group	FDR	nGenes	Pathway size	Fold enriched	Pathway	URL	Genes
1	Upregulated	0.0329	20	1088	2.84115	Regulation of catabolic process	http://amigo.geneontology.org/amigo/term/GO:0009894	ENSG00000071575, ENSG00000100234, ENSG00000129245, ENSG00000090054, ENSG00000147133, ENSG00000154803, ENSG00000126351, ENSG00000130164, ENSG00000166949, ENSG00000163565, ENSG00000011405, ENSG00000064393, ENSG00000110321, ENSG00000116260, ENSG00000137575, ENSG00000163840, ENSG00000167110, ENSG00000196396, ENSG00000097007, ENSG00000197746
2	Upregulated	0.0329	18	918	3.02416	Regulation of cellular catabolic process	http://amigo.geneontology.org/amigo/term/GO:0031329	ENSG00000071575, ENSG00000100234, ENSG00000129245, ENSG00000090054, ENSG00000147133, ENSG00000154803, ENSG00000130164, ENSG00000163565, ENSG00000011405, ENSG00000064393, ENSG00000110321, ENSG00000116260, ENSG00000137575, ENSG00000163840, ENSG00000167110, ENSG00000196396, ENSG00000097007, ENSG00000197746
3	Upregulated	0.0441	37	3133	1.86137	Macromolecule localization	http://amigo.geneontology.org/amigo/term/GO:0033036	ENSG00000065308, ENSG00000110047, ENSG00000122490, ENSG00000126950, ENSG00000130164, ENSG00000149577, ENSG00000169180, ENSG00000184840, ENSG00000188042, ENSG00000214357, ENSG00000238227, ENSG00000197061, ENSG00000113758, ENSG00000117984, ENSG00000127603, ENSG00000154803, ENSG00000173821, ENSG00000197746, ENSG00000008083, ENSG00000116133, ENSG00000136999, ENSG00000153140, ENSG00000162878, ENSG0000…
4	Upregulated	0.0441	28	2427	2.1354	Positive regulation of response to stimulus	http://amigo.geneontology.org/amigo/term/GO:0048584	ENSG00000119408, ENSG00000171604, ENSG00000103855, ENSG00000129245, ENSG00000137575, ENSG00000154803, ENSG00000163565, ENSG00000090487, ENSG00000178999, ENSG00000221823, ENSG00000071243, ENSG00000126351, ENSG00000136999, ENSG00000034152, ENSG00000067141, ENSG00000070614, ENSG00000097007, ENSG00000130164, ENSG00000166949, ENSG00000196396, ENSG00000064393, ENSG00000100234, ENSG00000110395, ENSG0000…
5	Upregulated	0.0599	18	1160	2.69259	Negative regulation of protein metabolic process	http://amigo.geneontology.org/amigo/term/GO:0051248	ENSG00000100234, ENSG00000110395, ENSG00000129245, ENSG00000097007, ENSG00000116133, ENSG00000147133, ENSG00000163565, ENSG00000008083, ENSG00000130164, ENSG00000154803, ENSG00000159202, ENSG00000166949, ENSG00000196396, ENSG00000064393, ENSG00000128965, ENSG00000137575, ENSG00000163840, ENSG00000071575
6	Upregulated	0.075	12	589	3.04683	Autophagy	http://amigo.geneontology.org/amigo/term/GO:0006914	ENSG00000090054, ENSG00000154803, ENSG00000173821, ENSG00000097007, ENSG00000105401, ENSG00000117984, ENSG00000163565, ENSG00000011405, ENSG00000110321, ENSG00000116260, ENSG00000167110, ENSG00000197746
7	Upregulated	0.075	25	2065	2.10724	Apoptotic process	http://amigo.geneontology.org/amigo/term/GO:0006915	ENSG00000064393, ENSG00000097007, ENSG00000131747, ENSG00000159202, ENSG00000162604, ENSG00000198355, ENSG00000071243, ENSG00000030582, ENSG00000116133, ENSG00000117984, ENSG00000135111, ENSG00000163565, ENSG00000178999, ENSG00000049656, ENSG00000090054, ENSG00000119408, ENSG00000125952, ENSG00000126351, ENSG00000128965, ENSG00000154803, ENSG00000165119, ENSG00000166949, ENSG00000196396, ENSG0000…
8	Upregulated	0.075	32	2642	1.86968	Protein localization	http://amigo.geneontology.org/amigo/term/GO:0008104	ENSG00000065308, ENSG00000110047, ENSG00000126950, ENSG00000169180, ENSG00000184840, ENSG00000188042, ENSG00000214357, ENSG00000238227, ENSG00000197061, ENSG00000113758, ENSG00000117984, ENSG00000127603, ENSG00000154803, ENSG00000008083, ENSG00000116133, ENSG00000136999, ENSG00000149577, ENSG00000153140, ENSG00000162878, ENSG00000163840, ENSG00000167110, ENSG00000177469, ENSG00000198355, ENSG0000…
9	Upregulated	0.075	27	2320	2.04907	Cell death	http://amigo.geneontology.org/amigo/term/GO:0008219	ENSG00000064393, ENSG00000097007, ENSG00000131747, ENSG00000136999, ENSG00000159202, ENSG00000162604, ENSG00000198355, ENSG00000071243, ENSG00000030582, ENSG00000116133, ENSG00000117984, ENSG00000135111, ENSG00000163565, ENSG00000178999, ENSG00000049656, ENSG00000090054, ENSG00000110395, ENSG00000119408, ENSG00000125952, ENSG00000126351, ENSG00000128965, ENSG00000154803, ENSG00000165119, ENSG0000…
10	Upregulated	0.075	9	363	4.00511	Negative regulation of catabolic process	http://amigo.geneontology.org/amigo/term/GO:0009895	ENSG00000100234, ENSG00000154803, ENSG00000166949, ENSG00000064393, ENSG00000110321, ENSG00000116260, ENSG00000137575, ENSG00000147133, ENSG00000167110
11	Upregulated	0.075	25	2127	2.06106	Programmed cell death	http://amigo.geneontology.org/amigo/term/GO:0012501	ENSG00000064393, ENSG00000097007, ENSG00000131747, ENSG00000159202, ENSG00000162604, ENSG00000198355, ENSG00000071243, ENSG00000030582, ENSG00000116133, ENSG00000117984, ENSG00000135111, ENSG00000163565, ENSG00000178999, ENSG00000049656, ENSG00000090054, ENSG00000119408, ENSG00000125952, ENSG00000126351, ENSG00000128965, ENSG00000154803, ENSG00000165119, ENSG00000166949, ENSG00000196396, ENSG0000…
12	Upregulated	0.075	13	831	2.88741	Regulation of proteolysis	http://amigo.geneontology.org/amigo/term/GO:0030162	ENSG00000071575, ENSG00000100234, ENSG00000121067, ENSG00000116133, ENSG00000117984, ENSG00000147133, ENSG00000163565, ENSG00000159202, ENSG00000166949, ENSG00000030582, ENSG00000064393, ENSG00000128965, ENSG00000137575
13	Upregulated	0.075	30	2748	1.82139	Negative regulation of cellular metabolic process	http://amigo.geneontology.org/amigo/term/GO:0031324	ENSG00000100234, ENSG00000110395, ENSG00000126351, ENSG00000129245, ENSG00000154803, ENSG00000097007, ENSG00000116133, ENSG00000125952, ENSG00000130164, ENSG00000135111, ENSG00000137575, ENSG00000141002, ENSG00000147133, ENSG00000163565, ENSG00000166949, ENSG00000171604, ENSG00000178999, ENSG00000008083, ENSG00000064393, ENSG00000110321, ENSG00000159202, ENSG00000165119, ENSG00000196396, ENSG0000…
14	Upregulated	0.075	16	1073	2.58327	Negative regulation of cellular protein metabolic process	http://amigo.geneontology.org/amigo/term/GO:0032269	ENSG00000100234, ENSG00000110395, ENSG00000129245, ENSG00000097007, ENSG00000116133, ENSG00000147133, ENSG00000163565, ENSG00000008083, ENSG00000154803, ENSG00000159202, ENSG00000196396, ENSG00000064393, ENSG00000128965, ENSG00000137575, ENSG00000163840, ENSG00000071575
15	Upregulated	0.075	2	4	62.0792	Cholesterol biosynthetic process via desmosterol	http://amigo.geneontology.org/amigo/term/GO:0033489	ENSG00000116133, ENSG00000172893
16	Upregulated	0.075	2	4	62.0792	Cholesterol biosynthetic process via lathosterol	http://amigo.geneontology.org/amigo/term/GO:0033490	ENSG00000116133, ENSG00000172893
17	Upregulated	0.075	3	27	19.604	Low-density lipoprotein particle clearance	http://amigo.geneontology.org/amigo/term/GO:0034383	ENSG00000130164, ENSG00000110047, ENSG00000165119
18	Upregulated	0.075	24	1782	2.01474	Cellular protein localization	http://amigo.geneontology.org/amigo/term/GO:0034613	ENSG00000065308, ENSG00000110047, ENSG00000126950, ENSG00000169180, ENSG00000184840, ENSG00000188042, ENSG00000214357, ENSG00000197061, ENSG00000127603, ENSG00000154803, ENSG00000008083, ENSG00000113758, ENSG00000162878, ENSG00000167110, ENSG00000221823, ENSG00000163840, ENSG00000097007, ENSG00000178950, ENSG00000178999, ENSG00000196396, ENSG00000137575, ENSG00000166949, ENSG00000105401, ENSG0000…
19	Upregulated	0.075	28	2402	1.88937	Cellular catabolic process	http://amigo.geneontology.org/amigo/term/GO:0044248	ENSG00000071575, ENSG00000100234, ENSG00000121067, ENSG00000128965, ENSG00000129245, ENSG00000140374, ENSG00000173821, ENSG00000090054, ENSG00000117298, ENSG00000147133, ENSG00000154803, ENSG00000097007, ENSG00000105401, ENSG00000117984, ENSG00000130164, ENSG00000149577, ENSG00000159202, ENSG00000163565, ENSG00000011405, ENSG00000064393, ENSG00000110321, ENSG00000110395, ENSG00000116260, ENSG0000…
20	Upregulated	0.075	8	388	4.53547	Negative regulation of proteolysis	http://amigo.geneontology.org/amigo/term/GO:0045861	ENSG00000100234, ENSG00000116133, ENSG00000163565, ENSG00000159202, ENSG00000064393, ENSG00000128965, ENSG00000137575, ENSG00000147133
21	Upregulated	0.075	12	589	3.04683	Process utilizing autophagic mechanism	http://amigo.geneontology.org/amigo/term/GO:0061919	ENSG00000090054, ENSG00000154803, ENSG00000173821, ENSG00000097007, ENSG00000105401, ENSG00000117984, ENSG00000163565, ENSG00000011405, ENSG00000110321, ENSG00000116260, ENSG00000167110, ENSG00000197746
22	Upregulated	0.075	28	2609	1.91856	Cellular response to organic substance	http://amigo.geneontology.org/amigo/term/GO:0071310	ENSG00000126351, ENSG00000137575, ENSG00000154803, ENSG00000163565, ENSG00000166949, ENSG00000147133, ENSG00000147274, ENSG00000196396, ENSG00000008083, ENSG00000034152, ENSG00000064393, ENSG00000067141, ENSG00000070614, ENSG00000097007, ENSG00000100234, ENSG00000110047, ENSG00000110395, ENSG00000113739, ENSG00000125952, ENSG00000130164, ENSG00000142156, ENSG00000149577, ENSG00000169710, ENSG0000…
23	Upregulated	0.0783	24	1791	2.00256	Cellular macromolecule localization	http://amigo.geneontology.org/amigo/term/GO:0070727	ENSG00000065308, ENSG00000110047, ENSG00000126950, ENSG00000169180, ENSG00000184840, ENSG00000188042, ENSG00000214357, ENSG00000197061, ENSG00000127603, ENSG00000154803, ENSG00000008083, ENSG00000113758, ENSG00000162878, ENSG00000167110, ENSG00000221823, ENSG00000163840, ENSG00000097007, ENSG00000178950, ENSG00000178999, ENSG00000196396, ENSG00000137575, ENSG00000166949, ENSG00000105401, ENSG0000…
24	Upregulated	0.0851	34	3120	1.70423	Cellular localization	http://amigo.geneontology.org/amigo/term/GO:0051641	ENSG00000054116, ENSG00000065308, ENSG00000110047, ENSG00000113719, ENSG00000122490, ENSG00000126950, ENSG00000129250, ENSG00000130164, ENSG00000169180, ENSG00000184840, ENSG00000188042, ENSG00000214357, ENSG00000178999, ENSG00000197061, ENSG00000221823, ENSG00000127603, ENSG00000154803, ENSG00000197746, ENSG00000008083, ENSG00000097007, ENSG00000110395, ENSG00000113758, ENSG00000149577, ENSG0000…
25	Upregulated	0.0892	9	369	3.68787	Regulation of autophagy	http://amigo.geneontology.org/amigo/term/GO:0010506	ENSG00000090054, ENSG00000154803, ENSG00000163565, ENSG00000011405, ENSG00000110321, ENSG00000116260, ENSG00000167110, ENSG00000097007, ENSG00000197746
26	Upregulated	0.0943	30	2805	1.7678	Catabolic process	http://amigo.geneontology.org/amigo/term/GO:0009056	ENSG00000071575, ENSG00000100234, ENSG00000121067, ENSG00000128965, ENSG00000129245, ENSG00000140374, ENSG00000173821, ENSG00000090054, ENSG00000117298, ENSG00000117984, ENSG00000147133, ENSG00000154803, ENSG00000097007, ENSG00000105401, ENSG00000126351, ENSG00000130164, ENSG00000149577, ENSG00000159202, ENSG00000163565, ENSG00000166949, ENSG00000011405, ENSG00000064393, ENSG00000110321, ENSG0000…
27	Upregulated	0.0943	21	1695	2.08087	Vesicle-mediated transport	http://amigo.geneontology.org/amigo/term/GO:0016192	ENSG00000054116, ENSG00000110047, ENSG00000113719, ENSG00000122490, ENSG00000129250, ENSG00000130164, ENSG00000178950, ENSG00000184840, ENSG00000188042, ENSG00000214357, ENSG00000127603, ENSG00000196396, ENSG00000011405, ENSG00000097007, ENSG00000110395, ENSG00000162878, ENSG00000221823, ENSG00000137575, ENSG00000163840, ENSG00000165119, ENSG00000167110
28	Upregulated	0.0943	4	58	9.37045	Platelet-derived growth factor receptor signaling pathway	http://amigo.geneontology.org/amigo/term/GO:0048008	ENSG00000097007, ENSG00000110395, ENSG00000196396, ENSG00000011405
29	Upregulated	0.0943	2	9	41.3861	Negative regulation of microglial cell activation	http://amigo.geneontology.org/amigo/term/GO:1903979	ENSG00000130164, ENSG00000030582
30	Upregulated	0.0943	2	7	41.3861	Positive regulation of receptor catabolic process	http://amigo.geneontology.org/amigo/term/GO:2000646	ENSG00000163840, ENSG00000196396
31	Upregulated	0.0955	4	65	9.0297	Receptor metabolic process	http://amigo.geneontology.org/amigo/term/GO:0043112	ENSG00000130164, ENSG00000117298, ENSG00000163840, ENSG00000196396
32	Upregulated	0.0961	3	28	14.899	Positive regulation of extracellular matrix organization	http://amigo.geneontology.org/amigo/term/GO:1903055	ENSG00000166949, ENSG00000097007, ENSG00000130309
33	Upregulated	0.0963	28	2613	1.7994	Negative regulation of nitrogen compound metabolic process	http://amigo.geneontology.org/amigo/term/GO:0051172	ENSG00000100234, ENSG00000110395, ENSG00000126351, ENSG00000129245, ENSG00000154803, ENSG00000097007, ENSG00000116133, ENSG00000125952, ENSG00000135111, ENSG00000137575, ENSG00000141002, ENSG00000147133, ENSG00000163565, ENSG00000166949, ENSG00000171604, ENSG00000178999, ENSG00000008083, ENSG00000064393, ENSG00000110321, ENSG00000130164, ENSG00000159202, ENSG00000165119, ENSG00000196396, ENSG0000…
34	Downregulated	1.01e-10	17	178	12.0373	Cytoplasmic translation	http://amigo.geneontology.org/amigo/term/GO:0002181	ENSG00000071082, ENSG00000084623, ENSG00000114391, ENSG00000162244, ENSG00000163584, ENSG00000168028, ENSG00000108107, ENSG00000108298, ENSG00000110700, ENSG00000131469, ENSG00000134419, ENSG00000142534, ENSG00000172809, ENSG00000177954, ENSG00000197728, ENSG00000197958, ENSG00000204628
35	Downregulated	4.29e-06	12	163	9.69275	Oxidative phosphorylation	http://amigo.geneontology.org/amigo/term/GO:0006119	ENSG00000111775, ENSG00000172115, ENSG00000173660, ENSG00000178741, ENSG00000184076, ENSG00000241468, ENSG00000099795, ENSG00000109390, ENSG00000198763, ENSG00000134057, ENSG00000167863, ENSG00000169020
36	Downregulated	8.36e-06	13	214	7.83185	Aerobic respiration	http://amigo.geneontology.org/amigo/term/GO:0009060	ENSG00000062485, ENSG00000111775, ENSG00000172115, ENSG00000173660, ENSG00000178741, ENSG00000184076, ENSG00000241468, ENSG00000099795, ENSG00000109390, ENSG00000198763, ENSG00000134057, ENSG00000167863, ENSG00000169020
37	Downregulated	3.81e-05	22	784	3.76012	Translation	http://amigo.geneontology.org/amigo/term/GO:0006412	ENSG00000071082, ENSG00000084623, ENSG00000111639, ENSG00000114391, ENSG00000156508, ENSG00000162244, ENSG00000163584, ENSG00000168028, ENSG00000197958, ENSG00000204628, ENSG00000108107, ENSG00000108298, ENSG00000110700, ENSG00000131469, ENSG00000134419, ENSG00000142534, ENSG00000172809, ENSG00000177954, ENSG00000197728, ENSG00000143742, ENSG00000164022, ENSG00000288920
38	Downregulated	4.48e-05	22	814	3.6403	Peptide biosynthetic process	http://amigo.geneontology.org/amigo/term/GO:0043043	ENSG00000071082, ENSG00000084623, ENSG00000111639, ENSG00000114391, ENSG00000156508, ENSG00000162244, ENSG00000163584, ENSG00000168028, ENSG00000197958, ENSG00000204628, ENSG00000108107, ENSG00000108298, ENSG00000110700, ENSG00000131469, ENSG00000134419, ENSG00000142534, ENSG00000172809, ENSG00000177954, ENSG00000197728, ENSG00000143742, ENSG00000164022, ENSG00000288920
39	Downregulated	4.48e-05	13	260	6.50259	Cellular respiration	http://amigo.geneontology.org/amigo/term/GO:0045333	ENSG00000062485, ENSG00000111775, ENSG00000172115, ENSG00000173660, ENSG00000178741, ENSG00000184076, ENSG00000241468, ENSG00000099795, ENSG00000109390, ENSG00000198763, ENSG00000134057, ENSG00000167863, ENSG00000169020
40	Downregulated	5.6e-05	9	116	10.4403	ATP synthesis coupled electron transport	http://amigo.geneontology.org/amigo/term/GO:0042773	ENSG00000111775, ENSG00000172115, ENSG00000173660, ENSG00000178741, ENSG00000184076, ENSG00000134057, ENSG00000198763, ENSG00000099795, ENSG00000109390
41	Downregulated	5.6e-05	9	116	10.4403	Mitochondrial ATP synthesis coupled electron transport	http://amigo.geneontology.org/amigo/term/GO:0042775	ENSG00000111775, ENSG00000172115, ENSG00000173660, ENSG00000178741, ENSG00000184076, ENSG00000134057, ENSG00000198763, ENSG00000099795, ENSG00000109390
42	Downregulated	8.96e-05	13	318	5.8336	ATP metabolic process	http://amigo.geneontology.org/amigo/term/GO:0046034	ENSG00000111775, ENSG00000167863, ENSG00000172115, ENSG00000173660, ENSG00000178741, ENSG00000184076, ENSG00000241468, ENSG00000099795, ENSG00000109390, ENSG00000169020, ENSG00000198763, ENSG00000134057, ENSG00000141027
43	Downregulated	0.000136	23	999	3.1949	Peptide metabolic process	http://amigo.geneontology.org/amigo/term/GO:0006518	ENSG00000071082, ENSG00000084623, ENSG00000111639, ENSG00000114391, ENSG00000114902, ENSG00000156508, ENSG00000162244, ENSG00000163584, ENSG00000168028, ENSG00000197958, ENSG00000204628, ENSG00000108107, ENSG00000108298, ENSG00000110700, ENSG00000131469, ENSG00000134419, ENSG00000142534, ENSG00000172809, ENSG00000177954, ENSG00000197728, ENSG00000143742, ENSG00000164022, ENSG00000288920
44	Downregulated	0.000181	9	137	8.68488	Respiratory electron transport chain	http://amigo.geneontology.org/amigo/term/GO:0022904	ENSG00000111775, ENSG00000172115, ENSG00000173660, ENSG00000178741, ENSG00000184076, ENSG00000134057, ENSG00000198763, ENSG00000099795, ENSG00000109390
45	Downregulated	0.000181	33	1888	2.41182	Organonitrogen compound biosynthetic process	http://amigo.geneontology.org/amigo/term/GO:1901566	ENSG00000071082, ENSG00000084623, ENSG00000111639, ENSG00000114391, ENSG00000128050, ENSG00000156508, ENSG00000162244, ENSG00000163584, ENSG00000167863, ENSG00000168028, ENSG00000197958, ENSG00000204628, ENSG00000241468, ENSG00000099795, ENSG00000108107, ENSG00000108298, ENSG00000109390, ENSG00000110700, ENSG00000131469, ENSG00000134419, ENSG00000142534, ENSG00000169020, ENSG00000172809, ENSG0000…
46	Downregulated	0.000213	8	108	10.1436	Aerobic electron transport chain	http://amigo.geneontology.org/amigo/term/GO:0019646	ENSG00000111775, ENSG00000172115, ENSG00000173660, ENSG00000178741, ENSG00000184076, ENSG00000198763, ENSG00000099795, ENSG00000109390
47	Downregulated	0.000239	22	959	3.14	Amide biosynthetic process	http://amigo.geneontology.org/amigo/term/GO:0043604	ENSG00000071082, ENSG00000084623, ENSG00000111639, ENSG00000114391, ENSG00000156508, ENSG00000162244, ENSG00000163584, ENSG00000168028, ENSG00000197958, ENSG00000204628, ENSG00000108107, ENSG00000108298, ENSG00000110700, ENSG00000131469, ENSG00000134419, ENSG00000142534, ENSG00000172809, ENSG00000177954, ENSG00000197728, ENSG00000143742, ENSG00000164022, ENSG00000288920
48	Downregulated	0.000395	13	352	4.88816	Energy derivation by oxidation of organic compounds	http://amigo.geneontology.org/amigo/term/GO:0015980	ENSG00000062485, ENSG00000111775, ENSG00000172115, ENSG00000173660, ENSG00000178741, ENSG00000184076, ENSG00000241468, ENSG00000099795, ENSG00000109390, ENSG00000198763, ENSG00000134057, ENSG00000167863, ENSG00000169020
49	Downregulated	0.00145	8	161	7.65217	Proton transmembrane transport	http://amigo.geneontology.org/amigo/term/GO:1902600	ENSG00000075415, ENSG00000111775, ENSG00000167863, ENSG00000169020, ENSG00000173660, ENSG00000178741, ENSG00000184076, ENSG00000241468
50	Downregulated	0.00194	9	194	6.2509	Electron transport chain	http://amigo.geneontology.org/amigo/term/GO:0022900	ENSG00000111775, ENSG00000172115, ENSG00000173660, ENSG00000178741, ENSG00000184076, ENSG00000134057, ENSG00000198763, ENSG00000099795, ENSG00000109390
51	Downregulated	0.00406	6	82	9.91304	Proton motive force-driven mitochondrial ATP synthesis	http://amigo.geneontology.org/amigo/term/GO:0042776	ENSG00000241468, ENSG00000099795, ENSG00000109390, ENSG00000198763, ENSG00000167863, ENSG00000169020
52	Downregulated	0.00418	23	1301	2.50299	Cellular amide metabolic process	http://amigo.geneontology.org/amigo/term/GO:0043603	ENSG00000071082, ENSG00000084623, ENSG00000111639, ENSG00000114391, ENSG00000114902, ENSG00000156508, ENSG00000162244, ENSG00000163584, ENSG00000168028, ENSG00000197958, ENSG00000204628, ENSG00000108107, ENSG00000108298, ENSG00000110700, ENSG00000131469, ENSG00000134419, ENSG00000142534, ENSG00000172809, ENSG00000177954, ENSG00000197728, ENSG00000143742, ENSG00000164022, ENSG00000288920
53	Downregulated	0.00424	14	532	3.5752	Generation of precursor metabolites and energy	http://amigo.geneontology.org/amigo/term/GO:0006091	ENSG00000062485, ENSG00000111775, ENSG00000172115, ENSG00000173660, ENSG00000178741, ENSG00000184076, ENSG00000241468, ENSG00000099795, ENSG00000109390, ENSG00000198763, ENSG00000134057, ENSG00000167863, ENSG00000169020, ENSG00000141027
54	Downregulated	0.00478	23	1259	2.46608	Cellular macromolecule biosynthetic process	http://amigo.geneontology.org/amigo/term/GO:0034645	ENSG00000071082, ENSG00000084623, ENSG00000111639, ENSG00000114391, ENSG00000156508, ENSG00000162244, ENSG00000163584, ENSG00000168028, ENSG00000197958, ENSG00000204628, ENSG00000108107, ENSG00000108298, ENSG00000110700, ENSG00000131469, ENSG00000134419, ENSG00000142534, ENSG00000172809, ENSG00000177954, ENSG00000197728, ENSG00000143742, ENSG00000164022, ENSG00000288920, ENSG00000013375
55	Downregulated	0.00575	7	131	7.20098	Purine ribonucleoside triphosphate biosynthetic process	http://amigo.geneontology.org/amigo/term/GO:0009206	ENSG00000167863, ENSG00000241468, ENSG00000099795, ENSG00000109390, ENSG00000169020, ENSG00000198763, ENSG00000239672
56	Downregulated	0.00584	7	132	7.13369	Purine nucleoside triphosphate biosynthetic process	http://amigo.geneontology.org/amigo/term/GO:0009145	ENSG00000167863, ENSG00000241468, ENSG00000099795, ENSG00000109390, ENSG00000169020, ENSG00000198763, ENSG00000239672
57	Downregulated	0.00631	6	92	8.72348	Proton motive force-driven ATP synthesis	http://amigo.geneontology.org/amigo/term/GO:0015986	ENSG00000167863, ENSG00000241468, ENSG00000099795, ENSG00000109390, ENSG00000169020, ENSG00000198763
58	Downregulated	0.00718	7	137	6.81522	Ribonucleoside triphosphate biosynthetic process	http://amigo.geneontology.org/amigo/term/GO:0009201	ENSG00000167863, ENSG00000241468, ENSG00000099795, ENSG00000109390, ENSG00000169020, ENSG00000198763, ENSG00000239672
59	Downregulated	0.0101	7	145	6.41432	Purine ribonucleoside triphosphate metabolic process	http://amigo.geneontology.org/amigo/term/GO:0009205	ENSG00000167863, ENSG00000241468, ENSG00000099795, ENSG00000109390, ENSG00000169020, ENSG00000198763, ENSG00000239672
60	Downregulated	0.0114	7	148	6.25659	Nucleoside triphosphate biosynthetic process	http://amigo.geneontology.org/amigo/term/GO:0009142	ENSG00000167863, ENSG00000241468, ENSG00000099795, ENSG00000109390, ENSG00000169020, ENSG00000198763, ENSG00000239672
61	Downregulated	0.0122	7	150	6.15568	Purine nucleoside triphosphate metabolic process	http://amigo.geneontology.org/amigo/term/GO:0009144	ENSG00000167863, ENSG00000241468, ENSG00000099795, ENSG00000109390, ENSG00000169020, ENSG00000198763, ENSG00000239672
62	Downregulated	0.013	7	152	6.05797	Ribonucleoside triphosphate metabolic process	http://amigo.geneontology.org/amigo/term/GO:0009199	ENSG00000167863, ENSG00000241468, ENSG00000099795, ENSG00000109390, ENSG00000169020, ENSG00000198763, ENSG00000239672
63	Downregulated	0.0162	3	13	25.1639	Mitochondrial electron transport ubiquinol to cytochrome c	http://amigo.geneontology.org/amigo/term/GO:0006122	ENSG00000172115, ENSG00000173660, ENSG00000184076
64	Downregulated	0.0193	6	120	6.81522	ATP biosynthetic process	http://amigo.geneontology.org/amigo/term/GO:0006754	ENSG00000167863, ENSG00000241468, ENSG00000099795, ENSG00000109390, ENSG00000169020, ENSG00000198763
65	Downregulated	0.0266	3	17	20.4457	Ribosomal small subunit assembly	http://amigo.geneontology.org/amigo/term/GO:0000028	ENSG00000168028, ENSG00000177954, ENSG00000172809
66	Downregulated	0.0266	7	173	5.26417	Nucleoside triphosphate metabolic process	http://amigo.geneontology.org/amigo/term/GO:0009141	ENSG00000167863, ENSG00000241468, ENSG00000099795, ENSG00000109390, ENSG00000169020, ENSG00000198763, ENSG00000239672
67	Downregulated	0.0266	8	245	4.54348	Purine ribonucleotide biosynthetic process	http://amigo.geneontology.org/amigo/term/GO:0009152	ENSG00000128050, ENSG00000167863, ENSG00000241468, ENSG00000099795, ENSG00000109390, ENSG00000169020, ENSG00000198763, ENSG00000239672
68	Downregulated	0.0266	3	23	20.4457	Negative regulation of phagocytosis	http://amigo.geneontology.org/amigo/term/GO:0050765	ENSG00000144848, ENSG00000204628, ENSG00000196776
69	Downregulated	0.0359	8	269	4.31855	Purine nucleotide biosynthetic process	http://amigo.geneontology.org/amigo/term/GO:0006164	ENSG00000128050, ENSG00000167863, ENSG00000241468, ENSG00000099795, ENSG00000109390, ENSG00000169020, ENSG00000198763, ENSG00000239672
70	Downregulated	0.0364	9	334	3.83356	Nucleotide biosynthetic process	http://amigo.geneontology.org/amigo/term/GO:0009165	ENSG00000128050, ENSG00000167863, ENSG00000171848, ENSG00000241468, ENSG00000099795, ENSG00000109390, ENSG00000169020, ENSG00000198763, ENSG00000239672
71	Downregulated	0.0364	8	258	4.27621	Ribonucleotide biosynthetic process	http://amigo.geneontology.org/amigo/term/GO:0009260	ENSG00000128050, ENSG00000167863, ENSG00000241468, ENSG00000099795, ENSG00000109390, ENSG00000169020, ENSG00000198763, ENSG00000239672
72	Downregulated	0.0364	9	337	3.81864	Nucleoside phosphate biosynthetic process	http://amigo.geneontology.org/amigo/term/GO:1901293	ENSG00000128050, ENSG00000167863, ENSG00000171848, ENSG00000241468, ENSG00000099795, ENSG00000109390, ENSG00000169020, ENSG00000198763, ENSG00000239672
73	Downregulated	0.0395	3	24	17.2174	Mitochondrial electron transport cytochrome c to oxygen	http://amigo.geneontology.org/amigo/term/GO:0006123	ENSG00000111775, ENSG00000172115, ENSG00000178741
74	Downregulated	0.0407	8	265	4.15404	Ribose phosphate biosynthetic process	http://amigo.geneontology.org/amigo/term/GO:0046390	ENSG00000128050, ENSG00000167863, ENSG00000241468, ENSG00000099795, ENSG00000109390, ENSG00000169020, ENSG00000198763, ENSG00000239672
75	Downregulated	0.0423	8	280	4.11485	Purine-containing compound biosynthetic process	http://amigo.geneontology.org/amigo/term/GO:0072522	ENSG00000128050, ENSG00000167863, ENSG00000241468, ENSG00000099795, ENSG00000109390, ENSG00000169020, ENSG00000198763, ENSG00000239672
76	Downregulated	0.0704	9	378	3.43144	Positive regulation of cell cycle	http://amigo.geneontology.org/amigo/term/GO:0045787	ENSG00000135046, ENSG00000141552, ENSG00000134057, ENSG00000134419, ENSG00000171848, ENSG00000114315, ENSG00000138182, ENSG00000137807, ENSG00000146247
77	Downregulated	0.0776	9	327	3.37248	Ribosome biogenesis	http://amigo.geneontology.org/amigo/term/GO:0042254	ENSG00000117395, ENSG00000164934, ENSG00000168028, ENSG00000177954, ENSG00000109536, ENSG00000114391, ENSG00000172809, ENSG00000131469, ENSG00000088930
78	Downregulated	0.0838	4	63	7.93043	Ribosome assembly	http://amigo.geneontology.org/amigo/term/GO:0042255	ENSG00000168028, ENSG00000177954, ENSG00000114391, ENSG00000172809
79	Downregulated	0.0838	9	346	3.31551	Mitotic nuclear division	http://amigo.geneontology.org/amigo/term/GO:0140014	ENSG00000134057, ENSG00000137807, ENSG00000141552, ENSG00000204899, ENSG00000138778, ENSG00000114391, ENSG00000138182, ENSG00000105971, ENSG00000146247
80	Downregulated	0.0961	3	28	12.1159	Negative regulation of RNA splicing	http://amigo.geneontology.org/amigo/term/GO:0033119	ENSG00000110700, ENSG00000115875, ENSG00000197728

## Sheet: MA1 KEGG
	group	FDR	nGenes	Pathway size	Fold enriched	Pathway	URL	Genes
1	Downregulated	5.63e-09	15	134	9.30084	Ribosome	http://www.genome.jp/kegg-bin/show_pathway?hsa03010	ENSG00000163584, ENSG00000168028, ENSG00000197958, ENSG00000108298, ENSG00000114391, ENSG00000131469, ENSG00000108107, ENSG00000162244, ENSG00000071082, ENSG00000172809, ENSG00000142534, ENSG00000110700, ENSG00000134419, ENSG00000197728, ENSG00000177954
2	Downregulated	3.06e-07	15	232	6.70788	Coronavirus disease-COVID-19	http://www.genome.jp/kegg-bin/show_pathway?hsa05171	ENSG00000163584, ENSG00000168028, ENSG00000197958, ENSG00000108298, ENSG00000114391, ENSG00000131469, ENSG00000108107, ENSG00000162244, ENSG00000071082, ENSG00000172809, ENSG00000142534, ENSG00000110700, ENSG00000134419, ENSG00000197728, ENSG00000177954
3	Downregulated	5.12e-05	14	266	4.67427	Parkinson disease	http://www.genome.jp/kegg-bin/show_pathway?hsa05012	ENSG00000167863, ENSG00000111775, ENSG00000087460, ENSG00000184076, ENSG00000198763, ENSG00000099795, ENSG00000109390, ENSG00000172115, ENSG00000129084, ENSG00000041357, ENSG00000143106, ENSG00000173692, ENSG00000173660, ENSG00000178741
4	Downregulated	5.12e-05	14	273	4.73859	Prion disease	http://www.genome.jp/kegg-bin/show_pathway?hsa05020	ENSG00000167863, ENSG00000111775, ENSG00000184076, ENSG00000198763, ENSG00000099795, ENSG00000109390, ENSG00000172115, ENSG00000129084, ENSG00000041357, ENSG00000143106, ENSG00000173692, ENSG00000173660, ENSG00000105971, ENSG00000178741
5	Downregulated	5.82e-05	15	306	4.22443	Huntington disease	http://www.genome.jp/kegg-bin/show_pathway?hsa05016	ENSG00000167863, ENSG00000111775, ENSG00000184076, ENSG00000198763, ENSG00000099795, ENSG00000109390, ENSG00000164294, ENSG00000172115, ENSG00000177700, ENSG00000129084, ENSG00000041357, ENSG00000143106, ENSG00000173692, ENSG00000173660, ENSG00000178741
6	Downregulated	7.6e-05	10	134	6.47251	Oxidative phosphorylation	http://www.genome.jp/kegg-bin/show_pathway?hsa00190	ENSG00000167863, ENSG00000111775, ENSG00000184076, ENSG00000198763, ENSG00000099795, ENSG00000109390, ENSG00000169020, ENSG00000172115, ENSG00000173660, ENSG00000178741
7	Downregulated	0.000308	15	364	3.59351	Amyotrophic lateral sclerosis	http://www.genome.jp/kegg-bin/show_pathway?hsa05014	ENSG00000167863, ENSG00000111775, ENSG00000184076, ENSG00000198763, ENSG00000099795, ENSG00000109390, ENSG00000164294, ENSG00000172115, ENSG00000129084, ENSG00000041357, ENSG00000143106, ENSG00000173692, ENSG00000115875, ENSG00000173660, ENSG00000178741
8	Downregulated	0.00137	14	384	3.31094	Alzheimer disease	http://www.genome.jp/kegg-bin/show_pathway?hsa05010	ENSG00000167863, ENSG00000111775, ENSG00000184076, ENSG00000198763, ENSG00000099795, ENSG00000109390, ENSG00000172115, ENSG00000129084, ENSG00000041357, ENSG00000143106, ENSG00000173692, ENSG00000173660, ENSG00000162909, ENSG00000178741
9	Downregulated	0.0015	11	232	4.01809	Thermogenesis	http://www.genome.jp/kegg-bin/show_pathway?hsa04714	ENSG00000167863, ENSG00000111775, ENSG00000087460, ENSG00000184076, ENSG00000198763, ENSG00000099795, ENSG00000109390, ENSG00000169020, ENSG00000173660, ENSG00000178741, ENSG00000241468
10	Downregulated	0.00315	15	476	2.85258	Pathways of neurodegeneration-multiple diseases	http://www.genome.jp/kegg-bin/show_pathway?hsa05022	ENSG00000167863, ENSG00000111775, ENSG00000184076, ENSG00000198763, ENSG00000099795, ENSG00000109390, ENSG00000164294, ENSG00000172115, ENSG00000129084, ENSG00000041357, ENSG00000143106, ENSG00000173692, ENSG00000173660, ENSG00000162909, ENSG00000178741
11	Downregulated	0.0161	9	223	3.49516	Chemical carcinogenesis-reactive oxygen species	http://www.genome.jp/kegg-bin/show_pathway?hsa05208	ENSG00000167863, ENSG00000111775, ENSG00000184076, ENSG00000198763, ENSG00000099795, ENSG00000109390, ENSG00000173660, ENSG00000159228, ENSG00000178741
12	Downregulated	0.0162	4	46	8.68078	Proteasome	http://www.genome.jp/kegg-bin/show_pathway?hsa03050	ENSG00000129084, ENSG00000041357, ENSG00000143106, ENSG00000173692
13	Downregulated	0.0284	7	155	3.88351	Non-alcoholic fatty liver disease	http://www.genome.jp/kegg-bin/show_pathway?hsa04932	ENSG00000111775, ENSG00000184076, ENSG00000099795, ENSG00000109390, ENSG00000172115, ENSG00000173660, ENSG00000178741
14	Downregulated	0.0297	8	203	3.39249	Diabetic cardiomyopathy	http://www.genome.jp/kegg-bin/show_pathway?hsa05415	ENSG00000167863, ENSG00000111775, ENSG00000184076, ENSG00000198763, ENSG00000099795, ENSG00000109390, ENSG00000173660, ENSG00000178741
15	Downregulated	0.0326	3	23	10.541	Protein export	http://www.genome.jp/kegg-bin/show_pathway?hsa03060	ENSG00000114902, ENSG00000143742, ENSG00000008952
16	Downregulated	0.0923	4	87	5.00249	Cardiac muscle contraction	http://www.genome.jp/kegg-bin/show_pathway?hsa04260	ENSG00000111775, ENSG00000184076, ENSG00000198467, ENSG00000173660

## Sheet: MB1 BP GO
	group	FDR	nGenes	Pathway size	Fold enriched	Pathway	URL	Genes
1	Upregulated	0.00157	64	1709	1.84831	Intracellular transport	http://amigo.geneontology.org/amigo/term/GO:0046907	ENSG00000160087, ENSG00000177479, ENSG00000198911, ENSG00000054116, ENSG00000076201, ENSG00000099800, ENSG00000100401, ENSG00000101421, ENSG00000102858, ENSG00000102900, ENSG00000105438, ENSG00000105576, ENSG00000106636, ENSG00000107021, ENSG00000110047, ENSG00000113719, ENSG00000119655, ENSG00000122490, ENSG00000125875, ENSG00000129250, ENSG00000130164, ENSG00000140983, ENSG00000147457, ENSG0000…
2	Upregulated	0.00157	96	3120	1.58826	Cellular localization	http://amigo.geneontology.org/amigo/term/GO:0051641	ENSG00000160087, ENSG00000177479, ENSG00000198911, ENSG00000040275, ENSG00000054116, ENSG00000065308, ENSG00000076201, ENSG00000099800, ENSG00000100401, ENSG00000101421, ENSG00000102858, ENSG00000102900, ENSG00000105438, ENSG00000105576, ENSG00000106636, ENSG00000107021, ENSG00000110047, ENSG00000113719, ENSG00000116786, ENSG00000119655, ENSG00000122490, ENSG00000125875, ENSG00000126950, ENSG0000…
3	Upregulated	0.00188	84	2642	1.61993	Protein localization	http://amigo.geneontology.org/amigo/term/GO:0008104	ENSG00000160087, ENSG00000177479, ENSG00000198911, ENSG00000040275, ENSG00000065308, ENSG00000076201, ENSG00000099800, ENSG00000102900, ENSG00000105438, ENSG00000105576, ENSG00000107021, ENSG00000110047, ENSG00000116786, ENSG00000126950, ENSG00000132535, ENSG00000140497, ENSG00000149357, ENSG00000157954, ENSG00000166900, ENSG00000184840, ENSG00000185896, ENSG00000188042, ENSG00000189319, ENSG0000…
4	Upregulated	0.00188	44	1088	2.06309	Regulation of catabolic process	http://amigo.geneontology.org/amigo/term/GO:0009894	ENSG00000198911, ENSG00000071575, ENSG00000104904, ENSG00000129245, ENSG00000130311, ENSG00000164896, ENSG00000177479, ENSG00000185728, ENSG00000143437, ENSG00000158435, ENSG00000077463, ENSG00000110046, ENSG00000127445, ENSG00000147133, ENSG00000154803, ENSG00000155363, ENSG00000162889, ENSG00000169598, ENSG00000101421, ENSG00000102882, ENSG00000130164, ENSG00000144560, ENSG00000164898, ENSG0000…
5	Upregulated	0.00188	57	1695	1.86423	Vesicle-mediated transport	http://amigo.geneontology.org/amigo/term/GO:0016192	ENSG00000054116, ENSG00000076201, ENSG00000100280, ENSG00000101421, ENSG00000102858, ENSG00000105438, ENSG00000106636, ENSG00000110047, ENSG00000113719, ENSG00000118473, ENSG00000122490, ENSG00000125875, ENSG00000129250, ENSG00000130164, ENSG00000135631, ENSG00000147457, ENSG00000166900, ENSG00000167515, ENSG00000169223, ENSG00000178950, ENSG00000184840, ENSG00000188042, ENSG00000214357, ENSG0000…
6	Upregulated	0.00188	93	3133	1.54424	Macromolecule localization	http://amigo.geneontology.org/amigo/term/GO:0033036	ENSG00000160087, ENSG00000177479, ENSG00000198911, ENSG00000040275, ENSG00000065308, ENSG00000076201, ENSG00000099800, ENSG00000102900, ENSG00000105438, ENSG00000105576, ENSG00000107021, ENSG00000110047, ENSG00000116786, ENSG00000119655, ENSG00000122490, ENSG00000126950, ENSG00000130164, ENSG00000132535, ENSG00000140497, ENSG00000149357, ENSG00000149577, ENSG00000157954, ENSG00000166900, ENSG0000…
7	Upregulated	0.00188	64	1782	1.77332	Cellular protein localization	http://amigo.geneontology.org/amigo/term/GO:0034613	ENSG00000160087, ENSG00000177479, ENSG00000198911, ENSG00000040275, ENSG00000065308, ENSG00000076201, ENSG00000099800, ENSG00000102900, ENSG00000105438, ENSG00000105576, ENSG00000107021, ENSG00000110047, ENSG00000126950, ENSG00000132535, ENSG00000157954, ENSG00000166900, ENSG00000184840, ENSG00000185896, ENSG00000188042, ENSG00000189319, ENSG00000205542, ENSG00000214357, ENSG00000077463, ENSG0000…
8	Upregulated	0.00188	123	4987	1.41829	Establishment of localization	http://amigo.geneontology.org/amigo/term/GO:0051234	ENSG00000160087, ENSG00000177479, ENSG00000198911, ENSG00000040275, ENSG00000051128, ENSG00000054116, ENSG00000065308, ENSG00000076201, ENSG00000099800, ENSG00000100280, ENSG00000100401, ENSG00000101421, ENSG00000102858, ENSG00000102900, ENSG00000105438, ENSG00000105576, ENSG00000106636, ENSG00000107021, ENSG00000108846, ENSG00000110047, ENSG00000113719, ENSG00000118473, ENSG00000119655, ENSG0000…
9	Upregulated	0.00188	38	852	2.25037	Regulation of cellular localization	http://amigo.geneontology.org/amigo/term/GO:0060341	ENSG00000160087, ENSG00000177479, ENSG00000198911, ENSG00000126950, ENSG00000149503, ENSG00000178999, ENSG00000221823, ENSG00000077463, ENSG00000088888, ENSG00000100401, ENSG00000127445, ENSG00000154803, ENSG00000184900, ENSG00000088298, ENSG00000102882, ENSG00000104904, ENSG00000105221, ENSG00000110047, ENSG00000132535, ENSG00000149577, ENSG00000162878, ENSG00000164885, ENSG00000179222, ENSG0000…
10	Upregulated	0.00188	64	1791	1.7626	Cellular macromolecule localization	http://amigo.geneontology.org/amigo/term/GO:0070727	ENSG00000160087, ENSG00000177479, ENSG00000198911, ENSG00000040275, ENSG00000065308, ENSG00000076201, ENSG00000099800, ENSG00000102900, ENSG00000105438, ENSG00000105576, ENSG00000107021, ENSG00000110047, ENSG00000126950, ENSG00000132535, ENSG00000157954, ENSG00000166900, ENSG00000184840, ENSG00000185896, ENSG00000188042, ENSG00000189319, ENSG00000205542, ENSG00000214357, ENSG00000077463, ENSG0000…
11	Upregulated	0.00219	119	4823	1.42509	Transport	http://amigo.geneontology.org/amigo/term/GO:0006810	ENSG00000160087, ENSG00000177479, ENSG00000198911, ENSG00000051128, ENSG00000054116, ENSG00000076201, ENSG00000099800, ENSG00000100280, ENSG00000100401, ENSG00000101421, ENSG00000102858, ENSG00000102900, ENSG00000105438, ENSG00000105576, ENSG00000106636, ENSG00000107021, ENSG00000108846, ENSG00000110047, ENSG00000113719, ENSG00000118473, ENSG00000119655, ENSG00000122490, ENSG00000125875, ENSG0000…
12	Upregulated	0.00382	38	918	2.10725	Regulation of cellular catabolic process	http://amigo.geneontology.org/amigo/term/GO:0031329	ENSG00000198911, ENSG00000071575, ENSG00000129245, ENSG00000130311, ENSG00000164896, ENSG00000177479, ENSG00000185728, ENSG00000143437, ENSG00000158435, ENSG00000110046, ENSG00000147133, ENSG00000154803, ENSG00000155363, ENSG00000162889, ENSG00000169598, ENSG00000101421, ENSG00000102882, ENSG00000130164, ENSG00000162341, ENSG00000011405, ENSG00000061337, ENSG00000077463, ENSG00000099910, ENSG0000…
13	Upregulated	0.00737	60	1795	1.70397	Establishment of protein localization	http://amigo.geneontology.org/amigo/term/GO:0045184	ENSG00000160087, ENSG00000177479, ENSG00000198911, ENSG00000065308, ENSG00000076201, ENSG00000099800, ENSG00000102900, ENSG00000105576, ENSG00000107021, ENSG00000140497, ENSG00000166900, ENSG00000184840, ENSG00000185896, ENSG00000188042, ENSG00000189319, ENSG00000214357, ENSG00000265972, ENSG00000100280, ENSG00000077463, ENSG00000088888, ENSG00000100401, ENSG00000117984, ENSG00000132535, ENSG0000…
14	Upregulated	0.00774	57	1680	1.72772	Protein transport	http://amigo.geneontology.org/amigo/term/GO:0015031	ENSG00000160087, ENSG00000177479, ENSG00000198911, ENSG00000076201, ENSG00000099800, ENSG00000102900, ENSG00000105576, ENSG00000107021, ENSG00000140497, ENSG00000166900, ENSG00000184840, ENSG00000188042, ENSG00000189319, ENSG00000214357, ENSG00000265972, ENSG00000100280, ENSG00000077463, ENSG00000088888, ENSG00000100401, ENSG00000135631, ENSG00000065308, ENSG00000077044, ENSG00000088298, ENSG0000…
15	Upregulated	0.00888	73	2388	1.58117	Establishment of localization in cell	http://amigo.geneontology.org/amigo/term/GO:0051649	ENSG00000160087, ENSG00000177479, ENSG00000198911, ENSG00000040275, ENSG00000054116, ENSG00000076201, ENSG00000099800, ENSG00000100401, ENSG00000101421, ENSG00000102858, ENSG00000102900, ENSG00000105438, ENSG00000105576, ENSG00000106636, ENSG00000107021, ENSG00000110047, ENSG00000113719, ENSG00000119655, ENSG00000122490, ENSG00000125875, ENSG00000129250, ENSG00000130164, ENSG00000140983, ENSG0000…
16	Upregulated	0.0121	105	4181	1.41173	Positive regulation of metabolic process	http://amigo.geneontology.org/amigo/term/GO:0009893	ENSG00000006016, ENSG00000071575, ENSG00000071626, ENSG00000104904, ENSG00000105419, ENSG00000106153, ENSG00000125952, ENSG00000129245, ENSG00000130311, ENSG00000130513, ENSG00000133216, ENSG00000137575, ENSG00000147274, ENSG00000149503, ENSG00000164548, ENSG00000177479, ENSG00000185728, ENSG00000196411, ENSG00000198026, ENSG00000198911, ENSG00000143437, ENSG00000158435, ENSG00000160563, ENSG0000…
17	Upregulated	0.0147	95	3617	1.44084	Positive regulation of cellular metabolic process	http://amigo.geneontology.org/amigo/term/GO:0031325	ENSG00000006016, ENSG00000071575, ENSG00000071626, ENSG00000105419, ENSG00000106153, ENSG00000125952, ENSG00000129245, ENSG00000130311, ENSG00000130513, ENSG00000133216, ENSG00000137575, ENSG00000147274, ENSG00000149503, ENSG00000164548, ENSG00000177479, ENSG00000185728, ENSG00000196411, ENSG00000198026, ENSG00000198911, ENSG00000143437, ENSG00000158435, ENSG00000160563, ENSG00000170004, ENSG0000…
18	Upregulated	0.0187	86	3283	1.46846	Negative regulation of metabolic process	http://amigo.geneontology.org/amigo/term/GO:0009892	ENSG00000077463, ENSG00000110395, ENSG00000122565, ENSG00000129245, ENSG00000144560, ENSG00000149257, ENSG00000154803, ENSG00000155363, ENSG00000158435, ENSG00000164896, ENSG00000170004, ENSG00000173889, ENSG00000175137, ENSG00000179222, ENSG00000184897, ENSG00000185049, ENSG00000185728, ENSG00000008441, ENSG00000030582, ENSG00000101849, ENSG00000113739, ENSG00000116133, ENSG00000123374, ENSG0000…
19	Upregulated	0.029	75	2748	1.50295	Negative regulation of cellular metabolic process	http://amigo.geneontology.org/amigo/term/GO:0031324	ENSG00000077463, ENSG00000110395, ENSG00000122565, ENSG00000129245, ENSG00000144560, ENSG00000149257, ENSG00000154803, ENSG00000158435, ENSG00000170004, ENSG00000173889, ENSG00000175137, ENSG00000179222, ENSG00000184897, ENSG00000185049, ENSG00000185728, ENSG00000008441, ENSG00000101849, ENSG00000116133, ENSG00000125952, ENSG00000130164, ENSG00000133895, ENSG00000135111, ENSG00000136830, ENSG0000…
20	Upregulated	0.0304	26	589	2.17892	Autophagy	http://amigo.geneontology.org/amigo/term/GO:0006914	ENSG00000198911, ENSG00000101460, ENSG00000110046, ENSG00000139112, ENSG00000157954, ENSG00000168010, ENSG00000154803, ENSG00000173821, ENSG00000101421, ENSG00000102882, ENSG00000105401, ENSG00000117984, ENSG00000147457, ENSG00000162341, ENSG00000011405, ENSG00000061337, ENSG00000099910, ENSG00000116260, ENSG00000143384, ENSG00000152137, ENSG00000166908, ENSG00000167110, ENSG00000136888, ENSG0000…
21	Upregulated	0.0304	111	4206	1.35261	Organelle organization	http://amigo.geneontology.org/amigo/term/GO:0006996	ENSG00000160087, ENSG00000177479, ENSG00000198911, ENSG00000008083, ENSG00000040275, ENSG00000065308, ENSG00000072110, ENSG00000077549, ENSG00000099800, ENSG00000099991, ENSG00000101335, ENSG00000101421, ENSG00000101460, ENSG00000103187, ENSG00000106153, ENSG00000110046, ENSG00000110047, ENSG00000110237, ENSG00000113758, ENSG00000116786, ENSG00000118900, ENSG00000122565, ENSG00000125746, ENSG0000…
22	Upregulated	0.0304	96	3847	1.40154	Positive regulation of macromolecule metabolic process	http://amigo.geneontology.org/amigo/term/GO:0010604	ENSG00000006016, ENSG00000071575, ENSG00000071626, ENSG00000104904, ENSG00000105419, ENSG00000106153, ENSG00000125952, ENSG00000129245, ENSG00000130311, ENSG00000130513, ENSG00000137575, ENSG00000147274, ENSG00000149503, ENSG00000164548, ENSG00000177479, ENSG00000185728, ENSG00000198026, ENSG00000198911, ENSG00000158435, ENSG00000160563, ENSG00000170004, ENSG00000172534, ENSG00000178999, ENSG0000…
23	Upregulated	0.0304	25	543	2.2272	Histone modification	http://amigo.geneontology.org/amigo/term/GO:0016570	ENSG00000077463, ENSG00000101849, ENSG00000126457, ENSG00000149503, ENSG00000170468, ENSG00000185787, ENSG00000198026, ENSG00000105393, ENSG00000133895, ENSG00000172534, ENSG00000123374, ENSG00000134574, ENSG00000160310, ENSG00000163840, ENSG00000170004, ENSG00000008083, ENSG00000147133, ENSG00000154803, ENSG00000164885, ENSG00000168137, ENSG00000178999, ENSG00000185049, ENSG00000102882, ENSG0000…
24	Upregulated	0.0304	89	3403	1.42304	Positive regulation of nitrogen compound metabolic process	http://amigo.geneontology.org/amigo/term/GO:0051173	ENSG00000006016, ENSG00000071575, ENSG00000071626, ENSG00000104904, ENSG00000105419, ENSG00000106153, ENSG00000125952, ENSG00000129245, ENSG00000130311, ENSG00000130513, ENSG00000137575, ENSG00000147274, ENSG00000149503, ENSG00000164548, ENSG00000177479, ENSG00000185728, ENSG00000198026, ENSG00000198911, ENSG00000143437, ENSG00000158435, ENSG00000160563, ENSG00000170004, ENSG00000172534, ENSG0000…
25	Upregulated	0.0304	26	589	2.17892	Process utilizing autophagic mechanism	http://amigo.geneontology.org/amigo/term/GO:0061919	ENSG00000198911, ENSG00000101460, ENSG00000110046, ENSG00000139112, ENSG00000157954, ENSG00000168010, ENSG00000154803, ENSG00000173821, ENSG00000101421, ENSG00000102882, ENSG00000105401, ENSG00000117984, ENSG00000147457, ENSG00000162341, ENSG00000011405, ENSG00000061337, ENSG00000099910, ENSG00000116260, ENSG00000143384, ENSG00000152137, ENSG00000166908, ENSG00000167110, ENSG00000136888, ENSG0000…
26	Upregulated	0.0351	36	934	1.86983	Intracellular protein transport	http://amigo.geneontology.org/amigo/term/GO:0006886	ENSG00000160087, ENSG00000177479, ENSG00000198911, ENSG00000076201, ENSG00000099800, ENSG00000102900, ENSG00000105576, ENSG00000107021, ENSG00000166900, ENSG00000184840, ENSG00000188042, ENSG00000189319, ENSG00000077463, ENSG00000088888, ENSG00000100401, ENSG00000065308, ENSG00000088298, ENSG00000100280, ENSG00000100906, ENSG00000104904, ENSG00000105221, ENSG00000164885, ENSG00000167110, ENSG0000…
27	Upregulated	0.0351	18	335	2.59735	Macroautophagy	http://amigo.geneontology.org/amigo/term/GO:0016236	ENSG00000101460, ENSG00000110046, ENSG00000139112, ENSG00000157954, ENSG00000168010, ENSG00000173821, ENSG00000101421, ENSG00000102882, ENSG00000105401, ENSG00000117984, ENSG00000147457, ENSG00000061337, ENSG00000116260, ENSG00000152137, ENSG00000166908, ENSG00000136888, ENSG00000185344, ENSG00000164885
28	Upregulated	0.0369	11	160	3.60627	Response to unfolded protein	http://amigo.geneontology.org/amigo/term/GO:0006986	ENSG00000044574, ENSG00000152137, ENSG00000137504, ENSG00000196396, ENSG00000088298, ENSG00000113739, ENSG00000128965, ENSG00000157613, ENSG00000160087, ENSG00000168936, ENSG00000149257
29	Upregulated	0.0369	9	117	4.28865	Regulation of receptor-mediated endocytosis	http://amigo.geneontology.org/amigo/term/GO:0048259	ENSG00000061938, ENSG00000118473, ENSG00000132535, ENSG00000221823, ENSG00000077044, ENSG00000110395, ENSG00000135404, ENSG00000137575, ENSG00000165119
30	Upregulated	0.0369	23	591	2.24952	Regulation of vesicle-mediated transport	http://amigo.geneontology.org/amigo/term/GO:0060627	ENSG00000061938, ENSG00000196396, ENSG00000102882, ENSG00000105221, ENSG00000110047, ENSG00000118473, ENSG00000132535, ENSG00000140545, ENSG00000162341, ENSG00000162878, ENSG00000164885, ENSG00000169223, ENSG00000221823, ENSG00000076201, ENSG00000077044, ENSG00000110395, ENSG00000124145, ENSG00000125875, ENSG00000135404, ENSG00000137575, ENSG00000165119, ENSG00000185896, ENSG00000187555
31	Upregulated	0.0432	37	977	1.8159	Protein localization to organelle	http://amigo.geneontology.org/amigo/term/GO:0033365	ENSG00000160087, ENSG00000177479, ENSG00000198911, ENSG00000040275, ENSG00000065308, ENSG00000076201, ENSG00000099800, ENSG00000102900, ENSG00000105438, ENSG00000105576, ENSG00000185896, ENSG00000189319, ENSG00000214357, ENSG00000088888, ENSG00000100401, ENSG00000127445, ENSG00000154803, ENSG00000184900, ENSG00000213465, ENSG00000008083, ENSG00000077463, ENSG00000100906, ENSG00000132535, ENSG0000…
32	Upregulated	0.0534	24	634	2.11968	Endocytosis	http://amigo.geneontology.org/amigo/term/GO:0006897	ENSG00000110047, ENSG00000118473, ENSG00000130164, ENSG00000178950, ENSG00000214357, ENSG00000061938, ENSG00000157193, ENSG00000162341, ENSG00000196396, ENSG00000011028, ENSG00000011405, ENSG00000077044, ENSG00000102882, ENSG00000132535, ENSG00000140545, ENSG00000159674, ENSG00000162889, ENSG00000164885, ENSG00000221823, ENSG00000110395, ENSG00000135404, ENSG00000137575, ENSG00000165119, ENSG0000…
33	Upregulated	0.0534	18	369	2.43448	Regulation of autophagy	http://amigo.geneontology.org/amigo/term/GO:0010506	ENSG00000198911, ENSG00000110046, ENSG00000154803, ENSG00000101421, ENSG00000102882, ENSG00000162341, ENSG00000011405, ENSG00000061337, ENSG00000099910, ENSG00000116260, ENSG00000143384, ENSG00000152137, ENSG00000166908, ENSG00000167110, ENSG00000136888, ENSG00000185344, ENSG00000164885, ENSG00000197746
34	Upregulated	0.0534	18	351	2.45882	Regulation of intracellular transport	http://amigo.geneontology.org/amigo/term/GO:0032386	ENSG00000160087, ENSG00000177479, ENSG00000198911, ENSG00000077463, ENSG00000088888, ENSG00000100401, ENSG00000088298, ENSG00000102882, ENSG00000104904, ENSG00000105221, ENSG00000110047, ENSG00000164885, ENSG00000076201, ENSG00000125875, ENSG00000185896, ENSG00000187555, ENSG00000196396, ENSG00000166949
35	Upregulated	0.0534	13	210	2.99295	Positive regulation of intracellular transport	http://amigo.geneontology.org/amigo/term/GO:0032388	ENSG00000160087, ENSG00000177479, ENSG00000198911, ENSG00000077463, ENSG00000088888, ENSG00000088298, ENSG00000104904, ENSG00000105221, ENSG00000110047, ENSG00000164885, ENSG00000076201, ENSG00000125875, ENSG00000166949
36	Upregulated	0.0534	7	67	5.03268	Maintenance of protein location in cell	http://amigo.geneontology.org/amigo/term/GO:0032507	ENSG00000105438, ENSG00000205542, ENSG00000100401, ENSG00000213465, ENSG00000113758, ENSG00000164885, ENSG00000044574
37	Upregulated	0.0534	17	328	2.52415	Protein localization to nucleus	http://amigo.geneontology.org/amigo/term/GO:0034504	ENSG00000102900, ENSG00000105576, ENSG00000189319, ENSG00000088888, ENSG00000100401, ENSG00000127445, ENSG00000154803, ENSG00000184900, ENSG00000213465, ENSG00000077463, ENSG00000100906, ENSG00000164885, ENSG00000179222, ENSG00000221823, ENSG00000265972, ENSG00000163840, ENSG00000166949
38	Upregulated	0.0534	71	2509	1.46359	Regulation of cellular component organization	http://amigo.geneontology.org/amigo/term/GO:0051128	ENSG00000198911, ENSG00000061337, ENSG00000077549, ENSG00000103187, ENSG00000113758, ENSG00000116786, ENSG00000125753, ENSG00000129245, ENSG00000140983, ENSG00000149136, ENSG00000205542, ENSG00000149503, ENSG00000178999, ENSG00000030582, ENSG00000061938, ENSG00000110046, ENSG00000123374, ENSG00000125746, ENSG00000135723, ENSG00000144560, ENSG00000154803, ENSG00000157227, ENSG00000166949, ENSG0000…
39	Upregulated	0.0534	3	8	17.563	Positive regulation of protein glycosylation	http://amigo.geneontology.org/amigo/term/GO:0060050	ENSG00000009830, ENSG00000130714, ENSG00000167110
40	Upregulated	0.0589	74	2805	1.43927	Catabolic process	http://amigo.geneontology.org/amigo/term/GO:0009056	ENSG00000198911, ENSG00000044574, ENSG00000054983, ENSG00000071575, ENSG00000076201, ENSG00000088298, ENSG00000099804, ENSG00000099910, ENSG00000101193, ENSG00000101460, ENSG00000104904, ENSG00000107341, ENSG00000110046, ENSG00000121067, ENSG00000128965, ENSG00000129245, ENSG00000130311, ENSG00000139112, ENSG00000140374, ENSG00000157227, ENSG00000157954, ENSG00000158435, ENSG00000160087, ENSG0000…
41	Upregulated	0.0589	79	3269	1.41559	Response to organic substance	http://amigo.geneontology.org/amigo/term/GO:0010033	ENSG00000006016, ENSG00000044574, ENSG00000088298, ENSG00000099194, ENSG00000117525, ENSG00000130513, ENSG00000135404, ENSG00000137575, ENSG00000149357, ENSG00000152137, ENSG00000154803, ENSG00000160087, ENSG00000162889, ENSG00000166949, ENSG00000088888, ENSG00000137504, ENSG00000143437, ENSG00000077044, ENSG00000100906, ENSG00000102882, ENSG00000127445, ENSG00000133059, ENSG00000143384, ENSG0000…
42	Upregulated	0.0589	36	1222	1.77532	Negative regulation of molecular function	http://amigo.geneontology.org/amigo/term/GO:0044092	ENSG00000110395, ENSG00000149257, ENSG00000175137, ENSG00000221823, ENSG00000100906, ENSG00000116133, ENSG00000127445, ENSG00000133895, ENSG00000137193, ENSG00000147133, ENSG00000160310, ENSG00000167110, ENSG00000178999, ENSG00000184900, ENSG00000187555, ENSG00000205542, ENSG00000213465, ENSG00000061938, ENSG00000099860, ENSG00000099991, ENSG00000102882, ENSG00000104904, ENSG00000114270, ENSG0000…
43	Upregulated	0.0727	10	142	3.41503	Endoplasmic reticulum to Golgi vesicle-mediated transport	http://amigo.geneontology.org/amigo/term/GO:0006888	ENSG00000054116, ENSG00000105438, ENSG00000106636, ENSG00000113719, ENSG00000125875, ENSG00000167515, ENSG00000169223, ENSG00000184840, ENSG00000114650, ENSG00000167110
44	Upregulated	0.0761	97	4821	1.33797	Response to chemical	http://amigo.geneontology.org/amigo/term/GO:0042221	ENSG00000006016, ENSG00000044574, ENSG00000067141, ENSG00000088298, ENSG00000099194, ENSG00000117525, ENSG00000125753, ENSG00000130513, ENSG00000133216, ENSG00000135404, ENSG00000137575, ENSG00000149357, ENSG00000152137, ENSG00000154803, ENSG00000160087, ENSG00000162889, ENSG00000166949, ENSG00000178773, ENSG00000196411, ENSG00000088888, ENSG00000105698, ENSG00000137504, ENSG00000143437, ENSG0000…
45	Upregulated	0.0845	8	99	3.99809	Maintenance of protein location	http://amigo.geneontology.org/amigo/term/GO:0045185	ENSG00000105438, ENSG00000205542, ENSG00000100401, ENSG00000100906, ENSG00000113758, ENSG00000213465, ENSG00000164885, ENSG00000044574
46	Upregulated	0.092	11	195	3.06656	Response to topologically incorrect protein	http://amigo.geneontology.org/amigo/term/GO:0035966	ENSG00000044574, ENSG00000152137, ENSG00000137504, ENSG00000196396, ENSG00000088298, ENSG00000113739, ENSG00000128965, ENSG00000157613, ENSG00000160087, ENSG00000168936, ENSG00000149257
47	Upregulated	0.093	5	33	6.40319	Histone phosphorylation	http://amigo.geneontology.org/amigo/term/GO:0016572	ENSG00000149503, ENSG00000123374, ENSG00000164885, ENSG00000178999, ENSG00000102882
48	Upregulated	0.1	65	2402	1.44768	Cellular catabolic process	http://amigo.geneontology.org/amigo/term/GO:0044248	ENSG00000198911, ENSG00000044574, ENSG00000054983, ENSG00000071575, ENSG00000076201, ENSG00000088298, ENSG00000099804, ENSG00000099910, ENSG00000101193, ENSG00000101460, ENSG00000107341, ENSG00000110046, ENSG00000121067, ENSG00000128965, ENSG00000129245, ENSG00000130311, ENSG00000139112, ENSG00000140374, ENSG00000157954, ENSG00000158435, ENSG00000160087, ENSG00000164896, ENSG00000168010, ENSG0000…
49	Upregulated	0.1	72	2795	1.41176	Regulation of protein metabolic process	http://amigo.geneontology.org/amigo/term/GO:0051246	ENSG00000006016, ENSG00000071575, ENSG00000104904, ENSG00000110395, ENSG00000121067, ENSG00000129245, ENSG00000130311, ENSG00000130513, ENSG00000137575, ENSG00000149257, ENSG00000149503, ENSG00000158435, ENSG00000175137, ENSG00000177479, ENSG00000185728, ENSG00000198026, ENSG00000178999, ENSG00000034152, ENSG00000061938, ENSG00000088888, ENSG00000116133, ENSG00000117525, ENSG00000117984, ENSG0000…
50	Upregulated	0.1	37	1150	1.69227	Circulatory system development	http://amigo.geneontology.org/amigo/term/GO:0072359	ENSG00000133216, ENSG00000135111, ENSG00000173821, ENSG00000196411, ENSG00000117525, ENSG00000137193, ENSG00000008083, ENSG00000034152, ENSG00000070614, ENSG00000071242, ENSG00000077463, ENSG00000100280, ENSG00000102882, ENSG00000104812, ENSG00000116741, ENSG00000117298, ENSG00000126457, ENSG00000127837, ENSG00000130164, ENSG00000130635, ENSG00000140545, ENSG00000144560, ENSG00000157227, ENSG0000…
51	Downregulated	7.97e-09	21	178	7.0082	Cytoplasmic translation	http://amigo.geneontology.org/amigo/term/GO:0002181	ENSG00000071082, ENSG00000084623, ENSG00000111832, ENSG00000114391, ENSG00000149100, ENSG00000162244, ENSG00000163584, ENSG00000163682, ENSG00000168028, ENSG00000169714, ENSG00000083845, ENSG00000108298, ENSG00000134419, ENSG00000172809, ENSG00000177954, ENSG00000186468, ENSG00000197728, ENSG00000197958, ENSG00000204628, ENSG00000067248, ENSG00000174953
52	Downregulated	0.000159	34	784	2.73884	Translation	http://amigo.geneontology.org/amigo/term/GO:0006412	ENSG00000071082, ENSG00000083845, ENSG00000084623, ENSG00000111832, ENSG00000114391, ENSG00000149100, ENSG00000152332, ENSG00000156508, ENSG00000162244, ENSG00000163584, ENSG00000163682, ENSG00000164163, ENSG00000168028, ENSG00000169714, ENSG00000173674, ENSG00000186468, ENSG00000187840, ENSG00000197958, ENSG00000204628, ENSG00000108298, ENSG00000134419, ENSG00000136897, ENSG00000172586, ENSG0000…
53	Downregulated	0.000229	34	814	2.65156	Peptide biosynthetic process	http://amigo.geneontology.org/amigo/term/GO:0043043	ENSG00000071082, ENSG00000083845, ENSG00000084623, ENSG00000111832, ENSG00000114391, ENSG00000149100, ENSG00000152332, ENSG00000156508, ENSG00000162244, ENSG00000163584, ENSG00000163682, ENSG00000164163, ENSG00000168028, ENSG00000169714, ENSG00000173674, ENSG00000186468, ENSG00000187840, ENSG00000197958, ENSG00000204628, ENSG00000108298, ENSG00000134419, ENSG00000136897, ENSG00000172586, ENSG0000…
54	Downregulated	0.00105	36	999	2.3569	Peptide metabolic process	http://amigo.geneontology.org/amigo/term/GO:0006518	ENSG00000071082, ENSG00000083845, ENSG00000084623, ENSG00000111832, ENSG00000114391, ENSG00000114902, ENSG00000149100, ENSG00000152332, ENSG00000156508, ENSG00000162244, ENSG00000163584, ENSG00000163682, ENSG00000164163, ENSG00000168028, ENSG00000169714, ENSG00000173674, ENSG00000186468, ENSG00000187840, ENSG00000197958, ENSG00000204628, ENSG00000108298, ENSG00000134419, ENSG00000136897, ENSG0000…
55	Downregulated	0.00105	20	346	3.47253	Mitotic nuclear division	http://amigo.geneontology.org/amigo/term/GO:0140014	ENSG00000080986, ENSG00000108055, ENSG00000113810, ENSG00000129810, ENSG00000130177, ENSG00000136824, ENSG00000137807, ENSG00000163535, ENSG00000164109, ENSG00000164114, ENSG00000184661, ENSG00000204899, ENSG00000075624, ENSG00000138778, ENSG00000161800, ENSG00000166851, ENSG00000114391, ENSG00000138182, ENSG00000133302, ENSG00000146247
56	Downregulated	0.00112	37	996	2.27731	Mitotic cell cycle	http://amigo.geneontology.org/amigo/term/GO:0000278	ENSG00000080986, ENSG00000108055, ENSG00000113328, ENSG00000113810, ENSG00000123975, ENSG00000129810, ENSG00000130177, ENSG00000135046, ENSG00000136824, ENSG00000137807, ENSG00000138778, ENSG00000145386, ENSG00000154640, ENSG00000163535, ENSG00000164109, ENSG00000164114, ENSG00000166851, ENSG00000184661, ENSG00000204899, ENSG00000075624, ENSG00000112312, ENSG00000161800, ENSG00000084073, ENSG0000…
57	Downregulated	0.00112	35	959	2.35441	Amide biosynthetic process	http://amigo.geneontology.org/amigo/term/GO:0043604	ENSG00000071082, ENSG00000083845, ENSG00000084623, ENSG00000111832, ENSG00000114391, ENSG00000149100, ENSG00000152332, ENSG00000156508, ENSG00000162244, ENSG00000163584, ENSG00000163682, ENSG00000164163, ENSG00000168028, ENSG00000169714, ENSG00000173674, ENSG00000186468, ENSG00000187840, ENSG00000197958, ENSG00000204628, ENSG00000108298, ENSG00000134419, ENSG00000136897, ENSG00000172586, ENSG0000…
58	Downregulated	0.00142	21	417	3.18366	Non-membrane-bounded organelle assembly	http://amigo.geneontology.org/amigo/term/GO:0140694	ENSG00000083845, ENSG00000137807, ENSG00000164114, ENSG00000168028, ENSG00000170860, ENSG00000177954, ENSG00000197498, ENSG00000204899, ENSG00000138778, ENSG00000161800, ENSG00000166851, ENSG00000066279, ENSG00000080986, ENSG00000114391, ENSG00000165410, ENSG00000172809, ENSG00000067248, ENSG00000108055, ENSG00000141027, ENSG00000186468, ENSG00000205250
59	Downregulated	0.00272	28	689	2.52017	Cell division	http://amigo.geneontology.org/amigo/term/GO:0051301	ENSG00000130177, ENSG00000137100, ENSG00000164114, ENSG00000166851, ENSG00000161800, ENSG00000038219, ENSG00000066279, ENSG00000080986, ENSG00000108055, ENSG00000113328, ENSG00000113810, ENSG00000123975, ENSG00000129810, ENSG00000136824, ENSG00000137807, ENSG00000138182, ENSG00000138778, ENSG00000145386, ENSG00000150630, ENSG00000163535, ENSG00000164109, ENSG00000173465, ENSG00000184661, ENSG0000…
60	Downregulated	0.00581	22	514	2.77802	Nuclear division	http://amigo.geneontology.org/amigo/term/GO:0000280	ENSG00000080986, ENSG00000108055, ENSG00000113810, ENSG00000129810, ENSG00000130177, ENSG00000136824, ENSG00000137807, ENSG00000163535, ENSG00000164109, ENSG00000164114, ENSG00000184661, ENSG00000204899, ENSG00000075624, ENSG00000138778, ENSG00000161800, ENSG00000166851, ENSG00000066279, ENSG00000114391, ENSG00000123975, ENSG00000138182, ENSG00000133302, ENSG00000146247
61	Downregulated	0.00582	31	825	2.26628	Mitotic cell cycle process	http://amigo.geneontology.org/amigo/term/GO:1903047	ENSG00000080986, ENSG00000108055, ENSG00000113328, ENSG00000113810, ENSG00000129810, ENSG00000130177, ENSG00000135046, ENSG00000136824, ENSG00000137807, ENSG00000145386, ENSG00000163535, ENSG00000164109, ENSG00000164114, ENSG00000184661, ENSG00000204899, ENSG00000075624, ENSG00000138778, ENSG00000161800, ENSG00000166851, ENSG00000084073, ENSG00000114391, ENSG00000123975, ENSG00000132646, ENSG0000…
62	Downregulated	0.00713	14	209	3.76706	Mitotic sister chromatid segregation	http://amigo.geneontology.org/amigo/term/GO:0000070	ENSG00000080986, ENSG00000108055, ENSG00000113810, ENSG00000129810, ENSG00000130177, ENSG00000136824, ENSG00000137807, ENSG00000163535, ENSG00000164109, ENSG00000075624, ENSG00000138778, ENSG00000161800, ENSG00000166851, ENSG00000133302
63	Downregulated	0.00935	39	1259	1.97084	Cellular macromolecule biosynthetic process	http://amigo.geneontology.org/amigo/term/GO:0034645	ENSG00000057663, ENSG00000071082, ENSG00000083845, ENSG00000084623, ENSG00000111832, ENSG00000114391, ENSG00000139324, ENSG00000149100, ENSG00000152332, ENSG00000153989, ENSG00000156508, ENSG00000162244, ENSG00000163584, ENSG00000163682, ENSG00000163754, ENSG00000164163, ENSG00000168028, ENSG00000169714, ENSG00000173674, ENSG00000186468, ENSG00000187840, ENSG00000197958, ENSG00000204628, ENSG0000…
64	Downregulated	0.0172	22	564	2.52943	Organelle fission	http://amigo.geneontology.org/amigo/term/GO:0048285	ENSG00000080986, ENSG00000108055, ENSG00000113810, ENSG00000129810, ENSG00000130177, ENSG00000136824, ENSG00000137807, ENSG00000163535, ENSG00000164109, ENSG00000164114, ENSG00000184661, ENSG00000204899, ENSG00000075624, ENSG00000138778, ENSG00000161800, ENSG00000166851, ENSG00000066279, ENSG00000114391, ENSG00000123975, ENSG00000138182, ENSG00000133302, ENSG00000146247
65	Downregulated	0.0216	14	238	3.33106	Sister chromatid segregation	http://amigo.geneontology.org/amigo/term/GO:0000819	ENSG00000080986, ENSG00000108055, ENSG00000113810, ENSG00000129810, ENSG00000130177, ENSG00000136824, ENSG00000137807, ENSG00000163535, ENSG00000164109, ENSG00000075624, ENSG00000138778, ENSG00000161800, ENSG00000166851, ENSG00000133302
66	Downregulated	0.0216	7	63	6.54098	Ribosome assembly	http://amigo.geneontology.org/amigo/term/GO:0042255	ENSG00000083845, ENSG00000168028, ENSG00000177954, ENSG00000197498, ENSG00000114391, ENSG00000172809, ENSG00000067248
67	Downregulated	0.025	37	1301	1.89776	Cellular amide metabolic process	http://amigo.geneontology.org/amigo/term/GO:0043603	ENSG00000071082, ENSG00000083845, ENSG00000084623, ENSG00000111832, ENSG00000114391, ENSG00000114902, ENSG00000149100, ENSG00000152332, ENSG00000156508, ENSG00000162244, ENSG00000163584, ENSG00000163682, ENSG00000164163, ENSG00000168028, ENSG00000169714, ENSG00000173674, ENSG00000186468, ENSG00000187840, ENSG00000197958, ENSG00000204628, ENSG00000108298, ENSG00000134419, ENSG00000136897, ENSG0000…
68	Downregulated	0.025	10	133	4.28279	Regulation of chromosome segregation	http://amigo.geneontology.org/amigo/term/GO:0051983	ENSG00000130177, ENSG00000164109, ENSG00000184661, ENSG00000075624, ENSG00000080986, ENSG00000166851, ENSG00000113810, ENSG00000136824, ENSG00000138778, ENSG00000163029
69	Downregulated	0.0295	16	378	2.87516	Positive regulation of cell cycle	http://amigo.geneontology.org/amigo/term/GO:0045787	ENSG00000130177, ENSG00000135046, ENSG00000134419, ENSG00000161800, ENSG00000164109, ENSG00000113810, ENSG00000114315, ENSG00000123975, ENSG00000136824, ENSG00000138182, ENSG00000080986, ENSG00000133302, ENSG00000137807, ENSG00000187840, ENSG00000137710, ENSG00000146247
70	Downregulated	0.0295	49	1888	1.68785	Organonitrogen compound biosynthetic process	http://amigo.geneontology.org/amigo/term/GO:1901566	ENSG00000057663, ENSG00000071082, ENSG00000083845, ENSG00000084623, ENSG00000111832, ENSG00000114391, ENSG00000128050, ENSG00000139324, ENSG00000149100, ENSG00000152332, ENSG00000153989, ENSG00000156508, ENSG00000162244, ENSG00000163584, ENSG00000163682, ENSG00000164163, ENSG00000165996, ENSG00000167863, ENSG00000168028, ENSG00000169714, ENSG00000173674, ENSG00000186468, ENSG00000187840, ENSG0000…
71	Downregulated	0.0325	50	1937	1.6643	Cell cycle	http://amigo.geneontology.org/amigo/term/GO:0007049	ENSG00000080986, ENSG00000092470, ENSG00000108055, ENSG00000112312, ENSG00000113328, ENSG00000113810, ENSG00000123975, ENSG00000129810, ENSG00000130177, ENSG00000135046, ENSG00000136824, ENSG00000137100, ENSG00000137807, ENSG00000138778, ENSG00000145386, ENSG00000154640, ENSG00000163535, ENSG00000164109, ENSG00000164114, ENSG00000166851, ENSG00000184661, ENSG00000204899, ENSG00000075624, ENSG0000…
72	Downregulated	0.0328	16	327	2.82576	Ribosome biogenesis	http://amigo.geneontology.org/amigo/term/GO:0042254	ENSG00000083845, ENSG00000089048, ENSG00000105171, ENSG00000117395, ENSG00000164163, ENSG00000164346, ENSG00000168028, ENSG00000177954, ENSG00000197498, ENSG00000055044, ENSG00000114391, ENSG00000120800, ENSG00000148688, ENSG00000172809, ENSG00000067248, ENSG00000088930
73	Downregulated	0.0333	38	1321	1.8269	Cell cycle process	http://amigo.geneontology.org/amigo/term/GO:0022402	ENSG00000080986, ENSG00000092470, ENSG00000108055, ENSG00000113328, ENSG00000113810, ENSG00000129810, ENSG00000130177, ENSG00000135046, ENSG00000136824, ENSG00000137100, ENSG00000137807, ENSG00000145386, ENSG00000163535, ENSG00000164109, ENSG00000164114, ENSG00000166851, ENSG00000184661, ENSG00000204899, ENSG00000075624, ENSG00000112312, ENSG00000138778, ENSG00000161800, ENSG00000066279, ENSG0000…
74	Downregulated	0.0344	4	17	12.8484	Ribosomal small subunit assembly	http://amigo.geneontology.org/amigo/term/GO:0000028	ENSG00000083845, ENSG00000168028, ENSG00000177954, ENSG00000172809
75	Downregulated	0.0592	9	140	4.05738	Translational initiation	http://amigo.geneontology.org/amigo/term/GO:0006413	ENSG00000084623, ENSG00000149100, ENSG00000152332, ENSG00000164163, ENSG00000173674, ENSG00000187840, ENSG00000083845, ENSG00000082153, ENSG00000067248
76	Downregulated	0.0607	9	144	4.0221	Spindle assembly	http://amigo.geneontology.org/amigo/term/GO:0051225	ENSG00000137807, ENSG00000164114, ENSG00000204899, ENSG00000161800, ENSG00000166851, ENSG00000066279, ENSG00000080986, ENSG00000108055, ENSG00000141027
77	Downregulated	0.0763	32	1082	1.84785	RNA processing	http://amigo.geneontology.org/amigo/term/GO:0006396	ENSG00000087302, ENSG00000089048, ENSG00000105171, ENSG00000106355, ENSG00000115875, ENSG00000117395, ENSG00000120688, ENSG00000137776, ENSG00000148688, ENSG00000164346, ENSG00000165494, ENSG00000170860, ENSG00000176261, ENSG00000196504, ENSG00000197498, ENSG00000108654, ENSG00000109971, ENSG00000112739, ENSG00000113649, ENSG00000197728, ENSG00000084073, ENSG00000088930, ENSG00000120800, ENSG0000…
78	Downregulated	0.0763	34	1213	1.80514	Regulation of cell cycle	http://amigo.geneontology.org/amigo/term/GO:0051726	ENSG00000092470, ENSG00000112312, ENSG00000113328, ENSG00000123975, ENSG00000130177, ENSG00000135046, ENSG00000145386, ENSG00000154640, ENSG00000164109, ENSG00000164114, ENSG00000166851, ENSG00000184661, ENSG00000075624, ENSG00000080986, ENSG00000134419, ENSG00000161800, ENSG00000204628, ENSG00000066279, ENSG00000084073, ENSG00000109971, ENSG00000113810, ENSG00000114315, ENSG00000136104, ENSG0000…

## Sheet: MB1 KEGG
	group	FDR	nGenes	Pathway size	Fold enriched	Pathway	URL	Genes
1	Downregulated	0.000172	14	134	4.89518	Ribosome	http://www.genome.jp/kegg-bin/show_pathway?hsa03010	ENSG00000163584, ENSG00000168028, ENSG00000163682, ENSG00000197958, ENSG00000108298, ENSG00000114391, ENSG00000162244, ENSG00000071082, ENSG00000172809, ENSG00000083845, ENSG00000134419, ENSG00000186468, ENSG00000197728, ENSG00000177954
2	Downregulated	0.000515	18	266	3.38897	Parkinson disease	http://www.genome.jp/kegg-bin/show_pathway?hsa05012	ENSG00000167863, ENSG00000087460, ENSG00000184076, ENSG00000170759, ENSG00000165264, ENSG00000109390, ENSG00000151366, ENSG00000154723, ENSG00000172115, ENSG00000129084, ENSG00000041357, ENSG00000143106, ENSG00000173692, ENSG00000197170, ENSG00000136810, ENSG00000165637, ENSG00000178741, ENSG00000163636
3	Downregulated	0.000609	15	232	3.78264	Coronavirus disease-COVID-19	http://www.genome.jp/kegg-bin/show_pathway?hsa05171	ENSG00000163584, ENSG00000168028, ENSG00000163682, ENSG00000197958, ENSG00000108298, ENSG00000114391, ENSG00000162244, ENSG00000071082, ENSG00000172809, ENSG00000083845, ENSG00000134419, ENSG00000186468, ENSG00000197728, ENSG00000177954, ENSG00000099250
4	Downregulated	0.00266	18	306	2.85864	Huntington disease	http://www.genome.jp/kegg-bin/show_pathway?hsa05016	ENSG00000167863, ENSG00000137100, ENSG00000184076, ENSG00000170759, ENSG00000165264, ENSG00000109390, ENSG00000151366, ENSG00000164294, ENSG00000154723, ENSG00000101333, ENSG00000172115, ENSG00000129084, ENSG00000041357, ENSG00000143106, ENSG00000173692, ENSG00000197170, ENSG00000165637, ENSG00000178741
5	Downregulated	0.00266	16	273	3.05387	Prion disease	http://www.genome.jp/kegg-bin/show_pathway?hsa05020	ENSG00000167863, ENSG00000184076, ENSG00000109971, ENSG00000170759, ENSG00000165264, ENSG00000109390, ENSG00000151366, ENSG00000154723, ENSG00000172115, ENSG00000129084, ENSG00000041357, ENSG00000143106, ENSG00000173692, ENSG00000197170, ENSG00000165637, ENSG00000178741
6	Downregulated	0.00467	19	364	2.56679	Amyotrophic lateral sclerosis	http://www.genome.jp/kegg-bin/show_pathway?hsa05014	ENSG00000167863, ENSG00000137100, ENSG00000184076, ENSG00000170759, ENSG00000165264, ENSG00000109390, ENSG00000151366, ENSG00000164294, ENSG00000154723, ENSG00000172115, ENSG00000129084, ENSG00000041357, ENSG00000143106, ENSG00000173692, ENSG00000197170, ENSG00000075624, ENSG00000115875, ENSG00000178741, ENSG00000163636
7	Downregulated	0.0108	10	134	3.64991	Oxidative phosphorylation	http://www.genome.jp/kegg-bin/show_pathway?hsa00190	ENSG00000167863, ENSG00000184076, ENSG00000165264, ENSG00000109390, ENSG00000151366, ENSG00000100554, ENSG00000154723, ENSG00000172115, ENSG00000180817, ENSG00000178741
8	Downregulated	0.0108	21	476	2.25203	Pathways of neurodegeneration-multiple diseases	http://www.genome.jp/kegg-bin/show_pathway?hsa05022	ENSG00000167863, ENSG00000137100, ENSG00000107984, ENSG00000184076, ENSG00000170759, ENSG00000165264, ENSG00000109390, ENSG00000151366, ENSG00000164294, ENSG00000154723, ENSG00000101333, ENSG00000172115, ENSG00000129084, ENSG00000041357, ENSG00000143106, ENSG00000173692, ENSG00000197170, ENSG00000165637, ENSG00000162909, ENSG00000178741, ENSG00000163636
9	Downregulated	0.0109	18	384	2.40052	Alzheimer disease	http://www.genome.jp/kegg-bin/show_pathway?hsa05010	ENSG00000167863, ENSG00000107984, ENSG00000184076, ENSG00000170759, ENSG00000165264, ENSG00000109390, ENSG00000151366, ENSG00000154723, ENSG00000101333, ENSG00000172115, ENSG00000129084, ENSG00000041357, ENSG00000143106, ENSG00000173692, ENSG00000197170, ENSG00000165637, ENSG00000162909, ENSG00000178741
10	Downregulated	0.0273	5	46	6.11897	Proteasome	http://www.genome.jp/kegg-bin/show_pathway?hsa03050	ENSG00000129084, ENSG00000041357, ENSG00000143106, ENSG00000173692, ENSG00000197170
11	Downregulated	0.0292	4	23	7.92553	Protein export	http://www.genome.jp/kegg-bin/show_pathway?hsa03060	ENSG00000114902, ENSG00000143742, ENSG00000182934, ENSG00000008952
12	Downregulated	0.051	9	142	3.04456	Spinocerebellar ataxia	http://www.genome.jp/kegg-bin/show_pathway?hsa05017	ENSG00000130638, ENSG00000101333, ENSG00000172115, ENSG00000129084, ENSG00000041357, ENSG00000143106, ENSG00000173692, ENSG00000197170, ENSG00000165637
13	Downregulated	0.052	11	203	2.63046	Diabetic cardiomyopathy	http://www.genome.jp/kegg-bin/show_pathway?hsa05415	ENSG00000167863, ENSG00000184076, ENSG00000165264, ENSG00000109390, ENSG00000151366, ENSG00000154723, ENSG00000101333, ENSG00000213639, ENSG00000186298, ENSG00000165637, ENSG00000178741
14	Downregulated	0.0586	8	131	3.17021	Oocyte meiosis	http://www.genome.jp/kegg-bin/show_pathway?hsa04114	ENSG00000129810, ENSG00000164109, ENSG00000166851, ENSG00000213639, ENSG00000186298, ENSG00000128245, ENSG00000130177, ENSG00000108055

## Sheet: MC1 BP GO
	group	FDR	nGenes	Pathway size	Fold enriched	Pathway	URL	Genes
1	Upregulated	4.15e-07	87	1088	2.01984	Regulation of catabolic process	http://amigo.geneontology.org/amigo/term/GO:0009894	ENSG00000070770, ENSG00000198911, ENSG00000071575, ENSG00000100234, ENSG00000100330, ENSG00000100354, ENSG00000104904, ENSG00000112773, ENSG00000114416, ENSG00000129245, ENSG00000135870, ENSG00000164896, ENSG00000165507, ENSG00000172530, ENSG00000177479, ENSG00000180304, ENSG00000185728, ENSG00000198791, ENSG00000213923, ENSG00000143437, ENSG00000005007, ENSG00000009307, ENSG00000011465, ENSG0000…
2	Upregulated	4.15e-07	206	3847	1.48913	Positive regulation of macromolecule metabolic process	http://amigo.geneontology.org/amigo/term/GO:0010604	ENSG00000006016, ENSG00000008324, ENSG00000069399, ENSG00000071575, ENSG00000071626, ENSG00000087074, ENSG00000100354, ENSG00000101057, ENSG00000104904, ENSG00000105327, ENSG00000105419, ENSG00000106144, ENSG00000106153, ENSG00000112773, ENSG00000114416, ENSG00000125952, ENSG00000126351, ENSG00000129245, ENSG00000130513, ENSG00000135870, ENSG00000137575, ENSG00000141867, ENSG00000143442, ENSG0000…
3	Upregulated	4.78e-07	218	4181	1.45128	Positive regulation of metabolic process	http://amigo.geneontology.org/amigo/term/GO:0009893	ENSG00000006016, ENSG00000008324, ENSG00000069399, ENSG00000071575, ENSG00000071626, ENSG00000077782, ENSG00000087074, ENSG00000100354, ENSG00000101057, ENSG00000104904, ENSG00000105327, ENSG00000105419, ENSG00000106144, ENSG00000106153, ENSG00000112773, ENSG00000114416, ENSG00000125952, ENSG00000126351, ENSG00000129245, ENSG00000130513, ENSG00000134853, ENSG00000135870, ENSG00000137575, ENSG0000…
4	Upregulated	9.47e-07	189	3403	1.49631	Positive regulation of nitrogen compound metabolic process	http://amigo.geneontology.org/amigo/term/GO:0051173	ENSG00000006016, ENSG00000008324, ENSG00000069399, ENSG00000071575, ENSG00000071626, ENSG00000087074, ENSG00000100354, ENSG00000101057, ENSG00000104904, ENSG00000105327, ENSG00000105419, ENSG00000106144, ENSG00000106153, ENSG00000114416, ENSG00000125952, ENSG00000126351, ENSG00000129245, ENSG00000130513, ENSG00000135870, ENSG00000137575, ENSG00000141867, ENSG00000143442, ENSG00000147274, ENSG0000…
5	Upregulated	1.26e-06	196	3617	1.47191	Positive regulation of cellular metabolic process	http://amigo.geneontology.org/amigo/term/GO:0031325	ENSG00000006016, ENSG00000008324, ENSG00000069399, ENSG00000071575, ENSG00000071626, ENSG00000077782, ENSG00000087074, ENSG00000100354, ENSG00000101057, ENSG00000105327, ENSG00000105419, ENSG00000106144, ENSG00000106153, ENSG00000114416, ENSG00000125952, ENSG00000126351, ENSG00000129245, ENSG00000130513, ENSG00000134853, ENSG00000135870, ENSG00000137575, ENSG00000141867, ENSG00000143442, ENSG0000…
6	Upregulated	3.74e-06	156	2748	1.54789	Negative regulation of cellular metabolic process	http://amigo.geneontology.org/amigo/term/GO:0031324	ENSG00000163848, ENSG00000061273, ENSG00000100234, ENSG00000100354, ENSG00000104517, ENSG00000105176, ENSG00000110395, ENSG00000112773, ENSG00000114302, ENSG00000114416, ENSG00000122565, ENSG00000125398, ENSG00000126351, ENSG00000129245, ENSG00000135870, ENSG00000144560, ENSG00000149131, ENSG00000149257, ENSG00000153113, ENSG00000154127, ENSG00000157933, ENSG00000165655, ENSG00000168005, ENSG0000…
7	Upregulated	4.48e-06	176	3283	1.48803	Negative regulation of metabolic process	http://amigo.geneontology.org/amigo/term/GO:0009892	ENSG00000163848, ENSG00000005007, ENSG00000061273, ENSG00000100234, ENSG00000100354, ENSG00000104517, ENSG00000105176, ENSG00000110395, ENSG00000112773, ENSG00000114302, ENSG00000114416, ENSG00000122565, ENSG00000125398, ENSG00000126351, ENSG00000129245, ENSG00000135870, ENSG00000143379, ENSG00000144560, ENSG00000149131, ENSG00000149257, ENSG00000153113, ENSG00000154127, ENSG00000157933, ENSG0000…
8	Upregulated	6.25e-06	148	2613	1.5544	Negative regulation of nitrogen compound metabolic process	http://amigo.geneontology.org/amigo/term/GO:0051172	ENSG00000163848, ENSG00000061273, ENSG00000100234, ENSG00000100354, ENSG00000104517, ENSG00000105176, ENSG00000110395, ENSG00000112773, ENSG00000114302, ENSG00000114416, ENSG00000122565, ENSG00000125398, ENSG00000126351, ENSG00000129245, ENSG00000135870, ENSG00000144560, ENSG00000149131, ENSG00000149257, ENSG00000153113, ENSG00000154127, ENSG00000157933, ENSG00000165655, ENSG00000168005, ENSG0000…
9	Upregulated	6.51e-06	157	2795	1.52427	Regulation of protein metabolic process	http://amigo.geneontology.org/amigo/term/GO:0051246	ENSG00000006016, ENSG00000071575, ENSG00000087074, ENSG00000087263, ENSG00000100234, ENSG00000100354, ENSG00000104517, ENSG00000104904, ENSG00000105327, ENSG00000106144, ENSG00000110092, ENSG00000110395, ENSG00000114302, ENSG00000114416, ENSG00000121067, ENSG00000129245, ENSG00000130513, ENSG00000135870, ENSG00000137575, ENSG00000149131, ENSG00000149257, ENSG00000149503, ENSG00000153113, ENSG0000…
10	Upregulated	3.1e-05	162	3057	1.4754	Negative regulation of macromolecule metabolic process	http://amigo.geneontology.org/amigo/term/GO:0010605	ENSG00000163848, ENSG00000005007, ENSG00000061273, ENSG00000100234, ENSG00000100354, ENSG00000104517, ENSG00000105176, ENSG00000110395, ENSG00000112773, ENSG00000114302, ENSG00000114416, ENSG00000122565, ENSG00000125398, ENSG00000126351, ENSG00000129245, ENSG00000135870, ENSG00000143379, ENSG00000144560, ENSG00000149131, ENSG00000149257, ENSG00000153113, ENSG00000154127, ENSG00000157933, ENSG0000…
11	Upregulated	4.37e-05	70	918	1.92204	Regulation of cellular catabolic process	http://amigo.geneontology.org/amigo/term/GO:0031329	ENSG00000070770, ENSG00000198911, ENSG00000071575, ENSG00000100234, ENSG00000100330, ENSG00000100354, ENSG00000112773, ENSG00000114416, ENSG00000129245, ENSG00000135870, ENSG00000164896, ENSG00000165507, ENSG00000177479, ENSG00000185728, ENSG00000198791, ENSG00000213923, ENSG00000143437, ENSG00000005007, ENSG00000009307, ENSG00000011465, ENSG00000079999, ENSG00000088247, ENSG00000090054, ENSG0000…
12	Upregulated	4.47e-05	144	2575	1.51083	Regulation of cellular protein metabolic process	http://amigo.geneontology.org/amigo/term/GO:0032268	ENSG00000006016, ENSG00000071575, ENSG00000087074, ENSG00000087263, ENSG00000100234, ENSG00000100354, ENSG00000104517, ENSG00000105327, ENSG00000106144, ENSG00000110092, ENSG00000110395, ENSG00000114302, ENSG00000114416, ENSG00000129245, ENSG00000130513, ENSG00000135870, ENSG00000137575, ENSG00000149131, ENSG00000149257, ENSG00000149503, ENSG00000153113, ENSG00000154127, ENSG00000175137, ENSG0000…
13	Upregulated	5.34e-05	58	726	2.05751	Response to growth factor	http://amigo.geneontology.org/amigo/term/GO:0070848	ENSG00000063660, ENSG00000101825, ENSG00000130513, ENSG00000137575, ENSG00000157933, ENSG00000162889, ENSG00000166949, ENSG00000143437, ENSG00000011465, ENSG00000077782, ENSG00000102882, ENSG00000104332, ENSG00000105176, ENSG00000125398, ENSG00000127445, ENSG00000133059, ENSG00000134853, ENSG00000136848, ENSG00000140682, ENSG00000153071, ENSG00000177606, ENSG00000183779, ENSG00000185650, ENSG0000…
14	Upregulated	6.18e-05	136	2609	1.52296	Cellular response to organic substance	http://amigo.geneontology.org/amigo/term/GO:0071310	ENSG00000006016, ENSG00000044574, ENSG00000063660, ENSG00000109501, ENSG00000126351, ENSG00000130513, ENSG00000137575, ENSG00000149357, ENSG00000157933, ENSG00000162889, ENSG00000163565, ENSG00000166949, ENSG00000084207, ENSG00000088888, ENSG00000137504, ENSG00000143437, ENSG00000005007, ENSG00000011465, ENSG00000067560, ENSG00000077782, ENSG00000084112, ENSG00000100906, ENSG00000104332, ENSG0000…
15	Upregulated	0.000139	144	2990	1.47647	Cell surface receptor signaling pathway	http://amigo.geneontology.org/amigo/term/GO:0007166	ENSG00000004399, ENSG00000006016, ENSG00000010810, ENSG00000051128, ENSG00000061938, ENSG00000063660, ENSG00000077782, ENSG00000100211, ENSG00000102882, ENSG00000103855, ENSG00000104332, ENSG00000105559, ENSG00000106144, ENSG00000106829, ENSG00000107404, ENSG00000110395, ENSG00000112902, ENSG00000115457, ENSG00000117362, ENSG00000126453, ENSG00000128656, ENSG00000130513, ENSG00000134853, ENSG0000…
16	Upregulated	0.000139	55	697	2.03282	Cellular response to growth factor stimulus	http://amigo.geneontology.org/amigo/term/GO:0071363	ENSG00000063660, ENSG00000130513, ENSG00000137575, ENSG00000157933, ENSG00000162889, ENSG00000166949, ENSG00000143437, ENSG00000011465, ENSG00000077782, ENSG00000104332, ENSG00000105176, ENSG00000125398, ENSG00000127445, ENSG00000133059, ENSG00000134853, ENSG00000136848, ENSG00000140682, ENSG00000153071, ENSG00000177606, ENSG00000183779, ENSG00000185650, ENSG00000010810, ENSG00000044574, ENSG0000…
17	Upregulated	0.000232	119	2068	1.538	Positive regulation of macromolecule biosynthetic process	http://amigo.geneontology.org/amigo/term/GO:0010557	ENSG00000008324, ENSG00000069399, ENSG00000101057, ENSG00000105419, ENSG00000106153, ENSG00000114416, ENSG00000125952, ENSG00000126351, ENSG00000129245, ENSG00000141867, ENSG00000143442, ENSG00000156603, ENSG00000173801, ENSG00000175745, ENSG00000198911, ENSG00000071243, ENSG00000087074, ENSG00000124422, ENSG00000127337, ENSG00000160563, ENSG00000170004, ENSG00000172534, ENSG00000177606, ENSG0000…
18	Upregulated	0.000242	113	2065	1.55663	Apoptotic process	http://amigo.geneontology.org/amigo/term/GO:0006915	ENSG00000071205, ENSG00000097007, ENSG00000105327, ENSG00000106144, ENSG00000126453, ENSG00000131747, ENSG00000149273, ENSG00000159202, ENSG00000162604, ENSG00000162734, ENSG00000164885, ENSG00000178719, ENSG00000197043, ENSG00000198355, ENSG00000071243, ENSG00000127337, ENSG00000185787, ENSG00000006016, ENSG00000030582, ENSG00000069399, ENSG00000071242, ENSG00000084207, ENSG00000099860, ENSG0000…
19	Upregulated	0.000242	73	1160	1.78465	Negative regulation of protein metabolic process	http://amigo.geneontology.org/amigo/term/GO:0051248	ENSG00000100234, ENSG00000100354, ENSG00000104517, ENSG00000110395, ENSG00000114302, ENSG00000114416, ENSG00000129245, ENSG00000135870, ENSG00000149131, ENSG00000149257, ENSG00000153113, ENSG00000154127, ENSG00000172530, ENSG00000175137, ENSG00000185728, ENSG00000198791, ENSG00000204673, ENSG00000005007, ENSG00000009307, ENSG00000077942, ENSG00000084207, ENSG00000087074, ENSG00000088247, ENSG0000…
20	Upregulated	0.000266	69	1025	1.8136	Enzyme linked receptor protein signaling pathway	http://amigo.geneontology.org/amigo/term/GO:0007167	ENSG00000010810, ENSG00000061938, ENSG00000063660, ENSG00000077782, ENSG00000110395, ENSG00000115457, ENSG00000128656, ENSG00000130513, ENSG00000134853, ENSG00000134871, ENSG00000137575, ENSG00000146674, ENSG00000154127, ENSG00000154188, ENSG00000157933, ENSG00000162889, ENSG00000166949, ENSG00000196411, ENSG00000197461, ENSG00000204120, ENSG00000143437, ENSG00000011465, ENSG00000102900, ENSG0000…
21	Upregulated	0.000275	104	1756	1.58549	Negative regulation of biosynthetic process	http://amigo.geneontology.org/amigo/term/GO:0009890	ENSG00000163848, ENSG00000061273, ENSG00000100354, ENSG00000105176, ENSG00000114416, ENSG00000122565, ENSG00000125398, ENSG00000126351, ENSG00000129245, ENSG00000135870, ENSG00000144560, ENSG00000157933, ENSG00000165655, ENSG00000168005, ENSG00000170004, ENSG00000173889, ENSG00000175745, ENSG00000179094, ENSG00000179222, ENSG00000179632, ENSG00000183779, ENSG00000185728, ENSG00000197162, ENSG0000…
22	Upregulated	0.000333	163	3210	1.40445	Regulation of signal transduction	http://amigo.geneontology.org/amigo/term/GO:0009966	ENSG00000088888, ENSG00000171604, ENSG00000175348, ENSG00000196924, ENSG00000198160, ENSG00000063660, ENSG00000099910, ENSG00000100211, ENSG00000102858, ENSG00000104332, ENSG00000105559, ENSG00000106829, ENSG00000110395, ENSG00000115457, ENSG00000126453, ENSG00000130513, ENSG00000131016, ENSG00000135341, ENSG00000137575, ENSG00000146674, ENSG00000149273, ENSG00000149357, ENSG00000153071, ENSG0000…
23	Upregulated	0.000334	114	2127	1.53599	Programmed cell death	http://amigo.geneontology.org/amigo/term/GO:0012501	ENSG00000071205, ENSG00000097007, ENSG00000105327, ENSG00000106144, ENSG00000126453, ENSG00000131747, ENSG00000149273, ENSG00000159202, ENSG00000162604, ENSG00000162734, ENSG00000164885, ENSG00000178719, ENSG00000197043, ENSG00000198355, ENSG00000071243, ENSG00000127337, ENSG00000185787, ENSG00000006016, ENSG00000030582, ENSG00000069399, ENSG00000071242, ENSG00000084207, ENSG00000099860, ENSG0000…
24	Upregulated	0.00034	91	1594	1.63697	Regulation of apoptotic process	http://amigo.geneontology.org/amigo/term/GO:0042981	ENSG00000071205, ENSG00000097007, ENSG00000126453, ENSG00000149273, ENSG00000159202, ENSG00000162734, ENSG00000178719, ENSG00000198355, ENSG00000071243, ENSG00000106144, ENSG00000127337, ENSG00000185787, ENSG00000006016, ENSG00000030582, ENSG00000069399, ENSG00000071242, ENSG00000084207, ENSG00000099860, ENSG00000100813, ENSG00000100823, ENSG00000104332, ENSG00000116133, ENSG00000117984, ENSG0000…
25	Upregulated	0.000357	29	271	2.65066	Response to transforming growth factor beta	http://amigo.geneontology.org/amigo/term/GO:0071559	ENSG00000101825, ENSG00000137575, ENSG00000157933, ENSG00000166949, ENSG00000125398, ENSG00000127445, ENSG00000140682, ENSG00000153071, ENSG00000177606, ENSG00000183779, ENSG00000185650, ENSG00000010810, ENSG00000044574, ENSG00000079805, ENSG00000090006, ENSG00000090863, ENSG00000097007, ENSG00000101311, ENSG00000133895, ENSG00000134871, ENSG00000138080, ENSG00000148516, ENSG00000166147, ENSG0000…
26	Upregulated	0.000362	68	1073	1.79429	Negative regulation of cellular protein metabolic process	http://amigo.geneontology.org/amigo/term/GO:0032269	ENSG00000100234, ENSG00000100354, ENSG00000104517, ENSG00000110395, ENSG00000114302, ENSG00000114416, ENSG00000129245, ENSG00000135870, ENSG00000149131, ENSG00000149257, ENSG00000153113, ENSG00000154127, ENSG00000175137, ENSG00000185728, ENSG00000198791, ENSG00000204673, ENSG00000005007, ENSG00000009307, ENSG00000077942, ENSG00000084207, ENSG00000087074, ENSG00000088247, ENSG00000097007, ENSG0000…
27	Upregulated	0.000461	123	2219	1.49094	Positive regulation of biosynthetic process	http://amigo.geneontology.org/amigo/term/GO:0009891	ENSG00000008324, ENSG00000069399, ENSG00000101057, ENSG00000105419, ENSG00000106153, ENSG00000114416, ENSG00000125952, ENSG00000126351, ENSG00000129245, ENSG00000141867, ENSG00000143442, ENSG00000156603, ENSG00000173801, ENSG00000175745, ENSG00000198911, ENSG00000071243, ENSG00000087074, ENSG00000124422, ENSG00000127337, ENSG00000160563, ENSG00000170004, ENSG00000172534, ENSG00000177606, ENSG0000…
28	Upregulated	0.000461	158	3269	1.40184	Response to organic substance	http://amigo.geneontology.org/amigo/term/GO:0010033	ENSG00000006016, ENSG00000044574, ENSG00000063660, ENSG00000100234, ENSG00000101825, ENSG00000109501, ENSG00000116406, ENSG00000126351, ENSG00000127022, ENSG00000130513, ENSG00000137522, ENSG00000137575, ENSG00000149357, ENSG00000157933, ENSG00000160087, ENSG00000162889, ENSG00000163565, ENSG00000166949, ENSG00000179218, ENSG00000084207, ENSG00000088888, ENSG00000137504, ENSG00000143437, ENSG0000…
29	Upregulated	0.000536	91	1627	1.60986	Regulation of programmed cell death	http://amigo.geneontology.org/amigo/term/GO:0043067	ENSG00000071205, ENSG00000097007, ENSG00000126453, ENSG00000149273, ENSG00000159202, ENSG00000162734, ENSG00000178719, ENSG00000198355, ENSG00000071243, ENSG00000106144, ENSG00000127337, ENSG00000185787, ENSG00000006016, ENSG00000030582, ENSG00000069399, ENSG00000071242, ENSG00000084207, ENSG00000099860, ENSG00000100813, ENSG00000100823, ENSG00000104332, ENSG00000116133, ENSG00000117984, ENSG0000…
30	Upregulated	0.000536	96	1618	1.585	Positive regulation of protein metabolic process	http://amigo.geneontology.org/amigo/term/GO:0051247	ENSG00000006016, ENSG00000071575, ENSG00000087074, ENSG00000104904, ENSG00000105327, ENSG00000106144, ENSG00000114416, ENSG00000129245, ENSG00000130513, ENSG00000137575, ENSG00000149503, ENSG00000177479, ENSG00000180304, ENSG00000197461, ENSG00000213923, ENSG00000009307, ENSG00000034152, ENSG00000061938, ENSG00000067560, ENSG00000077782, ENSG00000088888, ENSG00000097007, ENSG00000105229, ENSG0000…
31	Upregulated	0.000536	28	265	2.63035	Cellular response to transforming growth factor beta stimulus	http://amigo.geneontology.org/amigo/term/GO:0071560	ENSG00000137575, ENSG00000157933, ENSG00000166949, ENSG00000125398, ENSG00000127445, ENSG00000140682, ENSG00000153071, ENSG00000177606, ENSG00000183779, ENSG00000185650, ENSG00000010810, ENSG00000044574, ENSG00000079805, ENSG00000090006, ENSG00000090863, ENSG00000097007, ENSG00000101311, ENSG00000134871, ENSG00000138080, ENSG00000148516, ENSG00000166147, ENSG00000168056, ENSG00000197461, ENSG0000…
32	Upregulated	0.000571	112	1987	1.51609	Positive regulation of RNA metabolic process	http://amigo.geneontology.org/amigo/term/GO:0051254	ENSG00000008324, ENSG00000069399, ENSG00000071626, ENSG00000100354, ENSG00000101057, ENSG00000105419, ENSG00000106153, ENSG00000125952, ENSG00000126351, ENSG00000135870, ENSG00000141867, ENSG00000143442, ENSG00000147274, ENSG00000156603, ENSG00000173801, ENSG00000175745, ENSG00000185728, ENSG00000198791, ENSG00000198911, ENSG00000071243, ENSG00000124422, ENSG00000127337, ENSG00000160563, ENSG0000…
33	Upregulated	0.000629	75	1150	1.69849	Circulatory system development	http://amigo.geneontology.org/amigo/term/GO:0072359	ENSG00000125398, ENSG00000135111, ENSG00000136280, ENSG00000154188, ENSG00000173821, ENSG00000196411, ENSG00000049540, ENSG00000011465, ENSG00000054598, ENSG00000100345, ENSG00000134871, ENSG00000136848, ENSG00000137193, ENSG00000147649, ENSG00000004399, ENSG00000006125, ENSG00000008083, ENSG00000034152, ENSG00000049192, ENSG00000061273, ENSG00000070614, ENSG00000071242, ENSG00000097007, ENSG0000…
34	Upregulated	0.000664	90	1504	1.60194	Positive regulation of cellular protein metabolic process	http://amigo.geneontology.org/amigo/term/GO:0032270	ENSG00000006016, ENSG00000071575, ENSG00000087074, ENSG00000105327, ENSG00000106144, ENSG00000114416, ENSG00000129245, ENSG00000130513, ENSG00000137575, ENSG00000149503, ENSG00000177479, ENSG00000197461, ENSG00000213923, ENSG00000009307, ENSG00000034152, ENSG00000061938, ENSG00000067560, ENSG00000077782, ENSG00000088888, ENSG00000097007, ENSG00000105229, ENSG00000109501, ENSG00000110092, ENSG0000…
35	Upregulated	0.000664	122	2204	1.47617	Positive regulation of nucleobase-containing compound metabolic process	http://amigo.geneontology.org/amigo/term/GO:0045935	ENSG00000008324, ENSG00000069399, ENSG00000071626, ENSG00000100354, ENSG00000101057, ENSG00000105419, ENSG00000106153, ENSG00000125952, ENSG00000126351, ENSG00000135870, ENSG00000141867, ENSG00000143442, ENSG00000147274, ENSG00000156603, ENSG00000173801, ENSG00000175745, ENSG00000185728, ENSG00000198791, ENSG00000198911, ENSG00000071243, ENSG00000108604, ENSG00000124422, ENSG00000127337, ENSG0000…
36	Upregulated	0.000727	120	2182	1.47842	Positive regulation of cellular biosynthetic process	http://amigo.geneontology.org/amigo/term/GO:0031328	ENSG00000008324, ENSG00000069399, ENSG00000101057, ENSG00000105419, ENSG00000106153, ENSG00000114416, ENSG00000125952, ENSG00000126351, ENSG00000129245, ENSG00000141867, ENSG00000143442, ENSG00000156603, ENSG00000173801, ENSG00000175745, ENSG00000198911, ENSG00000071243, ENSG00000087074, ENSG00000124422, ENSG00000127337, ENSG00000160563, ENSG00000170004, ENSG00000172534, ENSG00000177606, ENSG0000…
37	Upregulated	0.000752	194	3932	1.32364	Cellular protein modification process	http://amigo.geneontology.org/amigo/term/GO:0006464	ENSG00000006016, ENSG00000009830, ENSG00000041880, ENSG00000061273, ENSG00000070770, ENSG00000071242, ENSG00000071575, ENSG00000085982, ENSG00000087074, ENSG00000087263, ENSG00000099804, ENSG00000099904, ENSG00000099910, ENSG00000100221, ENSG00000101849, ENSG00000102858, ENSG00000104517, ENSG00000105053, ENSG00000105221, ENSG00000105229, ENSG00000105393, ENSG00000107341, ENSG00000110092, ENSG0000…
38	Upregulated	0.000752	46	586	2.00731	Positive regulation of catabolic process	http://amigo.geneontology.org/amigo/term/GO:0009896	ENSG00000071575, ENSG00000100354, ENSG00000104904, ENSG00000135870, ENSG00000177479, ENSG00000180304, ENSG00000185728, ENSG00000198791, ENSG00000213923, ENSG00000143437, ENSG00000005007, ENSG00000009307, ENSG00000011465, ENSG00000088247, ENSG00000090054, ENSG00000110046, ENSG00000147133, ENSG00000147649, ENSG00000173548, ENSG00000185650, ENSG00000188612, ENSG00000204120, ENSG00000100764, ENSG0000…
39	Upregulated	0.000752	97	1777	1.56087	Negative regulation of response to stimulus	http://amigo.geneontology.org/amigo/term/GO:0048585	ENSG00000063660, ENSG00000100211, ENSG00000102858, ENSG00000104332, ENSG00000106829, ENSG00000110395, ENSG00000112902, ENSG00000153071, ENSG00000154127, ENSG00000157933, ENSG00000162734, ENSG00000164603, ENSG00000173821, ENSG00000178719, ENSG00000204673, ENSG00000084207, ENSG00000136848, ENSG00000011465, ENSG00000030582, ENSG00000077942, ENSG00000099804, ENSG00000101782, ENSG00000109501, ENSG0000…
40	Upregulated	0.000753	110	2086	1.50712	Tissue development	http://amigo.geneontology.org/amigo/term/GO:0009888	ENSG00000105559, ENSG00000107404, ENSG00000112902, ENSG00000125398, ENSG00000125753, ENSG00000135111, ENSG00000135862, ENSG00000161202, ENSG00000197043, ENSG00000197746, ENSG00000136280, ENSG00000104332, ENSG00000107949, ENSG00000130635, ENSG00000136848, ENSG00000137193, ENSG00000140682, ENSG00000153071, ENSG00000158710, ENSG00000166949, ENSG00000183779, ENSG00000196924, ENSG00000204104, ENSG0000…
41	Upregulated	0.000767	119	2320	1.47595	Cell death	http://amigo.geneontology.org/amigo/term/GO:0008219	ENSG00000071205, ENSG00000097007, ENSG00000105327, ENSG00000106144, ENSG00000126453, ENSG00000131747, ENSG00000149273, ENSG00000159202, ENSG00000162604, ENSG00000162734, ENSG00000164885, ENSG00000178719, ENSG00000197043, ENSG00000198355, ENSG00000071243, ENSG00000127337, ENSG00000185787, ENSG00000006016, ENSG00000030582, ENSG00000069399, ENSG00000071242, ENSG00000084207, ENSG00000099860, ENSG0000…
42	Upregulated	0.000813	41	501	2.09557	Positive regulation of cellular catabolic process	http://amigo.geneontology.org/amigo/term/GO:0031331	ENSG00000071575, ENSG00000100354, ENSG00000135870, ENSG00000177479, ENSG00000185728, ENSG00000198791, ENSG00000213923, ENSG00000143437, ENSG00000005007, ENSG00000009307, ENSG00000011465, ENSG00000088247, ENSG00000090054, ENSG00000110046, ENSG00000147133, ENSG00000147649, ENSG00000173548, ENSG00000185650, ENSG00000188612, ENSG00000204120, ENSG00000100764, ENSG00000102882, ENSG00000130164, ENSG0000…
43	Upregulated	0.000898	68	1110	1.7226	Negative regulation of gene expression	http://amigo.geneontology.org/amigo/term/GO:0010629	ENSG00000005007, ENSG00000100354, ENSG00000112773, ENSG00000114416, ENSG00000129245, ENSG00000135870, ENSG00000143379, ENSG00000153113, ENSG00000164896, ENSG00000185728, ENSG00000198791, ENSG00000009307, ENSG00000061273, ENSG00000077942, ENSG00000084207, ENSG00000088247, ENSG00000100813, ENSG00000104332, ENSG00000113739, ENSG00000114867, ENSG00000122565, ENSG00000123374, ENSG00000126453, ENSG0000…
44	Upregulated	0.000981	175	3615	1.34303	Regulation of signaling	http://amigo.geneontology.org/amigo/term/GO:0023051	ENSG00000088888, ENSG00000171604, ENSG00000175348, ENSG00000196924, ENSG00000198160, ENSG00000063660, ENSG00000099910, ENSG00000100211, ENSG00000102858, ENSG00000104332, ENSG00000105559, ENSG00000106829, ENSG00000110395, ENSG00000115457, ENSG00000126453, ENSG00000130513, ENSG00000131016, ENSG00000135341, ENSG00000137575, ENSG00000146674, ENSG00000149273, ENSG00000149357, ENSG00000153071, ENSG0000…
45	Upregulated	0.000981	99	1726	1.53463	Negative regulation of cellular biosynthetic process	http://amigo.geneontology.org/amigo/term/GO:0031327	ENSG00000163848, ENSG00000061273, ENSG00000100354, ENSG00000105176, ENSG00000114416, ENSG00000122565, ENSG00000125398, ENSG00000126351, ENSG00000129245, ENSG00000135870, ENSG00000144560, ENSG00000157933, ENSG00000165655, ENSG00000168005, ENSG00000170004, ENSG00000173889, ENSG00000175745, ENSG00000179094, ENSG00000179222, ENSG00000179632, ENSG00000183779, ENSG00000185728, ENSG00000197162, ENSG0000…
46	Upregulated	0.000981	194	3952	1.31568	Protein modification process	http://amigo.geneontology.org/amigo/term/GO:0036211	ENSG00000006016, ENSG00000009830, ENSG00000041880, ENSG00000061273, ENSG00000070770, ENSG00000071242, ENSG00000071575, ENSG00000085982, ENSG00000087074, ENSG00000087263, ENSG00000099804, ENSG00000099904, ENSG00000099910, ENSG00000100221, ENSG00000101849, ENSG00000102858, ENSG00000104517, ENSG00000105053, ENSG00000105221, ENSG00000105229, ENSG00000105393, ENSG00000107341, ENSG00000110092, ENSG0000…
47	Upregulated	0.000981	74	1237	1.67025	Anatomical structure formation involved in morphogenesis	http://amigo.geneontology.org/amigo/term/GO:0048646	ENSG00000101335, ENSG00000107404, ENSG00000125753, ENSG00000154188, ENSG00000161202, ENSG00000173821, ENSG00000196411, ENSG00000136280, ENSG00000011465, ENSG00000100345, ENSG00000130635, ENSG00000134871, ENSG00000136848, ENSG00000137193, ENSG00000147649, ENSG00000004399, ENSG00000054598, ENSG00000069399, ENSG00000097007, ENSG00000102882, ENSG00000104332, ENSG00000110047, ENSG00000115306, ENSG0000…
48	Upregulated	0.00108	96	1665	1.54233	Negative regulation of macromolecule biosynthetic process	http://amigo.geneontology.org/amigo/term/GO:0010558	ENSG00000163848, ENSG00000061273, ENSG00000100354, ENSG00000105176, ENSG00000114416, ENSG00000122565, ENSG00000125398, ENSG00000126351, ENSG00000129245, ENSG00000135870, ENSG00000144560, ENSG00000157933, ENSG00000165655, ENSG00000168005, ENSG00000170004, ENSG00000173889, ENSG00000175745, ENSG00000179094, ENSG00000179222, ENSG00000179632, ENSG00000183779, ENSG00000185728, ENSG00000197162, ENSG0000…
49	Upregulated	0.00108	85	1488	1.59552	Negative regulation of signaling	http://amigo.geneontology.org/amigo/term/GO:0023057	ENSG00000063660, ENSG00000100211, ENSG00000102858, ENSG00000104332, ENSG00000106829, ENSG00000110395, ENSG00000153071, ENSG00000154127, ENSG00000157933, ENSG00000162734, ENSG00000164603, ENSG00000173821, ENSG00000178719, ENSG00000204673, ENSG00000084207, ENSG00000136848, ENSG00000011465, ENSG00000077942, ENSG00000099804, ENSG00000101782, ENSG00000109501, ENSG00000127445, ENSG00000130164, ENSG0000…
50	Upregulated	0.00114	80	1354	1.62006	Negative regulation of signal transduction	http://amigo.geneontology.org/amigo/term/GO:0009968	ENSG00000063660, ENSG00000100211, ENSG00000102858, ENSG00000104332, ENSG00000106829, ENSG00000110395, ENSG00000153071, ENSG00000154127, ENSG00000157933, ENSG00000162734, ENSG00000164603, ENSG00000173821, ENSG00000178719, ENSG00000204673, ENSG00000084207, ENSG00000136848, ENSG00000011465, ENSG00000077942, ENSG00000099804, ENSG00000101782, ENSG00000109501, ENSG00000127445, ENSG00000133895, ENSG0000…
51	Upregulated	0.00116	96	1810	1.53746	Regulation of cell death	http://amigo.geneontology.org/amigo/term/GO:0010941	ENSG00000071205, ENSG00000097007, ENSG00000126453, ENSG00000149273, ENSG00000159202, ENSG00000162734, ENSG00000178719, ENSG00000198355, ENSG00000071243, ENSG00000106144, ENSG00000127337, ENSG00000185787, ENSG00000006016, ENSG00000030582, ENSG00000069399, ENSG00000071242, ENSG00000084207, ENSG00000099860, ENSG00000100813, ENSG00000100823, ENSG00000104332, ENSG00000116133, ENSG00000117984, ENSG0000…
52	Upregulated	0.00116	6	12	10.1456	Negative regulation of vascular endothelial growth factor receptor signaling pathway	http://amigo.geneontology.org/amigo/term/GO:0030948	ENSG00000136848, ENSG00000138080, ENSG00000196396, ENSG00000196712, ENSG00000072134, ENSG00000136830
53	Upregulated	0.00119	11	61	4.85226	Positive regulation of neuron apoptotic process	http://amigo.geneontology.org/amigo/term/GO:0043525	ENSG00000067560, ENSG00000076984, ENSG00000097007, ENSG00000099804, ENSG00000101057, ENSG00000105327, ENSG00000106144, ENSG00000164885, ENSG00000196712, ENSG00000030582, ENSG00000135250
54	Upregulated	0.0012	31	323	2.32114	Regulation of mRNA metabolic process	http://amigo.geneontology.org/amigo/term/GO:1903311	ENSG00000071626, ENSG00000096063, ENSG00000100354, ENSG00000112773, ENSG00000114416, ENSG00000129245, ENSG00000135250, ENSG00000135870, ENSG00000147274, ENSG00000149187, ENSG00000164896, ENSG00000165119, ENSG00000185728, ENSG00000198791, ENSG00000259956, ENSG00000005007, ENSG00000009307, ENSG00000088247, ENSG00000100813, ENSG00000162385, ENSG00000162889, ENSG00000168710, ENSG00000173933, ENSG0000…
55	Upregulated	0.00131	85	1478	1.58235	Regulation of phosphate metabolic process	http://amigo.geneontology.org/amigo/term/GO:0019220	ENSG00000006016, ENSG00000071575, ENSG00000077782, ENSG00000087074, ENSG00000105176, ENSG00000110092, ENSG00000110395, ENSG00000114302, ENSG00000114416, ENSG00000129245, ENSG00000130513, ENSG00000134853, ENSG00000137575, ENSG00000149503, ENSG00000154127, ENSG00000175137, ENSG00000196411, ENSG00000197461, ENSG00000204673, ENSG00000143437, ENSG00000034152, ENSG00000061938, ENSG00000067560, ENSG0000…
56	Upregulated	0.00133	85	1479	1.5809	Regulation of phosphorus metabolic process	http://amigo.geneontology.org/amigo/term/GO:0051174	ENSG00000006016, ENSG00000071575, ENSG00000077782, ENSG00000087074, ENSG00000105176, ENSG00000110092, ENSG00000110395, ENSG00000114302, ENSG00000114416, ENSG00000129245, ENSG00000130513, ENSG00000134853, ENSG00000137575, ENSG00000149503, ENSG00000154127, ENSG00000175137, ENSG00000196411, ENSG00000197461, ENSG00000204673, ENSG00000143437, ENSG00000034152, ENSG00000061938, ENSG00000067560, ENSG0000…
57	Upregulated	0.00133	71	1123	1.66553	Tube development	http://amigo.geneontology.org/amigo/term/GO:0035295	ENSG00000107404, ENSG00000125753, ENSG00000135111, ENSG00000136280, ENSG00000154188, ENSG00000161202, ENSG00000173821, ENSG00000196411, ENSG00000011465, ENSG00000100345, ENSG00000134871, ENSG00000136848, ENSG00000147649, ENSG00000004399, ENSG00000006016, ENSG00000054598, ENSG00000061273, ENSG00000097007, ENSG00000100211, ENSG00000102882, ENSG00000104332, ENSG00000117298, ENSG00000121068, ENSG0000…
58	Upregulated	0.00135	173	3602	1.33424	Regulation of cell communication	http://amigo.geneontology.org/amigo/term/GO:0010646	ENSG00000088888, ENSG00000171604, ENSG00000175348, ENSG00000196924, ENSG00000198160, ENSG00000063660, ENSG00000099910, ENSG00000100211, ENSG00000102858, ENSG00000104332, ENSG00000105559, ENSG00000106829, ENSG00000110395, ENSG00000115457, ENSG00000126453, ENSG00000130513, ENSG00000131016, ENSG00000135341, ENSG00000137575, ENSG00000146674, ENSG00000149273, ENSG00000149357, ENSG00000153071, ENSG0000…
59	Upregulated	0.00135	84	1483	1.58261	Negative regulation of cell communication	http://amigo.geneontology.org/amigo/term/GO:0010648	ENSG00000063660, ENSG00000100211, ENSG00000102858, ENSG00000104332, ENSG00000106829, ENSG00000110395, ENSG00000153071, ENSG00000154127, ENSG00000157933, ENSG00000162734, ENSG00000164603, ENSG00000173821, ENSG00000178719, ENSG00000204673, ENSG00000084207, ENSG00000136848, ENSG00000011465, ENSG00000077942, ENSG00000099804, ENSG00000101782, ENSG00000109501, ENSG00000127445, ENSG00000133895, ENSG0000…
60	Upregulated	0.00135	164	3133	1.34837	Macromolecule localization	http://amigo.geneontology.org/amigo/term/GO:0033036	ENSG00000070770, ENSG00000130826, ENSG00000160087, ENSG00000177479, ENSG00000198911, ENSG00000025800, ENSG00000040275, ENSG00000063660, ENSG00000065054, ENSG00000065308, ENSG00000079999, ENSG00000083312, ENSG00000091542, ENSG00000099800, ENSG00000101146, ENSG00000101246, ENSG00000102900, ENSG00000104980, ENSG00000105327, ENSG00000105438, ENSG00000105576, ENSG00000110047, ENSG00000111540, ENSG0000…
61	Upregulated	0.00138	203	4206	1.29167	Macromolecule modification	http://amigo.geneontology.org/amigo/term/GO:0043412	ENSG00000006016, ENSG00000007376, ENSG00000009830, ENSG00000041880, ENSG00000061273, ENSG00000070770, ENSG00000071242, ENSG00000071575, ENSG00000085982, ENSG00000087074, ENSG00000087263, ENSG00000091542, ENSG00000099804, ENSG00000099904, ENSG00000099910, ENSG00000100221, ENSG00000101849, ENSG00000102858, ENSG00000104517, ENSG00000105053, ENSG00000105221, ENSG00000105229, ENSG00000105393, ENSG0000…
62	Upregulated	0.0015	31	328	2.27909	Protein localization to nucleus	http://amigo.geneontology.org/amigo/term/GO:0034504	ENSG00000130826, ENSG00000025800, ENSG00000083312, ENSG00000102900, ENSG00000105576, ENSG00000172530, ENSG00000069399, ENSG00000088888, ENSG00000100401, ENSG00000127445, ENSG00000173801, ENSG00000179218, ENSG00000184900, ENSG00000010810, ENSG00000100906, ENSG00000101311, ENSG00000125398, ENSG00000138814, ENSG00000154188, ENSG00000160789, ENSG00000161011, ENSG00000164885, ENSG00000179222, ENSG0000…
63	Upregulated	0.00153	22	199	2.7387	Regulation of RNA stability	http://amigo.geneontology.org/amigo/term/GO:0043487	ENSG00000100354, ENSG00000112773, ENSG00000114416, ENSG00000129245, ENSG00000135870, ENSG00000164896, ENSG00000185728, ENSG00000198791, ENSG00000005007, ENSG00000009307, ENSG00000088247, ENSG00000162889, ENSG00000185650, ENSG00000204120, ENSG00000091542, ENSG00000100823, ENSG00000121274, ENSG00000130826, ENSG00000158545, ENSG00000164902, ENSG00000149187, ENSG00000142864
64	Upregulated	0.00153	11	55	4.65008	Vascular endothelial growth factor receptor signaling pathway	http://amigo.geneontology.org/amigo/term/GO:0048010	ENSG00000162889, ENSG00000143437, ENSG00000054598, ENSG00000136848, ENSG00000138080, ENSG00000196396, ENSG00000196712, ENSG00000072134, ENSG00000106211, ENSG00000136830, ENSG00000010810
65	Upregulated	0.00155	89	1546	1.54882	Negative regulation of RNA metabolic process	http://amigo.geneontology.org/amigo/term/GO:0051253	ENSG00000163848, ENSG00000061273, ENSG00000105176, ENSG00000112773, ENSG00000122565, ENSG00000125398, ENSG00000126351, ENSG00000144560, ENSG00000157933, ENSG00000165655, ENSG00000168005, ENSG00000170004, ENSG00000173889, ENSG00000175745, ENSG00000179094, ENSG00000179222, ENSG00000179632, ENSG00000183779, ENSG00000197162, ENSG00000198160, ENSG00000140044, ENSG00000008441, ENSG00000009307, ENSG0000…
66	Upregulated	0.00167	82	1375	1.58014	Peptidyl-amino acid modification	http://amigo.geneontology.org/amigo/term/GO:0018193	ENSG00000006016, ENSG00000070770, ENSG00000071242, ENSG00000087263, ENSG00000105053, ENSG00000105221, ENSG00000105229, ENSG00000110395, ENSG00000122884, ENSG00000126457, ENSG00000127337, ENSG00000143379, ENSG00000162302, ENSG00000162889, ENSG00000169118, ENSG00000175048, ENSG00000175137, ENSG00000184900, ENSG00000185787, ENSG00000188612, ENSG00000188706, ENSG00000213923, ENSG00000071243, ENSG0000…
67	Upregulated	0.00177	143	2805	1.37715	Catabolic process	http://amigo.geneontology.org/amigo/term/GO:0009056	ENSG00000070770, ENSG00000198911, ENSG00000005007, ENSG00000044574, ENSG00000071575, ENSG00000078269, ENSG00000099804, ENSG00000099910, ENSG00000100234, ENSG00000100330, ENSG00000100354, ENSG00000100764, ENSG00000101460, ENSG00000104904, ENSG00000107341, ENSG00000108306, ENSG00000108344, ENSG00000110046, ENSG00000112773, ENSG00000113552, ENSG00000114416, ENSG00000116005, ENSG00000116406, ENSG0000…
68	Upregulated	0.00177	90	1514	1.53722	Macromolecule catabolic process	http://amigo.geneontology.org/amigo/term/GO:0009057	ENSG00000005007, ENSG00000044574, ENSG00000071575, ENSG00000099804, ENSG00000099910, ENSG00000100234, ENSG00000100354, ENSG00000100764, ENSG00000104904, ENSG00000107341, ENSG00000108306, ENSG00000108344, ENSG00000112773, ENSG00000114416, ENSG00000116005, ENSG00000116406, ENSG00000121067, ENSG00000127022, ENSG00000127481, ENSG00000129245, ENSG00000135870, ENSG00000137522, ENSG00000148300, ENSG0000…
69	Upregulated	0.00177	25	263	2.51129	Neuron apoptotic process	http://amigo.geneontology.org/amigo/term/GO:0051402	ENSG00000164885, ENSG00000006016, ENSG00000030582, ENSG00000004399, ENSG00000044574, ENSG00000067560, ENSG00000076984, ENSG00000097007, ENSG00000099804, ENSG00000101057, ENSG00000105221, ENSG00000105327, ENSG00000106144, ENSG00000110092, ENSG00000124155, ENSG00000125952, ENSG00000154188, ENSG00000162736, ENSG00000177606, ENSG00000196712, ENSG00000119335, ENSG00000109501, ENSG00000145390, ENSG0000…
70	Upregulated	0.00178	152	3300	1.35871	Cellular response to chemical stimulus	http://amigo.geneontology.org/amigo/term/GO:0070887	ENSG00000006016, ENSG00000044574, ENSG00000063660, ENSG00000109501, ENSG00000126351, ENSG00000130513, ENSG00000137575, ENSG00000149357, ENSG00000157933, ENSG00000162889, ENSG00000163565, ENSG00000166949, ENSG00000178773, ENSG00000084207, ENSG00000088888, ENSG00000105698, ENSG00000137504, ENSG00000143437, ENSG00000005007, ENSG00000011465, ENSG00000067560, ENSG00000077782, ENSG00000079999, ENSG0000…
71	Upregulated	0.00178	102	1857	1.48686	Regulation of intracellular signal transduction	http://amigo.geneontology.org/amigo/term/GO:1902531	ENSG00000088888, ENSG00000171604, ENSG00000175348, ENSG00000196924, ENSG00000198160, ENSG00000099910, ENSG00000102858, ENSG00000131016, ENSG00000135341, ENSG00000149357, ENSG00000164603, ENSG00000196154, ENSG00000197461, ENSG00000204673, ENSG00000136848, ENSG00000137575, ENSG00000138814, ENSG00000149503, ENSG00000221823, ENSG00000011465, ENSG00000077782, ENSG00000077942, ENSG00000084207, ENSG0000…
72	Upregulated	0.00184	95	1674	1.5119	Negative regulation of nucleobase-containing compound metabolic process	http://amigo.geneontology.org/amigo/term/GO:0045934	ENSG00000163848, ENSG00000061273, ENSG00000105176, ENSG00000112773, ENSG00000122565, ENSG00000125398, ENSG00000126351, ENSG00000144560, ENSG00000157933, ENSG00000165655, ENSG00000168005, ENSG00000170004, ENSG00000173889, ENSG00000175745, ENSG00000179094, ENSG00000179222, ENSG00000179632, ENSG00000183779, ENSG00000184897, ENSG00000197162, ENSG00000198160, ENSG00000140044, ENSG00000008441, ENSG0000…
73	Upregulated	0.00193	136	2509	1.38813	Regulation of cellular component organization	http://amigo.geneontology.org/amigo/term/GO:0051128	ENSG00000070770, ENSG00000198911, ENSG00000004399, ENSG00000008324, ENSG00000067560, ENSG00000077549, ENSG00000084112, ENSG00000087263, ENSG00000105327, ENSG00000111540, ENSG00000112902, ENSG00000113758, ENSG00000114416, ENSG00000116786, ENSG00000125753, ENSG00000127603, ENSG00000129245, ENSG00000143379, ENSG00000153071, ENSG00000171603, ENSG00000196576, ENSG00000204104, ENSG00000247596, ENSG0000…
74	Upregulated	0.00201	29	321	2.29862	Regulation of cellular response to growth factor stimulus	http://amigo.geneontology.org/amigo/term/GO:0090287	ENSG00000063660, ENSG00000137575, ENSG00000157933, ENSG00000143437, ENSG00000011465, ENSG00000077782, ENSG00000127445, ENSG00000140682, ENSG00000153071, ENSG00000183779, ENSG00000044574, ENSG00000067141, ENSG00000079805, ENSG00000090863, ENSG00000097007, ENSG00000101311, ENSG00000104332, ENSG00000136848, ENSG00000138080, ENSG00000148516, ENSG00000166147, ENSG00000166949, ENSG00000196396, ENSG0000…
75	Upregulated	0.00208	51	734	1.81235	Blood vessel development	http://amigo.geneontology.org/amigo/term/GO:0001568	ENSG00000136280, ENSG00000154188, ENSG00000173821, ENSG00000196411, ENSG00000011465, ENSG00000100345, ENSG00000134871, ENSG00000136848, ENSG00000147649, ENSG00000004399, ENSG00000006125, ENSG00000049192, ENSG00000054598, ENSG00000061273, ENSG00000070614, ENSG00000097007, ENSG00000121068, ENSG00000127837, ENSG00000130164, ENSG00000130635, ENSG00000134853, ENSG00000135111, ENSG00000138061, ENSG0000…
76	Upregulated	0.00208	93	1684	1.5133	Protein phosphorylation	http://amigo.geneontology.org/amigo/term/GO:0006468	ENSG00000006016, ENSG00000070770, ENSG00000071242, ENSG00000071575, ENSG00000105053, ENSG00000105221, ENSG00000110092, ENSG00000110395, ENSG00000114302, ENSG00000114416, ENSG00000123374, ENSG00000129245, ENSG00000130513, ENSG00000137193, ENSG00000137575, ENSG00000149503, ENSG00000154127, ENSG00000155111, ENSG00000162302, ENSG00000162889, ENSG00000164885, ENSG00000169118, ENSG00000173517, ENSG0000…
77	Upregulated	0.0022	23	220	2.57845	Regulation of cell-substrate adhesion	http://amigo.geneontology.org/amigo/term/GO:0010810	ENSG00000127603, ENSG00000077942, ENSG00000173517, ENSG00000067560, ENSG00000079805, ENSG00000091986, ENSG00000101311, ENSG00000124145, ENSG00000133895, ENSG00000138080, ENSG00000144810, ENSG00000153071, ENSG00000157227, ENSG00000166949, ENSG00000196712, ENSG00000173801, ENSG00000097007, ENSG00000143537, ENSG00000179218, ENSG00000179820, ENSG00000185624, ENSG00000196924, ENSG00000104332
78	Upregulated	0.00224	28	355	2.319	Extracellular matrix organization	http://amigo.geneontology.org/amigo/term/GO:0030198	ENSG00000049192, ENSG00000130635, ENSG00000134871, ENSG00000144810, ENSG00000149257, ENSG00000157227, ENSG00000168056, ENSG00000135862, ENSG00000166949, ENSG00000049540, ENSG00000054598, ENSG00000069399, ENSG00000077942, ENSG00000091986, ENSG00000097007, ENSG00000101311, ENSG00000122884, ENSG00000125398, ENSG00000134853, ENSG00000138061, ENSG00000138080, ENSG00000141756, ENSG00000157766, ENSG0000…
79	Upregulated	0.00227	59	902	1.71762	Tube morphogenesis	http://amigo.geneontology.org/amigo/term/GO:0035239	ENSG00000107404, ENSG00000125753, ENSG00000135111, ENSG00000136280, ENSG00000154188, ENSG00000161202, ENSG00000173821, ENSG00000196411, ENSG00000011465, ENSG00000100345, ENSG00000134871, ENSG00000136848, ENSG00000147649, ENSG00000004399, ENSG00000054598, ENSG00000061273, ENSG00000097007, ENSG00000104332, ENSG00000121068, ENSG00000124145, ENSG00000125398, ENSG00000127837, ENSG00000130164, ENSG0000…
80	Upregulated	0.00228	143	2642	1.36548	Protein localization	http://amigo.geneontology.org/amigo/term/GO:0008104	ENSG00000070770, ENSG00000130826, ENSG00000160087, ENSG00000177479, ENSG00000198911, ENSG00000025800, ENSG00000040275, ENSG00000063660, ENSG00000065054, ENSG00000065308, ENSG00000079999, ENSG00000083312, ENSG00000099800, ENSG00000101246, ENSG00000102900, ENSG00000104980, ENSG00000105327, ENSG00000105438, ENSG00000105576, ENSG00000110047, ENSG00000111540, ENSG00000113369, ENSG00000115306, ENSG0000…
81	Upregulated	0.00228	143	2847	1.36613	Intracellular signal transduction	http://amigo.geneontology.org/amigo/term/GO:0035556	ENSG00000088888, ENSG00000171604, ENSG00000175348, ENSG00000196924, ENSG00000198160, ENSG00000011405, ENSG00000034152, ENSG00000072518, ENSG00000072952, ENSG00000073803, ENSG00000076984, ENSG00000096063, ENSG00000099910, ENSG00000102858, ENSG00000102882, ENSG00000105221, ENSG00000105327, ENSG00000105393, ENSG00000106144, ENSG00000115216, ENSG00000126934, ENSG00000131016, ENSG00000135250, ENSG0000…
82	Upregulated	0.00228	28	356	2.30957	Extracellular structure organization	http://amigo.geneontology.org/amigo/term/GO:0043062	ENSG00000049192, ENSG00000130635, ENSG00000134871, ENSG00000144810, ENSG00000149257, ENSG00000157227, ENSG00000168056, ENSG00000135862, ENSG00000166949, ENSG00000049540, ENSG00000054598, ENSG00000069399, ENSG00000077942, ENSG00000091986, ENSG00000097007, ENSG00000101311, ENSG00000122884, ENSG00000125398, ENSG00000134853, ENSG00000138061, ENSG00000138080, ENSG00000141756, ENSG00000157766, ENSG0000…
83	Upregulated	0.00228	28	359	2.30957	External encapsulating structure organization	http://amigo.geneontology.org/amigo/term/GO:0045229	ENSG00000049192, ENSG00000130635, ENSG00000134871, ENSG00000144810, ENSG00000149257, ENSG00000157227, ENSG00000168056, ENSG00000135862, ENSG00000166949, ENSG00000049540, ENSG00000054598, ENSG00000069399, ENSG00000077942, ENSG00000091986, ENSG00000097007, ENSG00000101311, ENSG00000122884, ENSG00000125398, ENSG00000134853, ENSG00000138061, ENSG00000138080, ENSG00000141756, ENSG00000157766, ENSG0000…
84	Upregulated	0.00236	45	601	1.87882	Post-transcriptional regulation of gene expression	http://amigo.geneontology.org/amigo/term/GO:0010608	ENSG00000087263, ENSG00000100354, ENSG00000112773, ENSG00000114416, ENSG00000129245, ENSG00000135870, ENSG00000164896, ENSG00000185728, ENSG00000198791, ENSG00000087074, ENSG00000005007, ENSG00000009307, ENSG00000088247, ENSG00000114867, ENSG00000149187, ENSG00000149273, ENSG00000162889, ENSG00000173933, ENSG00000179218, ENSG00000185088, ENSG00000185650, ENSG00000204120, ENSG00000204574, ENSG0000…
85	Upregulated	0.00243	104	1795	1.46243	Establishment of protein localization	http://amigo.geneontology.org/amigo/term/GO:0045184	ENSG00000070770, ENSG00000160087, ENSG00000177479, ENSG00000198911, ENSG00000025800, ENSG00000065308, ENSG00000083312, ENSG00000099800, ENSG00000101246, ENSG00000102900, ENSG00000104980, ENSG00000105327, ENSG00000105576, ENSG00000111540, ENSG00000113369, ENSG00000119396, ENSG00000138180, ENSG00000138674, ENSG00000140497, ENSG00000175048, ENSG00000184432, ENSG00000184840, ENSG00000185896, ENSG0000…
86	Upregulated	0.00253	192	4338	1.28621	Regulation of response to stimulus	http://amigo.geneontology.org/amigo/term/GO:0048583	ENSG00000088888, ENSG00000171604, ENSG00000175348, ENSG00000196924, ENSG00000198160, ENSG00000010810, ENSG00000030582, ENSG00000063660, ENSG00000099910, ENSG00000100211, ENSG00000102858, ENSG00000103855, ENSG00000104332, ENSG00000104517, ENSG00000105559, ENSG00000106829, ENSG00000110395, ENSG00000112902, ENSG00000114416, ENSG00000115457, ENSG00000126453, ENSG00000129245, ENSG00000130513, ENSG0000…
87	Upregulated	0.00262	20	176	2.74206	Protein import into nucleus	http://amigo.geneontology.org/amigo/term/GO:0006606	ENSG00000025800, ENSG00000083312, ENSG00000102900, ENSG00000105576, ENSG00000069399, ENSG00000088888, ENSG00000173801, ENSG00000100906, ENSG00000101311, ENSG00000138814, ENSG00000154188, ENSG00000160789, ENSG00000161011, ENSG00000196712, ENSG00000221823, ENSG00000265972, ENSG00000104517, ENSG00000196924, ENSG00000166949, ENSG00000204569
88	Upregulated	0.00262	76	1318	1.58006	Regulation of phosphorylation	http://amigo.geneontology.org/amigo/term/GO:0042325	ENSG00000006016, ENSG00000071575, ENSG00000077782, ENSG00000110092, ENSG00000110395, ENSG00000114302, ENSG00000114416, ENSG00000129245, ENSG00000130513, ENSG00000134853, ENSG00000137575, ENSG00000149503, ENSG00000154127, ENSG00000175137, ENSG00000196411, ENSG00000197461, ENSG00000204673, ENSG00000143437, ENSG00000034152, ENSG00000061938, ENSG00000067560, ENSG00000077942, ENSG00000084207, ENSG0000…
89	Upregulated	0.00276	31	406	2.16907	Neuron death	http://amigo.geneontology.org/amigo/term/GO:0070997	ENSG00000164885, ENSG00000006016, ENSG00000030582, ENSG00000004399, ENSG00000010810, ENSG00000044574, ENSG00000067560, ENSG00000076984, ENSG00000097007, ENSG00000099804, ENSG00000100764, ENSG00000101057, ENSG00000105221, ENSG00000105327, ENSG00000106144, ENSG00000110092, ENSG00000110395, ENSG00000124155, ENSG00000125952, ENSG00000126767, ENSG00000154188, ENSG00000162736, ENSG00000177606, ENSG0000…
90	Upregulated	0.00297	45	642	1.85591	Transmembrane receptor protein tyrosine kinase signaling pathway	http://amigo.geneontology.org/amigo/term/GO:0007169	ENSG00000010810, ENSG00000061938, ENSG00000063660, ENSG00000077782, ENSG00000110395, ENSG00000115457, ENSG00000128656, ENSG00000134853, ENSG00000134871, ENSG00000146674, ENSG00000154127, ENSG00000154188, ENSG00000162889, ENSG00000196411, ENSG00000197461, ENSG00000204120, ENSG00000143437, ENSG00000011465, ENSG00000130513, ENSG00000054598, ENSG00000069275, ENSG00000070614, ENSG00000097007, ENSG0000…
91	Upregulated	0.00303	16	128	3.12173	Positive regulation of cell-substrate adhesion	http://amigo.geneontology.org/amigo/term/GO:0010811	ENSG00000077942, ENSG00000079805, ENSG00000091986, ENSG00000101311, ENSG00000124145, ENSG00000138080, ENSG00000144810, ENSG00000153071, ENSG00000166949, ENSG00000173801, ENSG00000097007, ENSG00000179218, ENSG00000179820, ENSG00000185624, ENSG00000196924, ENSG00000104332
92	Upregulated	0.00303	58	852	1.70071	Regulation of cellular localization	http://amigo.geneontology.org/amigo/term/GO:0060341	ENSG00000070770, ENSG00000130826, ENSG00000160087, ENSG00000177479, ENSG00000198911, ENSG00000063660, ENSG00000105327, ENSG00000126950, ENSG00000154127, ENSG00000099904, ENSG00000138814, ENSG00000149503, ENSG00000221823, ENSG00000088888, ENSG00000100401, ENSG00000127445, ENSG00000173548, ENSG00000173801, ENSG00000173933, ENSG00000184900, ENSG00000010810, ENSG00000097007, ENSG00000101311, ENSG0000…
93	Upregulated	0.00312	98	1680	1.47082	Protein transport	http://amigo.geneontology.org/amigo/term/GO:0015031	ENSG00000070770, ENSG00000160087, ENSG00000177479, ENSG00000198911, ENSG00000025800, ENSG00000083312, ENSG00000099800, ENSG00000101246, ENSG00000102900, ENSG00000104980, ENSG00000105327, ENSG00000105576, ENSG00000111540, ENSG00000113369, ENSG00000119396, ENSG00000138674, ENSG00000140497, ENSG00000175048, ENSG00000184432, ENSG00000184840, ENSG00000188042, ENSG00000188706, ENSG00000214357, ENSG0000…
94	Upregulated	0.00328	92	1695	1.48986	Vesicle-mediated transport	http://amigo.geneontology.org/amigo/term/GO:0016192	ENSG00000006125, ENSG00000054116, ENSG00000072134, ENSG00000078269, ENSG00000079805, ENSG00000101246, ENSG00000102858, ENSG00000105438, ENSG00000108587, ENSG00000109113, ENSG00000110047, ENSG00000111540, ENSG00000113719, ENSG00000115216, ENSG00000119396, ENSG00000122490, ENSG00000125875, ENSG00000129250, ENSG00000130164, ENSG00000135631, ENSG00000138674, ENSG00000138688, ENSG00000141985, ENSG0000…
95	Upregulated	0.00328	99	1825	1.46417	Positive regulation of transcription DNA-templated	http://amigo.geneontology.org/amigo/term/GO:0045893	ENSG00000008324, ENSG00000069399, ENSG00000101057, ENSG00000105419, ENSG00000106153, ENSG00000125952, ENSG00000126351, ENSG00000141867, ENSG00000143442, ENSG00000156603, ENSG00000173801, ENSG00000175745, ENSG00000198911, ENSG00000071243, ENSG00000124422, ENSG00000127337, ENSG00000160563, ENSG00000170004, ENSG00000172534, ENSG00000177606, ENSG00000185787, ENSG00000008441, ENSG00000034152, ENSG0000…
96	Upregulated	0.00328	156	3356	1.3289	Regulation of molecular function	http://amigo.geneontology.org/amigo/term/GO:0065009	ENSG00000004399, ENSG00000011454, ENSG00000071575, ENSG00000077782, ENSG00000079999, ENSG00000087074, ENSG00000100234, ENSG00000100401, ENSG00000100591, ENSG00000105176, ENSG00000105327, ENSG00000106144, ENSG00000110092, ENSG00000110395, ENSG00000114302, ENSG00000128656, ENSG00000134853, ENSG00000142459, ENSG00000149131, ENSG00000149257, ENSG00000149503, ENSG00000153113, ENSG00000154127, ENSG0000…
97	Upregulated	0.00328	99	1825	1.46417	Positive regulation of nucleic acid-templated transcription	http://amigo.geneontology.org/amigo/term/GO:1903508	ENSG00000008324, ENSG00000069399, ENSG00000101057, ENSG00000105419, ENSG00000106153, ENSG00000125952, ENSG00000126351, ENSG00000141867, ENSG00000143442, ENSG00000156603, ENSG00000173801, ENSG00000175745, ENSG00000198911, ENSG00000071243, ENSG00000124422, ENSG00000127337, ENSG00000160563, ENSG00000170004, ENSG00000172534, ENSG00000177606, ENSG00000185787, ENSG00000008441, ENSG00000034152, ENSG0000…
98	Upregulated	0.00341	45	647	1.83724	Blood vessel morphogenesis	http://amigo.geneontology.org/amigo/term/GO:0048514	ENSG00000136280, ENSG00000154188, ENSG00000173821, ENSG00000196411, ENSG00000011465, ENSG00000100345, ENSG00000134871, ENSG00000136848, ENSG00000147649, ENSG00000004399, ENSG00000054598, ENSG00000061273, ENSG00000097007, ENSG00000121068, ENSG00000127837, ENSG00000130164, ENSG00000134853, ENSG00000138061, ENSG00000138080, ENSG00000140545, ENSG00000141756, ENSG00000143537, ENSG00000144810, ENSG0000…
99	Upregulated	0.00341	20	180	2.6699	Import into nucleus	http://amigo.geneontology.org/amigo/term/GO:0051170	ENSG00000025800, ENSG00000083312, ENSG00000102900, ENSG00000105576, ENSG00000069399, ENSG00000088888, ENSG00000173801, ENSG00000100906, ENSG00000101311, ENSG00000138814, ENSG00000154188, ENSG00000160789, ENSG00000161011, ENSG00000196712, ENSG00000221823, ENSG00000265972, ENSG00000104517, ENSG00000196924, ENSG00000166949, ENSG00000204569
100	Upregulated	0.00341	161	3120	1.31889	Cellular localization	http://amigo.geneontology.org/amigo/term/GO:0051641	ENSG00000070770, ENSG00000130826, ENSG00000160087, ENSG00000177479, ENSG00000198911, ENSG00000025800, ENSG00000040275, ENSG00000054116, ENSG00000063660, ENSG00000065054, ENSG00000065308, ENSG00000078269, ENSG00000079805, ENSG00000083312, ENSG00000091542, ENSG00000099800, ENSG00000100401, ENSG00000101146, ENSG00000101246, ENSG00000102858, ENSG00000102900, ENSG00000104980, ENSG00000105327, ENSG0000…
101	Downregulated	2.91e-37	62	178	8.18245	Cytoplasmic translation	http://amigo.geneontology.org/amigo/term/GO:0002181	ENSG00000071082, ENSG00000084623, ENSG00000089009, ENSG00000106682, ENSG00000111832, ENSG00000114391, ENSG00000120705, ENSG00000130255, ENSG00000149100, ENSG00000161970, ENSG00000162244, ENSG00000163584, ENSG00000163682, ENSG00000168028, ENSG00000169714, ENSG00000174748, ENSG00000182899, ENSG00000185721, ENSG00000008988, ENSG00000083845, ENSG00000100316, ENSG00000108107, ENSG00000108298, ENSG0000…
102	Downregulated	6.65e-30	52	163	7.82856	Oxidative phosphorylation	http://amigo.geneontology.org/amigo/term/GO:0006119	ENSG00000110717, ENSG00000110955, ENSG00000111775, ENSG00000112695, ENSG00000124172, ENSG00000127184, ENSG00000156467, ENSG00000165264, ENSG00000172115, ENSG00000173660, ENSG00000178741, ENSG00000184076, ENSG00000198712, ENSG00000198938, ENSG00000241468, ENSG00000065518, ENSG00000090266, ENSG00000109390, ENSG00000117118, ENSG00000119013, ENSG00000125356, ENSG00000131174, ENSG00000140740, ENSG0000…
103	Downregulated	9.4e-29	58	214	6.51271	Aerobic respiration	http://amigo.geneontology.org/amigo/term/GO:0009060	ENSG00000062485, ENSG00000091483, ENSG00000110717, ENSG00000110955, ENSG00000111775, ENSG00000112695, ENSG00000117118, ENSG00000124172, ENSG00000127184, ENSG00000136143, ENSG00000156467, ENSG00000165264, ENSG00000172115, ENSG00000173660, ENSG00000178741, ENSG00000184076, ENSG00000198712, ENSG00000198886, ENSG00000198888, ENSG00000198938, ENSG00000241468, ENSG00000065518, ENSG00000090266, ENSG0000…
104	Downregulated	5.01e-26	41	116	8.86479	ATP synthesis coupled electron transport	http://amigo.geneontology.org/amigo/term/GO:0042773	ENSG00000110717, ENSG00000111775, ENSG00000127184, ENSG00000156467, ENSG00000165264, ENSG00000172115, ENSG00000173660, ENSG00000178741, ENSG00000184076, ENSG00000198712, ENSG00000198938, ENSG00000112695, ENSG00000117118, ENSG00000131174, ENSG00000140740, ENSG00000164919, ENSG00000189043, ENSG00000198727, ENSG00000134057, ENSG00000015475, ENSG00000091140, ENSG00000116288, ENSG00000120675, ENSG0000…
105	Downregulated	5.01e-26	41	116	8.86479	Mitochondrial ATP synthesis coupled electron transport	http://amigo.geneontology.org/amigo/term/GO:0042775	ENSG00000110717, ENSG00000111775, ENSG00000127184, ENSG00000156467, ENSG00000165264, ENSG00000172115, ENSG00000173660, ENSG00000178741, ENSG00000184076, ENSG00000198938, ENSG00000112695, ENSG00000117118, ENSG00000131174, ENSG00000140740, ENSG00000164919, ENSG00000189043, ENSG00000198712, ENSG00000198727, ENSG00000134057, ENSG00000015475, ENSG00000091140, ENSG00000116288, ENSG00000120675, ENSG0000…
106	Downregulated	3.77e-25	59	260	5.50057	Cellular respiration	http://amigo.geneontology.org/amigo/term/GO:0045333	ENSG00000062485, ENSG00000091483, ENSG00000110717, ENSG00000110955, ENSG00000111775, ENSG00000112695, ENSG00000117118, ENSG00000124172, ENSG00000127184, ENSG00000136143, ENSG00000156467, ENSG00000165264, ENSG00000172115, ENSG00000173660, ENSG00000178741, ENSG00000184076, ENSG00000198712, ENSG00000198886, ENSG00000198888, ENSG00000198938, ENSG00000241468, ENSG00000065518, ENSG00000090266, ENSG0000…
107	Downregulated	4.76e-25	62	318	5.18559	ATP metabolic process	http://amigo.geneontology.org/amigo/term/GO:0046034	ENSG00000102144, ENSG00000110717, ENSG00000110955, ENSG00000111669, ENSG00000111775, ENSG00000112695, ENSG00000124172, ENSG00000127184, ENSG00000152234, ENSG00000156467, ENSG00000165264, ENSG00000167863, ENSG00000172115, ENSG00000173660, ENSG00000178741, ENSG00000184076, ENSG00000198712, ENSG00000198899, ENSG00000198938, ENSG00000241468, ENSG00000065518, ENSG00000090266, ENSG00000109390, ENSG0000…
108	Downregulated	1.72e-24	102	784	3.24932	Translation	http://amigo.geneontology.org/amigo/term/GO:0006412	ENSG00000071051, ENSG00000071082, ENSG00000083845, ENSG00000084623, ENSG00000089009, ENSG00000106682, ENSG00000107371, ENSG00000111639, ENSG00000111832, ENSG00000112855, ENSG00000114391, ENSG00000114942, ENSG00000120705, ENSG00000125351, ENSG00000130255, ENSG00000134905, ENSG00000140988, ENSG00000142541, ENSG00000149100, ENSG00000156508, ENSG00000156928, ENSG00000161970, ENSG00000162244, ENSG0000…
109	Downregulated	2.21e-23	102	814	3.14577	Peptide biosynthetic process	http://amigo.geneontology.org/amigo/term/GO:0043043	ENSG00000071051, ENSG00000071082, ENSG00000083845, ENSG00000084623, ENSG00000089009, ENSG00000106682, ENSG00000107371, ENSG00000111639, ENSG00000111832, ENSG00000112855, ENSG00000114391, ENSG00000114942, ENSG00000120705, ENSG00000125351, ENSG00000130255, ENSG00000134905, ENSG00000140988, ENSG00000142541, ENSG00000149100, ENSG00000156508, ENSG00000156928, ENSG00000161970, ENSG00000162244, ENSG0000…
110	Downregulated	1.49e-22	41	137	7.37425	Respiratory electron transport chain	http://amigo.geneontology.org/amigo/term/GO:0022904	ENSG00000110717, ENSG00000111775, ENSG00000117118, ENSG00000127184, ENSG00000156467, ENSG00000165264, ENSG00000172115, ENSG00000173660, ENSG00000178741, ENSG00000184076, ENSG00000198712, ENSG00000198938, ENSG00000112695, ENSG00000131174, ENSG00000140740, ENSG00000164919, ENSG00000189043, ENSG00000198727, ENSG00000134057, ENSG00000015475, ENSG00000091140, ENSG00000116288, ENSG00000120675, ENSG0000…
111	Downregulated	3.42e-22	36	108	8.50778	Aerobic electron transport chain	http://amigo.geneontology.org/amigo/term/GO:0019646	ENSG00000110717, ENSG00000111775, ENSG00000127184, ENSG00000156467, ENSG00000172115, ENSG00000173660, ENSG00000178741, ENSG00000184076, ENSG00000198938, ENSG00000112695, ENSG00000117118, ENSG00000131174, ENSG00000140740, ENSG00000164919, ENSG00000189043, ENSG00000198712, ENSG00000198727, ENSG00000091140, ENSG00000116288, ENSG00000120675, ENSG00000147684, ENSG00000151366, ENSG00000165264, ENSG0000…
112	Downregulated	7.15e-22	110	999	2.84797	Peptide metabolic process	http://amigo.geneontology.org/amigo/term/GO:0006518	ENSG00000071051, ENSG00000071082, ENSG00000083845, ENSG00000084623, ENSG00000089009, ENSG00000106682, ENSG00000107371, ENSG00000111639, ENSG00000111832, ENSG00000112855, ENSG00000114391, ENSG00000114902, ENSG00000114942, ENSG00000120705, ENSG00000125351, ENSG00000130255, ENSG00000134905, ENSG00000140988, ENSG00000142541, ENSG00000149100, ENSG00000156508, ENSG00000156928, ENSG00000161970, ENSG0000…
113	Downregulated	1.34e-21	63	352	4.41525	Energy derivation by oxidation of organic compounds	http://amigo.geneontology.org/amigo/term/GO:0015980	ENSG00000062485, ENSG00000091483, ENSG00000110717, ENSG00000110955, ENSG00000111775, ENSG00000112695, ENSG00000114480, ENSG00000117118, ENSG00000124172, ENSG00000127184, ENSG00000136143, ENSG00000156467, ENSG00000163754, ENSG00000165264, ENSG00000172115, ENSG00000173660, ENSG00000178741, ENSG00000184076, ENSG00000198712, ENSG00000198886, ENSG00000198888, ENSG00000198938, ENSG00000241468, ENSG0000…
114	Downregulated	1.11e-20	106	959	2.81984	Amide biosynthetic process	http://amigo.geneontology.org/amigo/term/GO:0043604	ENSG00000071051, ENSG00000071082, ENSG00000083845, ENSG00000084623, ENSG00000089009, ENSG00000106682, ENSG00000107371, ENSG00000111639, ENSG00000111832, ENSG00000112855, ENSG00000114391, ENSG00000114942, ENSG00000120705, ENSG00000125351, ENSG00000130255, ENSG00000134905, ENSG00000140988, ENSG00000142541, ENSG00000149100, ENSG00000156508, ENSG00000156928, ENSG00000161970, ENSG00000162244, ENSG0000…
115	Downregulated	2.2e-20	160	1888	2.17953	Organonitrogen compound biosynthetic process	http://amigo.geneontology.org/amigo/term/GO:1901566	ENSG00000023041, ENSG00000071051, ENSG00000071082, ENSG00000083845, ENSG00000084623, ENSG00000089009, ENSG00000104219, ENSG00000106392, ENSG00000106682, ENSG00000107371, ENSG00000110955, ENSG00000111639, ENSG00000111832, ENSG00000112855, ENSG00000114391, ENSG00000114942, ENSG00000120705, ENSG00000120742, ENSG00000124172, ENSG00000125351, ENSG00000126088, ENSG00000128050, ENSG00000130255, ENSG0000…
116	Downregulated	2.52e-19	44	194	5.69594	Electron transport chain	http://amigo.geneontology.org/amigo/term/GO:0022900	ENSG00000110717, ENSG00000111775, ENSG00000117118, ENSG00000127184, ENSG00000156467, ENSG00000165264, ENSG00000172115, ENSG00000173660, ENSG00000178741, ENSG00000184076, ENSG00000198712, ENSG00000198938, ENSG00000112695, ENSG00000131174, ENSG00000140740, ENSG00000164919, ENSG00000189043, ENSG00000198727, ENSG00000134057, ENSG00000015475, ENSG00000023572, ENSG00000085662, ENSG00000091140, ENSG0000…
117	Downregulated	7.94e-19	73	532	3.47462	Generation of precursor metabolites and energy	http://amigo.geneontology.org/amigo/term/GO:0006091	ENSG00000062485, ENSG00000091483, ENSG00000102144, ENSG00000110717, ENSG00000110955, ENSG00000111669, ENSG00000111775, ENSG00000112695, ENSG00000114480, ENSG00000117118, ENSG00000124172, ENSG00000127184, ENSG00000136143, ENSG00000156467, ENSG00000163754, ENSG00000165264, ENSG00000172115, ENSG00000173660, ENSG00000178741, ENSG00000184076, ENSG00000197713, ENSG00000198712, ENSG00000198886, ENSG0000…
118	Downregulated	6.76e-17	117	1301	2.37318	Cellular amide metabolic process	http://amigo.geneontology.org/amigo/term/GO:0043603	ENSG00000049860, ENSG00000071051, ENSG00000071082, ENSG00000083845, ENSG00000084623, ENSG00000089009, ENSG00000102393, ENSG00000106682, ENSG00000107371, ENSG00000111639, ENSG00000111832, ENSG00000112855, ENSG00000114391, ENSG00000114902, ENSG00000114942, ENSG00000120705, ENSG00000125351, ENSG00000130255, ENSG00000134905, ENSG00000136143, ENSG00000140988, ENSG00000142541, ENSG00000149100, ENSG0000…
119	Downregulated	3.44e-16	27	82	8.31442	Proton motive force-driven mitochondrial ATP synthesis	http://amigo.geneontology.org/amigo/term/GO:0042776	ENSG00000110955, ENSG00000124172, ENSG00000241468, ENSG00000065518, ENSG00000090266, ENSG00000109390, ENSG00000110717, ENSG00000117118, ENSG00000119013, ENSG00000125356, ENSG00000140990, ENSG00000147684, ENSG00000151366, ENSG00000164258, ENSG00000165264, ENSG00000168653, ENSG00000184752, ENSG00000184983, ENSG00000198763, ENSG00000198840, ENSG00000198886, ENSG00000198888, ENSG00000152234, ENSG0000…
120	Downregulated	5.76e-16	116	1259	2.31819	Cellular macromolecule biosynthetic process	http://amigo.geneontology.org/amigo/term/GO:0034645	ENSG00000023041, ENSG00000071051, ENSG00000071082, ENSG00000083845, ENSG00000084623, ENSG00000089009, ENSG00000104219, ENSG00000106392, ENSG00000106682, ENSG00000107371, ENSG00000111639, ENSG00000111832, ENSG00000112855, ENSG00000114391, ENSG00000114480, ENSG00000114942, ENSG00000120705, ENSG00000120742, ENSG00000125351, ENSG00000130255, ENSG00000134905, ENSG00000136720, ENSG00000140988, ENSG0000…
121	Downregulated	1.3e-15	28	92	7.58768	Proton motive force-driven ATP synthesis	http://amigo.geneontology.org/amigo/term/GO:0015986	ENSG00000110955, ENSG00000124172, ENSG00000152234, ENSG00000167863, ENSG00000198899, ENSG00000241468, ENSG00000065518, ENSG00000090266, ENSG00000109390, ENSG00000110717, ENSG00000117118, ENSG00000119013, ENSG00000125356, ENSG00000140990, ENSG00000147684, ENSG00000151366, ENSG00000154723, ENSG00000164258, ENSG00000165264, ENSG00000168653, ENSG00000169020, ENSG00000173915, ENSG00000184752, ENSG0000…
122	Downregulated	9.83e-15	32	132	6.07825	Purine nucleoside triphosphate biosynthetic process	http://amigo.geneontology.org/amigo/term/GO:0009145	ENSG00000110955, ENSG00000124172, ENSG00000152234, ENSG00000167863, ENSG00000198899, ENSG00000241468, ENSG00000065518, ENSG00000090266, ENSG00000109390, ENSG00000110717, ENSG00000117118, ENSG00000119013, ENSG00000125356, ENSG00000140990, ENSG00000147684, ENSG00000151366, ENSG00000154723, ENSG00000164258, ENSG00000165264, ENSG00000168653, ENSG00000169020, ENSG00000173915, ENSG00000184752, ENSG0000…
123	Downregulated	2.37e-14	30	120	6.3513	ATP biosynthetic process	http://amigo.geneontology.org/amigo/term/GO:0006754	ENSG00000110955, ENSG00000124172, ENSG00000152234, ENSG00000167863, ENSG00000198899, ENSG00000241468, ENSG00000065518, ENSG00000090266, ENSG00000109390, ENSG00000110717, ENSG00000117118, ENSG00000119013, ENSG00000125356, ENSG00000140990, ENSG00000147684, ENSG00000151366, ENSG00000154723, ENSG00000164258, ENSG00000165264, ENSG00000168653, ENSG00000169020, ENSG00000173915, ENSG00000184752, ENSG0000…
124	Downregulated	5.74e-14	31	131	5.94385	Purine ribonucleoside triphosphate biosynthetic process	http://amigo.geneontology.org/amigo/term/GO:0009206	ENSG00000110955, ENSG00000124172, ENSG00000152234, ENSG00000167863, ENSG00000198899, ENSG00000241468, ENSG00000065518, ENSG00000090266, ENSG00000109390, ENSG00000110717, ENSG00000117118, ENSG00000119013, ENSG00000125356, ENSG00000140990, ENSG00000147684, ENSG00000151366, ENSG00000154723, ENSG00000164258, ENSG00000165264, ENSG00000168653, ENSG00000169020, ENSG00000173915, ENSG00000184752, ENSG0000…
125	Downregulated	7.75e-14	33	148	5.49752	Nucleoside triphosphate biosynthetic process	http://amigo.geneontology.org/amigo/term/GO:0009142	ENSG00000110955, ENSG00000124172, ENSG00000152234, ENSG00000154027, ENSG00000167863, ENSG00000198899, ENSG00000241468, ENSG00000065518, ENSG00000090266, ENSG00000109390, ENSG00000110717, ENSG00000117118, ENSG00000119013, ENSG00000125356, ENSG00000140990, ENSG00000147684, ENSG00000151366, ENSG00000154723, ENSG00000164258, ENSG00000165264, ENSG00000168653, ENSG00000169020, ENSG00000173915, ENSG0000…
126	Downregulated	1.26e-13	33	150	5.40885	Purine nucleoside triphosphate metabolic process	http://amigo.geneontology.org/amigo/term/GO:0009144	ENSG00000110955, ENSG00000124172, ENSG00000136159, ENSG00000152234, ENSG00000167863, ENSG00000198899, ENSG00000241468, ENSG00000065518, ENSG00000090266, ENSG00000109390, ENSG00000110717, ENSG00000117118, ENSG00000119013, ENSG00000125356, ENSG00000140990, ENSG00000147684, ENSG00000151366, ENSG00000154723, ENSG00000164258, ENSG00000165264, ENSG00000168653, ENSG00000169020, ENSG00000173915, ENSG0000…
127	Downregulated	2.85e-13	31	137	5.62543	Ribonucleoside triphosphate biosynthetic process	http://amigo.geneontology.org/amigo/term/GO:0009201	ENSG00000110955, ENSG00000124172, ENSG00000152234, ENSG00000167863, ENSG00000198899, ENSG00000241468, ENSG00000065518, ENSG00000090266, ENSG00000109390, ENSG00000110717, ENSG00000117118, ENSG00000119013, ENSG00000125356, ENSG00000140990, ENSG00000147684, ENSG00000151366, ENSG00000154723, ENSG00000164258, ENSG00000165264, ENSG00000168653, ENSG00000169020, ENSG00000173915, ENSG00000184752, ENSG0000…
128	Downregulated	5.47e-13	21	66	8.71035	Mitochondrial electron transport NADH to ubiquinone	http://amigo.geneontology.org/amigo/term/GO:0006120	ENSG00000110717, ENSG00000091140, ENSG00000116288, ENSG00000120675, ENSG00000147684, ENSG00000151366, ENSG00000165264, ENSG00000198763, ENSG00000198840, ENSG00000198886, ENSG00000198888, ENSG00000065518, ENSG00000090266, ENSG00000109390, ENSG00000119013, ENSG00000125356, ENSG00000140990, ENSG00000164258, ENSG00000168653, ENSG00000184983, ENSG00000189043
129	Downregulated	1.69e-12	31	145	5.29453	Purine ribonucleoside triphosphate metabolic process	http://amigo.geneontology.org/amigo/term/GO:0009205	ENSG00000110955, ENSG00000124172, ENSG00000152234, ENSG00000167863, ENSG00000198899, ENSG00000241468, ENSG00000065518, ENSG00000090266, ENSG00000109390, ENSG00000110717, ENSG00000117118, ENSG00000119013, ENSG00000125356, ENSG00000140990, ENSG00000147684, ENSG00000151366, ENSG00000154723, ENSG00000164258, ENSG00000165264, ENSG00000168653, ENSG00000169020, ENSG00000173915, ENSG00000184752, ENSG0000…
130	Downregulated	2.44e-12	34	173	4.76566	Nucleoside triphosphate metabolic process	http://amigo.geneontology.org/amigo/term/GO:0009141	ENSG00000110955, ENSG00000124172, ENSG00000136159, ENSG00000152234, ENSG00000154027, ENSG00000167863, ENSG00000198899, ENSG00000241468, ENSG00000065518, ENSG00000090266, ENSG00000109390, ENSG00000110717, ENSG00000117118, ENSG00000119013, ENSG00000125356, ENSG00000140990, ENSG00000147684, ENSG00000151366, ENSG00000154723, ENSG00000164258, ENSG00000165264, ENSG00000168653, ENSG00000169020, ENSG0000…
131	Downregulated	5.18e-12	22	76	7.45219	NADH dehydrogenase complex assembly	http://amigo.geneontology.org/amigo/term/GO:0010257	ENSG00000106603, ENSG00000110717, ENSG00000119013, ENSG00000168653, ENSG00000171202, ENSG00000171204, ENSG00000151366, ENSG00000184752, ENSG00000065518, ENSG00000075336, ENSG00000090266, ENSG00000109390, ENSG00000125356, ENSG00000137038, ENSG00000140990, ENSG00000147684, ENSG00000164258, ENSG00000165264, ENSG00000184983, ENSG00000198763, ENSG00000198886, ENSG00000198888
132	Downregulated	5.18e-12	22	76	7.45219	Mitochondrial respiratory chain complex I assembly	http://amigo.geneontology.org/amigo/term/GO:0032981	ENSG00000106603, ENSG00000110717, ENSG00000119013, ENSG00000168653, ENSG00000171202, ENSG00000171204, ENSG00000151366, ENSG00000184752, ENSG00000065518, ENSG00000075336, ENSG00000090266, ENSG00000109390, ENSG00000125356, ENSG00000137038, ENSG00000140990, ENSG00000147684, ENSG00000164258, ENSG00000165264, ENSG00000184983, ENSG00000198763, ENSG00000198886, ENSG00000198888
133	Downregulated	8.18e-12	31	152	5.00039	Ribonucleoside triphosphate metabolic process	http://amigo.geneontology.org/amigo/term/GO:0009199	ENSG00000110955, ENSG00000124172, ENSG00000152234, ENSG00000167863, ENSG00000198899, ENSG00000241468, ENSG00000065518, ENSG00000090266, ENSG00000109390, ENSG00000110717, ENSG00000117118, ENSG00000119013, ENSG00000125356, ENSG00000140990, ENSG00000147684, ENSG00000151366, ENSG00000154723, ENSG00000164258, ENSG00000165264, ENSG00000168653, ENSG00000169020, ENSG00000173915, ENSG00000184752, ENSG0000…
134	Downregulated	1.97e-11	38	245	4.02249	Purine ribonucleotide biosynthetic process	http://amigo.geneontology.org/amigo/term/GO:0009152	ENSG00000110955, ENSG00000124172, ENSG00000128050, ENSG00000152234, ENSG00000167863, ENSG00000168291, ENSG00000198899, ENSG00000241468, ENSG00000065518, ENSG00000090266, ENSG00000091140, ENSG00000109390, ENSG00000110717, ENSG00000117118, ENSG00000119013, ENSG00000125356, ENSG00000140990, ENSG00000147684, ENSG00000151366, ENSG00000154723, ENSG00000164258, ENSG00000165264, ENSG00000168653, ENSG0000…
135	Downregulated	4.54e-11	26	113	5.62157	Mitochondrial respiratory chain complex assembly	http://amigo.geneontology.org/amigo/term/GO:0033108	ENSG00000106603, ENSG00000110717, ENSG00000119013, ENSG00000137288, ENSG00000138495, ENSG00000168653, ENSG00000171202, ENSG00000171204, ENSG00000183978, ENSG00000250317, ENSG00000151366, ENSG00000184752, ENSG00000065518, ENSG00000075336, ENSG00000090266, ENSG00000109390, ENSG00000125356, ENSG00000137038, ENSG00000140990, ENSG00000147684, ENSG00000164258, ENSG00000165264, ENSG00000184983, ENSG0000…
136	Downregulated	9.94e-11	38	269	3.82335	Purine nucleotide biosynthetic process	http://amigo.geneontology.org/amigo/term/GO:0006164	ENSG00000110955, ENSG00000124172, ENSG00000128050, ENSG00000152234, ENSG00000167863, ENSG00000168291, ENSG00000198899, ENSG00000241468, ENSG00000065518, ENSG00000090266, ENSG00000091140, ENSG00000109390, ENSG00000110717, ENSG00000117118, ENSG00000119013, ENSG00000125356, ENSG00000140990, ENSG00000147684, ENSG00000151366, ENSG00000154723, ENSG00000164258, ENSG00000165264, ENSG00000168653, ENSG0000…
137	Downregulated	1e-10	39	280	3.73888	Purine-containing compound biosynthetic process	http://amigo.geneontology.org/amigo/term/GO:0072522	ENSG00000110955, ENSG00000124172, ENSG00000128050, ENSG00000152234, ENSG00000167863, ENSG00000168291, ENSG00000198899, ENSG00000241468, ENSG00000065518, ENSG00000090266, ENSG00000091140, ENSG00000109390, ENSG00000110717, ENSG00000117118, ENSG00000119013, ENSG00000125356, ENSG00000140990, ENSG00000147684, ENSG00000151366, ENSG00000154723, ENSG00000164258, ENSG00000165264, ENSG00000168653, ENSG0000…
138	Downregulated	1.3e-10	38	258	3.78587	Ribonucleotide biosynthetic process	http://amigo.geneontology.org/amigo/term/GO:0009260	ENSG00000110955, ENSG00000124172, ENSG00000128050, ENSG00000152234, ENSG00000167863, ENSG00000168291, ENSG00000198899, ENSG00000241468, ENSG00000065518, ENSG00000090266, ENSG00000091140, ENSG00000109390, ENSG00000110717, ENSG00000117118, ENSG00000119013, ENSG00000125356, ENSG00000140990, ENSG00000147684, ENSG00000151366, ENSG00000154723, ENSG00000164258, ENSG00000165264, ENSG00000168653, ENSG0000…
139	Downregulated	3.22e-10	38	265	3.6777	Ribose phosphate biosynthetic process	http://amigo.geneontology.org/amigo/term/GO:0046390	ENSG00000110955, ENSG00000124172, ENSG00000128050, ENSG00000152234, ENSG00000167863, ENSG00000168291, ENSG00000198899, ENSG00000241468, ENSG00000065518, ENSG00000090266, ENSG00000091140, ENSG00000109390, ENSG00000110717, ENSG00000117118, ENSG00000119013, ENSG00000125356, ENSG00000140990, ENSG00000147684, ENSG00000151366, ENSG00000154723, ENSG00000164258, ENSG00000165264, ENSG00000168653, ENSG0000…
140	Downregulated	3.87e-10	58	509	2.71613	Ribonucleoprotein complex biogenesis	http://amigo.geneontology.org/amigo/term/GO:0022613	ENSG00000023734, ENSG00000083845, ENSG00000089009, ENSG00000100316, ENSG00000105171, ENSG00000105373, ENSG00000106682, ENSG00000107371, ENSG00000108561, ENSG00000117395, ENSG00000122406, ENSG00000125743, ENSG00000136942, ENSG00000142937, ENSG00000145220, ENSG00000147403, ENSG00000147604, ENSG00000148303, ENSG00000152147, ENSG00000156469, ENSG00000156928, ENSG00000161970, ENSG00000164167, ENSG0000…
141	Downregulated	1.02e-09	21	79	6.18561	Ribosomal large subunit biogenesis	http://amigo.geneontology.org/amigo/term/GO:0042273	ENSG00000089009, ENSG00000100316, ENSG00000105373, ENSG00000117395, ENSG00000122406, ENSG00000136942, ENSG00000147403, ENSG00000147604, ENSG00000148303, ENSG00000161970, ENSG00000171490, ENSG00000181163, ENSG00000182899, ENSG00000188846, ENSG00000197498, ENSG00000242485, ENSG00000114391, ENSG00000172809, ENSG00000122034, ENSG00000142676, ENSG00000156928
142	Downregulated	1.04e-09	61	578	2.57214	Mitochondrion organization	http://amigo.geneontology.org/amigo/term/GO:0007005	ENSG00000100099, ENSG00000005022, ENSG00000015475, ENSG00000075336, ENSG00000106028, ENSG00000106603, ENSG00000108179, ENSG00000110717, ENSG00000112695, ENSG00000119013, ENSG00000120675, ENSG00000132305, ENSG00000134375, ENSG00000137288, ENSG00000138495, ENSG00000144848, ENSG00000164209, ENSG00000168653, ENSG00000171202, ENSG00000171204, ENSG00000173726, ENSG00000175606, ENSG00000183978, ENSG0000…
143	Downregulated	3.43e-08	39	334	3.09626	Nucleotide biosynthetic process	http://amigo.geneontology.org/amigo/term/GO:0009165	ENSG00000110955, ENSG00000124172, ENSG00000128050, ENSG00000152234, ENSG00000167863, ENSG00000168291, ENSG00000171848, ENSG00000198899, ENSG00000241468, ENSG00000065518, ENSG00000090266, ENSG00000091140, ENSG00000109390, ENSG00000110717, ENSG00000117118, ENSG00000119013, ENSG00000125356, ENSG00000140990, ENSG00000147684, ENSG00000151366, ENSG00000154723, ENSG00000164258, ENSG00000165264, ENSG0000…
144	Downregulated	3.77e-08	39	337	3.08421	Nucleoside phosphate biosynthetic process	http://amigo.geneontology.org/amigo/term/GO:1901293	ENSG00000110955, ENSG00000124172, ENSG00000128050, ENSG00000152234, ENSG00000154027, ENSG00000167863, ENSG00000168291, ENSG00000171848, ENSG00000198899, ENSG00000241468, ENSG00000065518, ENSG00000090266, ENSG00000091140, ENSG00000109390, ENSG00000110717, ENSG00000117118, ENSG00000119013, ENSG00000125356, ENSG00000140990, ENSG00000147684, ENSG00000151366, ENSG00000154723, ENSG00000164258, ENSG0000…
145	Downregulated	4.25e-08	47	453	2.72147	Purine ribonucleotide metabolic process	http://amigo.geneontology.org/amigo/term/GO:0009150	ENSG00000102144, ENSG00000110955, ENSG00000111669, ENSG00000124172, ENSG00000128050, ENSG00000135318, ENSG00000136143, ENSG00000152234, ENSG00000167863, ENSG00000168291, ENSG00000198899, ENSG00000241468, ENSG00000065518, ENSG00000090266, ENSG00000091140, ENSG00000109390, ENSG00000110717, ENSG00000117118, ENSG00000119013, ENSG00000125356, ENSG00000140990, ENSG00000147684, ENSG00000151366, ENSG0000…
146	Downregulated	5.48e-08	48	481	2.66546	Purine nucleotide metabolic process	http://amigo.geneontology.org/amigo/term/GO:0006163	ENSG00000102144, ENSG00000110955, ENSG00000111669, ENSG00000124172, ENSG00000128050, ENSG00000135318, ENSG00000136143, ENSG00000136159, ENSG00000152234, ENSG00000167863, ENSG00000168291, ENSG00000198899, ENSG00000241468, ENSG00000065518, ENSG00000090266, ENSG00000091140, ENSG00000109390, ENSG00000110717, ENSG00000117118, ENSG00000119013, ENSG00000125356, ENSG00000140990, ENSG00000147684, ENSG0000…
147	Downregulated	5.89e-08	48	472	2.6582	Ribonucleotide metabolic process	http://amigo.geneontology.org/amigo/term/GO:0009259	ENSG00000102144, ENSG00000110955, ENSG00000111669, ENSG00000124172, ENSG00000128050, ENSG00000135318, ENSG00000136104, ENSG00000136143, ENSG00000152234, ENSG00000167863, ENSG00000168291, ENSG00000198899, ENSG00000241468, ENSG00000065518, ENSG00000090266, ENSG00000091140, ENSG00000109390, ENSG00000110717, ENSG00000117118, ENSG00000119013, ENSG00000125356, ENSG00000140990, ENSG00000147684, ENSG0000…
148	Downregulated	6.77e-08	17	63	6.28201	Ribosome assembly	http://amigo.geneontology.org/amigo/term/GO:0042255	ENSG00000083845, ENSG00000089009, ENSG00000100316, ENSG00000105373, ENSG00000108561, ENSG00000122406, ENSG00000147403, ENSG00000156469, ENSG00000168028, ENSG00000177954, ENSG00000197498, ENSG00000242485, ENSG00000079246, ENSG00000114391, ENSG00000172809, ENSG00000142676, ENSG00000181163
149	Downregulated	1.05e-07	33	248	3.3368	Ribonucleoprotein complex subunit organization	http://amigo.geneontology.org/amigo/term/GO:0071826	ENSG00000023734, ENSG00000083845, ENSG00000089009, ENSG00000100316, ENSG00000105373, ENSG00000106682, ENSG00000122406, ENSG00000125743, ENSG00000147403, ENSG00000152147, ENSG00000168028, ENSG00000172809, ENSG00000177954, ENSG00000182004, ENSG00000197498, ENSG00000242485, ENSG00000084623, ENSG00000102241, ENSG00000115128, ENSG00000116455, ENSG00000139343, ENSG00000145833, ENSG00000147677, ENSG0000…
150	Downregulated	1.16e-07	41	327	2.86354	Ribosome biogenesis	http://amigo.geneontology.org/amigo/term/GO:0042254	ENSG00000083845, ENSG00000089009, ENSG00000100316, ENSG00000105171, ENSG00000105373, ENSG00000107371, ENSG00000108561, ENSG00000117395, ENSG00000122406, ENSG00000136942, ENSG00000142937, ENSG00000145220, ENSG00000147403, ENSG00000147604, ENSG00000148303, ENSG00000156469, ENSG00000156928, ENSG00000161970, ENSG00000164167, ENSG00000164934, ENSG00000168028, ENSG00000171421, ENSG00000171490, ENSG0000…
151	Downregulated	1.18e-07	116	1859	1.73864	Protein-containing complex assembly	http://amigo.geneontology.org/amigo/term/GO:0065003	ENSG00000023734, ENSG00000034510, ENSG00000049245, ENSG00000083845, ENSG00000089009, ENSG00000100316, ENSG00000105373, ENSG00000106603, ENSG00000106682, ENSG00000110717, ENSG00000112695, ENSG00000119013, ENSG00000120860, ENSG00000122406, ENSG00000125743, ENSG00000125863, ENSG00000132639, ENSG00000137288, ENSG00000138495, ENSG00000147403, ENSG00000152147, ENSG00000153037, ENSG00000159259, ENSG0000…
152	Downregulated	1.22e-07	48	482	2.59457	Ribose phosphate metabolic process	http://amigo.geneontology.org/amigo/term/GO:0019693	ENSG00000102144, ENSG00000110955, ENSG00000111669, ENSG00000124172, ENSG00000128050, ENSG00000135318, ENSG00000136104, ENSG00000136143, ENSG00000152234, ENSG00000167863, ENSG00000168291, ENSG00000198899, ENSG00000241468, ENSG00000065518, ENSG00000090266, ENSG00000091140, ENSG00000109390, ENSG00000110717, ENSG00000117118, ENSG00000119013, ENSG00000125356, ENSG00000140990, ENSG00000147684, ENSG0000…
153	Downregulated	1.22e-07	24	161	4.27877	Proton transmembrane transport	http://amigo.geneontology.org/amigo/term/GO:1902600	ENSG00000198886, ENSG00000187446, ENSG00000005022, ENSG00000075415, ENSG00000108179, ENSG00000110955, ENSG00000111775, ENSG00000116288, ENSG00000131174, ENSG00000152234, ENSG00000154723, ENSG00000155097, ENSG00000167863, ENSG00000169020, ENSG00000173660, ENSG00000178741, ENSG00000184076, ENSG00000198712, ENSG00000198727, ENSG00000198899, ENSG00000198938, ENSG00000138495, ENSG00000189043, ENSG0000…
154	Downregulated	2.38e-07	48	505	2.54052	Purine-containing compound metabolic process	http://amigo.geneontology.org/amigo/term/GO:0072521	ENSG00000102144, ENSG00000110955, ENSG00000111669, ENSG00000124172, ENSG00000128050, ENSG00000135318, ENSG00000136143, ENSG00000136159, ENSG00000152234, ENSG00000167863, ENSG00000168291, ENSG00000198899, ENSG00000241468, ENSG00000065518, ENSG00000090266, ENSG00000091140, ENSG00000109390, ENSG00000110717, ENSG00000117118, ENSG00000119013, ENSG00000125356, ENSG00000140990, ENSG00000147684, ENSG0000…
155	Downregulated	5.11e-07	10	24	10.6969	Mitochondrial electron transport cytochrome c to oxygen	http://amigo.geneontology.org/amigo/term/GO:0006123	ENSG00000111775, ENSG00000127184, ENSG00000172115, ENSG00000178741, ENSG00000198938, ENSG00000112695, ENSG00000131174, ENSG00000164919, ENSG00000189043, ENSG00000198712
156	Downregulated	5.17e-07	31	240	3.2645	Ribonucleoprotein complex assembly	http://amigo.geneontology.org/amigo/term/GO:0022618	ENSG00000023734, ENSG00000083845, ENSG00000089009, ENSG00000100316, ENSG00000105373, ENSG00000106682, ENSG00000122406, ENSG00000125743, ENSG00000147403, ENSG00000152147, ENSG00000168028, ENSG00000172809, ENSG00000177954, ENSG00000182004, ENSG00000197498, ENSG00000242485, ENSG00000084623, ENSG00000102241, ENSG00000115128, ENSG00000116455, ENSG00000139343, ENSG00000145833, ENSG00000147677, ENSG0000…
157	Downregulated	1.1e-06	123	2069	1.63926	Protein-containing complex organization	http://amigo.geneontology.org/amigo/term/GO:0043933	ENSG00000023734, ENSG00000034510, ENSG00000049245, ENSG00000083845, ENSG00000089009, ENSG00000100316, ENSG00000105373, ENSG00000106400, ENSG00000106603, ENSG00000106682, ENSG00000109971, ENSG00000110717, ENSG00000112695, ENSG00000119013, ENSG00000120705, ENSG00000120860, ENSG00000122406, ENSG00000125743, ENSG00000125863, ENSG00000132639, ENSG00000137288, ENSG00000138495, ENSG00000147403, ENSG0000…
158	Downregulated	1.46e-06	51	578	2.32406	Nucleotide metabolic process	http://amigo.geneontology.org/amigo/term/GO:0009117	ENSG00000102144, ENSG00000110955, ENSG00000111669, ENSG00000116288, ENSG00000124172, ENSG00000128050, ENSG00000135318, ENSG00000136104, ENSG00000136143, ENSG00000136159, ENSG00000152234, ENSG00000154027, ENSG00000167863, ENSG00000168291, ENSG00000171848, ENSG00000198899, ENSG00000241468, ENSG00000065518, ENSG00000090266, ENSG00000091140, ENSG00000109390, ENSG00000110717, ENSG00000117118, ENSG0000…
159	Downregulated	2.24e-06	51	588	2.29321	Nucleoside phosphate metabolic process	http://amigo.geneontology.org/amigo/term/GO:0006753	ENSG00000102144, ENSG00000110955, ENSG00000111669, ENSG00000116288, ENSG00000124172, ENSG00000128050, ENSG00000135318, ENSG00000136104, ENSG00000136143, ENSG00000136159, ENSG00000152234, ENSG00000154027, ENSG00000167863, ENSG00000168291, ENSG00000171848, ENSG00000198899, ENSG00000241468, ENSG00000065518, ENSG00000090266, ENSG00000091140, ENSG00000109390, ENSG00000110717, ENSG00000117118, ENSG0000…
160	Downregulated	7.81e-06	10	29	8.4684	Ribosomal large subunit assembly	http://amigo.geneontology.org/amigo/term/GO:0000027	ENSG00000089009, ENSG00000100316, ENSG00000105373, ENSG00000122406, ENSG00000147403, ENSG00000197498, ENSG00000242485, ENSG00000114391, ENSG00000172809, ENSG00000142676
161	Downregulated	7.81e-06	191	3630	1.40547	Cellular component biogenesis	http://amigo.geneontology.org/amigo/term/GO:0044085	ENSG00000023734, ENSG00000034510, ENSG00000049245, ENSG00000061676, ENSG00000070761, ENSG00000083845, ENSG00000088986, ENSG00000089009, ENSG00000100099, ENSG00000100316, ENSG00000102024, ENSG00000105171, ENSG00000105373, ENSG00000105971, ENSG00000106603, ENSG00000106682, ENSG00000107371, ENSG00000108561, ENSG00000110717, ENSG00000111875, ENSG00000112695, ENSG00000114993, ENSG00000117395, ENSG0000…
162	Downregulated	1.53e-05	79	1082	1.80405	RNA processing	http://amigo.geneontology.org/amigo/term/GO:0006396	ENSG00000006744, ENSG00000023734, ENSG00000087302, ENSG00000105171, ENSG00000105373, ENSG00000106246, ENSG00000106355, ENSG00000107371, ENSG00000108561, ENSG00000114503, ENSG00000115128, ENSG00000117395, ENSG00000123136, ENSG00000124942, ENSG00000125743, ENSG00000136942, ENSG00000139343, ENSG00000142937, ENSG00000144034, ENSG00000145220, ENSG00000145833, ENSG00000147604, ENSG00000148303, ENSG0000…
163	Downregulated	2.18e-05	53	660	2.09568	Nucleobase-containing small molecule metabolic process	http://amigo.geneontology.org/amigo/term/GO:0055086	ENSG00000102144, ENSG00000110955, ENSG00000111669, ENSG00000116288, ENSG00000124172, ENSG00000128050, ENSG00000135318, ENSG00000136104, ENSG00000136143, ENSG00000136159, ENSG00000152234, ENSG00000154027, ENSG00000167863, ENSG00000168291, ENSG00000171848, ENSG00000198899, ENSG00000241468, ENSG00000065518, ENSG00000090266, ENSG00000091140, ENSG00000109390, ENSG00000110717, ENSG00000117118, ENSG0000…
164	Downregulated	3.05e-05	36	346	2.50572	Protein targeting	http://amigo.geneontology.org/amigo/term/GO:0006605	ENSG00000100099, ENSG00000008952, ENSG00000023041, ENSG00000075336, ENSG00000100883, ENSG00000102910, ENSG00000104219, ENSG00000109971, ENSG00000114902, ENSG00000120675, ENSG00000134375, ENSG00000143742, ENSG00000153037, ENSG00000170540, ENSG00000173726, ENSG00000182934, ENSG00000196531, ENSG00000100575, ENSG00000150779, ENSG00000080824, ENSG00000119185, ENSG00000170606, ENSG00000015475, ENSG0000…
165	Downregulated	8.08e-05	7	13	10.9438	Negative regulation of ubiquitin protein ligase activity	http://amigo.geneontology.org/amigo/term/GO:1904667	ENSG00000122406, ENSG00000125691, ENSG00000164109, ENSG00000171863, ENSG00000008988, ENSG00000145592, ENSG00000142676
166	Downregulated	9.39e-05	109	1709	1.56119	Intracellular transport	http://amigo.geneontology.org/amigo/term/GO:0046907	ENSG00000100099, ENSG00000005022, ENSG00000007168, ENSG00000008952, ENSG00000023041, ENSG00000075336, ENSG00000080371, ENSG00000085832, ENSG00000100883, ENSG00000102910, ENSG00000104219, ENSG00000108179, ENSG00000109971, ENSG00000111237, ENSG00000114354, ENSG00000114902, ENSG00000115355, ENSG00000117408, ENSG00000117500, ENSG00000118508, ENSG00000120533, ENSG00000120675, ENSG00000123136, ENSG0000…
167	Downregulated	0.000146	54	701	1.95285	Carbohydrate derivative biosynthetic process	http://amigo.geneontology.org/amigo/term/GO:1901137	ENSG00000106392, ENSG00000110955, ENSG00000111669, ENSG00000120742, ENSG00000124172, ENSG00000128050, ENSG00000136720, ENSG00000143653, ENSG00000152234, ENSG00000153989, ENSG00000167863, ENSG00000168291, ENSG00000171848, ENSG00000172339, ENSG00000173852, ENSG00000198899, ENSG00000241468, ENSG00000244038, ENSG00000065518, ENSG00000090266, ENSG00000091140, ENSG00000109390, ENSG00000110717, ENSG0000…
168	Downregulated	0.000328	50	671	1.95801	Organophosphate biosynthetic process	http://amigo.geneontology.org/amigo/term/GO:0090407	ENSG00000103043, ENSG00000110955, ENSG00000111669, ENSG00000116906, ENSG00000124172, ENSG00000128050, ENSG00000152234, ENSG00000154027, ENSG00000167863, ENSG00000168291, ENSG00000171848, ENSG00000198899, ENSG00000241468, ENSG00000241973, ENSG00000065518, ENSG00000090266, ENSG00000091140, ENSG00000109390, ENSG00000110717, ENSG00000117118, ENSG00000119013, ENSG00000125356, ENSG00000140990, ENSG0000…
169	Downregulated	0.000357	29	294	2.5188	Establishment of protein localization to membrane	http://amigo.geneontology.org/amigo/term/GO:0090150	ENSG00000008952, ENSG00000023041, ENSG00000100883, ENSG00000104219, ENSG00000143742, ENSG00000153037, ENSG00000162852, ENSG00000170540, ENSG00000196531, ENSG00000100575, ENSG00000150779, ENSG00000173726, ENSG00000182934, ENSG00000015475, ENSG00000080824, ENSG00000119185, ENSG00000134153, ENSG00000170606, ENSG00000049245, ENSG00000114850, ENSG00000132639, ENSG00000132842, ENSG00000167881, ENSG0000…
170	Downregulated	0.000359	18	127	3.41902	Mitochondrial membrane organization	http://amigo.geneontology.org/amigo/term/GO:0007006	ENSG00000005022, ENSG00000108179, ENSG00000132305, ENSG00000100575, ENSG00000150779, ENSG00000173726, ENSG00000080824, ENSG00000167315, ENSG00000170606, ENSG00000015475, ENSG00000129473, ENSG00000132842, ENSG00000051620, ENSG00000105185, ENSG00000115966, ENSG00000164209, ENSG00000165637, ENSG00000165678
171	Downregulated	0.000392	9	31	6.53276	Positive regulation of signal transduction by p53 class mediator	http://amigo.geneontology.org/amigo/term/GO:1901798	ENSG00000008988, ENSG00000145592, ENSG00000124802, ENSG00000142676, ENSG00000108654, ENSG00000125691, ENSG00000161970, ENSG00000171863, ENSG00000198369
172	Downregulated	0.000537	9	31	6.30749	Cotranslational protein targeting to membrane	http://amigo.geneontology.org/amigo/term/GO:0006613	ENSG00000100883, ENSG00000143742, ENSG00000153037, ENSG00000170540, ENSG00000182934, ENSG00000114850, ENSG00000167881, ENSG00000008952, ENSG00000163479
173	Downregulated	0.000671	8	23	7.06927	Negative regulation of ubiquitin-protein transferase activity	http://amigo.geneontology.org/amigo/term/GO:0051444	ENSG00000116288, ENSG00000122406, ENSG00000125691, ENSG00000164109, ENSG00000171863, ENSG00000008988, ENSG00000145592, ENSG00000142676
174	Downregulated	0.0014	6	13	9.38038	Mitochondrial electron transport ubiquinol to cytochrome c	http://amigo.geneontology.org/amigo/term/GO:0006122	ENSG00000156467, ENSG00000172115, ENSG00000173660, ENSG00000184076, ENSG00000140740, ENSG00000198727
175	Downregulated	0.00164	166	3365	1.33458	Cellular component assembly	http://amigo.geneontology.org/amigo/term/GO:0022607	ENSG00000023734, ENSG00000034510, ENSG00000049245, ENSG00000061676, ENSG00000070761, ENSG00000083845, ENSG00000088986, ENSG00000089009, ENSG00000100099, ENSG00000100316, ENSG00000102024, ENSG00000105373, ENSG00000105971, ENSG00000106603, ENSG00000106682, ENSG00000108561, ENSG00000110717, ENSG00000111875, ENSG00000112695, ENSG00000114993, ENSG00000119013, ENSG00000119185, ENSG00000120860, ENSG0000…
176	Downregulated	0.00178	8	29	6.25358	Respiratory chain complex IV assembly	http://amigo.geneontology.org/amigo/term/GO:0008535	ENSG00000106603, ENSG00000138495, ENSG00000183978, ENSG00000250317, ENSG00000168275, ENSG00000075336, ENSG00000164209, ENSG00000198938
177	Downregulated	0.00178	8	26	6.25358	Regulation of ubiquitin protein ligase activity	http://amigo.geneontology.org/amigo/term/GO:1904666	ENSG00000122406, ENSG00000125691, ENSG00000164109, ENSG00000166851, ENSG00000171863, ENSG00000008988, ENSG00000145592, ENSG00000142676
178	Downregulated	0.00249	71	1151	1.61773	Carbohydrate derivative metabolic process	http://amigo.geneontology.org/amigo/term/GO:1901135	ENSG00000049860, ENSG00000102144, ENSG00000102393, ENSG00000106392, ENSG00000110955, ENSG00000111669, ENSG00000120742, ENSG00000124172, ENSG00000128050, ENSG00000135318, ENSG00000136104, ENSG00000136143, ENSG00000136159, ENSG00000136720, ENSG00000143653, ENSG00000152234, ENSG00000153989, ENSG00000167863, ENSG00000168291, ENSG00000171848, ENSG00000172339, ENSG00000173852, ENSG00000197713, ENSG0000…
179	Downregulated	0.00255	12	86	3.99819	Negative regulation of cellular protein catabolic process	http://amigo.geneontology.org/amigo/term/GO:1903363	ENSG00000116288, ENSG00000122406, ENSG00000125691, ENSG00000125818, ENSG00000147677, ENSG00000148218, ENSG00000171863, ENSG00000182718, ENSG00000142676, ENSG00000104341, ENSG00000105373, ENSG00000288722
180	Downregulated	0.00321	67	977	1.6308	Protein localization to organelle	http://amigo.geneontology.org/amigo/term/GO:0033365	ENSG00000100099, ENSG00000115484, ENSG00000146731, ENSG00000156261, ENSG00000008952, ENSG00000075336, ENSG00000100883, ENSG00000102910, ENSG00000109971, ENSG00000114902, ENSG00000117408, ENSG00000120675, ENSG00000134375, ENSG00000143742, ENSG00000146670, ENSG00000153037, ENSG00000165527, ENSG00000173726, ENSG00000174442, ENSG00000182481, ENSG00000182934, ENSG00000198000, ENSG00000100575, ENSG0000…
181	Downregulated	0.00329	9	39	5.08104	Cytochrome complex assembly	http://amigo.geneontology.org/amigo/term/GO:0017004	ENSG00000106603, ENSG00000137288, ENSG00000138495, ENSG00000183978, ENSG00000250317, ENSG00000168275, ENSG00000075336, ENSG00000164209, ENSG00000198938
182	Downregulated	0.00485	128	2388	1.375	Establishment of localization in cell	http://amigo.geneontology.org/amigo/term/GO:0051649	ENSG00000100099, ENSG00000005022, ENSG00000007168, ENSG00000008952, ENSG00000023041, ENSG00000075336, ENSG00000080371, ENSG00000080986, ENSG00000085832, ENSG00000100883, ENSG00000102910, ENSG00000104219, ENSG00000108179, ENSG00000109971, ENSG00000111237, ENSG00000114354, ENSG00000114902, ENSG00000115355, ENSG00000117408, ENSG00000117500, ENSG00000118508, ENSG00000120533, ENSG00000120675, ENSG0000…
183	Downregulated	0.0052	15	110	3.14291	Regulation of signal transduction by p53 class mediator	http://amigo.geneontology.org/amigo/term/GO:1901796	ENSG00000008988, ENSG00000026508, ENSG00000101843, ENSG00000145592, ENSG00000105373, ENSG00000124802, ENSG00000142676, ENSG00000181163, ENSG00000108654, ENSG00000122406, ENSG00000125691, ENSG00000161970, ENSG00000171863, ENSG00000197498, ENSG00000198369
184	Downregulated	0.00589	21	205	2.52549	Mitochondrial transport	http://amigo.geneontology.org/amigo/term/GO:0006839	ENSG00000100099, ENSG00000005022, ENSG00000075336, ENSG00000108179, ENSG00000120675, ENSG00000134375, ENSG00000173726, ENSG00000100575, ENSG00000150779, ENSG00000080824, ENSG00000167315, ENSG00000170606, ENSG00000015475, ENSG00000129473, ENSG00000164209, ENSG00000171246, ENSG00000051620, ENSG00000105185, ENSG00000115966, ENSG00000165637, ENSG00000107959
185	Downregulated	0.00628	16	145	2.95624	Protein targeting to membrane	http://amigo.geneontology.org/amigo/term/GO:0006612	ENSG00000008952, ENSG00000023041, ENSG00000100883, ENSG00000104219, ENSG00000143742, ENSG00000153037, ENSG00000170540, ENSG00000196531, ENSG00000182934, ENSG00000119185, ENSG00000114850, ENSG00000167881, ENSG00000203879, ENSG00000144848, ENSG00000187446, ENSG00000163479
186	Downregulated	0.0081	3	3	20.3241	Positive regulation of plasma membrane repair	http://amigo.geneontology.org/amigo/term/GO:1905686	ENSG00000124942, ENSG00000182718, ENSG00000197747
187	Downregulated	0.00861	206	4206	1.24495	Organelle organization	http://amigo.geneontology.org/amigo/term/GO:0006996	ENSG00000075624, ENSG00000100099, ENSG00000005022, ENSG00000007168, ENSG00000015475, ENSG00000026025, ENSG00000034510, ENSG00000049245, ENSG00000061676, ENSG00000070761, ENSG00000075336, ENSG00000079246, ENSG00000080986, ENSG00000083845, ENSG00000088986, ENSG00000089009, ENSG00000100266, ENSG00000100316, ENSG00000102024, ENSG00000102910, ENSG00000104219, ENSG00000105373, ENSG00000106028, ENSG0000…
188	Downregulated	0.00903	27	288	2.16044	RRNA metabolic process	http://amigo.geneontology.org/amigo/term/GO:0016072	ENSG00000070814, ENSG00000105171, ENSG00000105373, ENSG00000107371, ENSG00000117395, ENSG00000136942, ENSG00000142937, ENSG00000145220, ENSG00000147604, ENSG00000148303, ENSG00000164167, ENSG00000164934, ENSG00000171490, ENSG00000171863, ENSG00000197223, ENSG00000197498, ENSG00000155115, ENSG00000198000, ENSG00000118181, ENSG00000122406, ENSG00000142676, ENSG00000161970, ENSG00000177954, ENSG0000…
189	Downregulated	0.00924	16	140	2.85251	Translational initiation	http://amigo.geneontology.org/amigo/term/GO:0006413	ENSG00000071051, ENSG00000084623, ENSG00000106682, ENSG00000149100, ENSG00000173674, ENSG00000175390, ENSG00000187840, ENSG00000083845, ENSG00000114503, ENSG00000147677, ENSG00000082153, ENSG00000142541, ENSG00000163950, ENSG00000181163, ENSG00000121022, ENSG00000145425
190	Downregulated	0.0108	158	3120	1.29641	Cellular localization	http://amigo.geneontology.org/amigo/term/GO:0051641	ENSG00000100099, ENSG00000115484, ENSG00000146731, ENSG00000156261, ENSG00000005022, ENSG00000007168, ENSG00000008952, ENSG00000023041, ENSG00000034510, ENSG00000075336, ENSG00000080371, ENSG00000080986, ENSG00000085832, ENSG00000100883, ENSG00000102910, ENSG00000104219, ENSG00000105700, ENSG00000108179, ENSG00000109971, ENSG00000111237, ENSG00000112685, ENSG00000114354, ENSG00000114902, ENSG0000…
191	Downregulated	0.0119	24	275	2.23752	Regulation of cellular protein catabolic process	http://amigo.geneontology.org/amigo/term/GO:1903362	ENSG00000100911, ENSG00000167196, ENSG00000087191, ENSG00000161057, ENSG00000165916, ENSG00000101843, ENSG00000116030, ENSG00000116288, ENSG00000122406, ENSG00000125691, ENSG00000125818, ENSG00000147677, ENSG00000148218, ENSG00000165280, ENSG00000171863, ENSG00000182718, ENSG00000204628, ENSG00000105373, ENSG00000109861, ENSG00000142676, ENSG00000104341, ENSG00000136159, ENSG00000166851, ENSG0000…
192	Downregulated	0.0124	63	1083	1.57687	Organophosphate metabolic process	http://amigo.geneontology.org/amigo/term/GO:0019637	ENSG00000102144, ENSG00000103043, ENSG00000110955, ENSG00000111669, ENSG00000116288, ENSG00000116906, ENSG00000124172, ENSG00000128050, ENSG00000135318, ENSG00000136104, ENSG00000136143, ENSG00000136159, ENSG00000151176, ENSG00000152234, ENSG00000154027, ENSG00000167863, ENSG00000168291, ENSG00000171848, ENSG00000197713, ENSG00000198899, ENSG00000241468, ENSG00000241973, ENSG00000065518, ENSG0000…
193	Downregulated	0.0134	24	248	2.21718	RRNA processing	http://amigo.geneontology.org/amigo/term/GO:0006364	ENSG00000105171, ENSG00000105373, ENSG00000107371, ENSG00000117395, ENSG00000136942, ENSG00000142937, ENSG00000145220, ENSG00000147604, ENSG00000148303, ENSG00000164167, ENSG00000164934, ENSG00000171490, ENSG00000171863, ENSG00000197223, ENSG00000197498, ENSG00000198000, ENSG00000118181, ENSG00000122406, ENSG00000142676, ENSG00000161970, ENSG00000177954, ENSG00000182899, ENSG00000188846, ENSG0000…
194	Downregulated	0.0158	7	30	5.26922	Regulation of aerobic respiration	http://amigo.geneontology.org/amigo/term/GO:1903715	ENSG00000112695, ENSG00000108179, ENSG00000116288, ENSG00000120675, ENSG00000137288, ENSG00000105373, ENSG00000165280
195	Downregulated	0.0168	61	934	1.57132	Intracellular protein transport	http://amigo.geneontology.org/amigo/term/GO:0006886	ENSG00000100099, ENSG00000008952, ENSG00000023041, ENSG00000075336, ENSG00000080371, ENSG00000100883, ENSG00000102910, ENSG00000104219, ENSG00000109971, ENSG00000111237, ENSG00000114902, ENSG00000117408, ENSG00000117500, ENSG00000118508, ENSG00000120675, ENSG00000134375, ENSG00000138069, ENSG00000143742, ENSG00000153037, ENSG00000157538, ENSG00000165280, ENSG00000165527, ENSG00000170540, ENSG0000…
196	Downregulated	0.0185	21	247	2.30707	Protein stabilization	http://amigo.geneontology.org/amigo/term/GO:0050821	ENSG00000080824, ENSG00000113068, ENSG00000069849, ENSG00000116030, ENSG00000116288, ENSG00000118855, ENSG00000181163, ENSG00000080371, ENSG00000105373, ENSG00000115484, ENSG00000122406, ENSG00000125691, ENSG00000134480, ENSG00000142676, ENSG00000146731, ENSG00000156261, ENSG00000164134, ENSG00000171863, ENSG00000172766, ENSG00000100099, ENSG00000187446
197	Downregulated	0.0188	32	417	1.9185	Non-membrane-bounded organelle assembly	http://amigo.geneontology.org/amigo/term/GO:0140694	ENSG00000083845, ENSG00000089009, ENSG00000100316, ENSG00000105373, ENSG00000108561, ENSG00000122406, ENSG00000137807, ENSG00000147403, ENSG00000156469, ENSG00000168028, ENSG00000170860, ENSG00000177954, ENSG00000197498, ENSG00000203760, ENSG00000204899, ENSG00000242485, ENSG00000079246, ENSG00000138778, ENSG00000161800, ENSG00000166851, ENSG00000080986, ENSG00000114391, ENSG00000130724, ENSG0000…
198	Downregulated	0.0199	101	1782	1.38792	Cellular protein localization	http://amigo.geneontology.org/amigo/term/GO:0034613	ENSG00000100099, ENSG00000115484, ENSG00000146731, ENSG00000156261, ENSG00000008952, ENSG00000023041, ENSG00000034510, ENSG00000075336, ENSG00000080371, ENSG00000100883, ENSG00000102910, ENSG00000104219, ENSG00000109971, ENSG00000111237, ENSG00000114902, ENSG00000117408, ENSG00000117500, ENSG00000118508, ENSG00000120675, ENSG00000134375, ENSG00000138069, ENSG00000143742, ENSG00000146670, ENSG0000…
199	Downregulated	0.021	10	58	3.62931	Regulation of ubiquitin-protein transferase activity	http://amigo.geneontology.org/amigo/term/GO:0051438	ENSG00000116288, ENSG00000122406, ENSG00000125691, ENSG00000140988, ENSG00000164109, ENSG00000166851, ENSG00000171863, ENSG00000008988, ENSG00000145592, ENSG00000142676
200	Downregulated	0.0238	20	235	2.30956	Protein folding	http://amigo.geneontology.org/amigo/term/GO:0006457	ENSG00000004478, ENSG00000080824, ENSG00000090273, ENSG00000108179, ENSG00000109971, ENSG00000113068, ENSG00000115484, ENSG00000115541, ENSG00000138398, ENSG00000146731, ENSG00000156261, ENSG00000170584, ENSG00000170606, ENSG00000196262, ENSG00000197930, ENSG00000115514, ENSG00000125863, ENSG00000105185, ENSG00000113312, ENSG00000183291

## Sheet: MC1 KEGG
	group	FDR	nGenes	Pathway size	Fold enriched	Pathway	URL	Genes
1	Upregulated	0.0908	24	294	1.91284	MAPK signaling pathway	http://www.genome.jp/kegg-bin/show_pathway?hsa04010	ENSG00000126767, ENSG00000105221, ENSG00000077782, ENSG00000196924, ENSG00000154188, ENSG00000106211, ENSG00000177606, ENSG00000125952, ENSG00000198909, ENSG00000099860, ENSG00000196712, ENSG00000197461, ENSG00000134853, ENSG00000138814, ENSG00000221823, ENSG00000102882, ENSG00000126934, ENSG00000034152, ENSG00000076984, ENSG00000071242, ENSG00000135341, ENSG00000162302, ENSG00000073803, ENSG0000…
2	Upregulated	0.0908	14	136	2.30077	Apoptosis	http://www.genome.jp/kegg-bin/show_pathway?hsa04210	ENSG00000041880, ENSG00000117984, ENSG00000136848, ENSG00000105221, ENSG00000105327, ENSG00000177606, ENSG00000160789, ENSG00000113368, ENSG00000099860, ENSG00000100906, ENSG00000102882, ENSG00000126934, ENSG00000106144, ENSG00000174080
3	Upregulated	0.0908	16	170	2.30331	Wnt signaling pathway	http://www.genome.jp/kegg-bin/show_pathway?hsa04310	ENSG00000213923, ENSG00000070770, ENSG00000107404, ENSG00000161202, ENSG00000180340, ENSG00000100211, ENSG00000177606, ENSG00000067560, ENSG00000166949, ENSG00000138814, ENSG00000221823, ENSG00000110092, ENSG00000104332, ENSG00000135341, ENSG00000101849, ENSG00000106829
4	Upregulated	0.0908	18	200	2.01367	Focal adhesion	http://www.genome.jp/kegg-bin/show_pathway?hsa04510	ENSG00000101335, ENSG00000134871, ENSG00000142156, ENSG00000163359, ENSG00000126767, ENSG00000105221, ENSG00000196924, ENSG00000010810, ENSG00000177606, ENSG00000067560, ENSG00000135862, ENSG00000197461, ENSG00000134853, ENSG00000102882, ENSG00000110092, ENSG00000125753, ENSG00000143398, ENSG00000072110
5	Upregulated	0.0908	11	103	3.00405	T cell receptor signaling pathway	http://www.genome.jp/kegg-bin/show_pathway?hsa04660	ENSG00000105221, ENSG00000010810, ENSG00000177606, ENSG00000067560, ENSG00000100906, ENSG00000138814, ENSG00000221823, ENSG00000102882, ENSG00000126934, ENSG00000076984, ENSG00000135341
6	Upregulated	0.0908	22	249	1.91808	Salmonella infection	http://www.genome.jp/kegg-bin/show_pathway?hsa05132	ENSG00000101335, ENSG00000178996, ENSG00000079805, ENSG00000105221, ENSG00000196924, ENSG00000116786, ENSG00000173548, ENSG00000177606, ENSG00000126214, ENSG00000067560, ENSG00000100906, ENSG00000011405, ENSG00000102882, ENSG00000126934, ENSG00000034152, ENSG00000076984, ENSG00000111540, ENSG00000149273, ENSG00000135341, ENSG00000166847, ENSG00000176014, ENSG00000008256
7	Upregulated	0.0908	17	202	2.23899	Epstein-Barr virus infection	http://www.genome.jp/kegg-bin/show_pathway?hsa05169	ENSG00000123374, ENSG00000134574, ENSG00000105221, ENSG00000167004, ENSG00000177606, ENSG00000099860, ENSG00000100906, ENSG00000034152, ENSG00000076984, ENSG00000100764, ENSG00000175166, ENSG00000108344, ENSG00000185627, ENSG00000088888, ENSG00000110092, ENSG00000135341, ENSG00000179218
8	Upregulated	0.0908	11	97	2.61891	Prostate cancer	http://www.genome.jp/kegg-bin/show_pathway?hsa05215	ENSG00000123374, ENSG00000105221, ENSG00000077782, ENSG00000084207, ENSG00000100906, ENSG00000197461, ENSG00000134853, ENSG00000102882, ENSG00000126934, ENSG00000110092, ENSG00000148516
9	Upregulated	0.0908	9	72	2.93218	Melanoma	http://www.genome.jp/kegg-bin/show_pathway?hsa05218	ENSG00000134574, ENSG00000105221, ENSG00000077782, ENSG00000099860, ENSG00000197461, ENSG00000134853, ENSG00000102882, ENSG00000126934, ENSG00000110092
10	Upregulated	0.0908	10	89	2.73095	PD-L1 expression and PD-1 checkpoint pathway in cancer	http://www.genome.jp/kegg-bin/show_pathway?hsa05235	ENSG00000070770, ENSG00000105221, ENSG00000177606, ENSG00000198909, ENSG00000100906, ENSG00000138814, ENSG00000221823, ENSG00000102882, ENSG00000126934, ENSG00000034152
11	Upregulated	0.0941	8	59	2.97128	Notch signaling pathway	http://www.genome.jp/kegg-bin/show_pathway?hsa04330	ENSG00000107404, ENSG00000161202, ENSG00000178498, ENSG00000162736, ENSG00000117362, ENSG00000205155, ENSG00000169733, ENSG00000106829
12	Upregulated	0.0941	11	126	2.40324	Osteoclast differentiation	http://www.genome.jp/kegg-bin/show_pathway?hsa04380	ENSG00000105221, ENSG00000010810, ENSG00000177606, ENSG00000171223, ENSG00000100906, ENSG00000138814, ENSG00000221823, ENSG00000102882, ENSG00000076984, ENSG00000135341, ENSG00000185338
13	Upregulated	0.0941	9	71	2.69571	Adherens junction	http://www.genome.jp/kegg-bin/show_pathway?hsa04520	ENSG00000070770, ENSG00000077782, ENSG00000010810, ENSG00000067560, ENSG00000166949, ENSG00000102882, ENSG00000196396, ENSG00000135341, ENSG00000072110
14	Upregulated	0.0941	12	112	2.32131	TNF signaling pathway	http://www.genome.jp/kegg-bin/show_pathway?hsa04668	ENSG00000136848, ENSG00000105221, ENSG00000177606, ENSG00000171223, ENSG00000157227, ENSG00000100906, ENSG00000102882, ENSG00000034152, ENSG00000076984, ENSG00000069399, ENSG00000135341, ENSG00000162302
15	Upregulated	0.0941	9	103	2.78557	Protein digestion and absorption	http://www.genome.jp/kegg-bin/show_pathway?hsa04974	ENSG00000134871, ENSG00000130635, ENSG00000142156, ENSG00000163359, ENSG00000114270, ENSG00000144810, ENSG00000049540, ENSG00000163399, ENSG00000183023
16	Upregulated	0.0941	10	76	2.61556	Chronic myeloid leukemia	http://www.genome.jp/kegg-bin/show_pathway?hsa05220	ENSG00000134574, ENSG00000105221, ENSG00000097007, ENSG00000166949, ENSG00000099860, ENSG00000100906, ENSG00000102882, ENSG00000126934, ENSG00000110092, ENSG00000110395
17	Downregulated	7.09e-29	52	134	6.69867	Ribosome	http://www.genome.jp/kegg-bin/show_pathway?hsa03010	ENSG00000114686, ENSG00000136942, ENSG00000163584, ENSG00000142541, ENSG00000130255, ENSG00000112110, ENSG00000168028, ENSG00000242485, ENSG00000100316, ENSG00000174444, ENSG00000122406, ENSG00000089009, ENSG00000147604, ENSG00000163682, ENSG00000147403, ENSG00000142676, ENSG00000197958, ENSG00000167526, ENSG00000174748, ENSG00000108298, ENSG00000122026, ENSG00000114391, ENSG00000161970, ENSG0000…
18	Downregulated	1.17e-21	61	266	4.23126	Parkinson disease	http://www.genome.jp/kegg-bin/show_pathway?hsa05012	ENSG00000108179, ENSG00000188229, ENSG00000167863, ENSG00000116288, ENSG00000111775, ENSG00000164919, ENSG00000112695, ENSG00000131174, ENSG00000127184, ENSG00000087460, ENSG00000005022, ENSG00000184076, ENSG00000170759, ENSG00000198899, ENSG00000198712, ENSG00000198938, ENSG00000198727, ENSG00000198888, ENSG00000198763, ENSG00000198840, ENSG00000198886, ENSG00000125356, ENSG00000189043, ENSG0000…
19	Downregulated	6.78e-21	43	134	5.78223	Oxidative phosphorylation	http://www.genome.jp/kegg-bin/show_pathway?hsa00190	ENSG00000138495, ENSG00000167863, ENSG00000111775, ENSG00000164919, ENSG00000112695, ENSG00000131174, ENSG00000127184, ENSG00000184076, ENSG00000198899, ENSG00000198712, ENSG00000198938, ENSG00000198727, ENSG00000198888, ENSG00000198763, ENSG00000198840, ENSG00000198886, ENSG00000125356, ENSG00000189043, ENSG00000090266, ENSG00000119013, ENSG00000065518, ENSG00000165264, ENSG00000147684, ENSG0000…
20	Downregulated	1.06e-20	59	273	4.14885	Prion disease	http://www.genome.jp/kegg-bin/show_pathway?hsa05020	ENSG00000108179, ENSG00000188229, ENSG00000167863, ENSG00000111775, ENSG00000164919, ENSG00000112695, ENSG00000131174, ENSG00000127184, ENSG00000115966, ENSG00000005022, ENSG00000184076, ENSG00000109971, ENSG00000170759, ENSG00000198899, ENSG00000198712, ENSG00000198938, ENSG00000198727, ENSG00000198888, ENSG00000198763, ENSG00000198840, ENSG00000198886, ENSG00000125356, ENSG00000189043, ENSG0000…
21	Downregulated	2.55e-19	63	306	3.68613	Huntington disease	http://www.genome.jp/kegg-bin/show_pathway?hsa05016	ENSG00000108179, ENSG00000188229, ENSG00000167863, ENSG00000137100, ENSG00000111775, ENSG00000164919, ENSG00000112695, ENSG00000131174, ENSG00000127184, ENSG00000005022, ENSG00000184076, ENSG00000170759, ENSG00000198899, ENSG00000198712, ENSG00000198938, ENSG00000198727, ENSG00000198888, ENSG00000198763, ENSG00000198840, ENSG00000198886, ENSG00000125356, ENSG00000189043, ENSG00000090266, ENSG0000…
22	Downregulated	3.43e-18	48	232	4.45953	Coronavirus disease-COVID-19	http://www.genome.jp/kegg-bin/show_pathway?hsa05171	ENSG00000136942, ENSG00000163584, ENSG00000142541, ENSG00000130255, ENSG00000168028, ENSG00000196611, ENSG00000100316, ENSG00000174444, ENSG00000122406, ENSG00000089009, ENSG00000147604, ENSG00000163682, ENSG00000147403, ENSG00000142676, ENSG00000197958, ENSG00000167526, ENSG00000174748, ENSG00000108298, ENSG00000122026, ENSG00000114391, ENSG00000161970, ENSG00000156482, ENSG00000108107, ENSG0000…
23	Downregulated	5.97e-16	64	384	3.14454	Alzheimer disease	http://www.genome.jp/kegg-bin/show_pathway?hsa05010	ENSG00000108179, ENSG00000137845, ENSG00000188229, ENSG00000167863, ENSG00000111775, ENSG00000164919, ENSG00000112695, ENSG00000131174, ENSG00000127184, ENSG00000107984, ENSG00000005022, ENSG00000184076, ENSG00000142192, ENSG00000170759, ENSG00000198899, ENSG00000198712, ENSG00000198938, ENSG00000198727, ENSG00000198888, ENSG00000198763, ENSG00000198840, ENSG00000198886, ENSG00000125356, ENSG0000…
24	Downregulated	1.09e-15	46	203	4.05266	Diabetic cardiomyopathy	http://www.genome.jp/kegg-bin/show_pathway?hsa05415	ENSG00000108179, ENSG00000167863, ENSG00000111775, ENSG00000164919, ENSG00000112695, ENSG00000131174, ENSG00000127184, ENSG00000005022, ENSG00000184076, ENSG00000198899, ENSG00000198712, ENSG00000198938, ENSG00000198727, ENSG00000198888, ENSG00000198763, ENSG00000198840, ENSG00000198886, ENSG00000125356, ENSG00000189043, ENSG00000090266, ENSG00000119013, ENSG00000065518, ENSG00000165264, ENSG0000…
25	Downregulated	1.09e-15	72	476	2.84468	Pathways of neurodegeneration-multiple diseases	http://www.genome.jp/kegg-bin/show_pathway?hsa05022	ENSG00000108179, ENSG00000188229, ENSG00000167863, ENSG00000137100, ENSG00000116288, ENSG00000111775, ENSG00000164919, ENSG00000112695, ENSG00000131174, ENSG00000127184, ENSG00000107984, ENSG00000005022, ENSG00000184076, ENSG00000142192, ENSG00000170759, ENSG00000198899, ENSG00000198712, ENSG00000198938, ENSG00000198727, ENSG00000198888, ENSG00000198763, ENSG00000198840, ENSG00000198886, ENSG0000…
26	Downregulated	3.45e-15	49	232	3.71858	Thermogenesis	http://www.genome.jp/kegg-bin/show_pathway?hsa04714	ENSG00000138495, ENSG00000167863, ENSG00000111775, ENSG00000164919, ENSG00000112695, ENSG00000131174, ENSG00000127184, ENSG00000115966, ENSG00000087460, ENSG00000183978, ENSG00000184076, ENSG00000168275, ENSG00000198899, ENSG00000198712, ENSG00000198938, ENSG00000198727, ENSG00000198888, ENSG00000198763, ENSG00000198840, ENSG00000198886, ENSG00000125356, ENSG00000189043, ENSG00000090266, ENSG0000…
27	Downregulated	1.46e-14	61	364	3.03607	Amyotrophic lateral sclerosis	http://www.genome.jp/kegg-bin/show_pathway?hsa05014	ENSG00000188229, ENSG00000167863, ENSG00000137100, ENSG00000111775, ENSG00000164919, ENSG00000112695, ENSG00000131174, ENSG00000127184, ENSG00000184076, ENSG00000170759, ENSG00000198899, ENSG00000198712, ENSG00000198938, ENSG00000198727, ENSG00000198888, ENSG00000198763, ENSG00000198840, ENSG00000198886, ENSG00000125356, ENSG00000189043, ENSG00000090266, ENSG00000119013, ENSG00000065518, ENSG0000…
28	Downregulated	2.95e-14	46	223	3.71139	Chemical carcinogenesis-reactive oxygen species	http://www.genome.jp/kegg-bin/show_pathway?hsa05208	ENSG00000108179, ENSG00000167863, ENSG00000111775, ENSG00000164919, ENSG00000112695, ENSG00000131174, ENSG00000127184, ENSG00000005022, ENSG00000184076, ENSG00000008394, ENSG00000198899, ENSG00000198712, ENSG00000198938, ENSG00000198727, ENSG00000198888, ENSG00000198763, ENSG00000198840, ENSG00000198886, ENSG00000125356, ENSG00000189043, ENSG00000090266, ENSG00000119013, ENSG00000065518, ENSG0000…
29	Downregulated	2.14e-08	30	155	3.45781	Non-alcoholic fatty liver disease	http://www.genome.jp/kegg-bin/show_pathway?hsa04932	ENSG00000111775, ENSG00000164919, ENSG00000112695, ENSG00000131174, ENSG00000127184, ENSG00000184076, ENSG00000198712, ENSG00000198938, ENSG00000198727, ENSG00000125356, ENSG00000189043, ENSG00000090266, ENSG00000119013, ENSG00000065518, ENSG00000165264, ENSG00000147684, ENSG00000140990, ENSG00000109390, ENSG00000151366, ENSG00000164258, ENSG00000168653, ENSG00000110717, ENSG00000172115, ENSG0000…
30	Downregulated	7.16e-05	15	87	3.89737	Cardiac muscle contraction	http://www.genome.jp/kegg-bin/show_pathway?hsa04260	ENSG00000111775, ENSG00000164919, ENSG00000112695, ENSG00000131174, ENSG00000127184, ENSG00000184076, ENSG00000198363, ENSG00000198712, ENSG00000198938, ENSG00000198727, ENSG00000069849, ENSG00000198467, ENSG00000156467, ENSG00000140740, ENSG00000173660
31	Downregulated	0.000557	8	23	5.83986	Protein export	http://www.genome.jp/kegg-bin/show_pathway?hsa03060	ENSG00000114902, ENSG00000143742, ENSG00000153037, ENSG00000100883, ENSG00000167881, ENSG00000182934, ENSG00000008952, ENSG00000166562
32	Downregulated	0.00059	19	148	2.80061	Retrograde endocannabinoid signaling	http://www.genome.jp/kegg-bin/show_pathway?hsa04723	ENSG00000198888, ENSG00000198763, ENSG00000198840, ENSG00000198886, ENSG00000125356, ENSG00000189043, ENSG00000090266, ENSG00000119013, ENSG00000065518, ENSG00000165264, ENSG00000147684, ENSG00000140990, ENSG00000109390, ENSG00000151366, ENSG00000164258, ENSG00000168653, ENSG00000110717, ENSG00000101333, ENSG00000184752
33	Downregulated	0.000663	10	46	4.50872	Proteasome	http://www.genome.jp/kegg-bin/show_pathway?hsa03050	ENSG00000129084, ENSG00000100567, ENSG00000041357, ENSG00000143106, ENSG00000161057, ENSG00000165916, ENSG00000087191, ENSG00000173692, ENSG00000197170, ENSG00000125818

## Sheet: MD1 BP GO
	group	FDR	nGenes	Pathway size	Fold enriched	Pathway	URL	Genes
1	Upregulated	9.6e-05	170	4181	1.4571	Positive regulation of metabolic process	http://amigo.geneontology.org/amigo/term/GO:0009893	ENSG00000003402, ENSG00000006016, ENSG00000064393, ENSG00000071575, ENSG00000071626, ENSG00000087074, ENSG00000101057, ENSG00000104904, ENSG00000105327, ENSG00000105419, ENSG00000106144, ENSG00000106153, ENSG00000125952, ENSG00000126351, ENSG00000129245, ENSG00000130311, ENSG00000130513, ENSG00000133216, ENSG00000137575, ENSG00000143442, ENSG00000147274, ENSG00000149503, ENSG00000163565, ENSG0000…
2	Upregulated	0.000245	156	3847	1.45191	Positive regulation of macromolecule metabolic process	http://amigo.geneontology.org/amigo/term/GO:0010604	ENSG00000003402, ENSG00000006016, ENSG00000064393, ENSG00000071575, ENSG00000071626, ENSG00000087074, ENSG00000101057, ENSG00000104904, ENSG00000105327, ENSG00000105419, ENSG00000106144, ENSG00000106153, ENSG00000125952, ENSG00000126351, ENSG00000129245, ENSG00000130311, ENSG00000130513, ENSG00000137575, ENSG00000143442, ENSG00000147274, ENSG00000149503, ENSG00000163565, ENSG00000164548, ENSG0000…
3	Upregulated	0.000245	151	3617	1.45998	Positive regulation of cellular metabolic process	http://amigo.geneontology.org/amigo/term/GO:0031325	ENSG00000003402, ENSG00000006016, ENSG00000064393, ENSG00000071575, ENSG00000071626, ENSG00000087074, ENSG00000101057, ENSG00000105327, ENSG00000105419, ENSG00000106144, ENSG00000106153, ENSG00000125952, ENSG00000126351, ENSG00000129245, ENSG00000130311, ENSG00000130513, ENSG00000133216, ENSG00000137575, ENSG00000143442, ENSG00000147274, ENSG00000149503, ENSG00000164548, ENSG00000177479, ENSG0000…
4	Upregulated	0.000245	55	852	2.07641	Regulation of cellular localization	http://amigo.geneontology.org/amigo/term/GO:0060341	ENSG00000141279, ENSG00000160087, ENSG00000177479, ENSG00000198911, ENSG00000105327, ENSG00000126950, ENSG00000154127, ENSG00000175220, ENSG00000099904, ENSG00000149503, ENSG00000178999, ENSG00000221823, ENSG00000088832, ENSG00000088888, ENSG00000100401, ENSG00000127445, ENSG00000152104, ENSG00000173933, ENSG00000181555, ENSG00000184900, ENSG00000077238, ENSG00000088298, ENSG00000101311, ENSG0000…
5	Upregulated	0.000291	144	3403	1.46781	Positive regulation of nitrogen compound metabolic process	http://amigo.geneontology.org/amigo/term/GO:0051173	ENSG00000003402, ENSG00000006016, ENSG00000064393, ENSG00000071575, ENSG00000071626, ENSG00000087074, ENSG00000101057, ENSG00000104904, ENSG00000105327, ENSG00000105419, ENSG00000106144, ENSG00000106153, ENSG00000125952, ENSG00000126351, ENSG00000129245, ENSG00000130311, ENSG00000130513, ENSG00000137575, ENSG00000143442, ENSG00000147274, ENSG00000149503, ENSG00000164548, ENSG00000177479, ENSG0000…
6	Upregulated	0.00136	62	1088	1.85326	Regulation of catabolic process	http://amigo.geneontology.org/amigo/term/GO:0009894	ENSG00000198911, ENSG00000071575, ENSG00000100234, ENSG00000104904, ENSG00000129245, ENSG00000130311, ENSG00000164896, ENSG00000177479, ENSG00000180304, ENSG00000185728, ENSG00000140564, ENSG00000158435, ENSG00000079999, ENSG00000088247, ENSG00000089280, ENSG00000090054, ENSG00000110046, ENSG00000119318, ENSG00000127445, ENSG00000136848, ENSG00000147133, ENSG00000162385, ENSG00000162889, ENSG0000…
7	Upregulated	0.00179	91	1782	1.60742	Cellular protein localization	http://amigo.geneontology.org/amigo/term/GO:0034613	ENSG00000141279, ENSG00000160087, ENSG00000177479, ENSG00000198911, ENSG00000005893, ENSG00000006715, ENSG00000040275, ENSG00000065308, ENSG00000068724, ENSG00000076201, ENSG00000083312, ENSG00000099800, ENSG00000105327, ENSG00000105438, ENSG00000105576, ENSG00000110047, ENSG00000111540, ENSG00000115306, ENSG00000119396, ENSG00000125304, ENSG00000126950, ENSG00000129128, ENSG00000132535, ENSG0000…
8	Upregulated	0.00194	120	2642	1.47529	Protein localization	http://amigo.geneontology.org/amigo/term/GO:0008104	ENSG00000141279, ENSG00000160087, ENSG00000177479, ENSG00000198911, ENSG00000005893, ENSG00000006715, ENSG00000040275, ENSG00000065308, ENSG00000068724, ENSG00000076201, ENSG00000079999, ENSG00000083312, ENSG00000099800, ENSG00000105327, ENSG00000105438, ENSG00000105576, ENSG00000110047, ENSG00000111540, ENSG00000115306, ENSG00000116786, ENSG00000119396, ENSG00000125304, ENSG00000126950, ENSG0000…
9	Upregulated	0.00194	91	1791	1.5977	Cellular macromolecule localization	http://amigo.geneontology.org/amigo/term/GO:0070727	ENSG00000141279, ENSG00000160087, ENSG00000177479, ENSG00000198911, ENSG00000005893, ENSG00000006715, ENSG00000040275, ENSG00000065308, ENSG00000068724, ENSG00000076201, ENSG00000083312, ENSG00000099800, ENSG00000105327, ENSG00000105438, ENSG00000105576, ENSG00000110047, ENSG00000111540, ENSG00000115306, ENSG00000119396, ENSG00000125304, ENSG00000126950, ENSG00000129128, ENSG00000132535, ENSG0000…
10	Upregulated	0.00232	44	831	2.05635	Regulation of proteolysis	http://amigo.geneontology.org/amigo/term/GO:0030162	ENSG00000003402, ENSG00000071575, ENSG00000100234, ENSG00000105327, ENSG00000106144, ENSG00000121067, ENSG00000130311, ENSG00000149131, ENSG00000149257, ENSG00000177479, ENSG00000140564, ENSG00000116133, ENSG00000117984, ENSG00000119318, ENSG00000126453, ENSG00000147133, ENSG00000163565, ENSG00000164733, ENSG00000182149, ENSG00000067560, ENSG00000071242, ENSG00000077942, ENSG00000100345, ENSG0000…
11	Upregulated	0.00282	134	3133	1.41846	Macromolecule localization	http://amigo.geneontology.org/amigo/term/GO:0033036	ENSG00000141279, ENSG00000160087, ENSG00000177479, ENSG00000198911, ENSG00000005893, ENSG00000006715, ENSG00000040275, ENSG00000065308, ENSG00000068724, ENSG00000076201, ENSG00000079999, ENSG00000083312, ENSG00000099800, ENSG00000101146, ENSG00000105327, ENSG00000105438, ENSG00000105576, ENSG00000110047, ENSG00000111540, ENSG00000115306, ENSG00000116786, ENSG00000119396, ENSG00000122490, ENSG0000…
12	Upregulated	0.00308	53	918	1.87365	Regulation of cellular catabolic process	http://amigo.geneontology.org/amigo/term/GO:0031329	ENSG00000198911, ENSG00000071575, ENSG00000100234, ENSG00000129245, ENSG00000130311, ENSG00000164896, ENSG00000177479, ENSG00000185728, ENSG00000140564, ENSG00000158435, ENSG00000079999, ENSG00000088247, ENSG00000089280, ENSG00000090054, ENSG00000110046, ENSG00000119318, ENSG00000147133, ENSG00000162385, ENSG00000162889, ENSG00000169598, ENSG00000101421, ENSG00000102882, ENSG00000103257, ENSG0000…
13	Upregulated	0.00787	115	2795	1.4375	Regulation of protein metabolic process	http://amigo.geneontology.org/amigo/term/GO:0051246	ENSG00000003402, ENSG00000006016, ENSG00000071575, ENSG00000087074, ENSG00000100234, ENSG00000104904, ENSG00000105327, ENSG00000106144, ENSG00000110092, ENSG00000110395, ENSG00000121067, ENSG00000129245, ENSG00000130311, ENSG00000130513, ENSG00000137575, ENSG00000149131, ENSG00000149257, ENSG00000149503, ENSG00000154127, ENSG00000158435, ENSG00000175137, ENSG00000177479, ENSG00000180304, ENSG0000…
14	Upregulated	0.00852	16	160	3.344	Response to unfolded protein	http://amigo.geneontology.org/amigo/term/GO:0006986	ENSG00000044574, ENSG00000152137, ENSG00000172071, ENSG00000196396, ENSG00000088298, ENSG00000110092, ENSG00000113739, ENSG00000116406, ENSG00000128965, ENSG00000136848, ENSG00000145050, ENSG00000157613, ENSG00000160087, ENSG00000087074, ENSG00000105327, ENSG00000149257
15	Upregulated	0.0122	27	351	2.35125	Regulation of intracellular transport	http://amigo.geneontology.org/amigo/term/GO:0032386	ENSG00000141279, ENSG00000160087, ENSG00000177479, ENSG00000198911, ENSG00000105327, ENSG00000175220, ENSG00000088888, ENSG00000100401, ENSG00000152104, ENSG00000173933, ENSG00000088298, ENSG00000101311, ENSG00000102882, ENSG00000104904, ENSG00000105221, ENSG00000110047, ENSG00000164885, ENSG00000180304, ENSG00000196712, ENSG00000072310, ENSG00000076201, ENSG00000125875, ENSG00000157978, ENSG0000…
16	Upregulated	0.0128	122	3269	1.39364	Response to organic substance	http://amigo.geneontology.org/amigo/term/GO:0010033	ENSG00000006016, ENSG00000044574, ENSG00000077238, ENSG00000088298, ENSG00000099194, ENSG00000100234, ENSG00000101825, ENSG00000103994, ENSG00000116406, ENSG00000126351, ENSG00000130513, ENSG00000137522, ENSG00000137575, ENSG00000149357, ENSG00000152137, ENSG00000160087, ENSG00000162889, ENSG00000163565, ENSG00000166949, ENSG00000170581, ENSG00000088888, ENSG00000067560, ENSG00000084112, ENSG0000…
17	Upregulated	0.0128	96	2160	1.47703	Cellular response to stress	http://amigo.geneontology.org/amigo/term/GO:0033554	ENSG00000005893, ENSG00000006715, ENSG00000041880, ENSG00000044574, ENSG00000064393, ENSG00000087074, ENSG00000088298, ENSG00000100823, ENSG00000104687, ENSG00000105327, ENSG00000105393, ENSG00000106144, ENSG00000116406, ENSG00000129245, ENSG00000134574, ENSG00000135341, ENSG00000135945, ENSG00000137522, ENSG00000139112, ENSG00000143384, ENSG00000152137, ENSG00000158290, ENSG00000160087, ENSG0000…
18	Upregulated	0.0128	101	2609	1.45619	Cellular response to organic substance	http://amigo.geneontology.org/amigo/term/GO:0071310	ENSG00000006016, ENSG00000044574, ENSG00000077238, ENSG00000103994, ENSG00000126351, ENSG00000130513, ENSG00000137575, ENSG00000149357, ENSG00000152137, ENSG00000162889, ENSG00000163565, ENSG00000166949, ENSG00000170581, ENSG00000088888, ENSG00000067560, ENSG00000084112, ENSG00000088832, ENSG00000100906, ENSG00000105176, ENSG00000108175, ENSG00000127445, ENSG00000136848, ENSG00000147133, ENSG0000…
19	Upregulated	0.0128	79	1964	1.53562	Proteolysis	http://amigo.geneontology.org/amigo/term/GO:0006508	ENSG00000003402, ENSG00000044574, ENSG00000071575, ENSG00000076201, ENSG00000088298, ENSG00000099804, ENSG00000099910, ENSG00000100234, ENSG00000100379, ENSG00000105327, ENSG00000105393, ENSG00000106144, ENSG00000106333, ENSG00000107341, ENSG00000108306, ENSG00000116406, ENSG00000117298, ENSG00000117362, ENSG00000119318, ENSG00000121067, ENSG00000129128, ENSG00000130311, ENSG00000137522, ENSG0000…
20	Upregulated	0.0128	37	589	1.97674	Autophagy	http://amigo.geneontology.org/amigo/term/GO:0006914	ENSG00000198911, ENSG00000005893, ENSG00000006715, ENSG00000110046, ENSG00000139112, ENSG00000140474, ENSG00000161011, ENSG00000168010, ENSG00000079999, ENSG00000090054, ENSG00000173821, ENSG00000101421, ENSG00000102882, ENSG00000103257, ENSG00000105401, ENSG00000117984, ENSG00000141568, ENSG00000163565, ENSG00000011405, ENSG00000033627, ENSG00000061337, ENSG00000072310, ENSG00000099910, ENSG0000…
21	Upregulated	0.0128	167	4206	1.29732	Organelle organization	http://amigo.geneontology.org/amigo/term/GO:0006996	ENSG00000071655, ENSG00000141279, ENSG00000160087, ENSG00000177479, ENSG00000198911, ENSG00000006715, ENSG00000008083, ENSG00000040275, ENSG00000050405, ENSG00000065308, ENSG00000067560, ENSG00000072110, ENSG00000072518, ENSG00000077549, ENSG00000084112, ENSG00000088325, ENSG00000096696, ENSG00000099800, ENSG00000099991, ENSG00000100379, ENSG00000101146, ENSG00000101335, ENSG00000101421, ENSG0000…
22	Upregulated	0.0128	5	12	10.8854	Negative regulation of vascular endothelial growth factor receptor signaling pathway	http://amigo.geneontology.org/amigo/term/GO:0030948	ENSG00000136848, ENSG00000196396, ENSG00000196712, ENSG00000072134, ENSG00000136830
23	Upregulated	0.0128	9	61	5.11141	Positive regulation of neuron apoptotic process	http://amigo.geneontology.org/amigo/term/GO:0043525	ENSG00000067560, ENSG00000099804, ENSG00000101057, ENSG00000105327, ENSG00000106144, ENSG00000143384, ENSG00000164885, ENSG00000196712, ENSG00000030582
24	Upregulated	0.0128	58	1237	1.68548	Anatomical structure formation involved in morphogenesis	http://amigo.geneontology.org/amigo/term/GO:0048646	ENSG00000023902, ENSG00000101335, ENSG00000125753, ENSG00000133216, ENSG00000152104, ENSG00000161202, ENSG00000173821, ENSG00000196411, ENSG00000064393, ENSG00000100345, ENSG00000130635, ENSG00000134871, ENSG00000136848, ENSG00000137193, ENSG00000004399, ENSG00000077238, ENSG00000102882, ENSG00000110047, ENSG00000112655, ENSG00000115306, ENSG00000121068, ENSG00000124145, ENSG00000125875, ENSG0000…
25	Upregulated	0.0128	74	1618	1.57303	Positive regulation of protein metabolic process	http://amigo.geneontology.org/amigo/term/GO:0051247	ENSG00000003402, ENSG00000006016, ENSG00000071575, ENSG00000087074, ENSG00000104904, ENSG00000105327, ENSG00000106144, ENSG00000129245, ENSG00000130311, ENSG00000130513, ENSG00000137575, ENSG00000149503, ENSG00000177479, ENSG00000180304, ENSG00000140564, ENSG00000178999, ENSG00000034152, ENSG00000061938, ENSG00000067560, ENSG00000088325, ENSG00000088832, ENSG00000088888, ENSG00000110092, ENSG0000…
26	Upregulated	0.0128	37	589	1.97674	Process utilizing autophagic mechanism	http://amigo.geneontology.org/amigo/term/GO:0061919	ENSG00000198911, ENSG00000005893, ENSG00000006715, ENSG00000110046, ENSG00000139112, ENSG00000140474, ENSG00000161011, ENSG00000168010, ENSG00000079999, ENSG00000090054, ENSG00000173821, ENSG00000101421, ENSG00000102882, ENSG00000103257, ENSG00000105401, ENSG00000117984, ENSG00000141568, ENSG00000163565, ENSG00000011405, ENSG00000033627, ENSG00000061337, ENSG00000072310, ENSG00000099910, ENSG0000…
27	Upregulated	0.013	62	1316	1.64275	Positive regulation of transcription by RNA polymerase II	http://amigo.geneontology.org/amigo/term/GO:0045944	ENSG00000064393, ENSG00000101057, ENSG00000105419, ENSG00000106153, ENSG00000125952, ENSG00000126351, ENSG00000143442, ENSG00000198026, ENSG00000198911, ENSG00000170581, ENSG00000177606, ENSG00000008441, ENSG00000025156, ENSG00000065029, ENSG00000072310, ENSG00000088888, ENSG00000100823, ENSG00000100906, ENSG00000102908, ENSG00000107164, ENSG00000108175, ENSG00000124191, ENSG00000126453, ENSG0000…
28	Upregulated	0.0144	89	2068	1.48097	Positive regulation of macromolecule biosynthetic process	http://amigo.geneontology.org/amigo/term/GO:0010557	ENSG00000064393, ENSG00000101057, ENSG00000105419, ENSG00000106153, ENSG00000125952, ENSG00000126351, ENSG00000129245, ENSG00000143442, ENSG00000198026, ENSG00000198911, ENSG00000071243, ENSG00000071655, ENSG00000087074, ENSG00000170004, ENSG00000170581, ENSG00000172534, ENSG00000177606, ENSG00000185787, ENSG00000008441, ENSG00000025156, ENSG00000034152, ENSG00000065029, ENSG00000072310, ENSG0000…
29	Upregulated	0.0145	110	2748	1.40526	Negative regulation of cellular metabolic process	http://amigo.geneontology.org/amigo/term/GO:0031324	ENSG00000100234, ENSG00000105176, ENSG00000110395, ENSG00000122565, ENSG00000126351, ENSG00000129245, ENSG00000149131, ENSG00000149257, ENSG00000154127, ENSG00000158435, ENSG00000170004, ENSG00000173889, ENSG00000175137, ENSG00000179094, ENSG00000179222, ENSG00000184897, ENSG00000185049, ENSG00000185728, ENSG00000071655, ENSG00000008441, ENSG00000077942, ENSG00000087074, ENSG00000088247, ENSG0000…
30	Upregulated	0.0145	5	25	10.0481	Regulation of myoblast fusion	http://amigo.geneontology.org/amigo/term/GO:1901739	ENSG00000023902, ENSG00000077238, ENSG00000110047, ENSG00000130513, ENSG00000003402
31	Upregulated	0.0168	20	263	2.58663	Neuron apoptotic process	http://amigo.geneontology.org/amigo/term/GO:0051402	ENSG00000164885, ENSG00000006016, ENSG00000030582, ENSG00000004399, ENSG00000044574, ENSG00000064393, ENSG00000067560, ENSG00000099804, ENSG00000101057, ENSG00000105221, ENSG00000105327, ENSG00000106144, ENSG00000110092, ENSG00000125952, ENSG00000143384, ENSG00000162736, ENSG00000168286, ENSG00000177606, ENSG00000196712, ENSG00000145390
32	Upregulated	0.0171	26	369	2.24175	Regulation of autophagy	http://amigo.geneontology.org/amigo/term/GO:0010506	ENSG00000198911, ENSG00000079999, ENSG00000090054, ENSG00000110046, ENSG00000101421, ENSG00000102882, ENSG00000103257, ENSG00000141568, ENSG00000163565, ENSG00000011405, ENSG00000033627, ENSG00000061337, ENSG00000072310, ENSG00000099910, ENSG00000110321, ENSG00000116260, ENSG00000143384, ENSG00000152137, ENSG00000162627, ENSG00000166908, ENSG00000167110, ENSG00000196235, ENSG00000135341, ENSG0000…
33	Upregulated	0.0171	107	2509	1.40612	Regulation of cellular component organization	http://amigo.geneontology.org/amigo/term/GO:0051128	ENSG00000198911, ENSG00000004399, ENSG00000023902, ENSG00000061337, ENSG00000067560, ENSG00000077549, ENSG00000084112, ENSG00000100379, ENSG00000105327, ENSG00000111540, ENSG00000113758, ENSG00000116786, ENSG00000125753, ENSG00000127603, ENSG00000129245, ENSG00000171992, ENSG00000247596, ENSG00000006715, ENSG00000149503, ENSG00000156931, ENSG00000164066, ENSG00000178999, ENSG00000221978, ENSG0000…
34	Upregulated	0.0171	147	4424	1.3134	Response to stress	http://amigo.geneontology.org/amigo/term/GO:0006950	ENSG00000100345, ENSG00000101335, ENSG00000005893, ENSG00000006715, ENSG00000030582, ENSG00000041880, ENSG00000044574, ENSG00000061938, ENSG00000064393, ENSG00000087074, ENSG00000088298, ENSG00000096696, ENSG00000100823, ENSG00000104687, ENSG00000105327, ENSG00000105393, ENSG00000106144, ENSG00000116406, ENSG00000127603, ENSG00000129245, ENSG00000134574, ENSG00000135341, ENSG00000135945, ENSG0000…
35	Upregulated	0.0202	25	406	2.25216	Neuron death	http://amigo.geneontology.org/amigo/term/GO:0070997	ENSG00000164885, ENSG00000006016, ENSG00000030582, ENSG00000004399, ENSG00000044574, ENSG00000064393, ENSG00000067560, ENSG00000099804, ENSG00000101057, ENSG00000105221, ENSG00000105327, ENSG00000106144, ENSG00000110092, ENSG00000110395, ENSG00000125952, ENSG00000126767, ENSG00000143384, ENSG00000162736, ENSG00000168286, ENSG00000173614, ENSG00000177606, ENSG00000196712, ENSG00000101421, ENSG0000…
36	Upregulated	0.0204	104	2575	1.40486	Regulation of cellular protein metabolic process	http://amigo.geneontology.org/amigo/term/GO:0032268	ENSG00000003402, ENSG00000006016, ENSG00000071575, ENSG00000087074, ENSG00000100234, ENSG00000105327, ENSG00000106144, ENSG00000110092, ENSG00000110395, ENSG00000129245, ENSG00000130311, ENSG00000130513, ENSG00000137575, ENSG00000149131, ENSG00000149257, ENSG00000149503, ENSG00000154127, ENSG00000158435, ENSG00000175137, ENSG00000177479, ENSG00000185728, ENSG00000198026, ENSG00000140564, ENSG0000…
37	Upregulated	0.0205	68	1504	1.55833	Positive regulation of cellular protein metabolic process	http://amigo.geneontology.org/amigo/term/GO:0032270	ENSG00000003402, ENSG00000006016, ENSG00000071575, ENSG00000087074, ENSG00000105327, ENSG00000106144, ENSG00000129245, ENSG00000130311, ENSG00000130513, ENSG00000137575, ENSG00000149503, ENSG00000177479, ENSG00000140564, ENSG00000178999, ENSG00000034152, ENSG00000061938, ENSG00000067560, ENSG00000088325, ENSG00000088832, ENSG00000088888, ENSG00000110092, ENSG00000117984, ENSG00000125755, ENSG0000…
38	Upregulated	0.0215	91	2182	1.44346	Positive regulation of cellular biosynthetic process	http://amigo.geneontology.org/amigo/term/GO:0031328	ENSG00000064393, ENSG00000101057, ENSG00000105419, ENSG00000106153, ENSG00000125952, ENSG00000126351, ENSG00000129245, ENSG00000143442, ENSG00000198026, ENSG00000198911, ENSG00000071243, ENSG00000071655, ENSG00000087074, ENSG00000170004, ENSG00000170581, ENSG00000172534, ENSG00000177606, ENSG00000185787, ENSG00000008441, ENSG00000025156, ENSG00000034152, ENSG00000065029, ENSG00000072310, ENSG0000…
39	Upregulated	0.0215	16	195	2.84354	Response to topologically incorrect protein	http://amigo.geneontology.org/amigo/term/GO:0035966	ENSG00000044574, ENSG00000152137, ENSG00000172071, ENSG00000196396, ENSG00000088298, ENSG00000110092, ENSG00000113739, ENSG00000116406, ENSG00000128965, ENSG00000136848, ENSG00000145050, ENSG00000157613, ENSG00000160087, ENSG00000087074, ENSG00000105327, ENSG00000149257
40	Upregulated	0.0215	148	4821	1.30141	Response to chemical	http://amigo.geneontology.org/amigo/term/GO:0042221	ENSG00000004399, ENSG00000006016, ENSG00000044574, ENSG00000067141, ENSG00000077238, ENSG00000088298, ENSG00000099194, ENSG00000100234, ENSG00000101825, ENSG00000103994, ENSG00000104687, ENSG00000116406, ENSG00000125753, ENSG00000126351, ENSG00000129116, ENSG00000130513, ENSG00000133216, ENSG00000137522, ENSG00000137575, ENSG00000149357, ENSG00000152137, ENSG00000160087, ENSG00000162889, ENSG0000…
41	Upregulated	0.0219	92	2219	1.43578	Positive regulation of biosynthetic process	http://amigo.geneontology.org/amigo/term/GO:0009891	ENSG00000064393, ENSG00000101057, ENSG00000105419, ENSG00000106153, ENSG00000125952, ENSG00000126351, ENSG00000129245, ENSG00000143442, ENSG00000198026, ENSG00000198911, ENSG00000071243, ENSG00000071655, ENSG00000087074, ENSG00000170004, ENSG00000170581, ENSG00000172534, ENSG00000177606, ENSG00000185787, ENSG00000008441, ENSG00000025156, ENSG00000034152, ENSG00000065029, ENSG00000072310, ENSG0000…
42	Upregulated	0.0219	127	3120	1.33947	Cellular localization	http://amigo.geneontology.org/amigo/term/GO:0051641	ENSG00000141279, ENSG00000160087, ENSG00000177479, ENSG00000198911, ENSG00000005893, ENSG00000006715, ENSG00000040275, ENSG00000054116, ENSG00000065308, ENSG00000068724, ENSG00000076201, ENSG00000083312, ENSG00000099800, ENSG00000100401, ENSG00000101146, ENSG00000101421, ENSG00000102858, ENSG00000105327, ENSG00000105438, ENSG00000105576, ENSG00000110047, ENSG00000111540, ENSG00000113719, ENSG0000…
43	Upregulated	0.0223	6	31	6.81522	Negative regulation of smooth muscle cell migration	http://amigo.geneontology.org/amigo/term/GO:0014912	ENSG00000146674, ENSG00000067560, ENSG00000100823, ENSG00000146535, ENSG00000196712, ENSG00000267534
44	Upregulated	0.0239	26	413	2.15635	Positive regulation of proteolysis	http://amigo.geneontology.org/amigo/term/GO:0045862	ENSG00000003402, ENSG00000071575, ENSG00000105327, ENSG00000106144, ENSG00000130311, ENSG00000177479, ENSG00000140564, ENSG00000117984, ENSG00000147133, ENSG00000182149, ENSG00000067560, ENSG00000077942, ENSG00000100345, ENSG00000106333, ENSG00000117362, ENSG00000157227, ENSG00000166949, ENSG00000162736, ENSG00000030582, ENSG00000136848, ENSG00000149273, ENSG00000162378, ENSG00000163565, ENSG0000…
45	Upregulated	0.025	77	1680	1.48789	Protein transport	http://amigo.geneontology.org/amigo/term/GO:0015031	ENSG00000141279, ENSG00000160087, ENSG00000177479, ENSG00000198911, ENSG00000005893, ENSG00000006715, ENSG00000076201, ENSG00000083312, ENSG00000099800, ENSG00000105327, ENSG00000105576, ENSG00000111540, ENSG00000119396, ENSG00000129128, ENSG00000138674, ENSG00000140497, ENSG00000166900, ENSG00000184432, ENSG00000184840, ENSG00000188042, ENSG00000189319, ENSG00000214357, ENSG00000265972, ENSG0000…
46	Upregulated	0.025	9	65	4.275	Receptor metabolic process	http://amigo.geneontology.org/amigo/term/GO:0043112	ENSG00000141971, ENSG00000149357, ENSG00000198324, ENSG00000130164, ENSG00000140564, ENSG00000164885, ENSG00000117298, ENSG00000163840, ENSG00000196396
47	Upregulated	0.025	24	333	2.2234	Golgi vesicle transport	http://amigo.geneontology.org/amigo/term/GO:0048193	ENSG00000054116, ENSG00000105438, ENSG00000113719, ENSG00000119396, ENSG00000125875, ENSG00000138674, ENSG00000169223, ENSG00000184432, ENSG00000184840, ENSG00000109113, ENSG00000127603, ENSG00000162878, ENSG00000006715, ENSG00000008256, ENSG00000115306, ENSG00000123983, ENSG00000178950, ENSG00000185896, ENSG00000196535, ENSG00000114650, ENSG00000167110, ENSG00000021762, ENSG00000129250, ENSG0000…
48	Upregulated	0.0254	123	3283	1.33891	Negative regulation of metabolic process	http://amigo.geneontology.org/amigo/term/GO:0009892	ENSG00000100234, ENSG00000105176, ENSG00000110395, ENSG00000122565, ENSG00000126351, ENSG00000129245, ENSG00000130589, ENSG00000149131, ENSG00000149257, ENSG00000154127, ENSG00000158435, ENSG00000164896, ENSG00000170004, ENSG00000173889, ENSG00000175137, ENSG00000179094, ENSG00000179222, ENSG00000184897, ENSG00000185049, ENSG00000185728, ENSG00000071655, ENSG00000008441, ENSG00000030582, ENSG0000…
49	Upregulated	0.0254	4	15	11.6111	Regulation of low-density lipoprotein particle clearance	http://amigo.geneontology.org/amigo/term/GO:0010988	ENSG00000130164, ENSG00000088247, ENSG00000157978, ENSG00000165119
50	Upregulated	0.026	24	335	2.20775	Macroautophagy	http://amigo.geneontology.org/amigo/term/GO:0016236	ENSG00000005893, ENSG00000006715, ENSG00000110046, ENSG00000139112, ENSG00000140474, ENSG00000161011, ENSG00000168010, ENSG00000090054, ENSG00000173821, ENSG00000101421, ENSG00000102882, ENSG00000105401, ENSG00000117984, ENSG00000033627, ENSG00000061337, ENSG00000116260, ENSG00000152137, ENSG00000162627, ENSG00000166908, ENSG00000196235, ENSG00000135341, ENSG00000136888, ENSG00000141971, ENSG0000…
51	Upregulated	0.0263	147	3932	1.29132	Cellular protein modification process	http://amigo.geneontology.org/amigo/term/GO:0006464	ENSG00000006016, ENSG00000009830, ENSG00000041880, ENSG00000064393, ENSG00000071242, ENSG00000071575, ENSG00000087074, ENSG00000088298, ENSG00000088832, ENSG00000099804, ENSG00000099904, ENSG00000099910, ENSG00000102858, ENSG00000105053, ENSG00000105221, ENSG00000105393, ENSG00000107341, ENSG00000110092, ENSG00000110395, ENSG00000116406, ENSG00000120733, ENSG00000123374, ENSG00000126457, ENSG0000…
52	Upregulated	0.027	110	2805	1.36391	Catabolic process	http://amigo.geneontology.org/amigo/term/GO:0009056	ENSG00000198911, ENSG00000005893, ENSG00000006715, ENSG00000044574, ENSG00000054983, ENSG00000071575, ENSG00000076201, ENSG00000088298, ENSG00000099804, ENSG00000099910, ENSG00000100234, ENSG00000100379, ENSG00000104904, ENSG00000107341, ENSG00000108306, ENSG00000110046, ENSG00000113552, ENSG00000116406, ENSG00000119318, ENSG00000121067, ENSG00000121310, ENSG00000122126, ENSG00000122971, ENSG0000…
53	Upregulated	0.027	46	892	1.70461	Regulation of protein localization	http://amigo.geneontology.org/amigo/term/GO:0032880	ENSG00000141279, ENSG00000160087, ENSG00000177479, ENSG00000198911, ENSG00000105327, ENSG00000116786, ENSG00000126950, ENSG00000099904, ENSG00000088888, ENSG00000100401, ENSG00000117984, ENSG00000119396, ENSG00000127445, ENSG00000135631, ENSG00000152104, ENSG00000161202, ENSG00000181555, ENSG00000184900, ENSG00000072310, ENSG00000088298, ENSG00000101311, ENSG00000104904, ENSG00000105221, ENSG0000…
54	Upregulated	0.027	17	208	2.62796	Regulation of protein binding	http://amigo.geneontology.org/amigo/term/GO:0043393	ENSG00000088832, ENSG00000127445, ENSG00000133895, ENSG00000147133, ENSG00000167110, ENSG00000178999, ENSG00000004399, ENSG00000064393, ENSG00000102882, ENSG00000154127, ENSG00000164885, ENSG00000164932, ENSG00000169733, ENSG00000125755, ENSG00000157978, ENSG00000163840, ENSG00000072518
55	Upregulated	0.0273	11	113	3.50457	Positive regulation of protein localization to membrane	http://amigo.geneontology.org/amigo/term/GO:1905477	ENSG00000105327, ENSG00000099904, ENSG00000105221, ENSG00000132535, ENSG00000161011, ENSG00000164885, ENSG00000115306, ENSG00000123983, ENSG00000166900, ENSG00000166997, ENSG00000133216
56	Upregulated	0.0275	50	934	1.65558	Intracellular protein transport	http://amigo.geneontology.org/amigo/term/GO:0006886	ENSG00000141279, ENSG00000160087, ENSG00000177479, ENSG00000198911, ENSG00000005893, ENSG00000006715, ENSG00000076201, ENSG00000083312, ENSG00000099800, ENSG00000105327, ENSG00000105576, ENSG00000111540, ENSG00000119396, ENSG00000129128, ENSG00000138674, ENSG00000166900, ENSG00000184432, ENSG00000184840, ENSG00000188042, ENSG00000189319, ENSG00000141971, ENSG00000088888, ENSG00000100401, ENSG0000…
57	Upregulated	0.0275	25	509	2.14139	Regulation of peptidase activity	http://amigo.geneontology.org/amigo/term/GO:0052547	ENSG00000003402, ENSG00000100234, ENSG00000105327, ENSG00000106144, ENSG00000149131, ENSG00000149257, ENSG00000116133, ENSG00000117984, ENSG00000126453, ENSG00000140564, ENSG00000163565, ENSG00000164733, ENSG00000067560, ENSG00000077942, ENSG00000106333, ENSG00000114270, ENSG00000117362, ENSG00000159202, ENSG00000166949, ENSG00000162736, ENSG00000030582, ENSG00000149273, ENSG00000240065, ENSG0000…
58	Upregulated	0.0276	83	1987	1.44655	Positive regulation of RNA metabolic process	http://amigo.geneontology.org/amigo/term/GO:0051254	ENSG00000064393, ENSG00000071626, ENSG00000101057, ENSG00000105419, ENSG00000106153, ENSG00000125952, ENSG00000126351, ENSG00000143442, ENSG00000147274, ENSG00000164548, ENSG00000185728, ENSG00000198026, ENSG00000198911, ENSG00000071243, ENSG00000071655, ENSG00000158435, ENSG00000170004, ENSG00000170581, ENSG00000172534, ENSG00000177606, ENSG00000185787, ENSG00000008441, ENSG00000025156, ENSG0000…
59	Upregulated	0.0276	39	715	1.79064	Localization within membrane	http://amigo.geneontology.org/amigo/term/GO:0051668	ENSG00000065308, ENSG00000068724, ENSG00000076201, ENSG00000099800, ENSG00000105327, ENSG00000110047, ENSG00000115306, ENSG00000125304, ENSG00000132535, ENSG00000166900, ENSG00000168890, ENSG00000175220, ENSG00000188042, ENSG00000099904, ENSG00000109113, ENSG00000119396, ENSG00000127603, ENSG00000174705, ENSG00000197746, ENSG00000105221, ENSG00000126391, ENSG00000161011, ENSG00000162878, ENSG0000…
60	Upregulated	0.028	89	2320	1.42123	Cell death	http://amigo.geneontology.org/amigo/term/GO:0008219	ENSG00000003402, ENSG00000064393, ENSG00000105327, ENSG00000106144, ENSG00000126453, ENSG00000131747, ENSG00000143384, ENSG00000149273, ENSG00000159202, ENSG00000162604, ENSG00000162734, ENSG00000164885, ENSG00000169598, ENSG00000178719, ENSG00000198355, ENSG00000071243, ENSG00000185787, ENSG00000221978, ENSG00000006016, ENSG00000030582, ENSG00000071242, ENSG00000100647, ENSG00000100823, ENSG0000…
61	Upregulated	0.028	98	2402	1.39144	Cellular catabolic process	http://amigo.geneontology.org/amigo/term/GO:0044248	ENSG00000198911, ENSG00000005893, ENSG00000006715, ENSG00000044574, ENSG00000054983, ENSG00000071575, ENSG00000076201, ENSG00000088298, ENSG00000099804, ENSG00000099910, ENSG00000100234, ENSG00000100379, ENSG00000107341, ENSG00000108306, ENSG00000110046, ENSG00000113552, ENSG00000116406, ENSG00000119318, ENSG00000121067, ENSG00000121310, ENSG00000122971, ENSG00000128965, ENSG00000129245, ENSG0000…
62	Upregulated	0.0283	147	3952	1.28355	Protein modification process	http://amigo.geneontology.org/amigo/term/GO:0036211	ENSG00000006016, ENSG00000009830, ENSG00000041880, ENSG00000064393, ENSG00000071242, ENSG00000071575, ENSG00000087074, ENSG00000088298, ENSG00000088832, ENSG00000099804, ENSG00000099904, ENSG00000099910, ENSG00000102858, ENSG00000105053, ENSG00000105221, ENSG00000105393, ENSG00000107341, ENSG00000110092, ENSG00000110395, ENSG00000116406, ENSG00000120733, ENSG00000123374, ENSG00000126457, ENSG0000…
63	Upregulated	0.0283	77	1825	1.4662	Positive regulation of transcription DNA-templated	http://amigo.geneontology.org/amigo/term/GO:0045893	ENSG00000064393, ENSG00000101057, ENSG00000105419, ENSG00000106153, ENSG00000125952, ENSG00000126351, ENSG00000143442, ENSG00000198026, ENSG00000198911, ENSG00000071243, ENSG00000071655, ENSG00000170004, ENSG00000170581, ENSG00000172534, ENSG00000177606, ENSG00000185787, ENSG00000008441, ENSG00000025156, ENSG00000034152, ENSG00000065029, ENSG00000072310, ENSG00000088888, ENSG00000100823, ENSG0000…
64	Upregulated	0.0283	5	33	7.68382	Regulation of syncytium formation by plasma membrane fusion	http://amigo.geneontology.org/amigo/term/GO:0060142	ENSG00000023902, ENSG00000077238, ENSG00000110047, ENSG00000130513, ENSG00000003402
65	Upregulated	0.0283	77	1825	1.4662	Positive regulation of nucleic acid-templated transcription	http://amigo.geneontology.org/amigo/term/GO:1903508	ENSG00000064393, ENSG00000101057, ENSG00000105419, ENSG00000106153, ENSG00000125952, ENSG00000126351, ENSG00000143442, ENSG00000198026, ENSG00000198911, ENSG00000071243, ENSG00000071655, ENSG00000170004, ENSG00000170581, ENSG00000172534, ENSG00000177606, ENSG00000185787, ENSG00000008441, ENSG00000025156, ENSG00000034152, ENSG00000065029, ENSG00000072310, ENSG00000088888, ENSG00000100823, ENSG0000…
66	Upregulated	0.0306	80	1795	1.44837	Establishment of protein localization	http://amigo.geneontology.org/amigo/term/GO:0045184	ENSG00000141279, ENSG00000160087, ENSG00000177479, ENSG00000198911, ENSG00000005893, ENSG00000006715, ENSG00000065308, ENSG00000076201, ENSG00000083312, ENSG00000099800, ENSG00000105327, ENSG00000105576, ENSG00000111540, ENSG00000119396, ENSG00000129128, ENSG00000138674, ENSG00000140497, ENSG00000166900, ENSG00000184432, ENSG00000184840, ENSG00000185896, ENSG00000188042, ENSG00000189319, ENSG0000…
67	Upregulated	0.0307	70	1660	1.49408	Response to endogenous stimulus	http://amigo.geneontology.org/amigo/term/GO:0009719	ENSG00000100234, ENSG00000101825, ENSG00000103994, ENSG00000126351, ENSG00000130513, ENSG00000137575, ENSG00000149357, ENSG00000166949, ENSG00000170581, ENSG00000084112, ENSG00000088832, ENSG00000102882, ENSG00000105176, ENSG00000108175, ENSG00000110092, ENSG00000127445, ENSG00000147133, ENSG00000157613, ENSG00000160310, ENSG00000168710, ENSG00000177606, ENSG00000003402, ENSG00000044574, ENSG0000…
68	Upregulated	0.0307	77	1831	1.45981	Positive regulation of RNA biosynthetic process	http://amigo.geneontology.org/amigo/term/GO:1902680	ENSG00000064393, ENSG00000101057, ENSG00000105419, ENSG00000106153, ENSG00000125952, ENSG00000126351, ENSG00000143442, ENSG00000198026, ENSG00000198911, ENSG00000071243, ENSG00000071655, ENSG00000170004, ENSG00000170581, ENSG00000172534, ENSG00000177606, ENSG00000185787, ENSG00000008441, ENSG00000025156, ENSG00000034152, ENSG00000065029, ENSG00000072310, ENSG00000088888, ENSG00000100823, ENSG0000…
69	Upregulated	0.0309	33	543	1.87418	Histone modification	http://amigo.geneontology.org/amigo/term/GO:0016570	ENSG00000105053, ENSG00000120733, ENSG00000126457, ENSG00000149503, ENSG00000170468, ENSG00000185787, ENSG00000198026, ENSG00000071243, ENSG00000105393, ENSG00000133895, ENSG00000172534, ENSG00000071655, ENSG00000116539, ENSG00000123374, ENSG00000134574, ENSG00000135341, ENSG00000158290, ENSG00000160310, ENSG00000163840, ENSG00000170004, ENSG00000179094, ENSG00000181555, ENSG00000008083, ENSG0000…
70	Upregulated	0.0318	116	3300	1.33502	Cellular response to chemical stimulus	http://amigo.geneontology.org/amigo/term/GO:0070887	ENSG00000006016, ENSG00000044574, ENSG00000077238, ENSG00000103994, ENSG00000104687, ENSG00000126351, ENSG00000130513, ENSG00000137575, ENSG00000149357, ENSG00000152137, ENSG00000162889, ENSG00000163565, ENSG00000166949, ENSG00000170581, ENSG00000178773, ENSG00000088888, ENSG00000105698, ENSG00000067560, ENSG00000079999, ENSG00000084112, ENSG00000088832, ENSG00000100906, ENSG00000105176, ENSG0000…
71	Upregulated	0.0335	81	2065	1.43661	Apoptotic process	http://amigo.geneontology.org/amigo/term/GO:0006915	ENSG00000003402, ENSG00000064393, ENSG00000105327, ENSG00000106144, ENSG00000126453, ENSG00000131747, ENSG00000143384, ENSG00000149273, ENSG00000159202, ENSG00000162604, ENSG00000162734, ENSG00000164885, ENSG00000169598, ENSG00000178719, ENSG00000198355, ENSG00000071243, ENSG00000185787, ENSG00000221978, ENSG00000006016, ENSG00000030582, ENSG00000071242, ENSG00000100823, ENSG00000116133, ENSG0000…
72	Upregulated	0.0364	10	94	3.53041	Positive regulation of protein binding	http://amigo.geneontology.org/amigo/term/GO:0032092	ENSG00000088832, ENSG00000127445, ENSG00000133895, ENSG00000147133, ENSG00000004399, ENSG00000064393, ENSG00000164885, ENSG00000164932, ENSG00000169733, ENSG00000163840
73	Upregulated	0.0364	14	152	2.79198	Vesicle-mediated transport to the plasma membrane	http://amigo.geneontology.org/amigo/term/GO:0098876	ENSG00000076201, ENSG00000110047, ENSG00000166900, ENSG00000175220, ENSG00000188042, ENSG00000109113, ENSG00000119396, ENSG00000127603, ENSG00000162878, ENSG00000091317, ENSG00000115306, ENSG00000123983, ENSG00000138688, ENSG00000021762
74	Upregulated	0.0377	11	112	3.26562	Regulation of protein localization to plasma membrane	http://amigo.geneontology.org/amigo/term/GO:1903076	ENSG00000099904, ENSG00000161011, ENSG00000162878, ENSG00000164885, ENSG00000115306, ENSG00000123983, ENSG00000157227, ENSG00000157978, ENSG00000166900, ENSG00000166997, ENSG00000133216
75	Upregulated	0.0395	82	2127	1.42248	Programmed cell death	http://amigo.geneontology.org/amigo/term/GO:0012501	ENSG00000003402, ENSG00000064393, ENSG00000105327, ENSG00000106144, ENSG00000126453, ENSG00000131747, ENSG00000143384, ENSG00000149273, ENSG00000159202, ENSG00000162604, ENSG00000162734, ENSG00000164885, ENSG00000169598, ENSG00000178719, ENSG00000198355, ENSG00000071243, ENSG00000185787, ENSG00000221978, ENSG00000006016, ENSG00000030582, ENSG00000071242, ENSG00000100823, ENSG00000116133, ENSG0000…
76	Upregulated	0.0395	54	1150	1.5745	Circulatory system development	http://amigo.geneontology.org/amigo/term/GO:0072359	ENSG00000131435, ENSG00000133216, ENSG00000135111, ENSG00000152104, ENSG00000173821, ENSG00000196411, ENSG00000049540, ENSG00000064393, ENSG00000100345, ENSG00000134871, ENSG00000136848, ENSG00000137193, ENSG00000003402, ENSG00000004399, ENSG00000008083, ENSG00000034152, ENSG00000049192, ENSG00000070614, ENSG00000071242, ENSG00000071655, ENSG00000096696, ENSG00000100280, ENSG00000102882, ENSG0000…
77	Upregulated	0.0395	6	35	5.59821	Regulation of cholesterol metabolic process	http://amigo.geneontology.org/amigo/term/GO:0090181	ENSG00000157978, ENSG00000114650, ENSG00000072310, ENSG00000072778, ENSG00000130164, ENSG00000172893
78	Upregulated	0.0401	78	1709	1.43605	Intracellular transport	http://amigo.geneontology.org/amigo/term/GO:0046907	ENSG00000141279, ENSG00000160087, ENSG00000177479, ENSG00000198911, ENSG00000005893, ENSG00000006715, ENSG00000054116, ENSG00000076201, ENSG00000083312, ENSG00000099800, ENSG00000100401, ENSG00000101146, ENSG00000101421, ENSG00000102858, ENSG00000105327, ENSG00000105438, ENSG00000105576, ENSG00000110047, ENSG00000111540, ENSG00000113719, ENSG00000119396, ENSG00000122490, ENSG00000125875, ENSG0000…
79	Upregulated	0.0403	24	356	2.07616	Vesicle organization	http://amigo.geneontology.org/amigo/term/GO:0016050	ENSG00000006715, ENSG00000101421, ENSG00000109113, ENSG00000119396, ENSG00000138674, ENSG00000156931, ENSG00000161011, ENSG00000166900, ENSG00000184840, ENSG00000198324, ENSG00000033627, ENSG00000054116, ENSG00000100280, ENSG00000141971, ENSG00000105221, ENSG00000111540, ENSG00000125875, ENSG00000132535, ENSG00000149357, ENSG00000124145, ENSG00000137575, ENSG00000196535, ENSG00000114650, ENSG0000…
80	Upregulated	0.0406	5	27	6.875	Low-density lipoprotein particle clearance	http://amigo.geneontology.org/amigo/term/GO:0034383	ENSG00000130164, ENSG00000110047, ENSG00000088247, ENSG00000157978, ENSG00000165119
81	Upregulated	0.0409	7	46	4.6891	Collagen biosynthetic process	http://amigo.geneontology.org/amigo/term/GO:0032964	ENSG00000157613, ENSG00000110811, ENSG00000149257, ENSG00000161544, ENSG00000065308, ENSG00000130635, ENSG00000106333
82	Upregulated	0.0431	150	4552	1.25964	Cell differentiation	http://amigo.geneontology.org/amigo/term/GO:0030154	ENSG00000125844, ENSG00000142156, ENSG00000147274, ENSG00000169710, ENSG00000004399, ENSG00000023902, ENSG00000061337, ENSG00000061938, ENSG00000067141, ENSG00000072110, ENSG00000101335, ENSG00000105722, ENSG00000113758, ENSG00000121068, ENSG00000123983, ENSG00000125753, ENSG00000126351, ENSG00000126767, ENSG00000129116, ENSG00000133216, ENSG00000134954, ENSG00000135111, ENSG00000145050, ENSG0000…
83	Upregulated	0.0431	96	2582	1.3675	Regulation of catalytic activity	http://amigo.geneontology.org/amigo/term/GO:0050790	ENSG00000003402, ENSG00000004399, ENSG00000071575, ENSG00000087074, ENSG00000100234, ENSG00000100401, ENSG00000105176, ENSG00000105327, ENSG00000106144, ENSG00000110092, ENSG00000110395, ENSG00000116191, ENSG00000133216, ENSG00000149131, ENSG00000149257, ENSG00000149503, ENSG00000154127, ENSG00000175137, ENSG00000196411, ENSG00000090857, ENSG00000034152, ENSG00000067560, ENSG00000088325, ENSG0000…
84	Upregulated	0.0431	38	726	1.73558	Response to growth factor	http://amigo.geneontology.org/amigo/term/GO:0070848	ENSG00000101825, ENSG00000130513, ENSG00000137575, ENSG00000162889, ENSG00000166949, ENSG00000088832, ENSG00000102882, ENSG00000105176, ENSG00000108175, ENSG00000127445, ENSG00000136848, ENSG00000157613, ENSG00000177606, ENSG00000003402, ENSG00000044574, ENSG00000064393, ENSG00000067141, ENSG00000070614, ENSG00000099804, ENSG00000101311, ENSG00000110047, ENSG00000110395, ENSG00000119396, ENSG0000…
85	Upregulated	0.0431	10	103	3.39286	Positive regulation of neuron death	http://amigo.geneontology.org/amigo/term/GO:1901216	ENSG00000067560, ENSG00000099804, ENSG00000101057, ENSG00000105327, ENSG00000106144, ENSG00000126767, ENSG00000143384, ENSG00000164885, ENSG00000196712, ENSG00000030582
86	Upregulated	0.0446	89	2204	1.38648	Positive regulation of nucleobase-containing compound metabolic process	http://amigo.geneontology.org/amigo/term/GO:0045935	ENSG00000064393, ENSG00000071626, ENSG00000101057, ENSG00000105419, ENSG00000106153, ENSG00000125952, ENSG00000126351, ENSG00000143442, ENSG00000147274, ENSG00000164548, ENSG00000185728, ENSG00000198026, ENSG00000198911, ENSG00000071243, ENSG00000071655, ENSG00000158435, ENSG00000170004, ENSG00000170581, ENSG00000172534, ENSG00000177606, ENSG00000185787, ENSG00000008441, ENSG00000025156, ENSG0000…
87	Upregulated	0.0452	153	4206	1.25341	Macromolecule modification	http://amigo.geneontology.org/amigo/term/GO:0043412	ENSG00000006016, ENSG00000009830, ENSG00000041880, ENSG00000064393, ENSG00000071242, ENSG00000071575, ENSG00000087074, ENSG00000088298, ENSG00000088832, ENSG00000099804, ENSG00000099904, ENSG00000099910, ENSG00000102858, ENSG00000105053, ENSG00000105221, ENSG00000105393, ENSG00000107341, ENSG00000110092, ENSG00000110395, ENSG00000116406, ENSG00000120733, ENSG00000123374, ENSG00000126457, ENSG0000…
88	Upregulated	0.0453	70	1695	1.4595	Vesicle-mediated transport	http://amigo.geneontology.org/amigo/term/GO:0016192	ENSG00000006715, ENSG00000054116, ENSG00000072134, ENSG00000076201, ENSG00000100280, ENSG00000101421, ENSG00000102858, ENSG00000105438, ENSG00000109113, ENSG00000110047, ENSG00000111540, ENSG00000113719, ENSG00000118473, ENSG00000119396, ENSG00000122490, ENSG00000125875, ENSG00000129250, ENSG00000130164, ENSG00000135631, ENSG00000138674, ENSG00000138688, ENSG00000141971, ENSG00000156931, ENSG0000…
89	Upregulated	0.0456	10	109	3.34936	Collagen metabolic process	http://amigo.geneontology.org/amigo/term/GO:0032963	ENSG00000110811, ENSG00000157227, ENSG00000157613, ENSG00000164733, ENSG00000149257, ENSG00000161544, ENSG00000065308, ENSG00000130635, ENSG00000106333, ENSG00000140564
90	Upregulated	0.0493	7	64	4.46037	Syncytium formation by plasma membrane fusion	http://amigo.geneontology.org/amigo/term/GO:0000768	ENSG00000023902, ENSG00000077238, ENSG00000100345, ENSG00000110047, ENSG00000130513, ENSG00000107957, ENSG00000003402
91	Upregulated	0.0493	6	33	5.225	Maternal placenta development	http://amigo.geneontology.org/amigo/term/GO:0001893	ENSG00000071626, ENSG00000113739, ENSG00000116539, ENSG00000133895, ENSG00000164733, ENSG00000171223
92	Upregulated	0.0493	7	64	4.46037	Cell-cell fusion	http://amigo.geneontology.org/amigo/term/GO:0140253	ENSG00000023902, ENSG00000077238, ENSG00000100345, ENSG00000110047, ENSG00000130513, ENSG00000107957, ENSG00000003402
93	Upregulated	0.0496	18	241	2.30515	Regulation of intracellular protein transport	http://amigo.geneontology.org/amigo/term/GO:0033157	ENSG00000141279, ENSG00000160087, ENSG00000177479, ENSG00000198911, ENSG00000105327, ENSG00000088888, ENSG00000100401, ENSG00000152104, ENSG00000088298, ENSG00000101311, ENSG00000104904, ENSG00000105221, ENSG00000164885, ENSG00000180304, ENSG00000196712, ENSG00000072310, ENSG00000196396, ENSG00000166949
94	Upregulated	0.052	29	480	1.87068	Establishment of protein localization to organelle	http://amigo.geneontology.org/amigo/term/GO:0072594	ENSG00000141279, ENSG00000160087, ENSG00000177479, ENSG00000198911, ENSG00000005893, ENSG00000006715, ENSG00000076201, ENSG00000083312, ENSG00000099800, ENSG00000105327, ENSG00000105576, ENSG00000129128, ENSG00000185896, ENSG00000189319, ENSG00000214357, ENSG00000141971, ENSG00000088888, ENSG00000065308, ENSG00000100906, ENSG00000101311, ENSG00000161011, ENSG00000167110, ENSG00000196712, ENSG0000…
95	Upregulated	0.0534	14	172	2.6125	Regulation of macroautophagy	http://amigo.geneontology.org/amigo/term/GO:0016241	ENSG00000090054, ENSG00000110046, ENSG00000102882, ENSG00000033627, ENSG00000061337, ENSG00000101421, ENSG00000116260, ENSG00000152137, ENSG00000162627, ENSG00000166908, ENSG00000196235, ENSG00000135341, ENSG00000136888, ENSG00000164885
96	Upregulated	0.0534	150	4576	1.2504	Cellular developmental process	http://amigo.geneontology.org/amigo/term/GO:0048869	ENSG00000125844, ENSG00000142156, ENSG00000147274, ENSG00000169710, ENSG00000004399, ENSG00000023902, ENSG00000061337, ENSG00000061938, ENSG00000067141, ENSG00000072110, ENSG00000101335, ENSG00000105722, ENSG00000113758, ENSG00000121068, ENSG00000123983, ENSG00000125753, ENSG00000126351, ENSG00000126767, ENSG00000129116, ENSG00000133216, ENSG00000134954, ENSG00000135111, ENSG00000145050, ENSG0000…
97	Upregulated	0.0537	8	73	3.87037	Intrinsic apoptotic signaling pathway in response to endoplasmic reticulum stress	http://amigo.geneontology.org/amigo/term/GO:0070059	ENSG00000105327, ENSG00000136848, ENSG00000157613, ENSG00000178719, ENSG00000196396, ENSG00000128965, ENSG00000172071, ENSG00000087074
98	Upregulated	0.0537	62	1478	1.48601	Regulation of phosphate metabolic process	http://amigo.geneontology.org/amigo/term/GO:0019220	ENSG00000006016, ENSG00000071575, ENSG00000087074, ENSG00000105176, ENSG00000110092, ENSG00000110395, ENSG00000129245, ENSG00000130513, ENSG00000133216, ENSG00000137575, ENSG00000149503, ENSG00000154127, ENSG00000175137, ENSG00000196411, ENSG00000178999, ENSG00000034152, ENSG00000061938, ENSG00000067560, ENSG00000077942, ENSG00000088325, ENSG00000088832, ENSG00000088888, ENSG00000125755, ENSG0000…
99	Upregulated	0.0538	5	23	6.22024	Decidualization	http://amigo.geneontology.org/amigo/term/GO:0046697	ENSG00000113739, ENSG00000116539, ENSG00000133895, ENSG00000164733, ENSG00000171223
100	Upregulated	0.0538	62	1479	1.48465	Regulation of phosphorus metabolic process	http://amigo.geneontology.org/amigo/term/GO:0051174	ENSG00000006016, ENSG00000071575, ENSG00000087074, ENSG00000105176, ENSG00000110092, ENSG00000110395, ENSG00000129245, ENSG00000130513, ENSG00000133216, ENSG00000137575, ENSG00000149503, ENSG00000154127, ENSG00000175137, ENSG00000196411, ENSG00000178999, ENSG00000034152, ENSG00000061938, ENSG00000067560, ENSG00000077942, ENSG00000088325, ENSG00000088832, ENSG00000088888, ENSG00000125755, ENSG0000…
101	Downregulated	4.01e-44	64	178	9.92653	Cytoplasmic translation	http://amigo.geneontology.org/amigo/term/GO:0002181	ENSG00000071082, ENSG00000084623, ENSG00000089009, ENSG00000106682, ENSG00000111832, ENSG00000114391, ENSG00000120705, ENSG00000130255, ENSG00000139726, ENSG00000149100, ENSG00000161016, ENSG00000161970, ENSG00000162244, ENSG00000163584, ENSG00000163682, ENSG00000168028, ENSG00000169714, ENSG00000174748, ENSG00000182899, ENSG00000232119, ENSG00000008988, ENSG00000100316, ENSG00000104408, ENSG0000…
102	Downregulated	3.44e-32	105	784	3.93103	Translation	http://amigo.geneontology.org/amigo/term/GO:0006412	ENSG00000071082, ENSG00000084623, ENSG00000089009, ENSG00000104408, ENSG00000106105, ENSG00000106682, ENSG00000111639, ENSG00000111832, ENSG00000114391, ENSG00000120705, ENSG00000125351, ENSG00000125445, ENSG00000130255, ENSG00000136628, ENSG00000139726, ENSG00000140988, ENSG00000142541, ENSG00000149100, ENSG00000151806, ENSG00000156508, ENSG00000161016, ENSG00000161970, ENSG00000162244, ENSG0000…
103	Downregulated	4.43e-31	105	814	3.80577	Peptide biosynthetic process	http://amigo.geneontology.org/amigo/term/GO:0043043	ENSG00000071082, ENSG00000084623, ENSG00000089009, ENSG00000104408, ENSG00000106105, ENSG00000106682, ENSG00000111639, ENSG00000111832, ENSG00000114391, ENSG00000120705, ENSG00000125351, ENSG00000125445, ENSG00000130255, ENSG00000136628, ENSG00000139726, ENSG00000140988, ENSG00000142541, ENSG00000149100, ENSG00000151806, ENSG00000156508, ENSG00000161016, ENSG00000161970, ENSG00000162244, ENSG0000…
104	Downregulated	4.45e-27	109	999	3.31662	Peptide metabolic process	http://amigo.geneontology.org/amigo/term/GO:0006518	ENSG00000071082, ENSG00000084623, ENSG00000089009, ENSG00000104408, ENSG00000106105, ENSG00000106682, ENSG00000111639, ENSG00000111832, ENSG00000114391, ENSG00000114902, ENSG00000120705, ENSG00000125351, ENSG00000125445, ENSG00000130255, ENSG00000136628, ENSG00000139726, ENSG00000140988, ENSG00000142541, ENSG00000149100, ENSG00000151806, ENSG00000156508, ENSG00000161016, ENSG00000161970, ENSG0000…
105	Downregulated	2.8e-26	106	959	3.31399	Amide biosynthetic process	http://amigo.geneontology.org/amigo/term/GO:0043604	ENSG00000071082, ENSG00000084623, ENSG00000089009, ENSG00000104408, ENSG00000106105, ENSG00000106682, ENSG00000111639, ENSG00000111832, ENSG00000114391, ENSG00000120705, ENSG00000125351, ENSG00000125445, ENSG00000130255, ENSG00000131828, ENSG00000136628, ENSG00000139726, ENSG00000140988, ENSG00000142541, ENSG00000149100, ENSG00000151806, ENSG00000156508, ENSG00000161016, ENSG00000161970, ENSG0000…
106	Downregulated	1.03e-22	42	163	7.43111	Oxidative phosphorylation	http://amigo.geneontology.org/amigo/term/GO:0006119	ENSG00000111775, ENSG00000124172, ENSG00000127184, ENSG00000131143, ENSG00000156467, ENSG00000165264, ENSG00000172115, ENSG00000173660, ENSG00000178741, ENSG00000184076, ENSG00000198712, ENSG00000198938, ENSG00000241468, ENSG00000010256, ENSG00000065518, ENSG00000090266, ENSG00000109390, ENSG00000117118, ENSG00000119013, ENSG00000125356, ENSG00000131174, ENSG00000140990, ENSG00000147123, ENSG0000…
107	Downregulated	2.37e-21	146	1888	2.33734	Organonitrogen compound biosynthetic process	http://amigo.geneontology.org/amigo/term/GO:1901566	ENSG00000023041, ENSG00000071082, ENSG00000084623, ENSG00000087111, ENSG00000089009, ENSG00000104408, ENSG00000106105, ENSG00000106682, ENSG00000111639, ENSG00000111832, ENSG00000114391, ENSG00000120705, ENSG00000124172, ENSG00000125351, ENSG00000125445, ENSG00000126088, ENSG00000128050, ENSG00000130255, ENSG00000131828, ENSG00000136628, ENSG00000139324, ENSG00000139726, ENSG00000140988, ENSG0000…
108	Downregulated	4.29e-20	45	214	5.93844	Aerobic respiration	http://amigo.geneontology.org/amigo/term/GO:0009060	ENSG00000062485, ENSG00000091483, ENSG00000111775, ENSG00000117118, ENSG00000124172, ENSG00000127184, ENSG00000131143, ENSG00000156467, ENSG00000165264, ENSG00000172115, ENSG00000173660, ENSG00000178741, ENSG00000184076, ENSG00000198712, ENSG00000198886, ENSG00000198888, ENSG00000198938, ENSG00000241468, ENSG00000010256, ENSG00000065518, ENSG00000090266, ENSG00000109390, ENSG00000119013, ENSG0000…
109	Downregulated	1.22e-19	112	1259	2.63048	Cellular macromolecule biosynthetic process	http://amigo.geneontology.org/amigo/term/GO:0034645	ENSG00000023041, ENSG00000071082, ENSG00000084623, ENSG00000087111, ENSG00000089009, ENSG00000104408, ENSG00000106105, ENSG00000106682, ENSG00000111639, ENSG00000111832, ENSG00000114391, ENSG00000120705, ENSG00000125351, ENSG00000125445, ENSG00000130255, ENSG00000136628, ENSG00000139324, ENSG00000139726, ENSG00000140988, ENSG00000142541, ENSG00000149100, ENSG00000151806, ENSG00000153989, ENSG0000…
110	Downregulated	1.22e-19	33	116	8.38541	ATP synthesis coupled electron transport	http://amigo.geneontology.org/amigo/term/GO:0042773	ENSG00000111775, ENSG00000127184, ENSG00000131143, ENSG00000156467, ENSG00000165264, ENSG00000172115, ENSG00000173660, ENSG00000178741, ENSG00000184076, ENSG00000198712, ENSG00000198938, ENSG00000010256, ENSG00000117118, ENSG00000131174, ENSG00000164919, ENSG00000198727, ENSG00000134057, ENSG00000120675, ENSG00000147684, ENSG00000198763, ENSG00000198886, ENSG00000168275, ENSG00000184752, ENSG0000…
111	Downregulated	1.22e-19	33	116	8.38541	Mitochondrial ATP synthesis coupled electron transport	http://amigo.geneontology.org/amigo/term/GO:0042775	ENSG00000111775, ENSG00000127184, ENSG00000131143, ENSG00000156467, ENSG00000165264, ENSG00000172115, ENSG00000173660, ENSG00000178741, ENSG00000184076, ENSG00000198938, ENSG00000010256, ENSG00000117118, ENSG00000131174, ENSG00000164919, ENSG00000198712, ENSG00000198727, ENSG00000134057, ENSG00000120675, ENSG00000147684, ENSG00000198763, ENSG00000168275, ENSG00000184752, ENSG00000198840, ENSG0000…
112	Downregulated	1.22e-19	111	1301	2.64602	Cellular amide metabolic process	http://amigo.geneontology.org/amigo/term/GO:0043603	ENSG00000071082, ENSG00000084623, ENSG00000089009, ENSG00000102393, ENSG00000104408, ENSG00000106105, ENSG00000106682, ENSG00000111639, ENSG00000111832, ENSG00000114391, ENSG00000114902, ENSG00000120705, ENSG00000125351, ENSG00000125445, ENSG00000130255, ENSG00000131828, ENSG00000136628, ENSG00000139726, ENSG00000140988, ENSG00000142541, ENSG00000149100, ENSG00000151806, ENSG00000156508, ENSG0000…
113	Downregulated	1.27e-19	51	318	5.01305	ATP metabolic process	http://amigo.geneontology.org/amigo/term/GO:0046034	ENSG00000102144, ENSG00000111775, ENSG00000124172, ENSG00000127184, ENSG00000131143, ENSG00000156467, ENSG00000165264, ENSG00000167863, ENSG00000172115, ENSG00000173660, ENSG00000178741, ENSG00000184076, ENSG00000198712, ENSG00000198899, ENSG00000198938, ENSG00000241468, ENSG00000010256, ENSG00000065518, ENSG00000090266, ENSG00000109390, ENSG00000117118, ENSG00000119013, ENSG00000125356, ENSG0000…
114	Downregulated	1.07e-17	30	108	8.33223	Aerobic electron transport chain	http://amigo.geneontology.org/amigo/term/GO:0019646	ENSG00000111775, ENSG00000127184, ENSG00000131143, ENSG00000156467, ENSG00000172115, ENSG00000173660, ENSG00000178741, ENSG00000184076, ENSG00000198938, ENSG00000010256, ENSG00000117118, ENSG00000131174, ENSG00000164919, ENSG00000198712, ENSG00000198727, ENSG00000120675, ENSG00000147684, ENSG00000165264, ENSG00000198763, ENSG00000198840, ENSG00000198886, ENSG00000198888, ENSG00000065518, ENSG0000…
115	Downregulated	1.07e-17	46	260	5.0401	Cellular respiration	http://amigo.geneontology.org/amigo/term/GO:0045333	ENSG00000062485, ENSG00000091483, ENSG00000111775, ENSG00000117118, ENSG00000124172, ENSG00000127184, ENSG00000131143, ENSG00000156467, ENSG00000165264, ENSG00000172115, ENSG00000173660, ENSG00000178741, ENSG00000184076, ENSG00000198712, ENSG00000198886, ENSG00000198888, ENSG00000198938, ENSG00000241468, ENSG00000010256, ENSG00000065518, ENSG00000090266, ENSG00000109390, ENSG00000119013, ENSG0000…
116	Downregulated	6.34e-17	33	137	6.97547	Respiratory electron transport chain	http://amigo.geneontology.org/amigo/term/GO:0022904	ENSG00000111775, ENSG00000117118, ENSG00000127184, ENSG00000131143, ENSG00000156467, ENSG00000165264, ENSG00000172115, ENSG00000173660, ENSG00000178741, ENSG00000184076, ENSG00000198712, ENSG00000198938, ENSG00000010256, ENSG00000131174, ENSG00000164919, ENSG00000198727, ENSG00000134057, ENSG00000120675, ENSG00000147684, ENSG00000198763, ENSG00000198886, ENSG00000168275, ENSG00000184752, ENSG0000…
117	Downregulated	8.01e-15	36	194	5.47698	Electron transport chain	http://amigo.geneontology.org/amigo/term/GO:0022900	ENSG00000111775, ENSG00000117118, ENSG00000127184, ENSG00000131143, ENSG00000156467, ENSG00000165264, ENSG00000172115, ENSG00000173660, ENSG00000178741, ENSG00000184076, ENSG00000198712, ENSG00000198938, ENSG00000010256, ENSG00000131174, ENSG00000164919, ENSG00000198727, ENSG00000134057, ENSG00000023572, ENSG00000119013, ENSG00000120675, ENSG00000124588, ENSG00000147684, ENSG00000198363, ENSG0000…
118	Downregulated	9.05e-15	49	352	4.03586	Energy derivation by oxidation of organic compounds	http://amigo.geneontology.org/amigo/term/GO:0015980	ENSG00000062485, ENSG00000091483, ENSG00000111775, ENSG00000117118, ENSG00000124172, ENSG00000127184, ENSG00000131143, ENSG00000156467, ENSG00000163754, ENSG00000165264, ENSG00000169764, ENSG00000172115, ENSG00000173660, ENSG00000178741, ENSG00000184076, ENSG00000198712, ENSG00000198886, ENSG00000198888, ENSG00000198938, ENSG00000241468, ENSG00000010256, ENSG00000065518, ENSG00000090266, ENSG0000…
119	Downregulated	4.1e-14	60	509	3.30217	Ribonucleoprotein complex biogenesis	http://amigo.geneontology.org/amigo/term/GO:0022613	ENSG00000088205, ENSG00000089009, ENSG00000089048, ENSG00000100316, ENSG00000106682, ENSG00000113460, ENSG00000117395, ENSG00000122406, ENSG00000125445, ENSG00000125743, ENSG00000135372, ENSG00000136942, ENSG00000139726, ENSG00000142937, ENSG00000145220, ENSG00000147604, ENSG00000148303, ENSG00000151131, ENSG00000152147, ENSG00000161970, ENSG00000164346, ENSG00000168028, ENSG00000171421, ENSG0000…
120	Downregulated	2.09e-13	23	82	8.32381	Proton motive force-driven mitochondrial ATP synthesis	http://amigo.geneontology.org/amigo/term/GO:0042776	ENSG00000124172, ENSG00000241468, ENSG00000065518, ENSG00000090266, ENSG00000109390, ENSG00000117118, ENSG00000119013, ENSG00000125356, ENSG00000140990, ENSG00000147123, ENSG00000147684, ENSG00000165264, ENSG00000168653, ENSG00000184752, ENSG00000184983, ENSG00000198763, ENSG00000198840, ENSG00000198886, ENSG00000198888, ENSG00000154723, ENSG00000167863, ENSG00000169020, ENSG00000198899
121	Downregulated	4.32e-13	24	92	7.64343	Proton motive force-driven ATP synthesis	http://amigo.geneontology.org/amigo/term/GO:0015986	ENSG00000124172, ENSG00000167863, ENSG00000198899, ENSG00000241468, ENSG00000065518, ENSG00000090266, ENSG00000109390, ENSG00000117118, ENSG00000119013, ENSG00000125356, ENSG00000140990, ENSG00000147123, ENSG00000147684, ENSG00000154723, ENSG00000165264, ENSG00000168653, ENSG00000169020, ENSG00000173915, ENSG00000184752, ENSG00000184983, ENSG00000198763, ENSG00000198840, ENSG00000198886, ENSG0000…
122	Downregulated	3.86e-12	56	532	3.13255	Generation of precursor metabolites and energy	http://amigo.geneontology.org/amigo/term/GO:0006091	ENSG00000062485, ENSG00000091483, ENSG00000102144, ENSG00000111775, ENSG00000117118, ENSG00000124172, ENSG00000127184, ENSG00000131143, ENSG00000156467, ENSG00000163754, ENSG00000165264, ENSG00000169764, ENSG00000172115, ENSG00000173660, ENSG00000178741, ENSG00000184076, ENSG00000198712, ENSG00000198886, ENSG00000198888, ENSG00000198938, ENSG00000241468, ENSG00000010256, ENSG00000065518, ENSG0000…
123	Downregulated	3.86e-12	27	131	6.0841	Purine ribonucleoside triphosphate biosynthetic process	http://amigo.geneontology.org/amigo/term/GO:0009206	ENSG00000124172, ENSG00000167863, ENSG00000198899, ENSG00000241468, ENSG00000065518, ENSG00000090266, ENSG00000109390, ENSG00000117118, ENSG00000119013, ENSG00000125356, ENSG00000140990, ENSG00000147123, ENSG00000147684, ENSG00000154723, ENSG00000165264, ENSG00000168653, ENSG00000169020, ENSG00000173915, ENSG00000184752, ENSG00000184983, ENSG00000198763, ENSG00000198840, ENSG00000198886, ENSG0000…
124	Downregulated	4.74e-12	27	132	6.02724	Purine nucleoside triphosphate biosynthetic process	http://amigo.geneontology.org/amigo/term/GO:0009145	ENSG00000124172, ENSG00000167863, ENSG00000198899, ENSG00000241468, ENSG00000065518, ENSG00000090266, ENSG00000109390, ENSG00000117118, ENSG00000119013, ENSG00000125356, ENSG00000140990, ENSG00000147123, ENSG00000147684, ENSG00000154723, ENSG00000165264, ENSG00000168653, ENSG00000169020, ENSG00000173915, ENSG00000184752, ENSG00000184983, ENSG00000198763, ENSG00000198840, ENSG00000198886, ENSG0000…
125	Downregulated	1.53e-11	27	137	5.75816	Ribonucleoside triphosphate biosynthetic process	http://amigo.geneontology.org/amigo/term/GO:0009201	ENSG00000124172, ENSG00000167863, ENSG00000198899, ENSG00000241468, ENSG00000065518, ENSG00000090266, ENSG00000109390, ENSG00000117118, ENSG00000119013, ENSG00000125356, ENSG00000140990, ENSG00000147123, ENSG00000147684, ENSG00000154723, ENSG00000165264, ENSG00000168653, ENSG00000169020, ENSG00000173915, ENSG00000184752, ENSG00000184983, ENSG00000198763, ENSG00000198840, ENSG00000198886, ENSG0000…
126	Downregulated	1.83e-11	25	120	6.22024	ATP biosynthetic process	http://amigo.geneontology.org/amigo/term/GO:0006754	ENSG00000124172, ENSG00000167863, ENSG00000198899, ENSG00000241468, ENSG00000065518, ENSG00000090266, ENSG00000109390, ENSG00000117118, ENSG00000119013, ENSG00000125356, ENSG00000140990, ENSG00000147123, ENSG00000147684, ENSG00000154723, ENSG00000165264, ENSG00000168653, ENSG00000169020, ENSG00000173915, ENSG00000184752, ENSG00000184983, ENSG00000198763, ENSG00000198840, ENSG00000198886, ENSG0000…
127	Downregulated	1.83e-11	28	148	5.48197	Nucleoside triphosphate biosynthetic process	http://amigo.geneontology.org/amigo/term/GO:0009142	ENSG00000124172, ENSG00000154027, ENSG00000167863, ENSG00000198899, ENSG00000241468, ENSG00000065518, ENSG00000090266, ENSG00000109390, ENSG00000117118, ENSG00000119013, ENSG00000125356, ENSG00000140990, ENSG00000147123, ENSG00000147684, ENSG00000154723, ENSG00000165264, ENSG00000168653, ENSG00000169020, ENSG00000173915, ENSG00000184752, ENSG00000184983, ENSG00000198763, ENSG00000198840, ENSG0000…
128	Downregulated	2.1e-11	86	1082	2.30806	RNA processing	http://amigo.geneontology.org/amigo/term/GO:0006396	ENSG00000006744, ENSG00000088205, ENSG00000089048, ENSG00000106355, ENSG00000113141, ENSG00000114503, ENSG00000117395, ENSG00000119707, ENSG00000120688, ENSG00000123136, ENSG00000124942, ENSG00000125743, ENSG00000135372, ENSG00000136942, ENSG00000137776, ENSG00000139343, ENSG00000140259, ENSG00000142937, ENSG00000145220, ENSG00000145833, ENSG00000147604, ENSG00000148303, ENSG00000152147, ENSG0000…
129	Downregulated	2.9e-11	20	76	7.9619	NADH dehydrogenase complex assembly	http://amigo.geneontology.org/amigo/term/GO:0010257	ENSG00000119013, ENSG00000168653, ENSG00000171202, ENSG00000164182, ENSG00000184752, ENSG00000065518, ENSG00000074582, ENSG00000075336, ENSG00000090266, ENSG00000109390, ENSG00000125356, ENSG00000137038, ENSG00000140990, ENSG00000147123, ENSG00000147684, ENSG00000165264, ENSG00000184983, ENSG00000198763, ENSG00000198886, ENSG00000198888
130	Downregulated	2.9e-11	20	76	7.9619	Mitochondrial respiratory chain complex I assembly	http://amigo.geneontology.org/amigo/term/GO:0032981	ENSG00000119013, ENSG00000168653, ENSG00000171202, ENSG00000164182, ENSG00000184752, ENSG00000065518, ENSG00000074582, ENSG00000075336, ENSG00000090266, ENSG00000109390, ENSG00000125356, ENSG00000137038, ENSG00000140990, ENSG00000147123, ENSG00000147684, ENSG00000165264, ENSG00000184983, ENSG00000198763, ENSG00000198886, ENSG00000198888
131	Downregulated	5.99e-11	27	145	5.41945	Purine ribonucleoside triphosphate metabolic process	http://amigo.geneontology.org/amigo/term/GO:0009205	ENSG00000124172, ENSG00000167863, ENSG00000198899, ENSG00000241468, ENSG00000065518, ENSG00000090266, ENSG00000109390, ENSG00000117118, ENSG00000119013, ENSG00000125356, ENSG00000140990, ENSG00000147123, ENSG00000147684, ENSG00000154723, ENSG00000165264, ENSG00000168653, ENSG00000169020, ENSG00000173915, ENSG00000184752, ENSG00000184983, ENSG00000198763, ENSG00000198840, ENSG00000198886, ENSG0000…
132	Downregulated	1.67e-10	27	150	5.20092	Purine nucleoside triphosphate metabolic process	http://amigo.geneontology.org/amigo/term/GO:0009144	ENSG00000124172, ENSG00000167863, ENSG00000198899, ENSG00000241468, ENSG00000065518, ENSG00000090266, ENSG00000109390, ENSG00000117118, ENSG00000119013, ENSG00000125356, ENSG00000140990, ENSG00000147123, ENSG00000147684, ENSG00000154723, ENSG00000165264, ENSG00000168653, ENSG00000169020, ENSG00000173915, ENSG00000184752, ENSG00000184983, ENSG00000198763, ENSG00000198840, ENSG00000198886, ENSG0000…
133	Downregulated	2.43e-10	27	152	5.11837	Ribonucleoside triphosphate metabolic process	http://amigo.geneontology.org/amigo/term/GO:0009199	ENSG00000124172, ENSG00000167863, ENSG00000198899, ENSG00000241468, ENSG00000065518, ENSG00000090266, ENSG00000109390, ENSG00000117118, ENSG00000119013, ENSG00000125356, ENSG00000140990, ENSG00000147123, ENSG00000147684, ENSG00000154723, ENSG00000165264, ENSG00000168653, ENSG00000169020, ENSG00000173915, ENSG00000184752, ENSG00000184983, ENSG00000198763, ENSG00000198840, ENSG00000198886, ENSG0000…
134	Downregulated	3.91e-10	34	248	4.04037	Ribonucleoprotein complex subunit organization	http://amigo.geneontology.org/amigo/term/GO:0071826	ENSG00000089009, ENSG00000100316, ENSG00000106682, ENSG00000113460, ENSG00000122406, ENSG00000125445, ENSG00000125743, ENSG00000139726, ENSG00000151131, ENSG00000152147, ENSG00000168028, ENSG00000172809, ENSG00000177954, ENSG00000182004, ENSG00000197498, ENSG00000232119, ENSG00000242485, ENSG00000084623, ENSG00000102241, ENSG00000104408, ENSG00000139343, ENSG00000145833, ENSG00000147677, ENSG0000…
135	Downregulated	4.82e-10	20	79	6.9234	Ribosomal large subunit biogenesis	http://amigo.geneontology.org/amigo/term/GO:0042273	ENSG00000088205, ENSG00000089009, ENSG00000100316, ENSG00000113460, ENSG00000117395, ENSG00000122406, ENSG00000136942, ENSG00000147604, ENSG00000148303, ENSG00000161970, ENSG00000164346, ENSG00000171490, ENSG00000181163, ENSG00000182899, ENSG00000188846, ENSG00000197498, ENSG00000242485, ENSG00000114391, ENSG00000172809, ENSG00000142676
136	Downregulated	5.51e-10	23	113	5.84438	Mitochondrial respiratory chain complex assembly	http://amigo.geneontology.org/amigo/term/GO:0033108	ENSG00000074582, ENSG00000119013, ENSG00000137288, ENSG00000138495, ENSG00000168653, ENSG00000171202, ENSG00000250317, ENSG00000164182, ENSG00000184752, ENSG00000065518, ENSG00000075336, ENSG00000090266, ENSG00000109390, ENSG00000125356, ENSG00000137038, ENSG00000140990, ENSG00000147123, ENSG00000147684, ENSG00000165264, ENSG00000184983, ENSG00000198763, ENSG00000198886, ENSG00000198888
137	Downregulated	5.6e-10	33	240	4.08409	Ribonucleoprotein complex assembly	http://amigo.geneontology.org/amigo/term/GO:0022618	ENSG00000089009, ENSG00000100316, ENSG00000106682, ENSG00000113460, ENSG00000122406, ENSG00000125445, ENSG00000125743, ENSG00000139726, ENSG00000151131, ENSG00000152147, ENSG00000168028, ENSG00000172809, ENSG00000177954, ENSG00000182004, ENSG00000197498, ENSG00000232119, ENSG00000242485, ENSG00000084623, ENSG00000102241, ENSG00000104408, ENSG00000139343, ENSG00000145833, ENSG00000147677, ENSG0000…
138	Downregulated	9.12e-10	41	327	3.36534	Ribosome biogenesis	http://amigo.geneontology.org/amigo/term/GO:0042254	ENSG00000088205, ENSG00000089009, ENSG00000089048, ENSG00000100316, ENSG00000113460, ENSG00000117395, ENSG00000122406, ENSG00000125445, ENSG00000135372, ENSG00000136942, ENSG00000142937, ENSG00000145220, ENSG00000147604, ENSG00000148303, ENSG00000161970, ENSG00000164346, ENSG00000168028, ENSG00000171421, ENSG00000171490, ENSG00000171858, ENSG00000171863, ENSG00000177954, ENSG00000181163, ENSG0000…
139	Downregulated	1.15e-09	28	173	4.61241	Nucleoside triphosphate metabolic process	http://amigo.geneontology.org/amigo/term/GO:0009141	ENSG00000124172, ENSG00000154027, ENSG00000167863, ENSG00000198899, ENSG00000241468, ENSG00000065518, ENSG00000090266, ENSG00000109390, ENSG00000117118, ENSG00000119013, ENSG00000125356, ENSG00000140990, ENSG00000147123, ENSG00000147684, ENSG00000154723, ENSG00000165264, ENSG00000168653, ENSG00000169020, ENSG00000173915, ENSG00000184752, ENSG00000184983, ENSG00000198763, ENSG00000198840, ENSG0000…
140	Downregulated	1.08e-08	31	245	3.85655	Purine ribonucleotide biosynthetic process	http://amigo.geneontology.org/amigo/term/GO:0009152	ENSG00000124172, ENSG00000128050, ENSG00000131828, ENSG00000165704, ENSG00000167863, ENSG00000198899, ENSG00000241468, ENSG00000065518, ENSG00000090266, ENSG00000109390, ENSG00000117118, ENSG00000119013, ENSG00000125356, ENSG00000140990, ENSG00000147123, ENSG00000147684, ENSG00000154723, ENSG00000165264, ENSG00000168653, ENSG00000169020, ENSG00000173915, ENSG00000184752, ENSG00000184983, ENSG0000…
141	Downregulated	1.42e-08	178	3630	1.53934	Cellular component biogenesis	http://amigo.geneontology.org/amigo/term/GO:0044085	ENSG00000048649, ENSG00000049245, ENSG00000067900, ENSG00000074582, ENSG00000088205, ENSG00000089009, ENSG00000089048, ENSG00000100316, ENSG00000102024, ENSG00000104722, ENSG00000105971, ENSG00000106682, ENSG00000108384, ENSG00000111875, ENSG00000113460, ENSG00000117395, ENSG00000119013, ENSG00000122406, ENSG00000122786, ENSG00000125445, ENSG00000125743, ENSG00000128789, ENSG00000135372, ENSG0000…
142	Downregulated	3.04e-08	32	280	3.60539	Purine-containing compound biosynthetic process	http://amigo.geneontology.org/amigo/term/GO:0072522	ENSG00000124172, ENSG00000128050, ENSG00000131828, ENSG00000165704, ENSG00000167863, ENSG00000198899, ENSG00000241468, ENSG00000065518, ENSG00000090266, ENSG00000109390, ENSG00000117118, ENSG00000119013, ENSG00000125356, ENSG00000140990, ENSG00000147123, ENSG00000147684, ENSG00000154723, ENSG00000165264, ENSG00000168653, ENSG00000169020, ENSG00000173915, ENSG00000184752, ENSG00000184983, ENSG0000…
143	Downregulated	3.73e-08	31	269	3.66563	Purine nucleotide biosynthetic process	http://amigo.geneontology.org/amigo/term/GO:0006164	ENSG00000124172, ENSG00000128050, ENSG00000131828, ENSG00000165704, ENSG00000167863, ENSG00000198899, ENSG00000241468, ENSG00000065518, ENSG00000090266, ENSG00000109390, ENSG00000117118, ENSG00000119013, ENSG00000125356, ENSG00000140990, ENSG00000147123, ENSG00000147684, ENSG00000154723, ENSG00000165264, ENSG00000168653, ENSG00000169020, ENSG00000173915, ENSG00000184752, ENSG00000184983, ENSG0000…
144	Downregulated	4.69e-08	31	258	3.62969	Ribonucleotide biosynthetic process	http://amigo.geneontology.org/amigo/term/GO:0009260	ENSG00000124172, ENSG00000128050, ENSG00000131828, ENSG00000165704, ENSG00000167863, ENSG00000198899, ENSG00000241468, ENSG00000065518, ENSG00000090266, ENSG00000109390, ENSG00000117118, ENSG00000119013, ENSG00000125356, ENSG00000140990, ENSG00000147123, ENSG00000147684, ENSG00000154723, ENSG00000165264, ENSG00000168653, ENSG00000169020, ENSG00000173915, ENSG00000184752, ENSG00000184983, ENSG0000…
145	Downregulated	8.45e-08	15	66	7.31195	Mitochondrial electron transport NADH to ubiquinone	http://amigo.geneontology.org/amigo/term/GO:0006120	ENSG00000120675, ENSG00000147684, ENSG00000165264, ENSG00000198763, ENSG00000198840, ENSG00000198886, ENSG00000198888, ENSG00000065518, ENSG00000090266, ENSG00000109390, ENSG00000119013, ENSG00000125356, ENSG00000140990, ENSG00000168653, ENSG00000184983
146	Downregulated	9.37e-08	31	265	3.52599	Ribose phosphate biosynthetic process	http://amigo.geneontology.org/amigo/term/GO:0046390	ENSG00000124172, ENSG00000128050, ENSG00000131828, ENSG00000165704, ENSG00000167863, ENSG00000198899, ENSG00000241468, ENSG00000065518, ENSG00000090266, ENSG00000109390, ENSG00000117118, ENSG00000119013, ENSG00000125356, ENSG00000140990, ENSG00000147123, ENSG00000147684, ENSG00000154723, ENSG00000165264, ENSG00000168653, ENSG00000169020, ENSG00000173915, ENSG00000184752, ENSG00000184983, ENSG0000…
147	Downregulated	4.84e-07	15	63	6.51429	Ribosome assembly	http://amigo.geneontology.org/amigo/term/GO:0042255	ENSG00000089009, ENSG00000100316, ENSG00000113460, ENSG00000122406, ENSG00000125445, ENSG00000168028, ENSG00000177954, ENSG00000197498, ENSG00000242485, ENSG00000079246, ENSG00000114391, ENSG00000172809, ENSG00000067248, ENSG00000142676, ENSG00000181163
148	Downregulated	7.08e-07	33	288	3.10326	RRNA metabolic process	http://amigo.geneontology.org/amigo/term/GO:0016072	ENSG00000070814, ENSG00000088205, ENSG00000089048, ENSG00000117395, ENSG00000135372, ENSG00000136942, ENSG00000142937, ENSG00000145220, ENSG00000147604, ENSG00000148303, ENSG00000164346, ENSG00000171490, ENSG00000171858, ENSG00000171863, ENSG00000197498, ENSG00000124383, ENSG00000155115, ENSG00000113460, ENSG00000198000, ENSG00000118181, ENSG00000122406, ENSG00000131469, ENSG00000138326, ENSG0000…
149	Downregulated	8.46e-07	33	334	3.07902	Nucleotide biosynthetic process	http://amigo.geneontology.org/amigo/term/GO:0009165	ENSG00000124172, ENSG00000128050, ENSG00000131828, ENSG00000165704, ENSG00000167863, ENSG00000171848, ENSG00000198899, ENSG00000241468, ENSG00000065518, ENSG00000090266, ENSG00000109390, ENSG00000117118, ENSG00000119013, ENSG00000125356, ENSG00000140990, ENSG00000147123, ENSG00000147684, ENSG00000154723, ENSG00000165264, ENSG00000168653, ENSG00000169020, ENSG00000173915, ENSG00000184752, ENSG0000…
150	Downregulated	9.14e-07	33	337	3.06704	Nucleoside phosphate biosynthetic process	http://amigo.geneontology.org/amigo/term/GO:1901293	ENSG00000124172, ENSG00000128050, ENSG00000131828, ENSG00000154027, ENSG00000165704, ENSG00000167863, ENSG00000171848, ENSG00000198899, ENSG00000241468, ENSG00000065518, ENSG00000090266, ENSG00000109390, ENSG00000117118, ENSG00000119013, ENSG00000125356, ENSG00000140990, ENSG00000147123, ENSG00000147684, ENSG00000154723, ENSG00000165264, ENSG00000168653, ENSG00000169020, ENSG00000173915, ENSG0000…
151	Downregulated	1.59e-06	99	1859	1.74387	Protein-containing complex assembly	http://amigo.geneontology.org/amigo/term/GO:0065003	ENSG00000048649, ENSG00000049245, ENSG00000074582, ENSG00000089009, ENSG00000100316, ENSG00000106682, ENSG00000108384, ENSG00000113460, ENSG00000119013, ENSG00000122406, ENSG00000125445, ENSG00000125743, ENSG00000128789, ENSG00000137288, ENSG00000138495, ENSG00000139726, ENSG00000151131, ENSG00000152147, ENSG00000168028, ENSG00000168653, ENSG00000171202, ENSG00000172809, ENSG00000175606, ENSG0000…
152	Downregulated	1.93e-06	48	578	2.37866	Mitochondrion organization	http://amigo.geneontology.org/amigo/term/GO:0007005	ENSG00000074582, ENSG00000075336, ENSG00000106028, ENSG00000108179, ENSG00000119013, ENSG00000119705, ENSG00000120675, ENSG00000130204, ENSG00000132305, ENSG00000134375, ENSG00000137288, ENSG00000138495, ENSG00000144848, ENSG00000168653, ENSG00000171202, ENSG00000173726, ENSG00000174917, ENSG00000175606, ENSG00000250317, ENSG00000150779, ENSG00000080824, ENSG00000170606, ENSG00000105971, ENSG0000…
153	Downregulated	2.28e-06	9	24	11.3143	Mitochondrial electron transport cytochrome c to oxygen	http://amigo.geneontology.org/amigo/term/GO:0006123	ENSG00000111775, ENSG00000127184, ENSG00000131143, ENSG00000172115, ENSG00000178741, ENSG00000198938, ENSG00000131174, ENSG00000164919, ENSG00000198712
154	Downregulated	2.91e-06	107	2069	1.67592	Protein-containing complex organization	http://amigo.geneontology.org/amigo/term/GO:0043933	ENSG00000048649, ENSG00000049245, ENSG00000074582, ENSG00000089009, ENSG00000100316, ENSG00000106682, ENSG00000108384, ENSG00000109971, ENSG00000113460, ENSG00000118200, ENSG00000119013, ENSG00000120705, ENSG00000122406, ENSG00000125445, ENSG00000125743, ENSG00000128789, ENSG00000131711, ENSG00000137288, ENSG00000138495, ENSG00000139726, ENSG00000151131, ENSG00000152147, ENSG00000166963, ENSG0000…
155	Downregulated	3.75e-06	29	248	3.14857	RRNA processing	http://amigo.geneontology.org/amigo/term/GO:0006364	ENSG00000088205, ENSG00000089048, ENSG00000117395, ENSG00000135372, ENSG00000136942, ENSG00000142937, ENSG00000145220, ENSG00000147604, ENSG00000148303, ENSG00000164346, ENSG00000171490, ENSG00000171858, ENSG00000171863, ENSG00000197498, ENSG00000124383, ENSG00000113460, ENSG00000198000, ENSG00000118181, ENSG00000122406, ENSG00000131469, ENSG00000138326, ENSG00000142676, ENSG00000161970, ENSG0000…
156	Downregulated	4.31e-06	20	161	4.19048	Proton transmembrane transport	http://amigo.geneontology.org/amigo/term/GO:1902600	ENSG00000198886, ENSG00000100554, ENSG00000010256, ENSG00000075415, ENSG00000108179, ENSG00000111775, ENSG00000131143, ENSG00000131174, ENSG00000154723, ENSG00000167863, ENSG00000169020, ENSG00000173660, ENSG00000178741, ENSG00000184076, ENSG00000198712, ENSG00000198727, ENSG00000198899, ENSG00000198938, ENSG00000138495, ENSG00000241468
157	Downregulated	7.96e-06	41	495	2.46059	RNA splicing	http://amigo.geneontology.org/amigo/term/GO:0008380	ENSG00000106355, ENSG00000113141, ENSG00000114503, ENSG00000119707, ENSG00000120688, ENSG00000123136, ENSG00000124942, ENSG00000125743, ENSG00000139343, ENSG00000140259, ENSG00000145833, ENSG00000152147, ENSG00000152404, ENSG00000161547, ENSG00000164609, ENSG00000170860, ENSG00000176261, ENSG00000182004, ENSG00000185567, ENSG00000196504, ENSG00000102241, ENSG00000108654, ENSG00000109971, ENSG0000…
158	Downregulated	2.23e-05	42	537	2.33846	MRNA processing	http://amigo.geneontology.org/amigo/term/GO:0006397	ENSG00000106355, ENSG00000113141, ENSG00000114503, ENSG00000119707, ENSG00000123136, ENSG00000125743, ENSG00000137776, ENSG00000139343, ENSG00000140259, ENSG00000145833, ENSG00000152147, ENSG00000152404, ENSG00000161547, ENSG00000163950, ENSG00000170860, ENSG00000177613, ENSG00000182004, ENSG00000196504, ENSG00000102241, ENSG00000108654, ENSG00000109971, ENSG00000112739, ENSG00000141759, ENSG0000…
159	Downregulated	2.35e-05	11	41	6.91429	Cytoplasmic translational initiation	http://amigo.geneontology.org/amigo/term/GO:0002183	ENSG00000084623, ENSG00000106682, ENSG00000139726, ENSG00000149100, ENSG00000232119, ENSG00000104408, ENSG00000114503, ENSG00000147677, ENSG00000142541, ENSG00000163950, ENSG00000067248
160	Downregulated	2.36e-05	9	29	8.95714	Ribosomal large subunit assembly	http://amigo.geneontology.org/amigo/term/GO:0000027	ENSG00000089009, ENSG00000100316, ENSG00000113460, ENSG00000122406, ENSG00000197498, ENSG00000242485, ENSG00000114391, ENSG00000172809, ENSG00000142676
161	Downregulated	2.52e-05	7	13	12.8615	Negative regulation of ubiquitin protein ligase activity	http://amigo.geneontology.org/amigo/term/GO:1904667	ENSG00000122406, ENSG00000125691, ENSG00000164109, ENSG00000171863, ENSG00000008988, ENSG00000145592, ENSG00000142676
162	Downregulated	3.58e-05	38	482	2.41398	Ribose phosphate metabolic process	http://amigo.geneontology.org/amigo/term/GO:0019693	ENSG00000102144, ENSG00000124172, ENSG00000128050, ENSG00000131828, ENSG00000135318, ENSG00000136104, ENSG00000165609, ENSG00000165704, ENSG00000167863, ENSG00000198899, ENSG00000241468, ENSG00000065518, ENSG00000090266, ENSG00000109390, ENSG00000117118, ENSG00000119013, ENSG00000125356, ENSG00000140990, ENSG00000147123, ENSG00000147684, ENSG00000154723, ENSG00000165264, ENSG00000168653, ENSG0000…
163	Downregulated	5.02e-05	36	453	2.44982	Purine ribonucleotide metabolic process	http://amigo.geneontology.org/amigo/term/GO:0009150	ENSG00000102144, ENSG00000124172, ENSG00000128050, ENSG00000131828, ENSG00000135318, ENSG00000165704, ENSG00000167863, ENSG00000198899, ENSG00000241468, ENSG00000065518, ENSG00000090266, ENSG00000109390, ENSG00000117118, ENSG00000119013, ENSG00000125356, ENSG00000140990, ENSG00000147123, ENSG00000147684, ENSG00000154723, ENSG00000165264, ENSG00000168653, ENSG00000169020, ENSG00000173915, ENSG0000…
164	Downregulated	5.25e-05	37	472	2.4081	Ribonucleotide metabolic process	http://amigo.geneontology.org/amigo/term/GO:0009259	ENSG00000102144, ENSG00000124172, ENSG00000128050, ENSG00000131828, ENSG00000135318, ENSG00000136104, ENSG00000165704, ENSG00000167863, ENSG00000198899, ENSG00000241468, ENSG00000065518, ENSG00000090266, ENSG00000109390, ENSG00000117118, ENSG00000119013, ENSG00000125356, ENSG00000140990, ENSG00000147123, ENSG00000147684, ENSG00000154723, ENSG00000165264, ENSG00000168653, ENSG00000169020, ENSG0000…
165	Downregulated	7.5e-05	151	3365	1.42672	Cellular component assembly	http://amigo.geneontology.org/amigo/term/GO:0022607	ENSG00000048649, ENSG00000049245, ENSG00000067900, ENSG00000074582, ENSG00000089009, ENSG00000100316, ENSG00000102024, ENSG00000104722, ENSG00000105971, ENSG00000106682, ENSG00000108384, ENSG00000111875, ENSG00000113460, ENSG00000119013, ENSG00000122406, ENSG00000122786, ENSG00000125445, ENSG00000125743, ENSG00000128789, ENSG00000137288, ENSG00000137807, ENSG00000138069, ENSG00000138495, ENSG0000…
166	Downregulated	8.7e-05	18	140	3.77143	Translational initiation	http://amigo.geneontology.org/amigo/term/GO:0006413	ENSG00000084623, ENSG00000104408, ENSG00000106682, ENSG00000139726, ENSG00000149100, ENSG00000187840, ENSG00000232119, ENSG00000114503, ENSG00000147677, ENSG00000082153, ENSG00000142541, ENSG00000158417, ENSG00000163950, ENSG00000181163, ENSG00000067248, ENSG00000121022, ENSG00000128829, ENSG00000145425
167	Downregulated	0.000128	36	481	2.34941	Purine nucleotide metabolic process	http://amigo.geneontology.org/amigo/term/GO:0006163	ENSG00000102144, ENSG00000124172, ENSG00000128050, ENSG00000131828, ENSG00000135318, ENSG00000165704, ENSG00000167863, ENSG00000198899, ENSG00000241468, ENSG00000065518, ENSG00000090266, ENSG00000109390, ENSG00000117118, ENSG00000119013, ENSG00000125356, ENSG00000140990, ENSG00000147123, ENSG00000147684, ENSG00000154723, ENSG00000165264, ENSG00000168653, ENSG00000169020, ENSG00000173915, ENSG0000…
168	Downregulated	0.000148	37	505	2.30149	Purine-containing compound metabolic process	http://amigo.geneontology.org/amigo/term/GO:0072521	ENSG00000102144, ENSG00000124172, ENSG00000128050, ENSG00000131828, ENSG00000135318, ENSG00000165704, ENSG00000167863, ENSG00000198899, ENSG00000241468, ENSG00000065518, ENSG00000090266, ENSG00000109390, ENSG00000117118, ENSG00000119013, ENSG00000125356, ENSG00000140990, ENSG00000147123, ENSG00000147684, ENSG00000154723, ENSG00000165264, ENSG00000168653, ENSG00000169020, ENSG00000173915, ENSG0000…
169	Downregulated	0.000333	40	578	2.14222	Nucleotide metabolic process	http://amigo.geneontology.org/amigo/term/GO:0009117	ENSG00000102144, ENSG00000124172, ENSG00000128050, ENSG00000131828, ENSG00000135318, ENSG00000136104, ENSG00000154027, ENSG00000165704, ENSG00000167863, ENSG00000171848, ENSG00000198899, ENSG00000241468, ENSG00000065518, ENSG00000090266, ENSG00000109390, ENSG00000117118, ENSG00000119013, ENSG00000125356, ENSG00000140990, ENSG00000147123, ENSG00000147684, ENSG00000154723, ENSG00000165264, ENSG0000…
170	Downregulated	0.000367	44	660	2.04469	Nucleobase-containing small molecule metabolic process	http://amigo.geneontology.org/amigo/term/GO:0055086	ENSG00000102144, ENSG00000124172, ENSG00000128050, ENSG00000131828, ENSG00000135318, ENSG00000136104, ENSG00000154027, ENSG00000165609, ENSG00000165704, ENSG00000167863, ENSG00000169764, ENSG00000171848, ENSG00000198899, ENSG00000241468, ENSG00000065518, ENSG00000090266, ENSG00000109390, ENSG00000117118, ENSG00000119013, ENSG00000125356, ENSG00000140990, ENSG00000147123, ENSG00000147684, ENSG0000…
171	Downregulated	0.000447	40	588	2.11378	Nucleoside phosphate metabolic process	http://amigo.geneontology.org/amigo/term/GO:0006753	ENSG00000102144, ENSG00000124172, ENSG00000128050, ENSG00000131828, ENSG00000135318, ENSG00000136104, ENSG00000154027, ENSG00000165609, ENSG00000165704, ENSG00000167863, ENSG00000171848, ENSG00000198899, ENSG00000241468, ENSG00000065518, ENSG00000090266, ENSG00000109390, ENSG00000117118, ENSG00000119013, ENSG00000125356, ENSG00000140990, ENSG00000147123, ENSG00000147684, ENSG00000154723, ENSG0000…
172	Downregulated	0.0005	6	13	11.0242	Mitochondrial electron transport ubiquinol to cytochrome c	http://amigo.geneontology.org/amigo/term/GO:0006122	ENSG00000156467, ENSG00000172115, ENSG00000173660, ENSG00000184076, ENSG00000010256, ENSG00000198727
173	Downregulated	0.000506	8	26	7.34945	Regulation of ubiquitin protein ligase activity	http://amigo.geneontology.org/amigo/term/GO:1904666	ENSG00000122406, ENSG00000125691, ENSG00000164109, ENSG00000166851, ENSG00000171863, ENSG00000008988, ENSG00000145592, ENSG00000142676
174	Downregulated	0.000568	44	645	2.00567	NcRNA metabolic process	http://amigo.geneontology.org/amigo/term/GO:0034660	ENSG00000006744, ENSG00000070814, ENSG00000088205, ENSG00000089048, ENSG00000106105, ENSG00000117395, ENSG00000135372, ENSG00000136628, ENSG00000136942, ENSG00000142937, ENSG00000145220, ENSG00000147604, ENSG00000148303, ENSG00000164346, ENSG00000166986, ENSG00000171490, ENSG00000171858, ENSG00000171863, ENSG00000172053, ENSG00000176261, ENSG00000177700, ENSG00000197498, ENSG00000114503, ENSG0000…
175	Downregulated	0.000722	13	87	4.19614	Ribosomal small subunit biogenesis	http://amigo.geneontology.org/amigo/term/GO:0042274	ENSG00000125445, ENSG00000135372, ENSG00000142937, ENSG00000168028, ENSG00000171858, ENSG00000171863, ENSG00000177954, ENSG00000181163, ENSG00000124383, ENSG00000079246, ENSG00000172809, ENSG00000118181, ENSG00000138326
176	Downregulated	0.000898	8	31	6.82449	Positive regulation of signal transduction by p53 class mediator	http://amigo.geneontology.org/amigo/term/GO:1901798	ENSG00000008988, ENSG00000145592, ENSG00000170315, ENSG00000142676, ENSG00000108654, ENSG00000125691, ENSG00000161970, ENSG00000171863
177	Downregulated	0.00104	28	345	2.40576	RNA splicing via transesterification reactions	http://amigo.geneontology.org/amigo/term/GO:0000375	ENSG00000106355, ENSG00000113141, ENSG00000114503, ENSG00000119707, ENSG00000123136, ENSG00000125743, ENSG00000139343, ENSG00000140259, ENSG00000145833, ENSG00000152147, ENSG00000152404, ENSG00000161547, ENSG00000170860, ENSG00000182004, ENSG00000196504, ENSG00000102241, ENSG00000108654, ENSG00000109971, ENSG00000112739, ENSG00000141759, ENSG00000153015, ENSG00000164609, ENSG00000168883, ENSG0000…
178	Downregulated	0.00107	25	281	2.55189	Regulation of chromosome organization	http://amigo.geneontology.org/amigo/term/GO:0033044	ENSG00000130177, ENSG00000141552, ENSG00000146670, ENSG00000147601, ENSG00000164109, ENSG00000075624, ENSG00000080986, ENSG00000161888, ENSG00000166164, ENSG00000106028, ENSG00000113810, ENSG00000136824, ENSG00000166851, ENSG00000012061, ENSG00000128789, ENSG00000079246, ENSG00000113141, ENSG00000115484, ENSG00000134057, ENSG00000135372, ENSG00000138778, ENSG00000156261, ENSG00000166226, ENSG0000…
179	Downregulated	0.00137	183	4206	1.29976	Organelle organization	http://amigo.geneontology.org/amigo/term/GO:0006996	ENSG00000048649, ENSG00000075624, ENSG00000007168, ENSG00000049245, ENSG00000065000, ENSG00000067900, ENSG00000073614, ENSG00000074582, ENSG00000075336, ENSG00000079246, ENSG00000080986, ENSG00000089009, ENSG00000100316, ENSG00000101407, ENSG00000102024, ENSG00000104722, ENSG00000106028, ENSG00000108055, ENSG00000108179, ENSG00000108384, ENSG00000111875, ENSG00000113460, ENSG00000113810, ENSG0000…
180	Downregulated	0.00191	7	23	7.26957	Negative regulation of ubiquitin-protein transferase activity	http://amigo.geneontology.org/amigo/term/GO:0051444	ENSG00000122406, ENSG00000125691, ENSG00000164109, ENSG00000171863, ENSG00000008988, ENSG00000145592, ENSG00000142676
181	Downregulated	0.00204	27	341	2.3537	RNA splicing via transesterification reactions with bulged adenosine as nucleophile	http://amigo.geneontology.org/amigo/term/GO:0000377	ENSG00000106355, ENSG00000113141, ENSG00000114503, ENSG00000119707, ENSG00000123136, ENSG00000125743, ENSG00000139343, ENSG00000140259, ENSG00000145833, ENSG00000152147, ENSG00000152404, ENSG00000161547, ENSG00000170860, ENSG00000182004, ENSG00000196504, ENSG00000102241, ENSG00000108654, ENSG00000109971, ENSG00000112739, ENSG00000141759, ENSG00000153015, ENSG00000164609, ENSG00000168883, ENSG0000…
182	Downregulated	0.00204	27	341	2.3537	MRNA splicing via spliceosome	http://amigo.geneontology.org/amigo/term/GO:0000398	ENSG00000106355, ENSG00000113141, ENSG00000114503, ENSG00000119707, ENSG00000123136, ENSG00000125743, ENSG00000139343, ENSG00000140259, ENSG00000145833, ENSG00000152147, ENSG00000152404, ENSG00000161547, ENSG00000170860, ENSG00000182004, ENSG00000196504, ENSG00000102241, ENSG00000108654, ENSG00000109971, ENSG00000112739, ENSG00000141759, ENSG00000153015, ENSG00000164609, ENSG00000168883, ENSG0000…
183	Downregulated	0.00254	35	483	2.05911	NcRNA processing	http://amigo.geneontology.org/amigo/term/GO:0034470	ENSG00000006744, ENSG00000088205, ENSG00000089048, ENSG00000117395, ENSG00000135372, ENSG00000136942, ENSG00000142937, ENSG00000145220, ENSG00000147604, ENSG00000148303, ENSG00000164346, ENSG00000171490, ENSG00000171858, ENSG00000171863, ENSG00000176261, ENSG00000197498, ENSG00000114503, ENSG00000124383, ENSG00000084073, ENSG00000113460, ENSG00000198000, ENSG00000108654, ENSG00000118181, ENSG0000…
184	Downregulated	0.00272	49	823	1.80062	MRNA metabolic process	http://amigo.geneontology.org/amigo/term/GO:0016071	ENSG00000114503, ENSG00000088930, ENSG00000106355, ENSG00000113141, ENSG00000119707, ENSG00000123136, ENSG00000125351, ENSG00000125743, ENSG00000137776, ENSG00000139343, ENSG00000140259, ENSG00000145833, ENSG00000151461, ENSG00000152147, ENSG00000152404, ENSG00000161547, ENSG00000163950, ENSG00000164944, ENSG00000170860, ENSG00000177613, ENSG00000182004, ENSG00000196504, ENSG00000102241, ENSG0000…
185	Downregulated	0.00287	5	13	10.8571	Formation of translation preinitiation complex	http://amigo.geneontology.org/amigo/term/GO:0001731	ENSG00000106682, ENSG00000139726, ENSG00000232119, ENSG00000142541, ENSG00000067248
186	Downregulated	0.00373	64	1173	1.63147	Chromosome organization	http://amigo.geneontology.org/amigo/term/GO:0051276	ENSG00000048649, ENSG00000075624, ENSG00000073614, ENSG00000079246, ENSG00000080986, ENSG00000101407, ENSG00000108055, ENSG00000111875, ENSG00000113810, ENSG00000130177, ENSG00000134057, ENSG00000135046, ENSG00000136824, ENSG00000137807, ENSG00000141552, ENSG00000146670, ENSG00000147601, ENSG00000164109, ENSG00000175334, ENSG00000181163, ENSG00000187109, ENSG00000198900, ENSG00000203760, ENSG0000…
187	Downregulated	0.00418	16	143	3.03311	Mitochondrial translation	http://amigo.geneontology.org/amigo/term/GO:0032543	ENSG00000106105, ENSG00000167862, ENSG00000086504, ENSG00000106591, ENSG00000111639, ENSG00000112110, ENSG00000116898, ENSG00000125445, ENSG00000158042, ENSG00000171421, ENSG00000172586, ENSG00000172590, ENSG00000198015, ENSG00000242485, ENSG00000243927, ENSG00000137288
188	Downregulated	0.00418	7	33	6.43077	Protein neddylation	http://amigo.geneontology.org/amigo/term/GO:0045116	ENSG00000172428, ENSG00000121022, ENSG00000138663, ENSG00000168090, ENSG00000114125, ENSG00000122406, ENSG00000142676
189	Downregulated	0.00423	3	3	23.8857	Positive regulation of plasma membrane repair	http://amigo.geneontology.org/amigo/term/GO:1905686	ENSG00000124942, ENSG00000182718, ENSG00000197747
190	Downregulated	0.00443	5	13	9.95238	Outer mitochondrial membrane organization	http://amigo.geneontology.org/amigo/term/GO:0007008	ENSG00000130204, ENSG00000173726, ENSG00000080824, ENSG00000170606, ENSG00000105185
191	Downregulated	0.00443	5	13	9.95238	Protein insertion into mitochondrial outer membrane	http://amigo.geneontology.org/amigo/term/GO:0045040	ENSG00000130204, ENSG00000173726, ENSG00000080824, ENSG00000170606, ENSG00000105185
192	Downregulated	0.00506	30	417	2.11378	Non-membrane-bounded organelle assembly	http://amigo.geneontology.org/amigo/term/GO:0140694	ENSG00000089009, ENSG00000100316, ENSG00000113460, ENSG00000122406, ENSG00000125445, ENSG00000137807, ENSG00000164114, ENSG00000168028, ENSG00000170860, ENSG00000177954, ENSG00000197498, ENSG00000203760, ENSG00000204899, ENSG00000242485, ENSG00000079246, ENSG00000138778, ENSG00000161800, ENSG00000166851, ENSG00000080986, ENSG00000114391, ENSG00000130724, ENSG00000172809, ENSG00000184009, ENSG0000…
193	Downregulated	0.00522	10	58	4.26531	Regulation of ubiquitin-protein transferase activity	http://amigo.geneontology.org/amigo/term/GO:0051438	ENSG00000122406, ENSG00000125691, ENSG00000140988, ENSG00000164109, ENSG00000166851, ENSG00000171863, ENSG00000197579, ENSG00000008988, ENSG00000145592, ENSG00000142676
194	Downregulated	0.00522	4	8	13.649	Positive regulation of intrinsic apoptotic signaling pathway by p53 class mediator	http://amigo.geneontology.org/amigo/term/GO:1902255	ENSG00000170315, ENSG00000142676, ENSG00000161970, ENSG00000171863
195	Downregulated	0.00522	14	112	3.2466	Regulation of chromosome separation	http://amigo.geneontology.org/amigo/term/GO:1905818	ENSG00000130177, ENSG00000141552, ENSG00000164109, ENSG00000075624, ENSG00000080986, ENSG00000161888, ENSG00000166164, ENSG00000166851, ENSG00000113810, ENSG00000128789, ENSG00000136824, ENSG00000113141, ENSG00000134057, ENSG00000138778
196	Downregulated	0.0057	22	238	2.4328	Sister chromatid segregation	http://amigo.geneontology.org/amigo/term/GO:0000819	ENSG00000080986, ENSG00000108055, ENSG00000113810, ENSG00000130177, ENSG00000134057, ENSG00000136824, ENSG00000137807, ENSG00000141552, ENSG00000146670, ENSG00000164109, ENSG00000075624, ENSG00000161888, ENSG00000166164, ENSG00000138778, ENSG00000161800, ENSG00000166851, ENSG00000108384, ENSG00000128789, ENSG00000130724, ENSG00000090273, ENSG00000113141, ENSG00000168496
197	Downregulated	0.00633	7	32	5.97143	Maturation of LSU-rRNA	http://amigo.geneontology.org/amigo/term/GO:0000470	ENSG00000088205, ENSG00000136942, ENSG00000147604, ENSG00000148303, ENSG00000164346, ENSG00000171490, ENSG00000197498
198	Downregulated	0.00639	27	346	2.17876	Mitotic nuclear division	http://amigo.geneontology.org/amigo/term/GO:0140014	ENSG00000080986, ENSG00000108055, ENSG00000113810, ENSG00000130177, ENSG00000134057, ENSG00000136824, ENSG00000137807, ENSG00000141552, ENSG00000146670, ENSG00000164109, ENSG00000164114, ENSG00000204899, ENSG00000075624, ENSG00000161888, ENSG00000166164, ENSG00000138778, ENSG00000161800, ENSG00000166851, ENSG00000175334, ENSG00000114391, ENSG00000128789, ENSG00000130724, ENSG00000138182, ENSG0000…
199	Downregulated	0.00639	6	20	7.16571	Regulation of protein neddylation	http://amigo.geneontology.org/amigo/term/GO:2000434	ENSG00000172428, ENSG00000121022, ENSG00000138663, ENSG00000168090, ENSG00000122406, ENSG00000142676
200	Downregulated	0.00767	20	209	2.50112	Mitotic sister chromatid segregation	http://amigo.geneontology.org/amigo/term/GO:0000070	ENSG00000080986, ENSG00000108055, ENSG00000113810, ENSG00000130177, ENSG00000134057, ENSG00000136824, ENSG00000137807, ENSG00000141552, ENSG00000146670, ENSG00000164109, ENSG00000075624, ENSG00000161888, ENSG00000166164, ENSG00000138778, ENSG00000161800, ENSG00000166851, ENSG00000128789, ENSG00000130724, ENSG00000090273, ENSG00000113141

## Sheet: MD1 KEGG
	group	FDR	nGenes	Pathway size	Fold enriched	Pathway	URL	Genes
1	Upregulated	0.0402	14	136	3.07457	Apoptosis	http://www.genome.jp/kegg-bin/show_pathway?hsa04210	ENSG00000041880, ENSG00000117984, ENSG00000136848, ENSG00000169598, ENSG00000105221, ENSG00000105327, ENSG00000177606, ENSG00000113368, ENSG00000143384, ENSG00000100906, ENSG00000102882, ENSG00000106144, ENSG00000174080, ENSG00000003402
2	Upregulated	0.0523	12	112	3.10202	TNF signaling pathway	http://www.genome.jp/kegg-bin/show_pathway?hsa04668	ENSG00000136848, ENSG00000105221, ENSG00000177606, ENSG00000171223, ENSG00000157227, ENSG00000100906, ENSG00000102882, ENSG00000034152, ENSG00000188130, ENSG00000135341, ENSG00000003402, ENSG00000157613
3	Upregulated	0.0523	12	141	2.8912	Alcoholic liver disease	http://www.genome.jp/kegg-bin/show_pathway?hsa04936	ENSG00000105221, ENSG00000169710, ENSG00000164548, ENSG00000072778, ENSG00000100906, ENSG00000131791, ENSG00000034152, ENSG00000110092, ENSG00000188130, ENSG00000099194, ENSG00000072310, ENSG00000135341
4	Upregulated	0.0523	14	162	2.65211	Hepatitis B	http://www.genome.jp/kegg-bin/show_pathway?hsa05161	ENSG00000123374, ENSG00000134574, ENSG00000126767, ENSG00000105221, ENSG00000177606, ENSG00000166949, ENSG00000100906, ENSG00000102882, ENSG00000034152, ENSG00000088888, ENSG00000188130, ENSG00000170581, ENSG00000135341, ENSG00000157613
5	Downregulated	1.65e-37	56	134	8.48285	Ribosome	http://www.genome.jp/kegg-bin/show_pathway?hsa03010	ENSG00000086504, ENSG00000136942, ENSG00000163584, ENSG00000142541, ENSG00000130255, ENSG00000112110, ENSG00000168028, ENSG00000125445, ENSG00000242485, ENSG00000100316, ENSG00000174444, ENSG00000122406, ENSG00000089009, ENSG00000147604, ENSG00000161016, ENSG00000163682, ENSG00000142676, ENSG00000197958, ENSG00000167526, ENSG00000174748, ENSG00000108298, ENSG00000122026, ENSG00000114391, ENSG0000…
6	Downregulated	2.27e-21	56	266	4.56769	Parkinson disease	http://www.genome.jp/kegg-bin/show_pathway?hsa05012	ENSG00000108179, ENSG00000188229, ENSG00000167863, ENSG00000131143, ENSG00000111775, ENSG00000164919, ENSG00000131174, ENSG00000127184, ENSG00000087460, ENSG00000184076, ENSG00000170759, ENSG00000198899, ENSG00000198712, ENSG00000198938, ENSG00000198727, ENSG00000198888, ENSG00000198763, ENSG00000198840, ENSG00000198886, ENSG00000125356, ENSG00000090266, ENSG00000119013, ENSG00000065518, ENSG0000…
7	Downregulated	3.81e-20	47	232	5.1347	Coronavirus disease-COVID-19	http://www.genome.jp/kegg-bin/show_pathway?hsa05171	ENSG00000136942, ENSG00000163584, ENSG00000142541, ENSG00000130255, ENSG00000168028, ENSG00000100316, ENSG00000174444, ENSG00000122406, ENSG00000089009, ENSG00000147604, ENSG00000161016, ENSG00000163682, ENSG00000142676, ENSG00000197958, ENSG00000167526, ENSG00000174748, ENSG00000108298, ENSG00000122026, ENSG00000114391, ENSG00000161970, ENSG00000131469, ENSG00000156482, ENSG00000108107, ENSG0000…
8	Downregulated	7.96e-19	38	134	6.00869	Oxidative phosphorylation	http://www.genome.jp/kegg-bin/show_pathway?hsa00190	ENSG00000138495, ENSG00000167863, ENSG00000131143, ENSG00000111775, ENSG00000164919, ENSG00000131174, ENSG00000127184, ENSG00000184076, ENSG00000198899, ENSG00000198712, ENSG00000198938, ENSG00000198727, ENSG00000198888, ENSG00000198763, ENSG00000198840, ENSG00000198886, ENSG00000125356, ENSG00000090266, ENSG00000119013, ENSG00000065518, ENSG00000165264, ENSG00000147684, ENSG00000140990, ENSG0000…
9	Downregulated	8.49e-19	52	273	4.29979	Prion disease	http://www.genome.jp/kegg-bin/show_pathway?hsa05020	ENSG00000108179, ENSG00000188229, ENSG00000167863, ENSG00000131143, ENSG00000111775, ENSG00000164919, ENSG00000131174, ENSG00000127184, ENSG00000184076, ENSG00000109971, ENSG00000170759, ENSG00000198899, ENSG00000198712, ENSG00000198938, ENSG00000198727, ENSG00000198888, ENSG00000198763, ENSG00000198840, ENSG00000198886, ENSG00000125356, ENSG00000090266, ENSG00000119013, ENSG00000065518, ENSG0000…
10	Downregulated	1.55e-16	54	306	3.71529	Huntington disease	http://www.genome.jp/kegg-bin/show_pathway?hsa05016	ENSG00000108179, ENSG00000188229, ENSG00000167863, ENSG00000137100, ENSG00000131143, ENSG00000111775, ENSG00000164919, ENSG00000131174, ENSG00000127184, ENSG00000184076, ENSG00000170759, ENSG00000198899, ENSG00000198712, ENSG00000198938, ENSG00000198727, ENSG00000198888, ENSG00000198763, ENSG00000198840, ENSG00000198886, ENSG00000125356, ENSG00000090266, ENSG00000119013, ENSG00000065518, ENSG0000…
11	Downregulated	1.22e-14	56	364	3.27747	Amyotrophic lateral sclerosis	http://www.genome.jp/kegg-bin/show_pathway?hsa05014	ENSG00000188229, ENSG00000130204, ENSG00000167863, ENSG00000137100, ENSG00000131143, ENSG00000111775, ENSG00000164919, ENSG00000131174, ENSG00000127184, ENSG00000184076, ENSG00000170759, ENSG00000198899, ENSG00000198712, ENSG00000198938, ENSG00000198727, ENSG00000198888, ENSG00000198763, ENSG00000198840, ENSG00000198886, ENSG00000125356, ENSG00000090266, ENSG00000119013, ENSG00000065518, ENSG0000…
12	Downregulated	1.37e-13	62	476	2.88045	Pathways of neurodegeneration-multiple diseases	http://www.genome.jp/kegg-bin/show_pathway?hsa05022	ENSG00000108179, ENSG00000188229, ENSG00000130204, ENSG00000167863, ENSG00000137100, ENSG00000131143, ENSG00000111775, ENSG00000164919, ENSG00000131174, ENSG00000127184, ENSG00000107984, ENSG00000184076, ENSG00000142192, ENSG00000170759, ENSG00000198899, ENSG00000198712, ENSG00000198938, ENSG00000198727, ENSG00000198888, ENSG00000198763, ENSG00000198840, ENSG00000198886, ENSG00000125356, ENSG0000…
13	Downregulated	3.17e-13	54	384	3.11989	Alzheimer disease	http://www.genome.jp/kegg-bin/show_pathway?hsa05010	ENSG00000108179, ENSG00000188229, ENSG00000167863, ENSG00000131143, ENSG00000111775, ENSG00000164919, ENSG00000131174, ENSG00000127184, ENSG00000107984, ENSG00000184076, ENSG00000142192, ENSG00000170759, ENSG00000198899, ENSG00000198712, ENSG00000198938, ENSG00000198727, ENSG00000198888, ENSG00000198763, ENSG00000198840, ENSG00000198886, ENSG00000125356, ENSG00000090266, ENSG00000119013, ENSG0000…
14	Downregulated	1.62e-12	40	223	3.79496	Chemical carcinogenesis-reactive oxygen species	http://www.genome.jp/kegg-bin/show_pathway?hsa05208	ENSG00000108179, ENSG00000167863, ENSG00000131143, ENSG00000111775, ENSG00000164919, ENSG00000131174, ENSG00000127184, ENSG00000181019, ENSG00000184076, ENSG00000008394, ENSG00000198899, ENSG00000198712, ENSG00000198938, ENSG00000198727, ENSG00000198888, ENSG00000198763, ENSG00000198840, ENSG00000198886, ENSG00000125356, ENSG00000090266, ENSG00000119013, ENSG00000065518, ENSG00000165264, ENSG0000…
15	Downregulated	2.57e-12	41	232	3.65875	Thermogenesis	http://www.genome.jp/kegg-bin/show_pathway?hsa04714	ENSG00000138495, ENSG00000167863, ENSG00000131143, ENSG00000111775, ENSG00000164919, ENSG00000131174, ENSG00000127184, ENSG00000087460, ENSG00000184076, ENSG00000168275, ENSG00000198899, ENSG00000198712, ENSG00000198938, ENSG00000198727, ENSG00000198888, ENSG00000198763, ENSG00000198840, ENSG00000198886, ENSG00000125356, ENSG00000090266, ENSG00000119013, ENSG00000065518, ENSG00000165264, ENSG0000…
16	Downregulated	9.29e-12	37	203	3.83313	Diabetic cardiomyopathy	http://www.genome.jp/kegg-bin/show_pathway?hsa05415	ENSG00000108179, ENSG00000167863, ENSG00000131143, ENSG00000111775, ENSG00000164919, ENSG00000131174, ENSG00000127184, ENSG00000184076, ENSG00000198899, ENSG00000198712, ENSG00000198938, ENSG00000198727, ENSG00000198888, ENSG00000198763, ENSG00000198840, ENSG00000198886, ENSG00000125356, ENSG00000090266, ENSG00000119013, ENSG00000065518, ENSG00000165264, ENSG00000147684, ENSG00000140990, ENSG0000…
17	Downregulated	2.14e-07	26	155	3.52389	Non-alcoholic fatty liver disease	http://www.genome.jp/kegg-bin/show_pathway?hsa04932	ENSG00000131143, ENSG00000111775, ENSG00000164919, ENSG00000131174, ENSG00000127184, ENSG00000184076, ENSG00000198712, ENSG00000198938, ENSG00000198727, ENSG00000125356, ENSG00000090266, ENSG00000119013, ENSG00000065518, ENSG00000165264, ENSG00000147684, ENSG00000140990, ENSG00000109390, ENSG00000168653, ENSG00000172115, ENSG00000147123, ENSG00000184752, ENSG00000117118, ENSG00000156467, ENSG0000…
18	Downregulated	8.37e-06	15	87	4.5829	Cardiac muscle contraction	http://www.genome.jp/kegg-bin/show_pathway?hsa04260	ENSG00000131143, ENSG00000111775, ENSG00000164919, ENSG00000131174, ENSG00000127184, ENSG00000184076, ENSG00000198363, ENSG00000198712, ENSG00000198938, ENSG00000198727, ENSG00000069849, ENSG00000198467, ENSG00000156467, ENSG00000010256, ENSG00000173660
19	Downregulated	0.000166	10	46	5.30178	Proteasome	http://www.genome.jp/kegg-bin/show_pathway?hsa03050	ENSG00000129084, ENSG00000100567, ENSG00000041357, ENSG00000143106, ENSG00000101182, ENSG00000161057, ENSG00000165916, ENSG00000087191, ENSG00000173692, ENSG00000127922
20	Downregulated	0.000787	17	148	2.94657	Retrograde endocannabinoid signaling	http://www.genome.jp/kegg-bin/show_pathway?hsa04723	ENSG00000078369, ENSG00000198888, ENSG00000198763, ENSG00000198840, ENSG00000198886, ENSG00000125356, ENSG00000090266, ENSG00000119013, ENSG00000065518, ENSG00000165264, ENSG00000147684, ENSG00000140990, ENSG00000109390, ENSG00000168653, ENSG00000147123, ENSG00000184752, ENSG00000172380
21	Downregulated	0.00334	17	131	2.61917	Spliceosome	http://www.genome.jp/kegg-bin/show_pathway?hsa03040	ENSG00000164609, ENSG00000168883, ENSG00000141759, ENSG00000113649, ENSG00000108654, ENSG00000114503, ENSG00000106355, ENSG00000170860, ENSG00000109971, ENSG00000196504, ENSG00000125676, ENSG00000119707, ENSG00000161547, ENSG00000125743, ENSG00000182004, ENSG00000139343, ENSG00000145833
22	Downregulated	0.0452	15	142	2.1983	Spinocerebellar ataxia	http://www.genome.jp/kegg-bin/show_pathway?hsa05017	ENSG00000108179, ENSG00000101361, ENSG00000130638, ENSG00000172115, ENSG00000129084, ENSG00000100567, ENSG00000041357, ENSG00000143106, ENSG00000101182, ENSG00000161057, ENSG00000165916, ENSG00000087191, ENSG00000173692, ENSG00000165637, ENSG00000127922
23	Downregulated	0.0686	5	23	4.29192	Protein export	http://www.genome.jp/kegg-bin/show_pathway?hsa03060	ENSG00000114902, ENSG00000143742, ENSG00000167881, ENSG00000174780, ENSG00000008952
