# Supplementary material for: Tracing micro and nanoplastics toxicity in human pulmonary fibroblasts through integrated Raman and transcriptomic analyses
Source: Sci Rep. 2025 Nov 11;15:39459. doi: 10.1038/s41598-025-22947-7 (PMC12606128; doi:10.1038/s41598-025-22947-7)
Supplement: Supplementary file 4 — Supplementary Material 4 [file 41598_2025_22947_MOESM4_ESM.xlsx]

## Sheet: MA100 BP GO
	group	FDR	nGenes	Pathway size	Fold enriched	Pathway	URL	Genes
1	Upregulated	0.00247	86	1810	1.65935	Regulation of cell death	http://amigo.geneontology.org/amigo/term/GO:0010941	ENSG00000071205, ENSG00000097007, ENSG00000120159, ENSG00000126453, ENSG00000142871, ENSG00000159202, ENSG00000198355, ENSG00000071243, ENSG00000106144, ENSG00000127337, ENSG00000183495, ENSG00000185787, ENSG00000006016, ENSG00000030582, ENSG00000100813, ENSG00000100823, ENSG00000104332, ENSG00000114209, ENSG00000117984, ENSG00000131747, ENSG00000135111, ENSG00000137193, ENSG00000145715, ENSG0000…
2	Upregulated	0.00247	80	1594	1.73102	Regulation of apoptotic process	http://amigo.geneontology.org/amigo/term/GO:0042981	ENSG00000071205, ENSG00000097007, ENSG00000120159, ENSG00000126453, ENSG00000159202, ENSG00000198355, ENSG00000071243, ENSG00000106144, ENSG00000127337, ENSG00000183495, ENSG00000185787, ENSG00000006016, ENSG00000030582, ENSG00000100813, ENSG00000100823, ENSG00000104332, ENSG00000114209, ENSG00000117984, ENSG00000131747, ENSG00000135111, ENSG00000137193, ENSG00000145715, ENSG00000147140, ENSG0000…
3	Upregulated	0.00247	80	1627	1.70065	Regulation of programmed cell death	http://amigo.geneontology.org/amigo/term/GO:0043067	ENSG00000071205, ENSG00000097007, ENSG00000120159, ENSG00000126453, ENSG00000159202, ENSG00000198355, ENSG00000071243, ENSG00000106144, ENSG00000127337, ENSG00000183495, ENSG00000185787, ENSG00000006016, ENSG00000030582, ENSG00000100813, ENSG00000100823, ENSG00000104332, ENSG00000114209, ENSG00000117984, ENSG00000131747, ENSG00000135111, ENSG00000137193, ENSG00000145715, ENSG00000147140, ENSG0000…
4	Upregulated	0.00253	159	3847	1.39106	Positive regulation of macromolecule metabolic process	http://amigo.geneontology.org/amigo/term/GO:0010604	ENSG00000006016, ENSG00000008324, ENSG00000080503, ENSG00000086758, ENSG00000100354, ENSG00000101057, ENSG00000104904, ENSG00000105419, ENSG00000106144, ENSG00000106153, ENSG00000109111, ENSG00000112624, ENSG00000114209, ENSG00000114416, ENSG00000124766, ENSG00000125450, ENSG00000125952, ENSG00000129245, ENSG00000130513, ENSG00000137575, ENSG00000143442, ENSG00000147274, ENSG00000149503, ENSG0000…
5	Upregulated	0.00304	95	2065	1.57581	Apoptotic process	http://amigo.geneontology.org/amigo/term/GO:0006915	ENSG00000071205, ENSG00000097007, ENSG00000106144, ENSG00000120159, ENSG00000126453, ENSG00000131747, ENSG00000159202, ENSG00000160551, ENSG00000162604, ENSG00000198355, ENSG00000253729, ENSG00000071243, ENSG00000127337, ENSG00000183495, ENSG00000185787, ENSG00000006016, ENSG00000030582, ENSG00000100813, ENSG00000100823, ENSG00000104332, ENSG00000114209, ENSG00000117984, ENSG00000135111, ENSG0000…
6	Upregulated	0.00304	168	4181	1.35757	Positive regulation of metabolic process	http://amigo.geneontology.org/amigo/term/GO:0009893	ENSG00000006016, ENSG00000008324, ENSG00000077782, ENSG00000080503, ENSG00000086758, ENSG00000100354, ENSG00000101057, ENSG00000104904, ENSG00000105419, ENSG00000106144, ENSG00000106153, ENSG00000106785, ENSG00000109111, ENSG00000112624, ENSG00000114209, ENSG00000114416, ENSG00000124766, ENSG00000125450, ENSG00000125952, ENSG00000129245, ENSG00000130513, ENSG00000133216, ENSG00000137575, ENSG0000…
7	Upregulated	0.00304	146	3403	1.40238	Positive regulation of nitrogen compound metabolic process	http://amigo.geneontology.org/amigo/term/GO:0051173	ENSG00000006016, ENSG00000008324, ENSG00000080503, ENSG00000086758, ENSG00000100354, ENSG00000101057, ENSG00000104904, ENSG00000105419, ENSG00000106144, ENSG00000106153, ENSG00000109111, ENSG00000112624, ENSG00000114209, ENSG00000114416, ENSG00000124766, ENSG00000125450, ENSG00000125952, ENSG00000129245, ENSG00000130513, ENSG00000137575, ENSG00000143442, ENSG00000147274, ENSG00000149503, ENSG0000…
8	Upregulated	0.00306	96	2127	1.55618	Programmed cell death	http://amigo.geneontology.org/amigo/term/GO:0012501	ENSG00000071205, ENSG00000097007, ENSG00000106144, ENSG00000120159, ENSG00000126453, ENSG00000131747, ENSG00000159202, ENSG00000160551, ENSG00000162604, ENSG00000198355, ENSG00000253729, ENSG00000071243, ENSG00000127337, ENSG00000183495, ENSG00000185787, ENSG00000006016, ENSG00000030582, ENSG00000100813, ENSG00000100823, ENSG00000104332, ENSG00000114209, ENSG00000117984, ENSG00000135111, ENSG0000…
9	Upregulated	0.00306	46	726	2.00499	Response to growth factor	http://amigo.geneontology.org/amigo/term/GO:0070848	ENSG00000101825, ENSG00000130513, ENSG00000134962, ENSG00000137218, ENSG00000137575, ENSG00000162889, ENSG00000168615, ENSG00000049323, ENSG00000077782, ENSG00000095951, ENSG00000104332, ENSG00000105176, ENSG00000125398, ENSG00000133059, ENSG00000177606, ENSG00000183779, ENSG00000185650, ENSG00000010810, ENSG00000044574, ENSG00000054598, ENSG00000067141, ENSG00000070614, ENSG00000097007, ENSG0000…
10	Upregulated	0.00317	102	2320	1.52492	Cell death	http://amigo.geneontology.org/amigo/term/GO:0008219	ENSG00000071205, ENSG00000097007, ENSG00000106144, ENSG00000120159, ENSG00000126453, ENSG00000131747, ENSG00000142871, ENSG00000159202, ENSG00000160551, ENSG00000162604, ENSG00000198355, ENSG00000253729, ENSG00000071243, ENSG00000127337, ENSG00000183495, ENSG00000185787, ENSG00000006016, ENSG00000030582, ENSG00000100813, ENSG00000100823, ENSG00000104332, ENSG00000114209, ENSG00000117984, ENSG0000…
11	Upregulated	0.00357	44	701	2.00811	Chromatin organization	http://amigo.geneontology.org/amigo/term/GO:0006325	ENSG00000008083, ENSG00000109111, ENSG00000118900, ENSG00000122565, ENSG00000127337, ENSG00000127663, ENSG00000157259, ENSG00000157741, ENSG00000160953, ENSG00000169925, ENSG00000170004, ENSG00000197061, ENSG00000205531, ENSG00000080503, ENSG00000112624, ENSG00000104472, ENSG00000123374, ENSG00000125398, ENSG00000160294, ENSG00000169592, ENSG00000061273, ENSG00000069275, ENSG00000071243, ENSG0000…
12	Upregulated	0.00357	151	3617	1.37622	Positive regulation of cellular metabolic process	http://amigo.geneontology.org/amigo/term/GO:0031325	ENSG00000006016, ENSG00000008324, ENSG00000077782, ENSG00000080503, ENSG00000100354, ENSG00000101057, ENSG00000105419, ENSG00000106144, ENSG00000106153, ENSG00000106785, ENSG00000109111, ENSG00000112624, ENSG00000114209, ENSG00000114416, ENSG00000124766, ENSG00000125450, ENSG00000125952, ENSG00000129245, ENSG00000130513, ENSG00000133216, ENSG00000137575, ENSG00000143442, ENSG00000147274, ENSG0000…
13	Upregulated	0.0038	44	697	1.99683	Cellular response to growth factor stimulus	http://amigo.geneontology.org/amigo/term/GO:0071363	ENSG00000130513, ENSG00000134962, ENSG00000137218, ENSG00000137575, ENSG00000162889, ENSG00000168615, ENSG00000049323, ENSG00000077782, ENSG00000095951, ENSG00000104332, ENSG00000105176, ENSG00000125398, ENSG00000133059, ENSG00000177606, ENSG00000183779, ENSG00000185650, ENSG00000010810, ENSG00000044574, ENSG00000054598, ENSG00000067141, ENSG00000070614, ENSG00000097007, ENSG00000101311, ENSG0000…
14	Upregulated	0.00504	104	2160	1.48958	Cellular response to stress	http://amigo.geneontology.org/amigo/term/GO:0033554	ENSG00000020922, ENSG00000044574, ENSG00000069275, ENSG00000073803, ENSG00000076984, ENSG00000086758, ENSG00000100823, ENSG00000104691, ENSG00000105393, ENSG00000106144, ENSG00000114416, ENSG00000116406, ENSG00000127022, ENSG00000129245, ENSG00000135945, ENSG00000139112, ENSG00000147400, ENSG00000149923, ENSG00000158290, ENSG00000160087, ENSG00000160953, ENSG00000166598, ENSG00000167004, ENSG0000…
15	Upregulated	0.00537	27	323	2.45987	Regulation of mRNA metabolic process	http://amigo.geneontology.org/amigo/term/GO:1903311	ENSG00000100354, ENSG00000114416, ENSG00000129245, ENSG00000135250, ENSG00000147274, ENSG00000149187, ENSG00000152601, ENSG00000164548, ENSG00000164896, ENSG00000165119, ENSG00000185728, ENSG00000009307, ENSG00000065978, ENSG00000070756, ENSG00000088247, ENSG00000100813, ENSG00000162385, ENSG00000162889, ENSG00000168710, ENSG00000185650, ENSG00000197451, ENSG00000204120, ENSG00000090621, ENSG0000…
16	Upregulated	0.00743	126	3057	1.39877	Negative regulation of macromolecule metabolic process	http://amigo.geneontology.org/amigo/term/GO:0010605	ENSG00000061273, ENSG00000100234, ENSG00000100354, ENSG00000105176, ENSG00000110395, ENSG00000114416, ENSG00000117625, ENSG00000120159, ENSG00000122565, ENSG00000125398, ENSG00000129245, ENSG00000149257, ENSG00000153113, ENSG00000156030, ENSG00000164896, ENSG00000165655, ENSG00000170004, ENSG00000183779, ENSG00000184897, ENSG00000185728, ENSG00000186834, ENSG00000187837, ENSG00000198728, ENSG0000…
17	Upregulated	0.00743	5	12	12.1171	Protein folding in endoplasmic reticulum	http://amigo.geneontology.org/amigo/term/GO:0034975	ENSG00000044574, ENSG00000127022, ENSG00000166598, ENSG00000167004, ENSG00000179218
18	Upregulated	0.00743	112	2613	1.43763	Negative regulation of nitrogen compound metabolic process	http://amigo.geneontology.org/amigo/term/GO:0051172	ENSG00000061273, ENSG00000100234, ENSG00000100354, ENSG00000105176, ENSG00000110395, ENSG00000114416, ENSG00000117625, ENSG00000120159, ENSG00000122565, ENSG00000125398, ENSG00000129245, ENSG00000149257, ENSG00000153113, ENSG00000156030, ENSG00000165655, ENSG00000170004, ENSG00000183779, ENSG00000184897, ENSG00000185728, ENSG00000186834, ENSG00000187837, ENSG00000198728, ENSG00000203943, ENSG0000…
19	Upregulated	0.00743	64	1173	1.67675	Chromosome organization	http://amigo.geneontology.org/amigo/term/GO:0051276	ENSG00000008083, ENSG00000010292, ENSG00000020922, ENSG00000025770, ENSG00000040275, ENSG00000109111, ENSG00000118007, ENSG00000118900, ENSG00000122565, ENSG00000127337, ENSG00000127663, ENSG00000131747, ENSG00000157259, ENSG00000157741, ENSG00000160953, ENSG00000169925, ENSG00000170004, ENSG00000175063, ENSG00000184897, ENSG00000187837, ENSG00000197061, ENSG00000205531, ENSG00000253729, ENSG0000…
20	Upregulated	0.00743	107	2609	1.46088	Cellular response to organic substance	http://amigo.geneontology.org/amigo/term/GO:0071310	ENSG00000006016, ENSG00000044574, ENSG00000103994, ENSG00000130513, ENSG00000134962, ENSG00000137218, ENSG00000137575, ENSG00000149357, ENSG00000162889, ENSG00000163565, ENSG00000168615, ENSG00000049323, ENSG00000077782, ENSG00000084112, ENSG00000095951, ENSG00000100906, ENSG00000104332, ENSG00000105176, ENSG00000105245, ENSG00000118260, ENSG00000125398, ENSG00000133059, ENSG00000143537, ENSG0000…
21	Upregulated	0.00775	12	85	4.09593	Regulation of stem cell differentiation	http://amigo.geneontology.org/amigo/term/GO:2000736	ENSG00000170004, ENSG00000125398, ENSG00000182742, ENSG00000054598, ENSG00000105810, ENSG00000105894, ENSG00000109180, ENSG00000135111, ENSG00000167258, ENSG00000253729, ENSG00000168056, ENSG00000097007
22	Upregulated	0.00922	133	3283	1.37214	Negative regulation of metabolic process	http://amigo.geneontology.org/amigo/term/GO:0009892	ENSG00000061273, ENSG00000100234, ENSG00000100354, ENSG00000105176, ENSG00000110395, ENSG00000114416, ENSG00000117625, ENSG00000120159, ENSG00000122565, ENSG00000125398, ENSG00000129245, ENSG00000149257, ENSG00000153113, ENSG00000156030, ENSG00000164896, ENSG00000165655, ENSG00000170004, ENSG00000183779, ENSG00000184897, ENSG00000185728, ENSG00000186834, ENSG00000187837, ENSG00000198728, ENSG0000…
23	Upregulated	0.00922	19	199	2.84229	Regulation of RNA stability	http://amigo.geneontology.org/amigo/term/GO:0043487	ENSG00000100354, ENSG00000114416, ENSG00000129245, ENSG00000164896, ENSG00000185728, ENSG00000009307, ENSG00000065978, ENSG00000070756, ENSG00000088247, ENSG00000162889, ENSG00000185650, ENSG00000204120, ENSG00000090621, ENSG00000091542, ENSG00000100823, ENSG00000130826, ENSG00000158545, ENSG00000149187, ENSG00000142864
24	Upregulated	0.00962	19	196	2.82485	Regulation of mRNA catabolic process	http://amigo.geneontology.org/amigo/term/GO:0061013	ENSG00000100354, ENSG00000114416, ENSG00000129245, ENSG00000164896, ENSG00000185728, ENSG00000009307, ENSG00000065978, ENSG00000070756, ENSG00000088247, ENSG00000162385, ENSG00000162889, ENSG00000185650, ENSG00000197451, ENSG00000204120, ENSG00000090621, ENSG00000091542, ENSG00000100823, ENSG00000149187, ENSG00000142864
25	Upregulated	0.01	91	1987	1.49311	Positive regulation of RNA metabolic process	http://amigo.geneontology.org/amigo/term/GO:0051254	ENSG00000008324, ENSG00000080503, ENSG00000100354, ENSG00000101057, ENSG00000105419, ENSG00000106153, ENSG00000109111, ENSG00000112624, ENSG00000124766, ENSG00000125450, ENSG00000125952, ENSG00000143442, ENSG00000147274, ENSG00000164548, ENSG00000167258, ENSG00000177463, ENSG00000184384, ENSG00000185728, ENSG00000198728, ENSG00000071243, ENSG00000127337, ENSG00000170004, ENSG00000177606, ENSG0000…
26	Upregulated	0.01	13	130	3.66332	Cellular senescence	http://amigo.geneontology.org/amigo/term/GO:0090398	ENSG00000105810, ENSG00000135111, ENSG00000137309, ENSG00000160789, ENSG00000065978, ENSG00000097007, ENSG00000126453, ENSG00000145632, ENSG00000179218, ENSG00000034152, ENSG00000076984, ENSG00000123374, ENSG00000140474
27	Upregulated	0.015	176	4206	1.27893	Organelle organization	http://amigo.geneontology.org/amigo/term/GO:0006996	ENSG00000086758, ENSG00000160087, ENSG00000177479, ENSG00000008083, ENSG00000010292, ENSG00000013810, ENSG00000019995, ENSG00000020922, ENSG00000025770, ENSG00000040275, ENSG00000050405, ENSG00000052841, ENSG00000065308, ENSG00000071205, ENSG00000072110, ENSG00000072518, ENSG00000077549, ENSG00000084112, ENSG00000088325, ENSG00000096696, ENSG00000099800, ENSG00000099901, ENSG00000101335, ENSG0000…
28	Upregulated	0.015	115	2748	1.39556	Negative regulation of cellular metabolic process	http://amigo.geneontology.org/amigo/term/GO:0031324	ENSG00000061273, ENSG00000100234, ENSG00000100354, ENSG00000105176, ENSG00000110395, ENSG00000114416, ENSG00000117625, ENSG00000120159, ENSG00000122565, ENSG00000125398, ENSG00000129245, ENSG00000149257, ENSG00000153113, ENSG00000156030, ENSG00000165655, ENSG00000170004, ENSG00000183779, ENSG00000184897, ENSG00000185728, ENSG00000186834, ENSG00000187837, ENSG00000198728, ENSG00000203943, ENSG0000…
29	Upregulated	0.015	12	104	3.72835	Mitotic DNA damage checkpoint signaling	http://amigo.geneontology.org/amigo/term/GO:0044773	ENSG00000020922, ENSG00000105393, ENSG00000172613, ENSG00000110092, ENSG00000204120, ENSG00000204569, ENSG00000106144, ENSG00000160551, ENSG00000185088, ENSG00000253729, ENSG00000123374, ENSG00000145632
30	Upregulated	0.0154	119	2642	1.37984	Protein localization	http://amigo.geneontology.org/amigo/term/GO:0008104	ENSG00000086758, ENSG00000130826, ENSG00000160087, ENSG00000177479, ENSG00000025800, ENSG00000040275, ENSG00000065054, ENSG00000065308, ENSG00000068400, ENSG00000077147, ENSG00000083312, ENSG00000099800, ENSG00000102312, ENSG00000104067, ENSG00000105438, ENSG00000106785, ENSG00000110047, ENSG00000113369, ENSG00000115306, ENSG00000116786, ENSG00000119396, ENSG00000125450, ENSG00000126950, ENSG0000…
31	Upregulated	0.0154	60	1150	1.64115	Circulatory system development	http://amigo.geneontology.org/amigo/term/GO:0072359	ENSG00000125398, ENSG00000133216, ENSG00000135111, ENSG00000154188, ENSG00000173821, ENSG00000114209, ENSG00000054598, ENSG00000134871, ENSG00000137193, ENSG00000147649, ENSG00000008083, ENSG00000034152, ENSG00000060718, ENSG00000061273, ENSG00000070614, ENSG00000096696, ENSG00000097007, ENSG00000101752, ENSG00000104067, ENSG00000104812, ENSG00000112655, ENSG00000117298, ENSG00000118260, ENSG0000…
32	Upregulated	0.0154	59	1272	1.65297	Cellular response to oxygen-containing compound	http://amigo.geneontology.org/amigo/term/GO:1901701	ENSG00000103994, ENSG00000149357, ENSG00000084112, ENSG00000097007, ENSG00000104332, ENSG00000118260, ENSG00000143537, ENSG00000147133, ENSG00000166598, ENSG00000168710, ENSG00000183023, ENSG00000183779, ENSG00000185650, ENSG00000186642, ENSG00000034152, ENSG00000044574, ENSG00000069275, ENSG00000076984, ENSG00000100344, ENSG00000100401, ENSG00000100650, ENSG00000100823, ENSG00000100906, ENSG0000…
33	Upregulated	0.0155	24	337	2.34525	Chromatin remodeling	http://amigo.geneontology.org/amigo/term/GO:0006338	ENSG00000008083, ENSG00000109111, ENSG00000127337, ENSG00000127663, ENSG00000169925, ENSG00000170004, ENSG00000197061, ENSG00000205531, ENSG00000080503, ENSG00000112624, ENSG00000104472, ENSG00000125398, ENSG00000157259, ENSG00000160294, ENSG00000169592, ENSG00000116539, ENSG00000119335, ENSG00000142856, ENSG00000183495, ENSG00000184897, ENSG00000187837, ENSG00000181555, ENSG00000122565, ENSG0000…
34	Upregulated	0.0156	158	3932	1.29973	Cellular protein modification process	http://amigo.geneontology.org/amigo/term/GO:0006464	ENSG00000006016, ENSG00000009830, ENSG00000019995, ENSG00000061273, ENSG00000086758, ENSG00000087263, ENSG00000099804, ENSG00000099904, ENSG00000101752, ENSG00000102312, ENSG00000102858, ENSG00000103549, ENSG00000105221, ENSG00000105393, ENSG00000105810, ENSG00000106785, ENSG00000107341, ENSG00000110092, ENSG00000110395, ENSG00000111728, ENSG00000114209, ENSG00000114416, ENSG00000116406, ENSG0000…
35	Upregulated	0.0156	93	2068	1.45499	Positive regulation of macromolecule biosynthetic process	http://amigo.geneontology.org/amigo/term/GO:0010557	ENSG00000008324, ENSG00000080503, ENSG00000101057, ENSG00000105419, ENSG00000106153, ENSG00000109111, ENSG00000112624, ENSG00000114416, ENSG00000124766, ENSG00000125450, ENSG00000125952, ENSG00000129245, ENSG00000143442, ENSG00000167258, ENSG00000177463, ENSG00000184384, ENSG00000198728, ENSG00000071243, ENSG00000127337, ENSG00000170004, ENSG00000177606, ENSG00000183495, ENSG00000185787, ENSG0000…
36	Upregulated	0.0156	53	1073	1.69672	Negative regulation of cellular protein metabolic process	http://amigo.geneontology.org/amigo/term/GO:0032269	ENSG00000100234, ENSG00000100354, ENSG00000110395, ENSG00000114416, ENSG00000120159, ENSG00000129245, ENSG00000149257, ENSG00000153113, ENSG00000185728, ENSG00000186834, ENSG00000204673, ENSG00000009307, ENSG00000065978, ENSG00000070756, ENSG00000088247, ENSG00000097007, ENSG00000104332, ENSG00000110367, ENSG00000114867, ENSG00000126453, ENSG00000133895, ENSG00000146674, ENSG00000147099, ENSG0000…
37	Upregulated	0.0165	155	4424	1.29976	Response to stress	http://amigo.geneontology.org/amigo/term/GO:0006950	ENSG00000101335, ENSG00000010810, ENSG00000020922, ENSG00000030582, ENSG00000044574, ENSG00000069275, ENSG00000073803, ENSG00000076984, ENSG00000086758, ENSG00000096696, ENSG00000100823, ENSG00000104691, ENSG00000105393, ENSG00000106144, ENSG00000106785, ENSG00000114416, ENSG00000116406, ENSG00000127022, ENSG00000129245, ENSG00000135945, ENSG00000139112, ENSG00000143537, ENSG00000147400, ENSG0000…
38	Upregulated	0.0165	91	1937	1.44516	Cell cycle	http://amigo.geneontology.org/amigo/term/GO:0007049	ENSG00000010292, ENSG00000020922, ENSG00000025770, ENSG00000040275, ENSG00000088325, ENSG00000099901, ENSG00000101057, ENSG00000101868, ENSG00000105393, ENSG00000105810, ENSG00000110092, ENSG00000118007, ENSG00000123374, ENSG00000131747, ENSG00000133639, ENSG00000133895, ENSG00000138180, ENSG00000139350, ENSG00000145632, ENSG00000147400, ENSG00000149503, ENSG00000167110, ENSG00000171223, ENSG0000…
39	Upregulated	0.0165	53	1025	1.68558	Enzyme linked receptor protein signaling pathway	http://amigo.geneontology.org/amigo/term/GO:0007167	ENSG00000010810, ENSG00000077782, ENSG00000103994, ENSG00000110395, ENSG00000128656, ENSG00000130513, ENSG00000133216, ENSG00000134871, ENSG00000134962, ENSG00000137218, ENSG00000137575, ENSG00000146674, ENSG00000154188, ENSG00000162889, ENSG00000168615, ENSG00000204120, ENSG00000049323, ENSG00000095951, ENSG00000177606, ENSG00000183779, ENSG00000044574, ENSG00000054598, ENSG00000067141, ENSG0000…
40	Upregulated	0.0165	58	1088	1.62684	Regulation of catabolic process	http://amigo.geneontology.org/amigo/term/GO:0009894	ENSG00000086758, ENSG00000100234, ENSG00000100354, ENSG00000104904, ENSG00000106785, ENSG00000114416, ENSG00000129245, ENSG00000164896, ENSG00000165507, ENSG00000177479, ENSG00000185728, ENSG00000213923, ENSG00000009307, ENSG00000065978, ENSG00000070756, ENSG00000088247, ENSG00000090054, ENSG00000145632, ENSG00000147133, ENSG00000147649, ENSG00000162385, ENSG00000162889, ENSG00000164916, ENSG0000…
41	Upregulated	0.0165	36	543	1.90904	Histone modification	http://amigo.geneontology.org/amigo/term/GO:0016570	ENSG00000061273, ENSG00000103549, ENSG00000117625, ENSG00000120733, ENSG00000127337, ENSG00000145041, ENSG00000149503, ENSG00000156030, ENSG00000162302, ENSG00000185787, ENSG00000071243, ENSG00000105393, ENSG00000133895, ENSG00000183495, ENSG00000086758, ENSG00000116539, ENSG00000123374, ENSG00000127663, ENSG00000158290, ENSG00000160310, ENSG00000170004, ENSG00000181555, ENSG00000008083, ENSG0000…
42	Upregulated	0.0165	169	4433	1.2739	Regulation of nucleobase-containing compound metabolic process	http://amigo.geneontology.org/amigo/term/GO:0019219	ENSG00000008324, ENSG00000008441, ENSG00000015153, ENSG00000054598, ENSG00000061273, ENSG00000069011, ENSG00000071243, ENSG00000080503, ENSG00000095951, ENSG00000100354, ENSG00000101057, ENSG00000105176, ENSG00000105419, ENSG00000105698, ENSG00000105722, ENSG00000106153, ENSG00000106723, ENSG00000106785, ENSG00000109111, ENSG00000112624, ENSG00000114416, ENSG00000114439, ENSG00000117000, ENSG0000…
43	Upregulated	0.0165	162	4552	1.29016	Cell differentiation	http://amigo.geneontology.org/amigo/term/GO:0030154	ENSG00000038427, ENSG00000125844, ENSG00000142156, ENSG00000147274, ENSG00000008324, ENSG00000010810, ENSG00000054598, ENSG00000067141, ENSG00000072110, ENSG00000077782, ENSG00000101335, ENSG00000104067, ENSG00000105722, ENSG00000112902, ENSG00000123983, ENSG00000124766, ENSG00000125398, ENSG00000129116, ENSG00000133216, ENSG00000135111, ENSG00000135862, ENSG00000145050, ENSG00000157557, ENSG0000…
44	Upregulated	0.0165	7	32	5.84965	Mitotic G1 DNA damage checkpoint signaling	http://amigo.geneontology.org/amigo/term/GO:0031571	ENSG00000110092, ENSG00000204120, ENSG00000106144, ENSG00000185088, ENSG00000253729, ENSG00000123374, ENSG00000145632
45	Upregulated	0.0165	158	3952	1.29184	Protein modification process	http://amigo.geneontology.org/amigo/term/GO:0036211	ENSG00000006016, ENSG00000009830, ENSG00000019995, ENSG00000061273, ENSG00000086758, ENSG00000087263, ENSG00000099804, ENSG00000099904, ENSG00000101752, ENSG00000102312, ENSG00000102858, ENSG00000103549, ENSG00000105221, ENSG00000105393, ENSG00000105810, ENSG00000106785, ENSG00000107341, ENSG00000110092, ENSG00000110395, ENSG00000111728, ENSG00000114209, ENSG00000114416, ENSG00000116406, ENSG0000…
46	Upregulated	0.0165	17	181	2.74655	Regulation of mRNA stability	http://amigo.geneontology.org/amigo/term/GO:0043488	ENSG00000100354, ENSG00000114416, ENSG00000129245, ENSG00000164896, ENSG00000185728, ENSG00000009307, ENSG00000065978, ENSG00000070756, ENSG00000088247, ENSG00000162889, ENSG00000185650, ENSG00000204120, ENSG00000090621, ENSG00000091542, ENSG00000100823, ENSG00000149187, ENSG00000142864
47	Upregulated	0.0165	12	108	3.54648	Mitotic DNA integrity checkpoint signaling	http://amigo.geneontology.org/amigo/term/GO:0044774	ENSG00000020922, ENSG00000105393, ENSG00000172613, ENSG00000110092, ENSG00000204120, ENSG00000204569, ENSG00000106144, ENSG00000160551, ENSG00000185088, ENSG00000253729, ENSG00000123374, ENSG00000145632
48	Upregulated	0.0165	7	33	5.84965	Mitotic G1/S transition checkpoint signaling	http://amigo.geneontology.org/amigo/term/GO:0044819	ENSG00000110092, ENSG00000204120, ENSG00000106144, ENSG00000185088, ENSG00000253729, ENSG00000123374, ENSG00000145632
49	Upregulated	0.0165	97	2204	1.42554	Positive regulation of nucleobase-containing compound metabolic process	http://amigo.geneontology.org/amigo/term/GO:0045935	ENSG00000008324, ENSG00000080503, ENSG00000100354, ENSG00000101057, ENSG00000105419, ENSG00000106153, ENSG00000109111, ENSG00000112624, ENSG00000124766, ENSG00000125450, ENSG00000125952, ENSG00000143442, ENSG00000147274, ENSG00000164548, ENSG00000167258, ENSG00000177463, ENSG00000184384, ENSG00000185728, ENSG00000198728, ENSG00000071243, ENSG00000127337, ENSG00000170004, ENSG00000177606, ENSG0000…
50	Upregulated	0.0165	158	4112	1.29709	Regulation of RNA metabolic process	http://amigo.geneontology.org/amigo/term/GO:0051252	ENSG00000008324, ENSG00000008441, ENSG00000015153, ENSG00000054598, ENSG00000061273, ENSG00000069011, ENSG00000071243, ENSG00000080503, ENSG00000095951, ENSG00000100354, ENSG00000101057, ENSG00000105176, ENSG00000105419, ENSG00000105698, ENSG00000105722, ENSG00000106153, ENSG00000106723, ENSG00000106785, ENSG00000109111, ENSG00000112624, ENSG00000114416, ENSG00000114439, ENSG00000117000, ENSG0000…
51	Upregulated	0.0165	124	3300	1.35423	Cellular response to chemical stimulus	http://amigo.geneontology.org/amigo/term/GO:0070887	ENSG00000006016, ENSG00000044574, ENSG00000103994, ENSG00000130513, ENSG00000134962, ENSG00000137218, ENSG00000137575, ENSG00000149357, ENSG00000162889, ENSG00000163565, ENSG00000168615, ENSG00000178773, ENSG00000105698, ENSG00000049323, ENSG00000077782, ENSG00000084112, ENSG00000095951, ENSG00000097007, ENSG00000100906, ENSG00000104332, ENSG00000105176, ENSG00000105245, ENSG00000106153, ENSG0000…
52	Upregulated	0.0168	72	1546	1.52924	Negative regulation of RNA metabolic process	http://amigo.geneontology.org/amigo/term/GO:0051253	ENSG00000061273, ENSG00000105176, ENSG00000117625, ENSG00000122565, ENSG00000125398, ENSG00000156030, ENSG00000165655, ENSG00000170004, ENSG00000183779, ENSG00000186834, ENSG00000198728, ENSG00000203943, ENSG00000008441, ENSG00000009307, ENSG00000015153, ENSG00000065978, ENSG00000070756, ENSG00000080503, ENSG00000095951, ENSG00000100813, ENSG00000104332, ENSG00000105722, ENSG00000110092, ENSG0000…
53	Upregulated	0.0176	162	4576	1.28048	Cellular developmental process	http://amigo.geneontology.org/amigo/term/GO:0048869	ENSG00000038427, ENSG00000125844, ENSG00000142156, ENSG00000147274, ENSG00000008324, ENSG00000010810, ENSG00000054598, ENSG00000067141, ENSG00000072110, ENSG00000077782, ENSG00000101335, ENSG00000104067, ENSG00000105722, ENSG00000112902, ENSG00000123983, ENSG00000124766, ENSG00000125398, ENSG00000129116, ENSG00000133216, ENSG00000135111, ENSG00000135862, ENSG00000145050, ENSG00000157557, ENSG0000…
54	Upregulated	0.0176	116	2795	1.36597	Regulation of protein metabolic process	http://amigo.geneontology.org/amigo/term/GO:0051246	ENSG00000006016, ENSG00000086758, ENSG00000087263, ENSG00000100234, ENSG00000100354, ENSG00000104904, ENSG00000106144, ENSG00000110092, ENSG00000110395, ENSG00000114209, ENSG00000114416, ENSG00000120159, ENSG00000121067, ENSG00000129245, ENSG00000130513, ENSG00000137575, ENSG00000149257, ENSG00000149503, ENSG00000153113, ENSG00000177479, ENSG00000185728, ENSG00000186834, ENSG00000204673, ENSG0000…
55	Upregulated	0.0176	166	4206	1.27427	Macromolecule modification	http://amigo.geneontology.org/amigo/term/GO:0043412	ENSG00000006016, ENSG00000009830, ENSG00000019995, ENSG00000037897, ENSG00000061273, ENSG00000086758, ENSG00000087263, ENSG00000091542, ENSG00000099804, ENSG00000099904, ENSG00000101752, ENSG00000102312, ENSG00000102858, ENSG00000103549, ENSG00000105221, ENSG00000105393, ENSG00000105810, ENSG00000106785, ENSG00000107341, ENSG00000110092, ENSG00000110395, ENSG00000111728, ENSG00000114209, ENSG0000…
56	Upregulated	0.0178	24	330	2.24564	RNA catabolic process	http://amigo.geneontology.org/amigo/term/GO:0006401	ENSG00000100354, ENSG00000114416, ENSG00000129245, ENSG00000164896, ENSG00000171865, ENSG00000185728, ENSG00000009307, ENSG00000065978, ENSG00000070756, ENSG00000088247, ENSG00000162385, ENSG00000162889, ENSG00000185650, ENSG00000197451, ENSG00000204120, ENSG00000090621, ENSG00000091542, ENSG00000103342, ENSG00000149577, ENSG00000100823, ENSG00000130826, ENSG00000158545, ENSG00000149187, ENSG0000…
57	Upregulated	0.0185	133	3133	1.32586	Macromolecule localization	http://amigo.geneontology.org/amigo/term/GO:0033036	ENSG00000086758, ENSG00000130826, ENSG00000160087, ENSG00000177479, ENSG00000025800, ENSG00000040275, ENSG00000065054, ENSG00000065308, ENSG00000068400, ENSG00000077147, ENSG00000083312, ENSG00000091542, ENSG00000099800, ENSG00000102312, ENSG00000104067, ENSG00000105438, ENSG00000106785, ENSG00000110047, ENSG00000113369, ENSG00000115306, ENSG00000116786, ENSG00000119396, ENSG00000125450, ENSG0000…
58	Upregulated	0.0201	20	263	2.4356	Neuron apoptotic process	http://amigo.geneontology.org/amigo/term/GO:0051402	ENSG00000006016, ENSG00000030582, ENSG00000147140, ENSG00000163558, ENSG00000044574, ENSG00000076984, ENSG00000097007, ENSG00000099804, ENSG00000101057, ENSG00000105221, ENSG00000106144, ENSG00000110092, ENSG00000125952, ENSG00000154188, ENSG00000177606, ENSG00000196712, ENSG00000119335, ENSG00000135250, ENSG00000145715, ENSG00000204673
59	Upregulated	0.0215	76	1665	1.49013	Negative regulation of macromolecule biosynthetic process	http://amigo.geneontology.org/amigo/term/GO:0010558	ENSG00000061273, ENSG00000100354, ENSG00000105176, ENSG00000114416, ENSG00000117625, ENSG00000122565, ENSG00000125398, ENSG00000129245, ENSG00000156030, ENSG00000165655, ENSG00000170004, ENSG00000183779, ENSG00000185728, ENSG00000186834, ENSG00000198728, ENSG00000203943, ENSG00000008441, ENSG00000009307, ENSG00000015153, ENSG00000065978, ENSG00000070756, ENSG00000080503, ENSG00000088247, ENSG0000…
60	Upregulated	0.0217	76	1684	1.48893	Protein phosphorylation	http://amigo.geneontology.org/amigo/term/GO:0006468	ENSG00000006016, ENSG00000105221, ENSG00000105810, ENSG00000110092, ENSG00000110395, ENSG00000114209, ENSG00000114416, ENSG00000123374, ENSG00000129245, ENSG00000130513, ENSG00000137193, ENSG00000137575, ENSG00000140474, ENSG00000145041, ENSG00000149503, ENSG00000155111, ENSG00000160551, ENSG00000162302, ENSG00000162889, ENSG00000163558, ENSG00000167258, ENSG00000169118, ENSG00000186834, ENSG0000…
61	Upregulated	0.0224	79	1756	1.4727	Negative regulation of biosynthetic process	http://amigo.geneontology.org/amigo/term/GO:0009890	ENSG00000061273, ENSG00000100354, ENSG00000105176, ENSG00000114416, ENSG00000117625, ENSG00000122565, ENSG00000125398, ENSG00000129245, ENSG00000156030, ENSG00000165655, ENSG00000170004, ENSG00000183779, ENSG00000185728, ENSG00000186834, ENSG00000198728, ENSG00000203943, ENSG00000008441, ENSG00000009307, ENSG00000015153, ENSG00000065978, ENSG00000070756, ENSG00000080503, ENSG00000088247, ENSG0000…
62	Upregulated	0.0234	36	650	1.8523	Positive regulation of cell death	http://amigo.geneontology.org/amigo/term/GO:0010942	ENSG00000106144, ENSG00000071243, ENSG00000097007, ENSG00000100813, ENSG00000104332, ENSG00000117984, ENSG00000131747, ENSG00000159202, ENSG00000010810, ENSG00000076984, ENSG00000099804, ENSG00000101057, ENSG00000131016, ENSG00000140854, ENSG00000142871, ENSG00000151748, ENSG00000155111, ENSG00000167004, ENSG00000172613, ENSG00000196712, ENSG00000253729, ENSG00000265972, ENSG00000114867, ENSG0000…
63	Upregulated	0.0234	36	756	1.8523	Epithelial cell differentiation	http://amigo.geneontology.org/amigo/term/GO:0030855	ENSG00000104067, ENSG00000197746, ENSG00000096696, ENSG00000105810, ENSG00000107949, ENSG00000183779, ENSG00000265972, ENSG00000097007, ENSG00000110092, ENSG00000112655, ENSG00000118260, ENSG00000120075, ENSG00000124766, ENSG00000125398, ENSG00000125875, ENSG00000127528, ENSG00000129116, ENSG00000133895, ENSG00000135111, ENSG00000138814, ENSG00000149577, ENSG00000151748, ENSG00000177606, ENSG0000…
64	Upregulated	0.026	123	3269	1.33191	Response to organic substance	http://amigo.geneontology.org/amigo/term/GO:0010033	ENSG00000006016, ENSG00000044574, ENSG00000100234, ENSG00000101825, ENSG00000103994, ENSG00000104691, ENSG00000116406, ENSG00000127022, ENSG00000130513, ENSG00000134962, ENSG00000137218, ENSG00000137575, ENSG00000149357, ENSG00000160087, ENSG00000162889, ENSG00000163565, ENSG00000166598, ENSG00000168615, ENSG00000179218, ENSG00000011566, ENSG00000049323, ENSG00000076984, ENSG00000077782, ENSG0000…
65	Upregulated	0.027	8	61	4.5087	Positive regulation of neuron apoptotic process	http://amigo.geneontology.org/amigo/term/GO:0043525	ENSG00000076984, ENSG00000097007, ENSG00000099804, ENSG00000101057, ENSG00000106144, ENSG00000196712, ENSG00000030582, ENSG00000135250
66	Upregulated	0.027	19	313	2.42343	Skin development	http://amigo.geneontology.org/amigo/term/GO:0043588	ENSG00000096696, ENSG00000265972, ENSG00000101311, ENSG00000113369, ENSG00000116539, ENSG00000125398, ENSG00000129116, ENSG00000130635, ENSG00000138814, ENSG00000146909, ENSG00000151748, ENSG00000178209, ENSG00000189337, ENSG00000196712, ENSG00000198728, ENSG00000168615, ENSG00000054598, ENSG00000185650, ENSG00000143398
67	Upregulated	0.0293	95	2219	1.397	Positive regulation of biosynthetic process	http://amigo.geneontology.org/amigo/term/GO:0009891	ENSG00000008324, ENSG00000080503, ENSG00000101057, ENSG00000105419, ENSG00000106153, ENSG00000109111, ENSG00000112624, ENSG00000114416, ENSG00000124766, ENSG00000125450, ENSG00000125952, ENSG00000129245, ENSG00000143442, ENSG00000167258, ENSG00000177463, ENSG00000184384, ENSG00000198728, ENSG00000071243, ENSG00000127337, ENSG00000170004, ENSG00000177606, ENSG00000183495, ENSG00000185787, ENSG0000…
68	Upregulated	0.0293	107	2575	1.36262	Regulation of cellular protein metabolic process	http://amigo.geneontology.org/amigo/term/GO:0032268	ENSG00000006016, ENSG00000087263, ENSG00000100234, ENSG00000100354, ENSG00000106144, ENSG00000110092, ENSG00000110395, ENSG00000114209, ENSG00000114416, ENSG00000120159, ENSG00000129245, ENSG00000130513, ENSG00000137575, ENSG00000149257, ENSG00000149503, ENSG00000153113, ENSG00000177479, ENSG00000185728, ENSG00000186834, ENSG00000204673, ENSG00000213923, ENSG00000009307, ENSG00000020922, ENSG0000…
69	Upregulated	0.0293	25	406	2.10367	Neuron death	http://amigo.geneontology.org/amigo/term/GO:0070997	ENSG00000006016, ENSG00000030582, ENSG00000147140, ENSG00000163558, ENSG00000010810, ENSG00000044574, ENSG00000076984, ENSG00000097007, ENSG00000099804, ENSG00000100764, ENSG00000101057, ENSG00000105221, ENSG00000106144, ENSG00000110092, ENSG00000110395, ENSG00000125952, ENSG00000144746, ENSG00000154188, ENSG00000177606, ENSG00000196712, ENSG00000119335, ENSG00000135250, ENSG00000145715, ENSG0000…
70	Upregulated	0.0319	77	1726	1.45784	Negative regulation of cellular biosynthetic process	http://amigo.geneontology.org/amigo/term/GO:0031327	ENSG00000061273, ENSG00000100354, ENSG00000105176, ENSG00000114416, ENSG00000117625, ENSG00000122565, ENSG00000125398, ENSG00000129245, ENSG00000156030, ENSG00000165655, ENSG00000170004, ENSG00000183779, ENSG00000185728, ENSG00000186834, ENSG00000198728, ENSG00000203943, ENSG00000008441, ENSG00000009307, ENSG00000015153, ENSG00000065978, ENSG00000070756, ENSG00000080503, ENSG00000088247, ENSG0000…
71	Upregulated	0.0319	86	1791	1.42165	Cellular macromolecule localization	http://amigo.geneontology.org/amigo/term/GO:0070727	ENSG00000086758, ENSG00000130826, ENSG00000160087, ENSG00000177479, ENSG00000025800, ENSG00000040275, ENSG00000065054, ENSG00000065308, ENSG00000068400, ENSG00000077147, ENSG00000083312, ENSG00000099800, ENSG00000105438, ENSG00000110047, ENSG00000115306, ENSG00000119396, ENSG00000125450, ENSG00000126950, ENSG00000128594, ENSG00000132535, ENSG00000138674, ENSG00000151748, ENSG00000157954, ENSG0000…
72	Upregulated	0.0374	40	734	1.72793	Blood vessel development	http://amigo.geneontology.org/amigo/term/GO:0001568	ENSG00000133216, ENSG00000154188, ENSG00000173821, ENSG00000114209, ENSG00000134871, ENSG00000147649, ENSG00000054598, ENSG00000061273, ENSG00000070614, ENSG00000097007, ENSG00000101752, ENSG00000104067, ENSG00000112655, ENSG00000124766, ENSG00000130635, ENSG00000135111, ENSG00000140545, ENSG00000142871, ENSG00000143537, ENSG00000145632, ENSG00000157227, ENSG00000171223, ENSG00000177606, ENSG0000…
73	Upregulated	0.0374	36	642	1.79144	Transmembrane receptor protein tyrosine kinase signaling pathway	http://amigo.geneontology.org/amigo/term/GO:0007169	ENSG00000010810, ENSG00000077782, ENSG00000103994, ENSG00000110395, ENSG00000128656, ENSG00000133216, ENSG00000134871, ENSG00000134962, ENSG00000137218, ENSG00000146674, ENSG00000154188, ENSG00000162889, ENSG00000204120, ENSG00000130513, ENSG00000054598, ENSG00000069275, ENSG00000070614, ENSG00000097007, ENSG00000105221, ENSG00000108262, ENSG00000119396, ENSG00000125398, ENSG00000150938, ENSG0000…
74	Upregulated	0.0374	35	598	1.80468	Heart development	http://amigo.geneontology.org/amigo/term/GO:0007507	ENSG00000125398, ENSG00000135111, ENSG00000054598, ENSG00000137193, ENSG00000008083, ENSG00000034152, ENSG00000060718, ENSG00000070614, ENSG00000096696, ENSG00000101752, ENSG00000104812, ENSG00000112655, ENSG00000117298, ENSG00000118260, ENSG00000124766, ENSG00000130635, ENSG00000142871, ENSG00000143537, ENSG00000151748, ENSG00000157766, ENSG00000160789, ENSG00000177606, ENSG00000178209, ENSG0000…
75	Upregulated	0.0374	93	2182	1.38865	Positive regulation of cellular biosynthetic process	http://amigo.geneontology.org/amigo/term/GO:0031328	ENSG00000008324, ENSG00000080503, ENSG00000101057, ENSG00000105419, ENSG00000106153, ENSG00000109111, ENSG00000112624, ENSG00000114416, ENSG00000124766, ENSG00000125450, ENSG00000125952, ENSG00000129245, ENSG00000143442, ENSG00000167258, ENSG00000177463, ENSG00000184384, ENSG00000198728, ENSG00000071243, ENSG00000127337, ENSG00000170004, ENSG00000177606, ENSG00000183495, ENSG00000185787, ENSG0000…
76	Upregulated	0.0374	49	918	1.62446	Regulation of cellular catabolic process	http://amigo.geneontology.org/amigo/term/GO:0031329	ENSG00000100234, ENSG00000100354, ENSG00000106785, ENSG00000114416, ENSG00000129245, ENSG00000164896, ENSG00000165507, ENSG00000177479, ENSG00000185728, ENSG00000213923, ENSG00000009307, ENSG00000065978, ENSG00000070756, ENSG00000088247, ENSG00000090054, ENSG00000145632, ENSG00000147133, ENSG00000147649, ENSG00000162385, ENSG00000162889, ENSG00000164916, ENSG00000185650, ENSG00000188612, ENSG0000…
77	Upregulated	0.0374	80	1825	1.43292	Positive regulation of transcription DNA-templated	http://amigo.geneontology.org/amigo/term/GO:0045893	ENSG00000008324, ENSG00000080503, ENSG00000101057, ENSG00000105419, ENSG00000106153, ENSG00000109111, ENSG00000112624, ENSG00000124766, ENSG00000125450, ENSG00000125952, ENSG00000143442, ENSG00000167258, ENSG00000177463, ENSG00000184384, ENSG00000198728, ENSG00000071243, ENSG00000127337, ENSG00000170004, ENSG00000177606, ENSG00000183495, ENSG00000185787, ENSG00000008441, ENSG00000015153, ENSG0000…
78	Upregulated	0.0374	80	1825	1.43292	Positive regulation of nucleic acid-templated transcription	http://amigo.geneontology.org/amigo/term/GO:1903508	ENSG00000008324, ENSG00000080503, ENSG00000101057, ENSG00000105419, ENSG00000106153, ENSG00000109111, ENSG00000112624, ENSG00000124766, ENSG00000125450, ENSG00000125952, ENSG00000143442, ENSG00000167258, ENSG00000177463, ENSG00000184384, ENSG00000198728, ENSG00000071243, ENSG00000127337, ENSG00000170004, ENSG00000177606, ENSG00000183495, ENSG00000185787, ENSG00000008441, ENSG00000015153, ENSG0000…
79	Upregulated	0.0393	52	1110	1.58913	Negative regulation of gene expression	http://amigo.geneontology.org/amigo/term/GO:0010629	ENSG00000100354, ENSG00000114416, ENSG00000129245, ENSG00000153113, ENSG00000164896, ENSG00000185728, ENSG00000009307, ENSG00000061273, ENSG00000065978, ENSG00000070756, ENSG00000088247, ENSG00000100813, ENSG00000104332, ENSG00000110367, ENSG00000113739, ENSG00000114867, ENSG00000122565, ENSG00000123374, ENSG00000126453, ENSG00000149187, ENSG00000162385, ENSG00000162889, ENSG00000165655, ENSG0000…
80	Upregulated	0.0393	32	563	1.85525	Positive regulation of apoptotic process	http://amigo.geneontology.org/amigo/term/GO:0043065	ENSG00000106144, ENSG00000071243, ENSG00000097007, ENSG00000100813, ENSG00000104332, ENSG00000117984, ENSG00000131747, ENSG00000159202, ENSG00000076984, ENSG00000099804, ENSG00000101057, ENSG00000131016, ENSG00000142871, ENSG00000151748, ENSG00000155111, ENSG00000167004, ENSG00000172613, ENSG00000196712, ENSG00000253729, ENSG00000265972, ENSG00000160310, ENSG00000100234, ENSG00000124766, ENSG0000…
81	Upregulated	0.0393	72	1752	1.46381	Response to oxygen-containing compound	http://amigo.geneontology.org/amigo/term/GO:1901700	ENSG00000103994, ENSG00000116406, ENSG00000149357, ENSG00000084112, ENSG00000097007, ENSG00000104332, ENSG00000114209, ENSG00000118260, ENSG00000143537, ENSG00000147133, ENSG00000166598, ENSG00000168710, ENSG00000183023, ENSG00000183779, ENSG00000185650, ENSG00000186642, ENSG00000010810, ENSG00000034152, ENSG00000044574, ENSG00000069275, ENSG00000076984, ENSG00000100344, ENSG00000100401, ENSG0000…
82	Upregulated	0.0406	20	281	2.24391	MRNA catabolic process	http://amigo.geneontology.org/amigo/term/GO:0006402	ENSG00000100354, ENSG00000114416, ENSG00000129245, ENSG00000164896, ENSG00000185728, ENSG00000009307, ENSG00000065978, ENSG00000070756, ENSG00000088247, ENSG00000162385, ENSG00000162889, ENSG00000185650, ENSG00000197451, ENSG00000204120, ENSG00000090621, ENSG00000091542, ENSG00000103342, ENSG00000100823, ENSG00000149187, ENSG00000142864
83	Upregulated	0.0406	17	227	2.43776	Regulation of neuron apoptotic process	http://amigo.geneontology.org/amigo/term/GO:0043523	ENSG00000006016, ENSG00000030582, ENSG00000147140, ENSG00000163558, ENSG00000076984, ENSG00000097007, ENSG00000099804, ENSG00000101057, ENSG00000106144, ENSG00000110092, ENSG00000154188, ENSG00000177606, ENSG00000196712, ENSG00000119335, ENSG00000135250, ENSG00000145715, ENSG00000204673
84	Upregulated	0.0406	80	1831	1.42659	Positive regulation of RNA biosynthetic process	http://amigo.geneontology.org/amigo/term/GO:1902680	ENSG00000008324, ENSG00000080503, ENSG00000101057, ENSG00000105419, ENSG00000106153, ENSG00000109111, ENSG00000112624, ENSG00000124766, ENSG00000125450, ENSG00000125952, ENSG00000143442, ENSG00000167258, ENSG00000177463, ENSG00000184384, ENSG00000198728, ENSG00000071243, ENSG00000127337, ENSG00000170004, ENSG00000177606, ENSG00000183495, ENSG00000185787, ENSG00000008441, ENSG00000015153, ENSG0000…
85	Upregulated	0.0406	57	1237	1.54514	Anatomical structure formation involved in morphogenesis	http://amigo.geneontology.org/amigo/term/GO:0048646	ENSG00000101335, ENSG00000133216, ENSG00000154188, ENSG00000173821, ENSG00000114209, ENSG00000130635, ENSG00000134871, ENSG00000137193, ENSG00000147649, ENSG00000054598, ENSG00000097007, ENSG00000101752, ENSG00000104067, ENSG00000104332, ENSG00000109111, ENSG00000110047, ENSG00000112655, ENSG00000115306, ENSG00000124145, ENSG00000124766, ENSG00000125398, ENSG00000125875, ENSG00000130513, ENSG0000…
86	Upregulated	0.0421	53	1160	1.57211	Negative regulation of protein metabolic process	http://amigo.geneontology.org/amigo/term/GO:0051248	ENSG00000100234, ENSG00000100354, ENSG00000110395, ENSG00000114416, ENSG00000120159, ENSG00000129245, ENSG00000149257, ENSG00000153113, ENSG00000185728, ENSG00000186834, ENSG00000204673, ENSG00000009307, ENSG00000065978, ENSG00000070756, ENSG00000088247, ENSG00000097007, ENSG00000104332, ENSG00000110367, ENSG00000114867, ENSG00000126453, ENSG00000133895, ENSG00000146674, ENSG00000147099, ENSG0000…
87	Upregulated	0.0433	14	152	2.69269	Positive regulation of neuron projection development	http://amigo.geneontology.org/amigo/term/GO:0010976	ENSG00000247596, ENSG00000072518, ENSG00000010810, ENSG00000044574, ENSG00000097007, ENSG00000105894, ENSG00000110047, ENSG00000133216, ENSG00000140854, ENSG00000157193, ENSG00000112655, ENSG00000163558, ENSG00000030582, ENSG00000117385
88	Upregulated	0.0451	32	576	1.829	Positive regulation of programmed cell death	http://amigo.geneontology.org/amigo/term/GO:0043068	ENSG00000106144, ENSG00000071243, ENSG00000097007, ENSG00000100813, ENSG00000104332, ENSG00000117984, ENSG00000131747, ENSG00000159202, ENSG00000076984, ENSG00000099804, ENSG00000101057, ENSG00000131016, ENSG00000142871, ENSG00000151748, ENSG00000155111, ENSG00000167004, ENSG00000172613, ENSG00000196712, ENSG00000253729, ENSG00000265972, ENSG00000160310, ENSG00000100234, ENSG00000124766, ENSG0000…
89	Upregulated	0.048	53	996	1.5531	Mitotic cell cycle	http://amigo.geneontology.org/amigo/term/GO:0000278	ENSG00000010292, ENSG00000020922, ENSG00000025770, ENSG00000040275, ENSG00000088325, ENSG00000099901, ENSG00000101057, ENSG00000101868, ENSG00000105393, ENSG00000110092, ENSG00000123374, ENSG00000133639, ENSG00000138180, ENSG00000139350, ENSG00000145632, ENSG00000147400, ENSG00000149503, ENSG00000172613, ENSG00000175063, ENSG00000198355, ENSG00000080503, ENSG00000054598, ENSG00000167110, ENSG0000…
90	Upregulated	0.048	52	992	1.56544	Cellular response to DNA damage stimulus	http://amigo.geneontology.org/amigo/term/GO:0006974	ENSG00000020922, ENSG00000069275, ENSG00000086758, ENSG00000100823, ENSG00000105393, ENSG00000106144, ENSG00000114416, ENSG00000129245, ENSG00000135945, ENSG00000147400, ENSG00000149923, ENSG00000158290, ENSG00000160953, ENSG00000170734, ENSG00000172613, ENSG00000253729, ENSG00000071243, ENSG00000080503, ENSG00000127337, ENSG00000183495, ENSG00000185787, ENSG00000097007, ENSG00000110092, ENSG0000…
91	Upregulated	0.048	83	2086	1.39878	Tissue development	http://amigo.geneontology.org/amigo/term/GO:0009888	ENSG00000104067, ENSG00000112902, ENSG00000125398, ENSG00000135111, ENSG00000135862, ENSG00000197746, ENSG00000114209, ENSG00000096696, ENSG00000104332, ENSG00000105810, ENSG00000107949, ENSG00000130635, ENSG00000137193, ENSG00000142871, ENSG00000183779, ENSG00000265972, ENSG00000006016, ENSG00000008083, ENSG00000054598, ENSG00000060718, ENSG00000065978, ENSG00000069011, ENSG00000097007, ENSG0000…
92	Upregulated	0.048	84	1782	1.39621	Cellular protein localization	http://amigo.geneontology.org/amigo/term/GO:0034613	ENSG00000086758, ENSG00000130826, ENSG00000160087, ENSG00000177479, ENSG00000025800, ENSG00000040275, ENSG00000065054, ENSG00000065308, ENSG00000068400, ENSG00000077147, ENSG00000083312, ENSG00000099800, ENSG00000105438, ENSG00000110047, ENSG00000115306, ENSG00000119396, ENSG00000125450, ENSG00000126950, ENSG00000128594, ENSG00000132535, ENSG00000138674, ENSG00000151748, ENSG00000157954, ENSG0000…
93	Upregulated	0.048	45	964	1.62283	Negative regulation of apoptotic process	http://amigo.geneontology.org/amigo/term/GO:0043066	ENSG00000071205, ENSG00000120159, ENSG00000159202, ENSG00000198355, ENSG00000006016, ENSG00000030582, ENSG00000104332, ENSG00000114209, ENSG00000126453, ENSG00000135111, ENSG00000137193, ENSG00000145715, ENSG00000147140, ENSG00000147649, ENSG00000153113, ENSG00000154188, ENSG00000163558, ENSG00000204569, ENSG00000054598, ENSG00000097007, ENSG00000105419, ENSG00000110092, ENSG00000125398, ENSG0000…
94	Upregulated	0.048	64	1431	1.48562	Negative regulation of transcription DNA-templated	http://amigo.geneontology.org/amigo/term/GO:0045892	ENSG00000061273, ENSG00000105176, ENSG00000117625, ENSG00000122565, ENSG00000125398, ENSG00000156030, ENSG00000165655, ENSG00000170004, ENSG00000183779, ENSG00000186834, ENSG00000198728, ENSG00000203943, ENSG00000008441, ENSG00000015153, ENSG00000080503, ENSG00000095951, ENSG00000104332, ENSG00000105722, ENSG00000110092, ENSG00000118260, ENSG00000119335, ENSG00000119950, ENSG00000125952, ENSG0000…
95	Upregulated	0.048	19	253	2.2352	Negative regulation of mitotic cell cycle	http://amigo.geneontology.org/amigo/term/GO:0045930	ENSG00000020922, ENSG00000105393, ENSG00000133639, ENSG00000172613, ENSG00000149503, ENSG00000054598, ENSG00000110092, ENSG00000040275, ENSG00000097007, ENSG00000185650, ENSG00000204120, ENSG00000204569, ENSG00000106144, ENSG00000160551, ENSG00000185088, ENSG00000253729, ENSG00000160310, ENSG00000123374, ENSG00000145632
96	Upregulated	0.048	74	1674	1.43697	Negative regulation of nucleobase-containing compound metabolic process	http://amigo.geneontology.org/amigo/term/GO:0045934	ENSG00000061273, ENSG00000105176, ENSG00000117625, ENSG00000122565, ENSG00000125398, ENSG00000156030, ENSG00000165655, ENSG00000170004, ENSG00000183779, ENSG00000184897, ENSG00000186834, ENSG00000187837, ENSG00000198728, ENSG00000203943, ENSG00000008441, ENSG00000009307, ENSG00000015153, ENSG00000065978, ENSG00000070756, ENSG00000080503, ENSG00000095951, ENSG00000100813, ENSG00000104332, ENSG0000…
97	Upregulated	0.048	12	152	2.90811	Response to calcium ion	http://amigo.geneontology.org/amigo/term/GO:0051592	ENSG00000178773, ENSG00000119523, ENSG00000138674, ENSG00000138814, ENSG00000167323, ENSG00000168710, ENSG00000044574, ENSG00000110092, ENSG00000171223, ENSG00000177606, ENSG00000265972, ENSG00000168615
98	Upregulated	0.048	50	1112	1.5757	Negative regulation of cell death	http://amigo.geneontology.org/amigo/term/GO:0060548	ENSG00000071205, ENSG00000120159, ENSG00000142871, ENSG00000159202, ENSG00000198355, ENSG00000006016, ENSG00000030582, ENSG00000104332, ENSG00000114209, ENSG00000126453, ENSG00000135111, ENSG00000137193, ENSG00000145715, ENSG00000147140, ENSG00000147649, ENSG00000153113, ENSG00000154188, ENSG00000163558, ENSG00000204569, ENSG00000054598, ENSG00000097007, ENSG00000100764, ENSG00000105419, ENSG0000…
99	Upregulated	0.048	64	1435	1.48137	Negative regulation of RNA biosynthetic process	http://amigo.geneontology.org/amigo/term/GO:1902679	ENSG00000061273, ENSG00000105176, ENSG00000117625, ENSG00000122565, ENSG00000125398, ENSG00000156030, ENSG00000165655, ENSG00000170004, ENSG00000183779, ENSG00000186834, ENSG00000198728, ENSG00000203943, ENSG00000008441, ENSG00000015153, ENSG00000080503, ENSG00000095951, ENSG00000104332, ENSG00000105722, ENSG00000110092, ENSG00000118260, ENSG00000119335, ENSG00000119950, ENSG00000125952, ENSG0000…
100	Upregulated	0.048	64	1433	1.48278	Negative regulation of nucleic acid-templated transcription	http://amigo.geneontology.org/amigo/term/GO:1903507	ENSG00000061273, ENSG00000105176, ENSG00000117625, ENSG00000122565, ENSG00000125398, ENSG00000156030, ENSG00000165655, ENSG00000170004, ENSG00000183779, ENSG00000186834, ENSG00000198728, ENSG00000203943, ENSG00000008441, ENSG00000015153, ENSG00000080503, ENSG00000095951, ENSG00000104332, ENSG00000105722, ENSG00000110092, ENSG00000118260, ENSG00000119335, ENSG00000119950, ENSG00000125952, ENSG0000…
101	Downregulated	5.33e-40	65	178	8.31505	Cytoplasmic translation	http://amigo.geneontology.org/amigo/term/GO:0002181	ENSG00000071082, ENSG00000084623, ENSG00000089157, ENSG00000114391, ENSG00000116251, ENSG00000120705, ENSG00000130255, ENSG00000139726, ENSG00000149100, ENSG00000161016, ENSG00000161970, ENSG00000162244, ENSG00000163584, ENSG00000163682, ENSG00000168028, ENSG00000169714, ENSG00000174748, ENSG00000182899, ENSG00000232119, ENSG00000008988, ENSG00000083845, ENSG00000100316, ENSG00000105372, ENSG0000…
102	Downregulated	3.37e-28	51	163	7.44917	Oxidative phosphorylation	http://amigo.geneontology.org/amigo/term/GO:0006119	ENSG00000110717, ENSG00000110955, ENSG00000111775, ENSG00000112695, ENSG00000124172, ENSG00000127184, ENSG00000131143, ENSG00000156467, ENSG00000164405, ENSG00000165264, ENSG00000172115, ENSG00000173660, ENSG00000178741, ENSG00000198712, ENSG00000241468, ENSG00000090266, ENSG00000117118, ENSG00000119013, ENSG00000125356, ENSG00000128609, ENSG00000131174, ENSG00000140990, ENSG00000147123, ENSG0000…
103	Downregulated	3.84e-25	175	1888	2.31117	Organonitrogen compound biosynthetic process	http://amigo.geneontology.org/amigo/term/GO:1901566	ENSG00000071082, ENSG00000083845, ENSG00000084623, ENSG00000085998, ENSG00000087111, ENSG00000089157, ENSG00000110955, ENSG00000111639, ENSG00000114391, ENSG00000114942, ENSG00000115758, ENSG00000116251, ENSG00000116459, ENSG00000118705, ENSG00000119718, ENSG00000120705, ENSG00000124172, ENSG00000125351, ENSG00000126088, ENSG00000128050, ENSG00000130255, ENSG00000136720, ENSG00000139726, ENSG0000…
104	Downregulated	6.54e-25	105	784	3.23637	Translation	http://amigo.geneontology.org/amigo/term/GO:0006412	ENSG00000071082, ENSG00000083845, ENSG00000084623, ENSG00000089157, ENSG00000111639, ENSG00000114391, ENSG00000114942, ENSG00000116251, ENSG00000119718, ENSG00000120705, ENSG00000125351, ENSG00000130255, ENSG00000139726, ENSG00000140988, ENSG00000142541, ENSG00000149100, ENSG00000156928, ENSG00000161016, ENSG00000161970, ENSG00000162244, ENSG00000163584, ENSG00000163682, ENSG00000166986, ENSG0000…
105	Downregulated	1.53e-24	54	214	5.9045	Aerobic respiration	http://amigo.geneontology.org/amigo/term/GO:0009060	ENSG00000062485, ENSG00000091483, ENSG00000110717, ENSG00000110955, ENSG00000111775, ENSG00000112695, ENSG00000117118, ENSG00000124172, ENSG00000127184, ENSG00000131143, ENSG00000146410, ENSG00000156467, ENSG00000164405, ENSG00000165264, ENSG00000172115, ENSG00000173660, ENSG00000178741, ENSG00000198712, ENSG00000198886, ENSG00000198888, ENSG00000241468, ENSG00000090266, ENSG00000119013, ENSG0000…
106	Downregulated	6.98e-24	105	814	3.13277	Peptide biosynthetic process	http://amigo.geneontology.org/amigo/term/GO:0043043	ENSG00000071082, ENSG00000083845, ENSG00000084623, ENSG00000089157, ENSG00000111639, ENSG00000114391, ENSG00000114942, ENSG00000116251, ENSG00000119718, ENSG00000120705, ENSG00000125351, ENSG00000130255, ENSG00000139726, ENSG00000140988, ENSG00000142541, ENSG00000149100, ENSG00000156928, ENSG00000161016, ENSG00000161970, ENSG00000162244, ENSG00000163584, ENSG00000163682, ENSG00000166986, ENSG0000…
107	Downregulated	1.56e-23	61	318	4.95399	ATP metabolic process	http://amigo.geneontology.org/amigo/term/GO:0046034	ENSG00000102144, ENSG00000110717, ENSG00000110955, ENSG00000111775, ENSG00000112695, ENSG00000116459, ENSG00000124172, ENSG00000127184, ENSG00000131143, ENSG00000152234, ENSG00000156467, ENSG00000164405, ENSG00000165264, ENSG00000165629, ENSG00000167863, ENSG00000172115, ENSG00000173660, ENSG00000178741, ENSG00000198712, ENSG00000198899, ENSG00000241468, ENSG00000090266, ENSG00000117118, ENSG0000…
108	Downregulated	1.35e-21	112	999	2.8032	Peptide metabolic process	http://amigo.geneontology.org/amigo/term/GO:0006518	ENSG00000071082, ENSG00000083845, ENSG00000084623, ENSG00000089157, ENSG00000111639, ENSG00000114391, ENSG00000114902, ENSG00000114942, ENSG00000116251, ENSG00000119718, ENSG00000120705, ENSG00000125351, ENSG00000130255, ENSG00000139726, ENSG00000140988, ENSG00000142541, ENSG00000149100, ENSG00000156928, ENSG00000161016, ENSG00000161970, ENSG00000162244, ENSG00000163584, ENSG00000163682, ENSG0000…
109	Downregulated	2.3e-21	55	260	5.00688	Cellular respiration	http://amigo.geneontology.org/amigo/term/GO:0045333	ENSG00000062485, ENSG00000091483, ENSG00000110717, ENSG00000110955, ENSG00000111775, ENSG00000112695, ENSG00000117118, ENSG00000124172, ENSG00000127184, ENSG00000128609, ENSG00000131143, ENSG00000146410, ENSG00000156467, ENSG00000164405, ENSG00000165264, ENSG00000172115, ENSG00000173660, ENSG00000178741, ENSG00000198712, ENSG00000198886, ENSG00000198888, ENSG00000241468, ENSG00000090266, ENSG0000…
110	Downregulated	3.8e-21	37	116	7.70401	ATP synthesis coupled electron transport	http://amigo.geneontology.org/amigo/term/GO:0042773	ENSG00000110717, ENSG00000111775, ENSG00000127184, ENSG00000131143, ENSG00000156467, ENSG00000164405, ENSG00000165264, ENSG00000172115, ENSG00000173660, ENSG00000178741, ENSG00000198712, ENSG00000112695, ENSG00000117118, ENSG00000131174, ENSG00000164919, ENSG00000189043, ENSG00000198727, ENSG00000134057, ENSG00000015475, ENSG00000116288, ENSG00000147684, ENSG00000151366, ENSG00000198763, ENSG0000…
111	Downregulated	3.8e-21	37	116	7.70401	Mitochondrial ATP synthesis coupled electron transport	http://amigo.geneontology.org/amigo/term/GO:0042775	ENSG00000110717, ENSG00000111775, ENSG00000127184, ENSG00000131143, ENSG00000156467, ENSG00000164405, ENSG00000165264, ENSG00000172115, ENSG00000173660, ENSG00000178741, ENSG00000112695, ENSG00000117118, ENSG00000131174, ENSG00000164919, ENSG00000189043, ENSG00000198712, ENSG00000198727, ENSG00000134057, ENSG00000015475, ENSG00000116288, ENSG00000147684, ENSG00000151366, ENSG00000198763, ENSG0000…
112	Downregulated	1.33e-20	108	959	2.78133	Amide biosynthetic process	http://amigo.geneontology.org/amigo/term/GO:0043604	ENSG00000071082, ENSG00000083845, ENSG00000084623, ENSG00000089157, ENSG00000111639, ENSG00000114391, ENSG00000114942, ENSG00000116251, ENSG00000119718, ENSG00000120705, ENSG00000125351, ENSG00000130255, ENSG00000139726, ENSG00000140988, ENSG00000142541, ENSG00000149100, ENSG00000151726, ENSG00000156928, ENSG00000161016, ENSG00000161970, ENSG00000162244, ENSG00000163584, ENSG00000163682, ENSG0000…
113	Downregulated	3.91e-19	30	82	8.89652	Proton motive force-driven mitochondrial ATP synthesis	http://amigo.geneontology.org/amigo/term/GO:0042776	ENSG00000110955, ENSG00000124172, ENSG00000241468, ENSG00000090266, ENSG00000110717, ENSG00000117118, ENSG00000119013, ENSG00000125356, ENSG00000128609, ENSG00000140990, ENSG00000147123, ENSG00000147684, ENSG00000151366, ENSG00000164258, ENSG00000165264, ENSG00000168653, ENSG00000183648, ENSG00000184752, ENSG00000184983, ENSG00000198763, ENSG00000198840, ENSG00000198886, ENSG00000198888, ENSG0000…
114	Downregulated	2.19e-18	33	108	7.51032	Aerobic electron transport chain	http://amigo.geneontology.org/amigo/term/GO:0019646	ENSG00000110717, ENSG00000111775, ENSG00000127184, ENSG00000131143, ENSG00000156467, ENSG00000164405, ENSG00000172115, ENSG00000173660, ENSG00000178741, ENSG00000112695, ENSG00000117118, ENSG00000131174, ENSG00000164919, ENSG00000189043, ENSG00000198712, ENSG00000198727, ENSG00000116288, ENSG00000147684, ENSG00000151366, ENSG00000165264, ENSG00000198763, ENSG00000198840, ENSG00000198886, ENSG0000…
115	Downregulated	2.31e-18	31	92	8.0899	Proton motive force-driven ATP synthesis	http://amigo.geneontology.org/amigo/term/GO:0015986	ENSG00000110955, ENSG00000116459, ENSG00000124172, ENSG00000152234, ENSG00000165629, ENSG00000167863, ENSG00000198899, ENSG00000241468, ENSG00000090266, ENSG00000110717, ENSG00000117118, ENSG00000119013, ENSG00000125356, ENSG00000128609, ENSG00000140990, ENSG00000147123, ENSG00000147684, ENSG00000151366, ENSG00000154723, ENSG00000164258, ENSG00000165264, ENSG00000168653, ENSG00000169020, ENSG0000…
116	Downregulated	3.25e-18	37	137	6.46586	Respiratory electron transport chain	http://amigo.geneontology.org/amigo/term/GO:0022904	ENSG00000110717, ENSG00000111775, ENSG00000117118, ENSG00000127184, ENSG00000128609, ENSG00000131143, ENSG00000156467, ENSG00000164405, ENSG00000165264, ENSG00000172115, ENSG00000173660, ENSG00000178741, ENSG00000198712, ENSG00000112695, ENSG00000131174, ENSG00000164919, ENSG00000189043, ENSG00000198727, ENSG00000134057, ENSG00000015475, ENSG00000116288, ENSG00000147684, ENSG00000151366, ENSG0000…
117	Downregulated	4.96e-17	57	352	3.94213	Energy derivation by oxidation of organic compounds	http://amigo.geneontology.org/amigo/term/GO:0015980	ENSG00000062485, ENSG00000091483, ENSG00000110717, ENSG00000110955, ENSG00000111775, ENSG00000112695, ENSG00000117118, ENSG00000124172, ENSG00000127184, ENSG00000128609, ENSG00000131143, ENSG00000146410, ENSG00000156467, ENSG00000163754, ENSG00000164405, ENSG00000165264, ENSG00000172115, ENSG00000173660, ENSG00000178741, ENSG00000198712, ENSG00000198886, ENSG00000198888, ENSG00000241468, ENSG0000…
118	Downregulated	6.72e-17	35	131	6.34289	Purine ribonucleoside triphosphate biosynthetic process	http://amigo.geneontology.org/amigo/term/GO:0009206	ENSG00000110955, ENSG00000116459, ENSG00000124172, ENSG00000152234, ENSG00000165629, ENSG00000167863, ENSG00000198899, ENSG00000241468, ENSG00000090266, ENSG00000110717, ENSG00000117118, ENSG00000119013, ENSG00000125356, ENSG00000128609, ENSG00000140990, ENSG00000147123, ENSG00000147684, ENSG00000151366, ENSG00000154723, ENSG00000164258, ENSG00000165264, ENSG00000168653, ENSG00000169020, ENSG0000…
119	Downregulated	8.93e-17	35	132	6.2847	Purine nucleoside triphosphate biosynthetic process	http://amigo.geneontology.org/amigo/term/GO:0009145	ENSG00000110955, ENSG00000116459, ENSG00000124172, ENSG00000152234, ENSG00000165629, ENSG00000167863, ENSG00000198899, ENSG00000241468, ENSG00000090266, ENSG00000110717, ENSG00000117118, ENSG00000119013, ENSG00000125356, ENSG00000128609, ENSG00000140990, ENSG00000147123, ENSG00000147684, ENSG00000151366, ENSG00000154723, ENSG00000164258, ENSG00000165264, ENSG00000168653, ENSG00000169020, ENSG0000…
120	Downregulated	9.68e-17	120	1259	2.32543	Cellular macromolecule biosynthetic process	http://amigo.geneontology.org/amigo/term/GO:0034645	ENSG00000071082, ENSG00000083845, ENSG00000084623, ENSG00000085998, ENSG00000087111, ENSG00000089157, ENSG00000111639, ENSG00000114391, ENSG00000114942, ENSG00000116251, ENSG00000118705, ENSG00000119718, ENSG00000120705, ENSG00000125351, ENSG00000130255, ENSG00000136720, ENSG00000139726, ENSG00000140988, ENSG00000142541, ENSG00000142892, ENSG00000149100, ENSG00000153989, ENSG00000156928, ENSG0000…
121	Downregulated	1.25e-16	37	148	5.84013	Nucleoside triphosphate biosynthetic process	http://amigo.geneontology.org/amigo/term/GO:0009142	ENSG00000110955, ENSG00000116459, ENSG00000124172, ENSG00000152234, ENSG00000154027, ENSG00000165629, ENSG00000167863, ENSG00000168393, ENSG00000198899, ENSG00000241468, ENSG00000090266, ENSG00000110717, ENSG00000117118, ENSG00000119013, ENSG00000125356, ENSG00000128609, ENSG00000140990, ENSG00000147123, ENSG00000147684, ENSG00000151366, ENSG00000154723, ENSG00000164258, ENSG00000165264, ENSG0000…
122	Downregulated	1.57e-16	33	120	6.59068	ATP biosynthetic process	http://amigo.geneontology.org/amigo/term/GO:0006754	ENSG00000110955, ENSG00000116459, ENSG00000124172, ENSG00000152234, ENSG00000165629, ENSG00000167863, ENSG00000198899, ENSG00000241468, ENSG00000090266, ENSG00000110717, ENSG00000117118, ENSG00000119013, ENSG00000125356, ENSG00000128609, ENSG00000140990, ENSG00000147123, ENSG00000147684, ENSG00000151366, ENSG00000154723, ENSG00000164258, ENSG00000165264, ENSG00000168653, ENSG00000169020, ENSG0000…
123	Downregulated	2.43e-16	118	1301	2.31649	Cellular amide metabolic process	http://amigo.geneontology.org/amigo/term/GO:0043603	ENSG00000049860, ENSG00000071082, ENSG00000083845, ENSG00000084623, ENSG00000089157, ENSG00000102393, ENSG00000111639, ENSG00000114391, ENSG00000114902, ENSG00000114942, ENSG00000116251, ENSG00000119718, ENSG00000120705, ENSG00000125351, ENSG00000130255, ENSG00000139726, ENSG00000140988, ENSG00000142541, ENSG00000149100, ENSG00000151726, ENSG00000156928, ENSG00000161016, ENSG00000161970, ENSG0000…
124	Downregulated	3.62e-16	35	137	6.00905	Ribonucleoside triphosphate biosynthetic process	http://amigo.geneontology.org/amigo/term/GO:0009201	ENSG00000110955, ENSG00000116459, ENSG00000124172, ENSG00000152234, ENSG00000165629, ENSG00000167863, ENSG00000198899, ENSG00000241468, ENSG00000090266, ENSG00000110717, ENSG00000117118, ENSG00000119013, ENSG00000125356, ENSG00000128609, ENSG00000140990, ENSG00000147123, ENSG00000147684, ENSG00000151366, ENSG00000154723, ENSG00000164258, ENSG00000165264, ENSG00000168653, ENSG00000169020, ENSG0000…
125	Downregulated	1.55e-15	36	150	5.5921	Purine nucleoside triphosphate metabolic process	http://amigo.geneontology.org/amigo/term/GO:0009144	ENSG00000101347, ENSG00000110955, ENSG00000116459, ENSG00000124172, ENSG00000152234, ENSG00000165629, ENSG00000167863, ENSG00000198899, ENSG00000241468, ENSG00000090266, ENSG00000110717, ENSG00000117118, ENSG00000119013, ENSG00000125356, ENSG00000128609, ENSG00000140990, ENSG00000147123, ENSG00000147684, ENSG00000151366, ENSG00000154723, ENSG00000164258, ENSG00000165264, ENSG00000168653, ENSG0000…
126	Downregulated	2.8e-15	35	145	5.66142	Purine ribonucleoside triphosphate metabolic process	http://amigo.geneontology.org/amigo/term/GO:0009205	ENSG00000110955, ENSG00000116459, ENSG00000124172, ENSG00000152234, ENSG00000165629, ENSG00000167863, ENSG00000198899, ENSG00000241468, ENSG00000090266, ENSG00000110717, ENSG00000117118, ENSG00000119013, ENSG00000125356, ENSG00000128609, ENSG00000140990, ENSG00000147123, ENSG00000147684, ENSG00000151366, ENSG00000154723, ENSG00000164258, ENSG00000165264, ENSG00000168653, ENSG00000169020, ENSG0000…
127	Downregulated	3.14e-15	44	245	4.48533	Purine ribonucleotide biosynthetic process	http://amigo.geneontology.org/amigo/term/GO:0009152	ENSG00000110955, ENSG00000116459, ENSG00000124172, ENSG00000128050, ENSG00000151726, ENSG00000152234, ENSG00000165629, ENSG00000165704, ENSG00000167863, ENSG00000198899, ENSG00000198931, ENSG00000241468, ENSG00000090266, ENSG00000110717, ENSG00000117118, ENSG00000119013, ENSG00000125356, ENSG00000128609, ENSG00000140990, ENSG00000147123, ENSG00000147684, ENSG00000151366, ENSG00000154723, ENSG0000…
128	Downregulated	5.37e-15	38	173	5.09417	Nucleoside triphosphate metabolic process	http://amigo.geneontology.org/amigo/term/GO:0009141	ENSG00000101347, ENSG00000110955, ENSG00000116459, ENSG00000124172, ENSG00000152234, ENSG00000154027, ENSG00000165629, ENSG00000167863, ENSG00000168393, ENSG00000198899, ENSG00000241468, ENSG00000090266, ENSG00000110717, ENSG00000117118, ENSG00000119013, ENSG00000125356, ENSG00000128609, ENSG00000140990, ENSG00000147123, ENSG00000147684, ENSG00000151366, ENSG00000154723, ENSG00000164258, ENSG0000…
129	Downregulated	7.98e-15	67	532	3.11484	Generation of precursor metabolites and energy	http://amigo.geneontology.org/amigo/term/GO:0006091	ENSG00000062485, ENSG00000091483, ENSG00000102144, ENSG00000110717, ENSG00000110955, ENSG00000111775, ENSG00000112695, ENSG00000117118, ENSG00000124172, ENSG00000127184, ENSG00000128609, ENSG00000131143, ENSG00000146410, ENSG00000156467, ENSG00000160211, ENSG00000163754, ENSG00000164405, ENSG00000165264, ENSG00000172115, ENSG00000173660, ENSG00000178741, ENSG00000197713, ENSG00000198712, ENSG0000…
130	Downregulated	8.54e-15	39	194	4.89308	Electron transport chain	http://amigo.geneontology.org/amigo/term/GO:0022900	ENSG00000110717, ENSG00000111775, ENSG00000117118, ENSG00000127184, ENSG00000128609, ENSG00000131143, ENSG00000156467, ENSG00000164405, ENSG00000165264, ENSG00000172115, ENSG00000173660, ENSG00000178741, ENSG00000198712, ENSG00000112695, ENSG00000131174, ENSG00000164919, ENSG00000189043, ENSG00000198727, ENSG00000134057, ENSG00000015475, ENSG00000023572, ENSG00000092621, ENSG00000116288, ENSG0000…
131	Downregulated	1.67e-14	35	152	5.35181	Ribonucleoside triphosphate metabolic process	http://amigo.geneontology.org/amigo/term/GO:0009199	ENSG00000110955, ENSG00000116459, ENSG00000124172, ENSG00000152234, ENSG00000165629, ENSG00000167863, ENSG00000198899, ENSG00000241468, ENSG00000090266, ENSG00000110717, ENSG00000117118, ENSG00000119013, ENSG00000125356, ENSG00000128609, ENSG00000140990, ENSG00000147123, ENSG00000147684, ENSG00000151366, ENSG00000154723, ENSG00000164258, ENSG00000165264, ENSG00000168653, ENSG00000169020, ENSG0000…
132	Downregulated	1.76e-14	45	265	4.19407	Ribose phosphate biosynthetic process	http://amigo.geneontology.org/amigo/term/GO:0046390	ENSG00000110955, ENSG00000116459, ENSG00000124172, ENSG00000128050, ENSG00000151726, ENSG00000152234, ENSG00000165629, ENSG00000165704, ENSG00000167863, ENSG00000198899, ENSG00000198931, ENSG00000241468, ENSG00000090266, ENSG00000110717, ENSG00000117118, ENSG00000119013, ENSG00000125356, ENSG00000128609, ENSG00000140990, ENSG00000147123, ENSG00000147684, ENSG00000151366, ENSG00000154723, ENSG0000…
133	Downregulated	1.98e-14	44	269	4.26328	Purine nucleotide biosynthetic process	http://amigo.geneontology.org/amigo/term/GO:0006164	ENSG00000110955, ENSG00000116459, ENSG00000124172, ENSG00000128050, ENSG00000151726, ENSG00000152234, ENSG00000165629, ENSG00000165704, ENSG00000167863, ENSG00000198899, ENSG00000198931, ENSG00000241468, ENSG00000090266, ENSG00000110717, ENSG00000117118, ENSG00000119013, ENSG00000125356, ENSG00000128609, ENSG00000140990, ENSG00000147123, ENSG00000147684, ENSG00000151366, ENSG00000154723, ENSG0000…
134	Downregulated	2.42e-14	45	280	4.15451	Purine-containing compound biosynthetic process	http://amigo.geneontology.org/amigo/term/GO:0072522	ENSG00000110955, ENSG00000116459, ENSG00000124172, ENSG00000128050, ENSG00000151726, ENSG00000152234, ENSG00000165629, ENSG00000165704, ENSG00000167863, ENSG00000198899, ENSG00000198931, ENSG00000241468, ENSG00000090266, ENSG00000110717, ENSG00000117118, ENSG00000119013, ENSG00000125356, ENSG00000128609, ENSG00000140990, ENSG00000147123, ENSG00000147684, ENSG00000151366, ENSG00000154723, ENSG0000…
135	Downregulated	2.76e-14	44	258	4.22148	Ribonucleotide biosynthetic process	http://amigo.geneontology.org/amigo/term/GO:0009260	ENSG00000110955, ENSG00000116459, ENSG00000124172, ENSG00000128050, ENSG00000151726, ENSG00000152234, ENSG00000165629, ENSG00000165704, ENSG00000167863, ENSG00000198899, ENSG00000198931, ENSG00000241468, ENSG00000090266, ENSG00000110717, ENSG00000117118, ENSG00000119013, ENSG00000125356, ENSG00000128609, ENSG00000140990, ENSG00000147123, ENSG00000147684, ENSG00000151366, ENSG00000154723, ENSG0000…
136	Downregulated	1.5e-12	47	334	3.60745	Nucleotide biosynthetic process	http://amigo.geneontology.org/amigo/term/GO:0009165	ENSG00000110955, ENSG00000116459, ENSG00000124172, ENSG00000128050, ENSG00000151726, ENSG00000152234, ENSG00000165629, ENSG00000165704, ENSG00000167863, ENSG00000168393, ENSG00000171848, ENSG00000198899, ENSG00000198931, ENSG00000241468, ENSG00000090266, ENSG00000110717, ENSG00000117118, ENSG00000119013, ENSG00000125356, ENSG00000128609, ENSG00000140990, ENSG00000147123, ENSG00000147684, ENSG0000…
137	Downregulated	1.7e-12	47	337	3.59336	Nucleoside phosphate biosynthetic process	http://amigo.geneontology.org/amigo/term/GO:1901293	ENSG00000110955, ENSG00000116459, ENSG00000124172, ENSG00000128050, ENSG00000151726, ENSG00000152234, ENSG00000154027, ENSG00000165629, ENSG00000165704, ENSG00000167863, ENSG00000168393, ENSG00000171848, ENSG00000198899, ENSG00000198931, ENSG00000241468, ENSG00000090266, ENSG00000110717, ENSG00000117118, ENSG00000119013, ENSG00000125356, ENSG00000128609, ENSG00000140990, ENSG00000147123, ENSG0000…
138	Downregulated	3.18e-12	63	509	2.86757	Ribonucleoprotein complex biogenesis	http://amigo.geneontology.org/amigo/term/GO:0022613	ENSG00000007520, ENSG00000083845, ENSG00000089157, ENSG00000100316, ENSG00000105372, ENSG00000108561, ENSG00000117395, ENSG00000122406, ENSG00000125743, ENSG00000136942, ENSG00000138382, ENSG00000139726, ENSG00000142937, ENSG00000145220, ENSG00000147403, ENSG00000147604, ENSG00000148303, ENSG00000151131, ENSG00000152147, ENSG00000156928, ENSG00000161970, ENSG00000168028, ENSG00000171421, ENSG0000…
139	Downregulated	5.39e-11	53	453	3.01551	Purine ribonucleotide metabolic process	http://amigo.geneontology.org/amigo/term/GO:0009150	ENSG00000102144, ENSG00000110955, ENSG00000116459, ENSG00000124172, ENSG00000128050, ENSG00000135318, ENSG00000151726, ENSG00000152234, ENSG00000165629, ENSG00000165704, ENSG00000167863, ENSG00000169567, ENSG00000198899, ENSG00000198931, ENSG00000241468, ENSG00000090266, ENSG00000110717, ENSG00000117118, ENSG00000119013, ENSG00000125356, ENSG00000128609, ENSG00000140990, ENSG00000147123, ENSG0000…
140	Downregulated	7.42e-11	55	482	2.91729	Ribose phosphate metabolic process	http://amigo.geneontology.org/amigo/term/GO:0019693	ENSG00000102144, ENSG00000110955, ENSG00000116459, ENSG00000124172, ENSG00000128050, ENSG00000135318, ENSG00000136104, ENSG00000151726, ENSG00000152234, ENSG00000165629, ENSG00000165704, ENSG00000167863, ENSG00000169567, ENSG00000198899, ENSG00000198931, ENSG00000241468, ENSG00000090266, ENSG00000110717, ENSG00000117118, ENSG00000119013, ENSG00000125356, ENSG00000128609, ENSG00000140990, ENSG0000…
141	Downregulated	8.2e-11	54	481	2.94403	Purine nucleotide metabolic process	http://amigo.geneontology.org/amigo/term/GO:0006163	ENSG00000101347, ENSG00000102144, ENSG00000110955, ENSG00000116459, ENSG00000124172, ENSG00000128050, ENSG00000135318, ENSG00000151726, ENSG00000152234, ENSG00000165629, ENSG00000165704, ENSG00000167863, ENSG00000169567, ENSG00000198899, ENSG00000198931, ENSG00000241468, ENSG00000090266, ENSG00000110717, ENSG00000117118, ENSG00000119013, ENSG00000125356, ENSG00000128609, ENSG00000140990, ENSG0000…
142	Downregulated	8.44e-11	54	472	2.93585	Ribonucleotide metabolic process	http://amigo.geneontology.org/amigo/term/GO:0009259	ENSG00000102144, ENSG00000110955, ENSG00000116459, ENSG00000124172, ENSG00000128050, ENSG00000135318, ENSG00000136104, ENSG00000151726, ENSG00000152234, ENSG00000165629, ENSG00000165704, ENSG00000167863, ENSG00000169567, ENSG00000198899, ENSG00000198931, ENSG00000241468, ENSG00000090266, ENSG00000110717, ENSG00000117118, ENSG00000119013, ENSG00000125356, ENSG00000128609, ENSG00000140990, ENSG0000…
143	Downregulated	8.44e-11	21	76	6.85032	NADH dehydrogenase complex assembly	http://amigo.geneontology.org/amigo/term/GO:0010257	ENSG00000106603, ENSG00000110717, ENSG00000119013, ENSG00000168653, ENSG00000171202, ENSG00000151366, ENSG00000184752, ENSG00000090266, ENSG00000125356, ENSG00000128609, ENSG00000137038, ENSG00000140990, ENSG00000147123, ENSG00000147684, ENSG00000164258, ENSG00000165264, ENSG00000183648, ENSG00000184983, ENSG00000198763, ENSG00000198886, ENSG00000198888
144	Downregulated	8.44e-11	21	76	6.85032	Mitochondrial respiratory chain complex I assembly	http://amigo.geneontology.org/amigo/term/GO:0032981	ENSG00000106603, ENSG00000110717, ENSG00000119013, ENSG00000168653, ENSG00000171202, ENSG00000151366, ENSG00000184752, ENSG00000090266, ENSG00000125356, ENSG00000128609, ENSG00000137038, ENSG00000140990, ENSG00000147123, ENSG00000147684, ENSG00000164258, ENSG00000165264, ENSG00000183648, ENSG00000184983, ENSG00000198763, ENSG00000198886, ENSG00000198888
145	Downregulated	8.44e-11	26	113	5.41363	Mitochondrial respiratory chain complex assembly	http://amigo.geneontology.org/amigo/term/GO:0033108	ENSG00000106603, ENSG00000110717, ENSG00000119013, ENSG00000137288, ENSG00000138495, ENSG00000168653, ENSG00000171202, ENSG00000183978, ENSG00000250317, ENSG00000151366, ENSG00000181924, ENSG00000184752, ENSG00000090266, ENSG00000125356, ENSG00000128609, ENSG00000137038, ENSG00000140990, ENSG00000147123, ENSG00000147684, ENSG00000164258, ENSG00000165264, ENSG00000183648, ENSG00000184983, ENSG0000…
146	Downregulated	1.23e-10	19	66	7.58927	Mitochondrial electron transport NADH to ubiquinone	http://amigo.geneontology.org/amigo/term/GO:0006120	ENSG00000110717, ENSG00000116288, ENSG00000147684, ENSG00000151366, ENSG00000165264, ENSG00000198763, ENSG00000198840, ENSG00000198886, ENSG00000198888, ENSG00000090266, ENSG00000119013, ENSG00000125356, ENSG00000128609, ENSG00000140990, ENSG00000164258, ENSG00000168653, ENSG00000183648, ENSG00000184983, ENSG00000189043
147	Downregulated	1.91e-10	55	505	2.84031	Purine-containing compound metabolic process	http://amigo.geneontology.org/amigo/term/GO:0072521	ENSG00000101347, ENSG00000102144, ENSG00000110955, ENSG00000116459, ENSG00000124172, ENSG00000128050, ENSG00000135318, ENSG00000151726, ENSG00000152234, ENSG00000165629, ENSG00000165704, ENSG00000167863, ENSG00000169567, ENSG00000198899, ENSG00000198931, ENSG00000241468, ENSG00000090266, ENSG00000110717, ENSG00000117118, ENSG00000119013, ENSG00000125356, ENSG00000128609, ENSG00000140990, ENSG0000…
148	Downregulated	6.86e-10	59	578	2.63646	Nucleotide metabolic process	http://amigo.geneontology.org/amigo/term/GO:0009117	ENSG00000101347, ENSG00000102144, ENSG00000110955, ENSG00000116288, ENSG00000116459, ENSG00000124172, ENSG00000128050, ENSG00000135318, ENSG00000136104, ENSG00000151726, ENSG00000152234, ENSG00000154027, ENSG00000165629, ENSG00000165704, ENSG00000167863, ENSG00000168393, ENSG00000169567, ENSG00000171848, ENSG00000198899, ENSG00000198931, ENSG00000241468, ENSG00000090266, ENSG00000110717, ENSG0000…
149	Downregulated	1.08e-09	59	588	2.6067	Nucleoside phosphate metabolic process	http://amigo.geneontology.org/amigo/term/GO:0006753	ENSG00000101347, ENSG00000102144, ENSG00000110955, ENSG00000116288, ENSG00000116459, ENSG00000124172, ENSG00000128050, ENSG00000135318, ENSG00000136104, ENSG00000151726, ENSG00000152234, ENSG00000154027, ENSG00000165629, ENSG00000165704, ENSG00000167863, ENSG00000168393, ENSG00000169567, ENSG00000171848, ENSG00000198899, ENSG00000198931, ENSG00000241468, ENSG00000090266, ENSG00000110717, ENSG0000…
150	Downregulated	1.89e-09	45	327	3.0476	Ribosome biogenesis	http://amigo.geneontology.org/amigo/term/GO:0042254	ENSG00000007520, ENSG00000083845, ENSG00000089157, ENSG00000100316, ENSG00000105372, ENSG00000108561, ENSG00000117395, ENSG00000122406, ENSG00000136942, ENSG00000138382, ENSG00000142937, ENSG00000145220, ENSG00000147403, ENSG00000147604, ENSG00000148303, ENSG00000156928, ENSG00000161970, ENSG00000168028, ENSG00000171421, ENSG00000171858, ENSG00000171863, ENSG00000176731, ENSG00000177954, ENSG0000…
151	Downregulated	1.02e-08	35	248	3.45976	Ribonucleoprotein complex subunit organization	http://amigo.geneontology.org/amigo/term/GO:0071826	ENSG00000083845, ENSG00000089157, ENSG00000100316, ENSG00000105372, ENSG00000122406, ENSG00000125743, ENSG00000139726, ENSG00000147403, ENSG00000151131, ENSG00000152147, ENSG00000168028, ENSG00000172809, ENSG00000177954, ENSG00000182004, ENSG00000197498, ENSG00000232119, ENSG00000242372, ENSG00000242485, ENSG00000084623, ENSG00000102241, ENSG00000115128, ENSG00000139343, ENSG00000143977, ENSG0000…
152	Downregulated	1.86e-08	62	671	2.36547	Organophosphate biosynthetic process	http://amigo.geneontology.org/amigo/term/GO:0090407	ENSG00000067064, ENSG00000087111, ENSG00000103043, ENSG00000110955, ENSG00000116459, ENSG00000116906, ENSG00000124172, ENSG00000128050, ENSG00000142892, ENSG00000151726, ENSG00000152234, ENSG00000154027, ENSG00000165629, ENSG00000165704, ENSG00000167863, ENSG00000168393, ENSG00000171848, ENSG00000174227, ENSG00000198899, ENSG00000198931, ENSG00000241468, ENSG00000241973, ENSG00000276293, ENSG0000…
153	Downregulated	2.87e-08	61	660	2.35951	Nucleobase-containing small molecule metabolic process	http://amigo.geneontology.org/amigo/term/GO:0055086	ENSG00000101347, ENSG00000102144, ENSG00000110955, ENSG00000116288, ENSG00000116459, ENSG00000124172, ENSG00000128050, ENSG00000135318, ENSG00000136104, ENSG00000151726, ENSG00000152234, ENSG00000154027, ENSG00000165629, ENSG00000165704, ENSG00000167863, ENSG00000168393, ENSG00000169567, ENSG00000171848, ENSG00000198899, ENSG00000198931, ENSG00000241468, ENSG00000090266, ENSG00000110717, ENSG0000…
154	Downregulated	5.38e-08	33	240	3.39941	Ribonucleoprotein complex assembly	http://amigo.geneontology.org/amigo/term/GO:0022618	ENSG00000083845, ENSG00000089157, ENSG00000100316, ENSG00000105372, ENSG00000122406, ENSG00000125743, ENSG00000139726, ENSG00000147403, ENSG00000151131, ENSG00000152147, ENSG00000168028, ENSG00000172809, ENSG00000177954, ENSG00000182004, ENSG00000197498, ENSG00000232119, ENSG00000242372, ENSG00000242485, ENSG00000084623, ENSG00000102241, ENSG00000115128, ENSG00000139343, ENSG00000143977, ENSG0000…
155	Downregulated	7.31e-08	19	79	5.46874	Ribosomal large subunit biogenesis	http://amigo.geneontology.org/amigo/term/GO:0042273	ENSG00000089157, ENSG00000100316, ENSG00000117395, ENSG00000122406, ENSG00000136942, ENSG00000147403, ENSG00000147604, ENSG00000148303, ENSG00000161970, ENSG00000182899, ENSG00000188846, ENSG00000197498, ENSG00000198042, ENSG00000242372, ENSG00000242485, ENSG00000114391, ENSG00000172809, ENSG00000142676, ENSG00000156928
156	Downregulated	2.29e-07	63	701	2.20189	Carbohydrate derivative biosynthetic process	http://amigo.geneontology.org/amigo/term/GO:1901137	ENSG00000085998, ENSG00000087111, ENSG00000110955, ENSG00000116459, ENSG00000118705, ENSG00000124172, ENSG00000128050, ENSG00000136720, ENSG00000142892, ENSG00000143653, ENSG00000151726, ENSG00000152234, ENSG00000153989, ENSG00000165629, ENSG00000165704, ENSG00000167863, ENSG00000168393, ENSG00000171848, ENSG00000172339, ENSG00000173852, ENSG00000174227, ENSG00000198899, ENSG00000198931, ENSG0000…
157	Downregulated	3.26e-07	80	1083	1.96214	Organophosphate metabolic process	http://amigo.geneontology.org/amigo/term/GO:0019637	ENSG00000067064, ENSG00000087053, ENSG00000087111, ENSG00000101347, ENSG00000102144, ENSG00000103043, ENSG00000110955, ENSG00000116288, ENSG00000116459, ENSG00000116906, ENSG00000124172, ENSG00000128050, ENSG00000135318, ENSG00000136104, ENSG00000142892, ENSG00000151176, ENSG00000151726, ENSG00000152234, ENSG00000154027, ENSG00000160211, ENSG00000165629, ENSG00000165704, ENSG00000167863, ENSG0000…
158	Downregulated	6.07e-07	16	63	5.79921	Ribosome assembly	http://amigo.geneontology.org/amigo/term/GO:0042255	ENSG00000083845, ENSG00000089157, ENSG00000100316, ENSG00000105372, ENSG00000108561, ENSG00000122406, ENSG00000147403, ENSG00000168028, ENSG00000177954, ENSG00000197498, ENSG00000242485, ENSG00000079246, ENSG00000114391, ENSG00000172809, ENSG00000242372, ENSG00000142676
159	Downregulated	6.7e-07	10	24	10.3012	Mitochondrial electron transport cytochrome c to oxygen	http://amigo.geneontology.org/amigo/term/GO:0006123	ENSG00000111775, ENSG00000127184, ENSG00000131143, ENSG00000172115, ENSG00000178741, ENSG00000112695, ENSG00000131174, ENSG00000164919, ENSG00000189043, ENSG00000198712
160	Downregulated	2.71e-06	83	1151	1.84393	Carbohydrate derivative metabolic process	http://amigo.geneontology.org/amigo/term/GO:1901135	ENSG00000049860, ENSG00000085998, ENSG00000087111, ENSG00000101347, ENSG00000102144, ENSG00000102393, ENSG00000110955, ENSG00000116459, ENSG00000118705, ENSG00000124172, ENSG00000128050, ENSG00000134109, ENSG00000135318, ENSG00000136104, ENSG00000136720, ENSG00000142892, ENSG00000143653, ENSG00000151726, ENSG00000152234, ENSG00000153989, ENSG00000160211, ENSG00000165629, ENSG00000165704, ENSG0000…
161	Downregulated	1.23e-05	111	1859	1.61887	Protein-containing complex assembly	http://amigo.geneontology.org/amigo/term/GO:0065003	ENSG00000049245, ENSG00000083845, ENSG00000089157, ENSG00000100316, ENSG00000105372, ENSG00000106603, ENSG00000108384, ENSG00000110717, ENSG00000112695, ENSG00000117533, ENSG00000119013, ENSG00000122406, ENSG00000125743, ENSG00000137288, ENSG00000138495, ENSG00000139726, ENSG00000147403, ENSG00000151131, ENSG00000152147, ENSG00000159259, ENSG00000168028, ENSG00000168653, ENSG00000171202, ENSG0000…
162	Downregulated	1.39e-05	194	3630	1.38984	Cellular component biogenesis	http://amigo.geneontology.org/amigo/term/GO:0044085	ENSG00000007520, ENSG00000049245, ENSG00000070761, ENSG00000083845, ENSG00000088986, ENSG00000089157, ENSG00000096872, ENSG00000100316, ENSG00000102024, ENSG00000105372, ENSG00000106603, ENSG00000106683, ENSG00000108384, ENSG00000108561, ENSG00000110717, ENSG00000111875, ENSG00000112695, ENSG00000113621, ENSG00000117395, ENSG00000117533, ENSG00000119013, ENSG00000119185, ENSG00000122406, ENSG0000…
163	Downregulated	1.63e-05	34	288	2.65123	RRNA metabolic process	http://amigo.geneontology.org/amigo/term/GO:0016072	ENSG00000007520, ENSG00000070814, ENSG00000117395, ENSG00000136942, ENSG00000138382, ENSG00000142937, ENSG00000145220, ENSG00000147604, ENSG00000148303, ENSG00000171858, ENSG00000171863, ENSG00000177971, ENSG00000197498, ENSG00000198042, ENSG00000242372, ENSG00000155115, ENSG00000102309, ENSG00000137154, ENSG00000152464, ENSG00000198000, ENSG00000105372, ENSG00000118181, ENSG00000122406, ENSG0000…
164	Downregulated	2.76e-05	21	161	3.57408	Proton transmembrane transport	http://amigo.geneontology.org/amigo/term/GO:1902600	ENSG00000198886, ENSG00000187446, ENSG00000075415, ENSG00000110955, ENSG00000111775, ENSG00000116288, ENSG00000116459, ENSG00000131143, ENSG00000131174, ENSG00000152234, ENSG00000154723, ENSG00000167863, ENSG00000169020, ENSG00000173660, ENSG00000178741, ENSG00000198712, ENSG00000198727, ENSG00000198899, ENSG00000138495, ENSG00000189043, ENSG00000241468
165	Downregulated	5.3e-05	51	578	2.06664	Mitochondrion organization	http://amigo.geneontology.org/amigo/term/GO:0007005	ENSG00000198258, ENSG00000015475, ENSG00000106603, ENSG00000110717, ENSG00000112695, ENSG00000119013, ENSG00000119705, ENSG00000137288, ENSG00000138495, ENSG00000144848, ENSG00000146410, ENSG00000168653, ENSG00000171202, ENSG00000173726, ENSG00000183978, ENSG00000204152, ENSG00000205981, ENSG00000250317, ENSG00000250479, ENSG00000126953, ENSG00000150779, ENSG00000196683, ENSG00000080824, ENSG0000…
166	Downregulated	7.82e-05	78	1082	1.73679	RNA processing	http://amigo.geneontology.org/amigo/term/GO:0006396	ENSG00000006744, ENSG00000007520, ENSG00000087302, ENSG00000096746, ENSG00000106355, ENSG00000108561, ENSG00000111196, ENSG00000115128, ENSG00000117395, ENSG00000123136, ENSG00000124942, ENSG00000125743, ENSG00000127054, ENSG00000134014, ENSG00000136270, ENSG00000136942, ENSG00000138382, ENSG00000139343, ENSG00000142937, ENSG00000143977, ENSG00000145220, ENSG00000145833, ENSG00000147604, ENSG0000…
167	Downregulated	8.25e-05	9	29	7.65874	Ribosomal large subunit assembly	http://amigo.geneontology.org/amigo/term/GO:0000027	ENSG00000089157, ENSG00000100316, ENSG00000122406, ENSG00000147403, ENSG00000197498, ENSG00000242485, ENSG00000114391, ENSG00000172809, ENSG00000142676
168	Downregulated	0.00015	117	2069	1.51553	Protein-containing complex organization	http://amigo.geneontology.org/amigo/term/GO:0043933	ENSG00000049245, ENSG00000083845, ENSG00000089157, ENSG00000100316, ENSG00000105372, ENSG00000106603, ENSG00000108384, ENSG00000109971, ENSG00000110717, ENSG00000112695, ENSG00000117533, ENSG00000119013, ENSG00000120705, ENSG00000122406, ENSG00000125743, ENSG00000137288, ENSG00000138495, ENSG00000139726, ENSG00000147403, ENSG00000151131, ENSG00000152147, ENSG00000159259, ENSG00000165280, ENSG0000…
169	Downregulated	0.000174	29	248	2.60366	RRNA processing	http://amigo.geneontology.org/amigo/term/GO:0006364	ENSG00000007520, ENSG00000117395, ENSG00000136942, ENSG00000138382, ENSG00000142937, ENSG00000145220, ENSG00000147604, ENSG00000148303, ENSG00000171858, ENSG00000171863, ENSG00000177971, ENSG00000197498, ENSG00000198042, ENSG00000242372, ENSG00000102309, ENSG00000137154, ENSG00000152464, ENSG00000198000, ENSG00000105372, ENSG00000118181, ENSG00000122406, ENSG00000131469, ENSG00000138326, ENSG0000…
170	Downregulated	0.000428	23	176	2.84914	Mitochondrial gene expression	http://amigo.geneontology.org/amigo/term/GO:0140053	ENSG00000006744, ENSG00000136270, ENSG00000167862, ENSG00000178952, ENSG00000061794, ENSG00000111639, ENSG00000112110, ENSG00000116898, ENSG00000137547, ENSG00000171421, ENSG00000172586, ENSG00000172590, ENSG00000173141, ENSG00000174547, ENSG00000179271, ENSG00000181610, ENSG00000242485, ENSG00000243927, ENSG00000137288, ENSG00000156928, ENSG00000250479, ENSG00000183978, ENSG00000108561
171	Downregulated	0.000458	20	143	3.10672	Mitochondrial translation	http://amigo.geneontology.org/amigo/term/GO:0032543	ENSG00000167862, ENSG00000178952, ENSG00000061794, ENSG00000111639, ENSG00000112110, ENSG00000116898, ENSG00000137547, ENSG00000171421, ENSG00000172586, ENSG00000172590, ENSG00000173141, ENSG00000174547, ENSG00000179271, ENSG00000181610, ENSG00000242485, ENSG00000243927, ENSG00000137288, ENSG00000156928, ENSG00000183978, ENSG00000108561
172	Downregulated	0.000878	8	23	6.80777	Negative regulation of ubiquitin-protein transferase activity	http://amigo.geneontology.org/amigo/term/GO:0051444	ENSG00000106683, ENSG00000116288, ENSG00000122406, ENSG00000125691, ENSG00000171863, ENSG00000008988, ENSG00000145592, ENSG00000142676
173	Downregulated	0.00112	33	346	2.21954	Protein targeting	http://amigo.geneontology.org/amigo/term/GO:0006605	ENSG00000198258, ENSG00000008952, ENSG00000065000, ENSG00000109971, ENSG00000114902, ENSG00000143742, ENSG00000144867, ENSG00000170540, ENSG00000173726, ENSG00000182934, ENSG00000196531, ENSG00000204152, ENSG00000205981, ENSG00000126953, ENSG00000150779, ENSG00000196683, ENSG00000080824, ENSG00000119185, ENSG00000170606, ENSG00000204463, ENSG00000015475, ENSG00000114850, ENSG00000134308, ENSG0000…
174	Downregulated	0.00147	14	87	3.70287	Ribosomal small subunit biogenesis	http://amigo.geneontology.org/amigo/term/GO:0042274	ENSG00000007520, ENSG00000083845, ENSG00000105372, ENSG00000142937, ENSG00000168028, ENSG00000171858, ENSG00000171863, ENSG00000177954, ENSG00000177971, ENSG00000079246, ENSG00000137154, ENSG00000172809, ENSG00000118181, ENSG00000138326
175	Downregulated	0.00168	6	13	9.03339	Negative regulation of ubiquitin protein ligase activity	http://amigo.geneontology.org/amigo/term/GO:1904667	ENSG00000122406, ENSG00000125691, ENSG00000171863, ENSG00000008988, ENSG00000145592, ENSG00000142676
176	Downregulated	0.00379	27	294	2.28768	Establishment of protein localization to membrane	http://amigo.geneontology.org/amigo/term/GO:0090150	ENSG00000008952, ENSG00000117475, ENSG00000143742, ENSG00000170540, ENSG00000196531, ENSG00000126953, ENSG00000144867, ENSG00000150779, ENSG00000173726, ENSG00000182934, ENSG00000196683, ENSG00000015475, ENSG00000080824, ENSG00000119185, ENSG00000134153, ENSG00000170606, ENSG00000204463, ENSG00000049245, ENSG00000114850, ENSG00000160014, ENSG00000183648, ENSG00000105185, ENSG00000203879, ENSG0000…
177	Downregulated	0.00438	12	86	3.78819	Negative regulation of cellular protein catabolic process	http://amigo.geneontology.org/amigo/term/GO:1903363	ENSG00000116288, ENSG00000122406, ENSG00000125691, ENSG00000147677, ENSG00000148218, ENSG00000171863, ENSG00000182718, ENSG00000142676, ENSG00000204463, ENSG00000104341, ENSG00000288722, ENSG00000166963
178	Downregulated	0.0054	8	31	5.39927	Cotranslational protein targeting to membrane	http://amigo.geneontology.org/amigo/term/GO:0006613	ENSG00000143742, ENSG00000170540, ENSG00000144867, ENSG00000182934, ENSG00000114850, ENSG00000183648, ENSG00000008952, ENSG00000163479
179	Downregulated	0.00632	11	58	3.91447	Regulation of ubiquitin-protein transferase activity	http://amigo.geneontology.org/amigo/term/GO:0051438	ENSG00000106683, ENSG00000116288, ENSG00000122406, ENSG00000125691, ENSG00000140988, ENSG00000166851, ENSG00000171863, ENSG00000008988, ENSG00000145592, ENSG00000142676, ENSG00000169018
180	Downregulated	0.00644	6	17	7.33963	Ribosomal small subunit assembly	http://amigo.geneontology.org/amigo/term/GO:0000028	ENSG00000083845, ENSG00000105372, ENSG00000168028, ENSG00000177954, ENSG00000079246, ENSG00000172809
181	Downregulated	0.00787	12	107	3.55861	Cellular oxidant detoxification	http://amigo.geneontology.org/amigo/term/GO:0098869	ENSG00000142168, ENSG00000167815, ENSG00000181019, ENSG00000008394, ENSG00000116288, ENSG00000129235, ENSG00000136810, ENSG00000164294, ENSG00000164938, ENSG00000165672, ENSG00000183291, ENSG00000223609
182	Downregulated	0.00931	165	3365	1.29229	Cellular component assembly	http://amigo.geneontology.org/amigo/term/GO:0022607	ENSG00000049245, ENSG00000070761, ENSG00000083845, ENSG00000088986, ENSG00000089157, ENSG00000096872, ENSG00000100316, ENSG00000102024, ENSG00000105372, ENSG00000106603, ENSG00000106683, ENSG00000108384, ENSG00000108561, ENSG00000110717, ENSG00000111875, ENSG00000112695, ENSG00000113621, ENSG00000117533, ENSG00000119013, ENSG00000119185, ENSG00000122406, ENSG00000125743, ENSG00000137288, ENSG0000…
183	Downregulated	0.00931	3	3	19.5723	Positive regulation of plasma membrane repair	http://amigo.geneontology.org/amigo/term/GO:1905686	ENSG00000124942, ENSG00000182718, ENSG00000197747
184	Downregulated	0.00971	7	24	5.7086	U2-type prespliceosome assembly	http://amigo.geneontology.org/amigo/term/GO:1903241	ENSG00000102241, ENSG00000115128, ENSG00000125743, ENSG00000139343, ENSG00000143977, ENSG00000145833, ENSG00000182004
185	Downregulated	0.0113	13	122	3.22076	Cellular detoxification	http://amigo.geneontology.org/amigo/term/GO:1990748	ENSG00000142168, ENSG00000167815, ENSG00000116288, ENSG00000181019, ENSG00000008394, ENSG00000129235, ENSG00000136810, ENSG00000139684, ENSG00000164294, ENSG00000164938, ENSG00000165672, ENSG00000183291, ENSG00000223609
186	Downregulated	0.012	9	51	4.29637	Protein targeting to ER	http://amigo.geneontology.org/amigo/term/GO:0045047	ENSG00000008952, ENSG00000114902, ENSG00000143742, ENSG00000144867, ENSG00000182934, ENSG00000204463, ENSG00000114850, ENSG00000183648, ENSG00000134109
187	Downregulated	0.0122	17	176	2.6833	Aging	http://amigo.geneontology.org/amigo/term/GO:0007568	ENSG00000012061, ENSG00000023572, ENSG00000044115, ENSG00000087245, ENSG00000106268, ENSG00000109846, ENSG00000109861, ENSG00000117009, ENSG00000118705, ENSG00000142168, ENSG00000148926, ENSG00000152234, ENSG00000163513, ENSG00000181019, ENSG00000184216, ENSG00000198886, ENSG00000198899
188	Downregulated	0.0123	7	26	5.48025	Regulation of ubiquitin protein ligase activity	http://amigo.geneontology.org/amigo/term/GO:1904666	ENSG00000122406, ENSG00000125691, ENSG00000166851, ENSG00000171863, ENSG00000008988, ENSG00000145592, ENSG00000142676
189	Downregulated	0.0128	5	13	8.15514	Outer mitochondrial membrane organization	http://amigo.geneontology.org/amigo/term/GO:0007008	ENSG00000173726, ENSG00000196683, ENSG00000080824, ENSG00000170606, ENSG00000105185
190	Downregulated	0.0128	5	13	8.15514	Protein insertion into mitochondrial outer membrane	http://amigo.geneontology.org/amigo/term/GO:0045040	ENSG00000173726, ENSG00000196683, ENSG00000080824, ENSG00000170606, ENSG00000105185
191	Downregulated	0.0136	16	140	2.74699	Translational initiation	http://amigo.geneontology.org/amigo/term/GO:0006413	ENSG00000084623, ENSG00000119718, ENSG00000139726, ENSG00000149100, ENSG00000187840, ENSG00000232119, ENSG00000083845, ENSG00000147677, ENSG00000142541, ENSG00000198492, ENSG00000121022, ENSG00000242372, ENSG00000128272, ENSG00000151465, ENSG00000145425, ENSG00000198793
192	Downregulated	0.0154	8	41	4.60526	Establishment of protein localization to mitochondrial membrane	http://amigo.geneontology.org/amigo/term/GO:0090151	ENSG00000126953, ENSG00000150779, ENSG00000173726, ENSG00000196683, ENSG00000080824, ENSG00000170606, ENSG00000160014, ENSG00000105185
193	Downregulated	0.0162	24	388	2.18482	Negative regulation of proteolysis	http://amigo.geneontology.org/amigo/term/GO:0045861	ENSG00000197632, ENSG00000101439, ENSG00000116288, ENSG00000122406, ENSG00000125691, ENSG00000134248, ENSG00000143369, ENSG00000147677, ENSG00000148218, ENSG00000170540, ENSG00000171863, ENSG00000204397, ENSG00000079257, ENSG00000109846, ENSG00000142192, ENSG00000142676, ENSG00000165672, ENSG00000170348, ENSG00000182718, ENSG00000204463, ENSG00000026508, ENSG00000126226, ENSG00000288722, ENSG0000…
194	Downregulated	0.0184	24	275	2.16468	Regulation of cellular protein catabolic process	http://amigo.geneontology.org/amigo/term/GO:1903362	ENSG00000100911, ENSG00000167196, ENSG00000087191, ENSG00000161057, ENSG00000165916, ENSG00000101843, ENSG00000116030, ENSG00000116288, ENSG00000122406, ENSG00000125691, ENSG00000147677, ENSG00000148218, ENSG00000165280, ENSG00000171863, ENSG00000182718, ENSG00000204628, ENSG00000109861, ENSG00000142676, ENSG00000204463, ENSG00000104341, ENSG00000166851, ENSG00000288722, ENSG00000103363, ENSG0000…
195	Downregulated	0.0188	5	13	7.52782	Mitochondrial electron transport ubiquinol to cytochrome c	http://amigo.geneontology.org/amigo/term/GO:0006122	ENSG00000156467, ENSG00000164405, ENSG00000172115, ENSG00000173660, ENSG00000198727
196	Downregulated	0.0188	13	130	3.02905	Cellular response to toxic substance	http://amigo.geneontology.org/amigo/term/GO:0097237	ENSG00000142168, ENSG00000167815, ENSG00000116288, ENSG00000181019, ENSG00000008394, ENSG00000129235, ENSG00000136810, ENSG00000139684, ENSG00000164294, ENSG00000164938, ENSG00000165672, ENSG00000183291, ENSG00000223609
197	Downregulated	0.0188	9	55	4.00343	Establishment of protein localization to endoplasmic reticulum	http://amigo.geneontology.org/amigo/term/GO:0072599	ENSG00000008952, ENSG00000114902, ENSG00000143742, ENSG00000144867, ENSG00000182934, ENSG00000204463, ENSG00000114850, ENSG00000183648, ENSG00000134109
198	Downregulated	0.0207	13	107	2.99342	Negative regulation of protein modification by small protein conjugation or removal	http://amigo.geneontology.org/amigo/term/GO:1903321	ENSG00000172428, ENSG00000086061, ENSG00000106683, ENSG00000116288, ENSG00000122406, ENSG00000125691, ENSG00000142676, ENSG00000171863, ENSG00000008988, ENSG00000145592, ENSG00000114316, ENSG00000196262, ENSG00000187446
199	Downregulated	0.0225	12	94	3.13157	Negative regulation of protein ubiquitination	http://amigo.geneontology.org/amigo/term/GO:0031397	ENSG00000086061, ENSG00000106683, ENSG00000116288, ENSG00000122406, ENSG00000125691, ENSG00000171863, ENSG00000008988, ENSG00000145592, ENSG00000114316, ENSG00000142676, ENSG00000196262, ENSG00000187446
200	Downregulated	0.023	4	8	9.78617	7-methylguanosine cap hypermethylation	http://amigo.geneontology.org/amigo/term/GO:0036261	ENSG00000125743, ENSG00000139343, ENSG00000143977, ENSG00000182004

## Sheet: MA100 KEGG
	group	FDR	nGenes	Pathway size	Fold enriched	Pathway	URL	Genes
1	Downregulated	3.09e-37	60	134	7.42502	Ribosome	http://www.genome.jp/kegg-bin/show_pathway?hsa03010	ENSG00000136942, ENSG00000163584, ENSG00000142541, ENSG00000130255, ENSG00000112110, ENSG00000137547, ENSG00000168028, ENSG00000242485, ENSG00000100316, ENSG00000174444, ENSG00000122406, ENSG00000147604, ENSG00000161016, ENSG00000163682, ENSG00000147403, ENSG00000142676, ENSG00000197958, ENSG00000167526, ENSG00000174748, ENSG00000108298, ENSG00000122026, ENSG00000116251, ENSG00000114391, ENSG0000…
2	Downregulated	9.22e-24	64	266	4.36334	Parkinson disease	http://www.genome.jp/kegg-bin/show_pathway?hsa05012	ENSG00000188229, ENSG00000167863, ENSG00000116288, ENSG00000131143, ENSG00000111775, ENSG00000164919, ENSG00000112695, ENSG00000131174, ENSG00000127184, ENSG00000164405, ENSG00000087460, ENSG00000170759, ENSG00000198899, ENSG00000198712, ENSG00000198727, ENSG00000198888, ENSG00000198763, ENSG00000198840, ENSG00000198886, ENSG00000128272, ENSG00000125356, ENSG00000189043, ENSG00000128609, ENSG0000…
3	Downregulated	1.56e-22	54	232	4.87865	Coronavirus disease-COVID-19	http://www.genome.jp/kegg-bin/show_pathway?hsa05171	ENSG00000136942, ENSG00000163584, ENSG00000142541, ENSG00000130255, ENSG00000184216, ENSG00000168028, ENSG00000100316, ENSG00000174444, ENSG00000122406, ENSG00000147604, ENSG00000161016, ENSG00000163682, ENSG00000147403, ENSG00000142676, ENSG00000197958, ENSG00000167526, ENSG00000174748, ENSG00000108298, ENSG00000122026, ENSG00000116251, ENSG00000114391, ENSG00000161970, ENSG00000131469, ENSG0000…
4	Downregulated	2.61e-21	44	134	5.68383	Oxidative phosphorylation	http://www.genome.jp/kegg-bin/show_pathway?hsa00190	ENSG00000138495, ENSG00000167863, ENSG00000131143, ENSG00000111775, ENSG00000164919, ENSG00000112695, ENSG00000131174, ENSG00000127184, ENSG00000164405, ENSG00000198899, ENSG00000198712, ENSG00000198727, ENSG00000198888, ENSG00000198763, ENSG00000198840, ENSG00000198886, ENSG00000125356, ENSG00000189043, ENSG00000128609, ENSG00000183648, ENSG00000090266, ENSG00000119013, ENSG00000165264, ENSG0000…
5	Downregulated	1.42e-19	58	273	3.99124	Prion disease	http://www.genome.jp/kegg-bin/show_pathway?hsa05020	ENSG00000188229, ENSG00000167863, ENSG00000131143, ENSG00000111775, ENSG00000164919, ENSG00000112695, ENSG00000131174, ENSG00000127184, ENSG00000164405, ENSG00000109971, ENSG00000170759, ENSG00000198899, ENSG00000198712, ENSG00000198727, ENSG00000198888, ENSG00000198763, ENSG00000198840, ENSG00000198886, ENSG00000128272, ENSG00000125356, ENSG00000189043, ENSG00000128609, ENSG00000183648, ENSG0000…
6	Downregulated	1.61e-18	62	306	3.59461	Huntington disease	http://www.genome.jp/kegg-bin/show_pathway?hsa05016	ENSG00000188229, ENSG00000167863, ENSG00000137100, ENSG00000131143, ENSG00000111775, ENSG00000164919, ENSG00000112695, ENSG00000131174, ENSG00000127184, ENSG00000100393, ENSG00000198793, ENSG00000164405, ENSG00000170759, ENSG00000198899, ENSG00000198712, ENSG00000198727, ENSG00000198888, ENSG00000198763, ENSG00000198840, ENSG00000198886, ENSG00000125356, ENSG00000189043, ENSG00000128609, ENSG0000…
7	Downregulated	4.18e-17	66	364	3.21833	Amyotrophic lateral sclerosis	http://www.genome.jp/kegg-bin/show_pathway?hsa05014	ENSG00000188229, ENSG00000167863, ENSG00000137100, ENSG00000131143, ENSG00000111775, ENSG00000164919, ENSG00000112695, ENSG00000131174, ENSG00000127184, ENSG00000198793, ENSG00000164405, ENSG00000170759, ENSG00000198899, ENSG00000198712, ENSG00000198727, ENSG00000198888, ENSG00000198763, ENSG00000198840, ENSG00000198886, ENSG00000128272, ENSG00000125356, ENSG00000189043, ENSG00000128609, ENSG0000…
8	Downregulated	6e-17	52	232	3.86751	Thermogenesis	http://www.genome.jp/kegg-bin/show_pathway?hsa04714	ENSG00000138495, ENSG00000167863, ENSG00000131143, ENSG00000111775, ENSG00000164919, ENSG00000112695, ENSG00000131174, ENSG00000127184, ENSG00000151726, ENSG00000198793, ENSG00000164405, ENSG00000087460, ENSG00000183978, ENSG00000168275, ENSG00000198899, ENSG00000198712, ENSG00000198727, ENSG00000198888, ENSG00000198763, ENSG00000198840, ENSG00000198886, ENSG00000125356, ENSG00000189043, ENSG0000…
9	Downregulated	2.2e-15	46	203	3.96146	Diabetic cardiomyopathy	http://www.genome.jp/kegg-bin/show_pathway?hsa05415	ENSG00000167863, ENSG00000131143, ENSG00000111775, ENSG00000164919, ENSG00000112695, ENSG00000131174, ENSG00000127184, ENSG00000198793, ENSG00000160211, ENSG00000143158, ENSG00000164405, ENSG00000087245, ENSG00000198899, ENSG00000198712, ENSG00000198727, ENSG00000198888, ENSG00000198763, ENSG00000198840, ENSG00000198886, ENSG00000125356, ENSG00000189043, ENSG00000128609, ENSG00000183648, ENSG0000…
10	Downregulated	3.4e-15	63	384	3.05183	Alzheimer disease	http://www.genome.jp/kegg-bin/show_pathway?hsa05010	ENSG00000188229, ENSG00000167863, ENSG00000131143, ENSG00000111775, ENSG00000164919, ENSG00000112695, ENSG00000131174, ENSG00000127184, ENSG00000107984, ENSG00000198793, ENSG00000164405, ENSG00000142192, ENSG00000170759, ENSG00000198899, ENSG00000198712, ENSG00000198727, ENSG00000198888, ENSG00000198763, ENSG00000198840, ENSG00000198886, ENSG00000128272, ENSG00000125356, ENSG00000189043, ENSG0000…
11	Downregulated	9.4e-15	71	476	2.75149	Pathways of neurodegeneration-multiple diseases	http://www.genome.jp/kegg-bin/show_pathway?hsa05022	ENSG00000188229, ENSG00000167863, ENSG00000137100, ENSG00000116288, ENSG00000131143, ENSG00000111775, ENSG00000164919, ENSG00000112695, ENSG00000131174, ENSG00000127184, ENSG00000107984, ENSG00000198793, ENSG00000164405, ENSG00000142192, ENSG00000170759, ENSG00000198899, ENSG00000198712, ENSG00000198727, ENSG00000198888, ENSG00000198763, ENSG00000198840, ENSG00000198886, ENSG00000128272, ENSG0000…
12	Downregulated	8.77e-14	46	223	3.60324	Chemical carcinogenesis-reactive oxygen species	http://www.genome.jp/kegg-bin/show_pathway?hsa05208	ENSG00000167863, ENSG00000145217, ENSG00000131143, ENSG00000111775, ENSG00000164919, ENSG00000112695, ENSG00000131174, ENSG00000127184, ENSG00000181019, ENSG00000164405, ENSG00000008394, ENSG00000198899, ENSG00000198712, ENSG00000198727, ENSG00000198888, ENSG00000198763, ENSG00000198840, ENSG00000198886, ENSG00000125356, ENSG00000189043, ENSG00000128609, ENSG00000183648, ENSG00000090266, ENSG0000…
13	Downregulated	1.73e-09	32	155	3.59726	Non-alcoholic fatty liver disease	http://www.genome.jp/kegg-bin/show_pathway?hsa04932	ENSG00000131143, ENSG00000111775, ENSG00000164919, ENSG00000112695, ENSG00000131174, ENSG00000127184, ENSG00000164405, ENSG00000198712, ENSG00000198727, ENSG00000128272, ENSG00000125356, ENSG00000189043, ENSG00000128609, ENSG00000183648, ENSG00000090266, ENSG00000119013, ENSG00000165264, ENSG00000147684, ENSG00000140990, ENSG00000151366, ENSG00000164258, ENSG00000168653, ENSG00000110717, ENSG0000…
14	Downregulated	0.000155	20	148	2.97501	Retrograde endocannabinoid signaling	http://www.genome.jp/kegg-bin/show_pathway?hsa04723	ENSG00000127920, ENSG00000198888, ENSG00000198763, ENSG00000198840, ENSG00000198886, ENSG00000125356, ENSG00000189043, ENSG00000128609, ENSG00000183648, ENSG00000090266, ENSG00000119013, ENSG00000165264, ENSG00000147684, ENSG00000140990, ENSG00000151366, ENSG00000164258, ENSG00000168653, ENSG00000110717, ENSG00000147123, ENSG00000184752
15	Downregulated	0.00086	13	87	3.54522	Cardiac muscle contraction	http://www.genome.jp/kegg-bin/show_pathway?hsa04260	ENSG00000131143, ENSG00000111775, ENSG00000164919, ENSG00000112695, ENSG00000131174, ENSG00000127184, ENSG00000164405, ENSG00000198712, ENSG00000198727, ENSG00000069849, ENSG00000198467, ENSG00000156467, ENSG00000173660
16	Downregulated	0.000983	10	46	4.33126	Proteasome	http://www.genome.jp/kegg-bin/show_pathway?hsa03050	ENSG00000129084, ENSG00000100567, ENSG00000041357, ENSG00000143106, ENSG00000136930, ENSG00000161057, ENSG00000165916, ENSG00000087191, ENSG00000173692, ENSG00000099341
17	Downregulated	0.0356	6	23	4.20751	Protein export	http://www.genome.jp/kegg-bin/show_pathway?hsa03060	ENSG00000114902, ENSG00000144867, ENSG00000143742, ENSG00000182934, ENSG00000008952, ENSG00000166562
18	Downregulated	0.0833	16	131	2.01385	Spliceosome	http://www.genome.jp/kegg-bin/show_pathway?hsa03040	ENSG00000141759, ENSG00000113649, ENSG00000108654, ENSG00000106355, ENSG00000170860, ENSG00000109971, ENSG00000150316, ENSG00000115128, ENSG00000111196, ENSG00000125676, ENSG00000161547, ENSG00000125743, ENSG00000182004, ENSG00000139343, ENSG00000143977, ENSG00000145833

## Sheet: MB100 KEGG
	group	FDR	nGenes	Pathway size	Fold enriched	Pathway	URL	Genes
1	Downregulated	0.0194	1	61	90.5667	Arachidonic acid metabolism	http://www.genome.jp/kegg-bin/show_pathway?hsa00590	ENSG00000159228
2	Downregulated	0.0194	1	26	150.944	Folate biosynthesis	http://www.genome.jp/kegg-bin/show_pathway?hsa00790	ENSG00000159228
3	Downregulated	0.0194	1	75	82.3333	Metabolism of xenobiotics by cytochrome P450	http://www.genome.jp/kegg-bin/show_pathway?hsa00980	ENSG00000159228
4	Downregulated	0.0194	1	33	93.6897	SNARE interactions in vesicular transport	http://www.genome.jp/kegg-bin/show_pathway?hsa04130	ENSG00000049245
5	Downregulated	0.0194	1	68	113.208	Chemical carcinogenesis-DNA adducts	http://www.genome.jp/kegg-bin/show_pathway?hsa05204	ENSG00000159228
6	Downregulated	0.0438	1	151	30.1889	Phagosome	http://www.genome.jp/kegg-bin/show_pathway?hsa04145	ENSG00000049245
7	Downregulated	0.0777	1	223	14.4521	Chemical carcinogenesis-reactive oxygen species	http://www.genome.jp/kegg-bin/show_pathway?hsa05208	ENSG00000159228
