# Supplementary material for: Tracing micro and nanoplastics toxicity in human pulmonary fibroblasts through integrated Raman and transcriptomic analyses
Source: Sci Rep. 2025 Nov 11;15:39459. doi: 10.1038/s41598-025-22947-7 (PMC12606128; doi:10.1038/s41598-025-22947-7)
Supplement: Supplementary file 5 — Supplementary Material 5 [file 41598_2025_22947_MOESM5_ESM.xlsx]

## Sheet: MA
symbol	ensembl_ID	User_ID	MA100-MA1_log2FC	MA100-MA1_adjPval	Processed data:	MA1_1	MA1_2	MA1_3	MA100_1	MA100_2	MA100_3
MT-ATP6	ENSG00000198899	ENSG00000198899	-0.563574	0.728513		17.5892	17.1147	15.6331	16.0229	16.7375	16.4248
MT-RNR2	ENSG00000210082	ENSG00000210082	-0.281944	0.256119		18.5574	18.4461	18.1433	18.1603	18.1675	17.9979
MT-CO3	ENSG00000198938	ENSG00000198938	-0.279267	0.128284		17.1707	17.2429	17.3054	16.9611	17.054	16.8629
MT2A	ENSG00000125148	ENSG00000125148	-0.357618	0.102894		17.9905	17.9307	17.6779	17.3677	17.7072	17.4478
MT-ATP8	ENSG00000228253	ENSG00000228253	0.505558	0.00449878		15.9202	16.085	15.9829	16.5774	16.6589	16.2401
MT-CO2	ENSG00000198712	ENSG00000198712	-0.394594	0.045011		17.3008	17.2448	17.0289	16.6367	16.9642	16.7853
VIM	ENSG00000026025	ENSG00000026025	-0.280699	0.260682		15.9255	16.007	16.3494	15.7866	15.8681	15.82
MT-ND3	ENSG00000198840	ENSG00000198840	-0.272318	0.40656		17.3097	17.2252	16.8061	16.6589	17.0314	16.8585
MT-RNR1	ENSG00000211459	ENSG00000211459	0.102508	0.836076		15.6666	15.716	15.8467	16.0863	15.7522	15.6699
MT-CYB	ENSG00000198727	ENSG00000198727	-0.48697	0.615639		16.5444	15.9415	15.4215	15.3814	15.7542	15.5039
ACTB	ENSG00000075624	ENSG00000075624	-0.528726	0.0855095		14.5967	14.6767	15.4069	14.2816	14.6206	14.3125
HSPB1	ENSG00000106211	ENSG00000106211	0.768818	2.22e-06		14.3738	14.1978	14.5638	15.3395	15.0838	15.0215
COL1A1	ENSG00000108821	ENSG00000108821	-0.0829691	0.924665		16.3123	16.2254	15.4186	15.7161	16.0373	16.0833
CAVIN1	ENSG00000177469	ENSG00000177469	0.418599	0.0230658		15.086	15.1888	14.9255	15.6555	15.3872	15.4095
RPS3	ENSG00000149273	ENSG00000149273	0.553521	0.00232237		14.7418	14.5828	14.7091	15.4787	15.1635	15.0177
FLNA	ENSG00000196924	ENSG00000196924	0.704853	0.00120838		14.0055	14.0113	14.3697	15.1843	14.5785	14.695
ENO1	ENSG00000074800	ENSG00000074800	-0.412244	0.165768		14.4668	14.5486	15.1904	14.3488	14.3992	14.3343
CD63	ENSG00000135404	ENSG00000135404	-0.215396	0.627234		16.1302	16.2647	15.5816	15.6764	15.7812	15.9464
MT1E	ENSG00000169715	ENSG00000169715	-0.356565	0.272478		14.4826	14.3824	15.0724	14.1925	14.4329	14.3329
MT-ND4	ENSG00000198886	ENSG00000198886	-0.107869	0.900373		16.773	16.6234	15.8443	16.2248	16.5796	16.245
FTL	ENSG00000087086	ENSG00000087086	-0.530438	0.00237979		14.847	15.0302	15.2068	14.4134	14.6589	14.4301
MT-ND1	ENSG00000198888	ENSG00000198888	-0.580855	0.600471		15.695	15.247	14.3118	14.3832	14.8805	14.5224
RPL37A	ENSG00000197756	ENSG00000197756	-0.11086	0.902766		16.0114	16.0713	15.0589	15.4968	15.8377	15.659
LGALS1	ENSG00000100097	ENSG00000100097	-0.287362	0.166759		15.8821	16.0234	15.7892	15.5329	15.7487	15.5507
MT-ND5	ENSG00000198786	ENSG00000198786	0.0838403	0.864879		14.854	14.8489	15.077	15.1508	14.9604	14.9218
CCDC80	ENSG00000091986	ENSG00000091986	0.240007	0.243795		14.9497	15.0087	15.0177	15.139	15.3457	15.2047
EEF2	ENSG00000167658	ENSG00000167658	-0.440524	0.00411046		15.0642	15.1159	15.1217	14.5089	14.7689	14.6912
RPS29	ENSG00000213741	ENSG00000213741	-0.0929372	0.816429		15.7991	15.9175	15.7058	15.6285	15.8144	15.7025
TOP2A	ENSG00000131747	ENSG00000131747	0.572	6.13e-05		14.1195	14.3454	14.1374	14.7123	14.8432	14.7706
RAB5C	ENSG00000108774	ENSG00000108774	-0.780337	0.643692		12.5021	12.4482	14.0638	12.3603	12.4341	12.5057
MTCO1P12	ENSG00000237973	ENSG00000237973	-0.826287	6.87e-05		14.7609	14.3717	14.4641	14.0655	13.5489	13.4558
NUCKS1	ENSG00000069275	ENSG00000069275	0.565703	1.28e-05		14.0172	13.9352	14.0652	14.6364	14.5492	14.5296
MT-ND2	ENSG00000198763	ENSG00000198763	-0.132624	0.948819		15.4908	14.942	13.998	14.7396	15.0221	14.6102
HMGA1	ENSG00000137309	ENSG00000137309	0.366391	0.166759		14.5613	14.6864	14.0954	14.9458	14.7678	14.7861
PABPC1	ENSG00000070756	ENSG00000070756	0.473228	0.0740056		13.6598	13.6268	14.0512	14.5737	14.0841	14.0818
RPL27A	ENSG00000166441	ENSG00000166441	0.156812	0.737508		15.296	15.357	14.7399	15.3644	15.329	15.2434
TIMP1	ENSG00000102265	ENSG00000102265	-0.25603	0.335016		14.4127	14.4107	14.7486	14.275	14.3704	14.1798
TAGLN2	ENSG00000158710	ENSG00000158710	0.668065	0.000524742		13.612	13.3187	13.6072	14.4609	14.0361	14.019
NEAT1	ENSG00000245532	ENSG00000245532	-0.0173066	0.992878		13.6358	12.937	13.9506	13.3891	13.1324	13.9892
CALU	ENSG00000128595	ENSG00000128595	-0.119192	0.857154		13.7504	13.8094	14.4333	13.8996	13.991	13.8452
KDELR1	ENSG00000105438	ENSG00000105438	0.725262	0.00411046		13.6211	13.6237	12.7826	14.2023	14.0091	14.135
TMSB4X	ENSG00000205542	ENSG00000205542	-0.426013	0.0434909		14.45	14.3772	14.6003	13.7863	14.2157	14.1227
KHSRP	ENSG00000088247	ENSG00000088247	0.499427	0.00754414		13.5925	13.777	13.9206	14.4546	14.1636	14.1691
EIF4G2	ENSG00000110321	ENSG00000110321	-0.269603	0.232251		14.4668	14.5546	14.7165	14.1858	14.4063	14.3398
HNRNPK	ENSG00000165119	ENSG00000165119	0.0949442	0.844654		14.1127	14.1804	14.4856	14.385	14.3403	14.3662
ACTN1	ENSG00000072110	ENSG00000072110	0.337756	0.0346437		14.241	14.3479	14.2006	14.6317	14.5839	14.5904
RPL18	ENSG00000063177	ENSG00000063177	0.442811	0.0831266		14.0581	14.3045	13.6338	14.5407	14.4831	14.3732
CFL1	ENSG00000172757	ENSG00000172757	-0.0360021	0.948916		14.5993	14.836	14.7679	14.6867	14.7686	14.6475
RPS23P8	ENSG00000230629	ENSG00000230629	-0.393347	0.235165		13.4716	13.292	14.0201	13.0468	13.3928	13.2474
RPS6	ENSG00000137154	ENSG00000137154	-0.0825708	0.924599		15.2225	15.2117	14.3283	14.8169	14.9546	14.9083
S100A6	ENSG00000197956	ENSG00000197956	-0.0190085	0.973502		15.4975	15.5146	15.1899	15.3051	15.4869	15.3695
RPL18AP3	ENSG00000213442	ENSG00000213442	0.0238496	0.972086		13.6715	13.6364	14.1472	13.9284	13.885	13.7673
MYL6	ENSG00000092841	ENSG00000092841	-0.255014	0.289042		14.2204	14.1545	14.4247	14.0104	14.122	13.909
TPT1	ENSG00000133112	ENSG00000133112	-0.238263	0.286116		15.1138	15.1019	14.9292	14.7072	14.895	14.829
CAV1	ENSG00000105974	ENSG00000105974	0.0200017	0.969892		14.1771	14.1281	14.3766	14.1717	14.331	14.2472
COL6A1	ENSG00000142156	ENSG00000142156	0.0783689	0.868044		14.0008	14.221	14.252	14.2528	14.2197	14.2491
RPS24	ENSG00000138326	ENSG00000138326	-0.141963	0.840355		15.268	14.8653	14.2946	14.6682	14.77	14.723
H4C3	ENSG00000197061	ENSG00000197061	0.74747	0.286116		12.1998	12.543	12.9452	13.7835	13.1168	12.9957
RPS14	ENSG00000164587	ENSG00000164587	0.155542	0.756439		14.5334	14.7511	14.0515	14.7209	14.6191	14.5425
RPS16	ENSG00000105193	ENSG00000105193	0.0138291	0.981481		14.2045	14.2144	14.3683	14.2845	14.3007	14.2491
RPS4X	ENSG00000198034	ENSG00000198034	0.126032	0.936759		14.5721	14.3903	13.5027	14.3645	14.328	14.3594
RTN4	ENSG00000115310	ENSG00000115310	-0.0109299	0.985745		14.5839	14.589	14.5994	14.5806	14.6203	14.5376
PKM	ENSG00000067225	ENSG00000067225	0.156943	0.767817		13.5244	13.2293	13.919	13.8827	13.7558	13.5723
LMNA	ENSG00000160789	ENSG00000160789	0.345963	0.208996		13.2243	13.5944	13.7343	14.0325	13.8778	13.7097
CHCHD2	ENSG00000106153	ENSG00000106153	0.34634	0.105853		13.9776	14.0141	13.6693	14.3456	14.2079	14.1638
TPM4	ENSG00000167460	ENSG00000167460	-0.00491504	0.993346		14.8216	14.8793	14.6908	14.7817	14.8316	14.7691
NIBAN2	ENSG00000136830	ENSG00000136830	0.179705	0.517145		13.7873	14.0252	13.9742	14.0762	14.0921	14.1665
MT-TF	ENSG00000210049	ENSG00000210049	1.4142	0.0285413		11.3973	11.0496	11.7626	13.4198	12.4732	12.4081
COL1A2	ENSG00000164692	ENSG00000164692	-0.0281707	0.960262		14.7317	14.6558	14.5288	14.5041	14.6564	14.6726
RPS27L	ENSG00000185088	ENSG00000185088	0.45581	0.0190788		13.4804	13.4925	13.2896	14.0865	13.7845	13.742
RPS19	ENSG00000105372	ENSG00000105372	-0.371349	0.28948		14.9785	15.0587	14.2863	14.2787	14.6253	14.4012
CBX3	ENSG00000122565	ENSG00000122565	0.662817	3.13e-05		13.1287	13.3085	12.9713	13.8039	13.9202	13.6818
HSP90AB1	ENSG00000096384	ENSG00000096384	0.204864	0.436877		14.3029	14.4011	14.148	14.4102	14.5912	14.4702
CAPZB	ENSG00000077549	ENSG00000077549	0.27093	0.457189		13.9094	14.0986	13.4144	14.0092	14.141	14.1629
HSP90AA1	ENSG00000080824	ENSG00000080824	-0.236184	0.610956		15.4248	15.1327	14.6034	14.7606	14.9988	14.7975
RPS27A	ENSG00000143947	ENSG00000143947	-0.384209	0.717939		14.5024	14.2677	13.271	13.5336	13.8521	13.755
ENSG00000293293	ENSG00000293293	ENSG00000293293	0.134804	0.652998		13.7878	13.9147	13.9415	14.0484	14.0133	13.9908
STC2	ENSG00000113739	ENSG00000113739	-0.302475	0.286116		13.2441	13.5316	13.7507	13.0939	13.2827	13.2795
ARPC2	ENSG00000163466	ENSG00000163466	0.237102	0.446972		13.2395	13.326	13.6526	13.757	13.6656	13.5321
CKAP4	ENSG00000136026	ENSG00000136026	0.0663828	0.895551		14.4489	14.508	14.258	14.4167	14.5162	14.4906
S100A11	ENSG00000163191	ENSG00000163191	0.302458	0.38658		13.1684	12.8725	13.4344	13.71	13.4202	13.2723
OAZ1	ENSG00000104904	ENSG00000104904	0.101931	0.748783		14.0706	14.0996	14.0496	14.1489	14.2117	14.1646
RPS15P4	ENSG00000233762	ENSG00000233762	0.242026	0.250622		13.8048	13.8445	13.6447	14.0263	13.9858	14.0147
SET	ENSG00000119335	ENSG00000119335	0.275586	0.239646		13.575	13.8124	13.5443	14.0423	13.8911	13.8316
SERPINE1	ENSG00000106366	ENSG00000106366	0.259803	0.15894		13.7902	13.7106	13.7297	13.9778	14.0616	13.9697
IGFBP5	ENSG00000115461	ENSG00000115461	-0.0446944	0.934507		13.633	13.7037	13.8521	13.6484	13.6682	13.7453
SNHG25	ENSG00000266402	ENSG00000266402	-0.600662	0.716817		11.6757	11.5085	13.0204	11.7844	11.6381	11.4758
RPL34	ENSG00000109475	ENSG00000109475	-0.403504	0.309977		14.6658	14.374	13.693	13.6825	14.1239	13.845
FN1	ENSG00000115414	ENSG00000115414	0.0245768	0.961013		13.9515	14.0993	13.9569	13.9813	14.0211	14.0819
THBS1	ENSG00000137801	ENSG00000137801	-0.0907261	0.905427		12.7917	12.8218	13.4644	12.9602	13.0159	12.9341
CALM2	ENSG00000143933	ENSG00000143933	-0.0737811	0.853234		14.1475	14.182	14.1458	14.0903	14.0919	14.0719
ANXA2	ENSG00000182718	ENSG00000182718	-0.184087	0.724407		14.8889	14.9489	14.1836	14.3872	14.6669	14.5192
FAU	ENSG00000149806	ENSG00000149806	0.190706	0.664453		14.1856	14.2363	13.6301	14.2799	14.2724	14.1418
MYL12A	ENSG00000101608	ENSG00000101608	-0.211694	0.651037		12.7855	12.8536	13.4227	12.7071	12.9539	12.8448
UBC	ENSG00000150991	ENSG00000150991	0.188619	0.642491		12.9106	12.9074	13.3232	13.3885	13.096	13.2489
RPS12	ENSG00000112306	ENSG00000112306	-0.57071	0.054068		14.2927	14.1616	13.4067	13.2938	13.6088	13.3759
SEPTIN11	ENSG00000138758	ENSG00000138758	0.224817	0.283886		13.8383	13.7512	13.7084	13.9995	14.0306	13.9437
CCND1	ENSG00000110092	ENSG00000110092	0.280333	0.434268		12.6774	12.8769	13.2371	13.4383	13.1514	13.0736
CD44	ENSG00000026508	ENSG00000026508	-0.0987375	0.767817		13.8204	13.8467	13.8813	13.742	13.716	13.7938
UBA52	ENSG00000221983	ENSG00000221983	-0.449258	0.0230658		13.1944	13.1996	13.5209	12.7845	12.9845	12.8165
MXRA8	ENSG00000162576	ENSG00000162576	0.309383	0.244249		13.5398	13.5953	13.1153	13.7538	13.7019	13.7671
MYL9	ENSG00000101335	ENSG00000101335	0.122432	0.784578		13.0853	13.3869	13.5555	13.4945	13.5193	13.4185
FSCN1	ENSG00000075618	ENSG00000075618	-0.165658	0.716817		12.8176	13.0253	13.4176	12.9475	12.8873	12.9931
AKT2	ENSG00000105221	ENSG00000105221	0.436381	0.239474		12.8865	13.202	12.1999	13.196	13.1673	13.3948
EEF1A1	ENSG00000156508	ENSG00000156508	-0.289366	0.15176		13.9877	13.7936	13.9039	13.4933	13.6695	13.6546
MT-TP	ENSG00000210196	ENSG00000210196	0.59016	0.0332317		12.0772	12.2046	12.7131	13.2509	12.7795	12.7609
ENSG00000227615	ENSG00000227615	ENSG00000227615	-0.225869	0.614659		14.9914	14.8494	14.3163	14.3172	14.6943	14.5274
TRIOBP	ENSG00000100106	ENSG00000100106	-0.181382	0.933044		13.8924	13.6703	12.4612	13.0246	13.3575	13.4319
PABPC4	ENSG00000090621	ENSG00000090621	0.521026	0.000234793		12.7957	12.8076	12.906	13.4248	13.3495	13.2975
H2AZ1	ENSG00000164032	ENSG00000164032	-0.281299	0.272478		14.4459	14.5573	14.1402	14.0108	14.1576	14.1577
MMP14	ENSG00000157227	ENSG00000157227	0.409767	0.0398554		12.7929	12.7111	13.0235	13.3761	13.1586	13.232
YBX1	ENSG00000065978	ENSG00000065978	0.22159	0.38044		13.6547	13.8221	13.6067	13.9956	13.9483	13.8065
COL6A2	ENSG00000142173	ENSG00000142173	0.380106	0.205758		12.491	12.4292	13.0054	13.2076	12.9181	12.9966
SPARC	ENSG00000113140	ENSG00000113140	-0.0397346	0.943873		13.9539	14.017	13.9537	13.8074	14.017	13.9736
RPLP0P9	ENSG00000229119	ENSG00000229119	0.0359025	0.951187		14.0685	14.2007	13.9835	14.0083	14.2103	14.1428
ENSG00000244398	ENSG00000244398	ENSG00000244398	0.311529	0.437571		13.6564	13.3458	12.7911	13.7248	13.5801	13.5442
COL6A3	ENSG00000163359	ENSG00000163359	0.212254	0.40656		13.7055	13.7115	13.497	13.7676	13.8941	13.895
SERBP1	ENSG00000142864	ENSG00000142864	0.4528	0.0263774		12.5738	12.6582	12.9103	13.336	13.0625	13.1087
RPS8	ENSG00000142937	ENSG00000142937	-0.261028	0.336235		14.7908	14.71	14.3648	14.2986	14.4337	14.3814
RPL23A	ENSG00000198242	ENSG00000198242	0.448928	0.0179615		12.5999	12.8341	12.9804	13.2728	13.267	13.2467
PFN1	ENSG00000108518	ENSG00000108518	0.0182019	0.978565		13.2776	13.4877	13.6408	13.404	13.6325	13.4371
MTDH	ENSG00000147649	ENSG00000147649	0.16913	0.53259		13.6713	13.8297	13.6632	13.8832	13.9353	13.8579
RRBP1	ENSG00000125844	ENSG00000125844	0.520315	0.00417996		12.5538	12.5881	12.6393	13.3315	12.9291	13.0518
RAC1	ENSG00000136238	ENSG00000136238	0.0264308	0.961013		13.5641	13.5513	13.6846	13.7361	13.608	13.5318
CSDE1	ENSG00000009307	ENSG00000009307	0.240252	0.429545		13.5577	13.6995	13.253	13.6536	13.796	13.8109
MT-ND4L	ENSG00000212907	ENSG00000212907	0.0382911	0.944767		13.6998	13.7906	13.8158	13.8309	13.8676	13.7215
CALD1	ENSG00000122786	ENSG00000122786	0.0506935	0.924599		14.2191	14.0145	14.0191	14.0852	14.2364	14.0874
CCN1	ENSG00000142871	ENSG00000142871	0.262174	0.570216		13.6061	13.7394	12.916	13.5786	13.8669	13.7146
FKBP1A	ENSG00000088832	ENSG00000088832	0.0670101	0.885704		13.4669	13.5774	13.6254	13.6694	13.6272	13.5775
RPL10AP6	ENSG00000226360	ENSG00000226360	-0.151961	0.722742		12.8647	12.9076	13.3344	12.9095	12.8826	12.9078
HSP90B1	ENSG00000166598	ENSG00000166598	0.186537	0.670188		13.8435	13.8999	13.2992	13.8531	13.9205	13.8999
TUBB6	ENSG00000176014	ENSG00000176014	0.127695	0.700965		13.4042	13.3415	13.4957	13.6492	13.506	13.467
CDC37	ENSG00000105401	ENSG00000105401	0.159857	0.564394		13.3461	13.318	13.4453	13.472	13.5554	13.5631
HSPA5	ENSG00000044574	ENSG00000044574	0.149715	0.724407		13.9111	14.1035	13.5687	13.9693	14.0947	14.0151
NCL	ENSG00000115053	ENSG00000115053	0.193195	0.47128		13.5623	13.5743	13.5246	13.8703	13.7535	13.605
RPL13A	ENSG00000142541	ENSG00000142541	-0.506495	0.142352		14.1023	13.9589	13.1302	13.0866	13.4595	13.2789
MT-CO1	ENSG00000198804	ENSG00000198804	-0.181549	0.600377		15.0409	14.8849	14.6127	14.672	14.7424	14.6084
FSTL1	ENSG00000163430	ENSG00000163430	-0.103305	0.877676		12.6393	12.7754	13.2498	12.7557	12.8432	12.8285
RPS5	ENSG00000083845	ENSG00000083845	-0.121018	0.767817		13.2215	13.3265	13.5545	13.2938	13.317	13.1439
SPON2	ENSG00000159674	ENSG00000159674	0.192462	0.541471		13.8947	13.9701	13.6781	14.1109	14.1186	13.8952
TMED9	ENSG00000184840	ENSG00000184840	0.139269	0.648756		13.6132	13.6686	13.5231	13.6659	13.7681	13.789
RPL37	ENSG00000145592	ENSG00000145592	-0.417706	0.195298		14.3716	14.3057	13.6217	13.5471	13.8925	13.6981
RPL13	ENSG00000167526	ENSG00000167526	-0.468292	0.0179615		13.9772	14.137	13.7203	13.4124	13.601	13.4394
LAMP1	ENSG00000185896	ENSG00000185896	0.25116	0.527636		13.2007	13.4289	12.7638	13.2767	13.4014	13.5333
MYH9	ENSG00000100345	ENSG00000100345	0.0584027	0.902555		13.5178	13.4475	13.5522	13.5485	13.5595	13.5864
TMSB10	ENSG00000034510	ENSG00000034510	-0.423443	0.114354		14.3302	14.3587	13.8894	13.5809	14.0468	13.6843
ATP5MG	ENSG00000167283	ENSG00000167283	-0.189056	0.781262		13.9993	14.0146	13.0687	13.2636	13.7335	13.662
DYNLL1	ENSG00000088986	ENSG00000088986	-0.294178	0.258552		13.0069	12.9484	13.3321	12.7323	12.9056	12.7933
RHOA	ENSG00000067560	ENSG00000067560	0.126071	0.684592		13.2867	13.3444	13.4336	13.4831	13.4907	13.473
STMN1	ENSG00000117632	ENSG00000117632	-0.157098	0.618985		13.4176	13.4013	13.5925	13.2649	13.4085	13.2708
RAB3B	ENSG00000169213	ENSG00000169213	-0.133799	0.673832		13.3362	13.4153	13.5083	13.2544	13.2695	13.3385
PTMA	ENSG00000187514	ENSG00000187514	0.186437	0.556863		13.7669	13.5842	13.4007	13.784	13.7823	13.7673
BEX3	ENSG00000166681	ENSG00000166681	-0.341607	0.178142		12.7585	12.7349	13.1749	12.5356	12.5695	12.5831
SRRM2	ENSG00000167978	ENSG00000167978	-0.526892	0.00207504		12.9288	13.0086	13.1632	12.3843	12.4841	12.65
RPS20	ENSG00000008988	ENSG00000008988	-0.536318	0.00468868		13.9158	13.836	13.5389	13.0709	13.3929	13.227
RPS13P2	ENSG00000228929	ENSG00000228929	0.273802	0.213729		13.0951	12.8852	13.1058	13.3867	13.2662	13.2614
RPL41	ENSG00000229117	ENSG00000229117	0.180842	0.625651		12.9999	13.2549	13.1256	13.5213	13.1931	13.1942
RNU4ATAC	ENSG00000264229	ENSG00000264229	1.03999	0.335769		10.7831	10.6512	11.6346	12.726	11.8613	11.5321
RPL27	ENSG00000131469	ENSG00000131469	0.11939	0.847537		14.0238	14.0111	13.3799	13.9818	13.9751	13.9031
PSMD3	ENSG00000108344	ENSG00000108344	0.249639	0.670188		11.9457	11.83	12.7669	12.6442	12.3774	12.4475
ENSG00000226396	ENSG00000226396	ENSG00000226396	0.720684	0.00119451		12.2763	12.0924	11.7135	13.0217	12.5962	12.6399
AHNAK	ENSG00000124942	ENSG00000124942	-0.441678	0.0307906		14.0199	13.9693	13.6765	13.2802	13.5927	13.4742
SDF4	ENSG00000078808	ENSG00000078808	-0.0517557	0.957592		11.9762	12.0997	12.8722	12.3818	12.242	12.3384
TMEM158	ENSG00000249992	ENSG00000249992	-0.100335	0.876594		14.2977	14.228	13.7022	13.9475	13.9816	14.065
PXDN	ENSG00000130508	ENSG00000130508	-0.080295	0.873489		13.152	13.2931	13.4313	13.2202	13.2554	13.1731
IGFBP4	ENSG00000141753	ENSG00000141753	-0.171772	0.591457		13.1942	13.3336	13.4515	13.0652	13.2597	13.1449
PPDPF	ENSG00000125534	ENSG00000125534	-0.0534098	0.928202		13.8164	14.0297	13.6623	13.7409	13.7892	13.8397
RPL4	ENSG00000174444	ENSG00000174444	-0.612018	0.0184725		13.8188	13.5725	13.0968	12.6695	13.1089	12.9312
METAP2	ENSG00000111142	ENSG00000111142	0.431275	0.0470239		12.9512	13.032	12.5935	13.3717	13.331	13.1975
INHBA	ENSG00000122641	ENSG00000122641	0.0712928	0.88468		13.6148	13.5942	13.46	13.5326	13.6536	13.6963
CRIM1	ENSG00000150938	ENSG00000150938	0.206728	0.670194		12.1187	12.2833	12.8275	12.6999	12.5805	12.666
RPL5	ENSG00000122406	ENSG00000122406	-0.226473	0.410014		14.2085	14.0041	13.8455	13.7447	13.8169	13.8382
H3-3B	ENSG00000132475	ENSG00000132475	-0.0305048	0.958516		13.8744	13.7861	13.6031	13.6507	13.7221	13.8076
GSTP1	ENSG00000084207	ENSG00000084207	0.386873	0.207647		13.0228	12.9679	12.4128	13.3951	13.1762	13.0447
ANXA5	ENSG00000164111	ENSG00000164111	-0.314755	0.129319		13.0565	13.0337	13.2816	12.7858	12.8854	12.7681
MRFAP1L1	ENSG00000178988	ENSG00000178988	1.24784	3.75e-08		11.3354	11.2445	10.54	12.5471	12.2494	12.1531
PTK7	ENSG00000112655	ENSG00000112655	-0.419398	0.858397		10.6614	10.8615	12.4184	11.0529	11.2142	11.1027
APH1A	ENSG00000117362	ENSG00000117362	0.592112	0.0459475		12.5352	12.5761	11.7226	13.0235	12.9406	12.7827
PEA15	ENSG00000162734	ENSG00000162734	-0.00689992	0.989966		13.2306	13.2436	13.3789	13.3555	13.2655	13.2129
RPL32P18	ENSG00000146677	ENSG00000146677	0.173675	0.606454		12.98	12.708	12.9671	13.072	12.9652	13.1487
SLC38A2	ENSG00000134294	ENSG00000134294	0.152489	0.684592		13.4915	13.5568	13.1725	13.5079	13.5715	13.6243
TUBA1A	ENSG00000167552	ENSG00000167552	-0.446073	0.127321		13.9977	13.8953	13.3283	13.0827	13.4865	13.3705
YWHAB	ENSG00000166913	ENSG00000166913	0.126257	0.694279		13.7248	13.6777	13.5376	13.7705	13.8299	13.7227
DSTN	ENSG00000125868	ENSG00000125868	0.337709	0.123927		12.9409	13.0945	12.7277	13.3437	13.2402	13.2111
RPL36	ENSG00000130255	ENSG00000130255	-0.362746	0.165078		13.9056	13.9804	13.6633	13.2413	13.7413	13.4536
ENSG00000250321	ENSG00000250321	ENSG00000250321	0.338337	0.227994		12.4094	12.1328	12.6082	12.894	12.5896	12.7043
RPL31	ENSG00000071082	ENSG00000071082	-0.426381	0.14968		14.0832	13.7888	13.3117	13.2249	13.4473	13.326
RPL8	ENSG00000161016	ENSG00000161016	-0.159269	0.648756		13.6909	13.8763	13.5111	13.5421	13.4913	13.5882
MSN	ENSG00000147065	ENSG00000147065	0.0132005	0.983165		13.28	13.4305	13.3882	13.3282	13.4421	13.3701
AXL	ENSG00000167601	ENSG00000167601	0.251029	0.417796		12.9668	13.1161	12.669	13.2892	13.0842	13.1581
RANBP1	ENSG00000099901	ENSG00000099901	-0.023154	0.991557		11.2997	11.2603	12.4504	11.9274	11.6806	11.6559
ITGB1	ENSG00000150093	ENSG00000150093	0.0288939	0.967955		12.2457	12.6924	12.8924	12.6712	12.722	12.5959
RAN	ENSG00000132341	ENSG00000132341	-0.215472	0.546278		13.9574	13.8699	13.5605	13.3797	13.688	13.6819
SEC31A	ENSG00000138674	ENSG00000138674	0.45634	0.220126		11.374	11.8357	12.2407	12.5925	12.0967	12.2111
LAPTM4A	ENSG00000068697	ENSG00000068697	-0.118401	0.792732		13.7665	13.7655	13.395	13.4454	13.5064	13.6431
UACA	ENSG00000137831	ENSG00000137831	0.0519363	0.916322		13.5036	13.4173	13.3929	13.5654	13.4896	13.4128
FUS	ENSG00000089280	ENSG00000089280	0.0157652	0.984106		12.4784	12.612	12.8844	12.7452	12.5925	12.7107
POLR2E	ENSG00000099817	ENSG00000099817	0.291522	0.388458		12.6191	12.7955	12.294	13.0537	12.6601	12.8848
MT-ND6	ENSG00000198695	ENSG00000198695	0.177036	0.577831		13.2206	13.0468	13.1622	13.4145	13.3886	13.1484
ZFP36L1	ENSG00000185650	ENSG00000185650	0.221796	0.332506		13.0409	13.0506	12.8886	13.2053	13.2008	13.2438
RPS19P3	ENSG00000240463	ENSG00000240463	0.959004	2.43e-09		11.4999	11.1295	11.4517	12.3835	12.2948	12.3027
RPL15P3	ENSG00000212802	ENSG00000212802	0.396478	0.0828237		12.584	12.3448	12.6394	13.0316	13.0164	12.7032
GANAB	ENSG00000089597	ENSG00000089597	0.640335	0.00282718		12.0873	12.3034	11.6549	12.6847	12.7069	12.645
EIF5AL1	ENSG00000253626	ENSG00000253626	0.210677	0.67497		11.9534	11.8788	12.5383	12.5147	12.2287	12.3393
TMSB4XP4	ENSG00000223551	ENSG00000223551	0.41721	0.191065		12.8656	12.7063	12.2814	12.7637	13.3396	13.0034
ENSG00000226532	ENSG00000226532	ENSG00000226532	-0.071397	0.896063		12.8869	12.8519	13.0718	12.9914	12.8115	12.7957
DST	ENSG00000151914	ENSG00000151914	0.13874	0.784578		12.1338	12.2077	12.6108	12.5571	12.2879	12.5547
NFIX	ENSG00000008441	ENSG00000008441	0.544697	0.000969507		12.2834	12.1821	12.0881	12.8689	12.6709	12.6418
C12orf75	ENSG00000235162	ENSG00000235162	-0.268247	0.376247		12.5076	12.5716	12.9151	12.3276	12.5183	12.3728
RPL10A	ENSG00000198755	ENSG00000198755	-0.342703	0.400708		14.0788	14.0182	13.2585	13.3335	13.6844	13.4212
CETN3	ENSG00000153140	ENSG00000153140	0.777733	7.4e-08		11.5869	11.803	11.7745	12.5458	12.5297	12.4275
IGF2R	ENSG00000197081	ENSG00000197081	0.180052	0.784578		13.6615	13.2549	12.6509	13.3014	13.6522	13.2973
ENSG00000244313	ENSG00000244313	ENSG00000244313	0.299248	0.331364		13.1241	12.9413	12.5375	13.1625	13.2232	13.1738
GNAI2	ENSG00000114353	ENSG00000114353	0.159755	0.627234		12.8867	13.1069	13.0298	13.0949	13.2742	13.1363
RPL11	ENSG00000142676	ENSG00000142676	-0.202061	0.661899		14.4478	14.2865	13.7311	13.9477	14.0564	13.9456
MAP4K4	ENSG00000071054	ENSG00000071054	0.212231	0.438936		12.6915	12.4979	12.7908	12.8867	12.8919	12.8534
ENSG00000242299	ENSG00000242299	ENSG00000242299	0.17508	0.631298		12.4503	12.7865	12.8036	12.9258	12.8686	12.7953
CDKN1A	ENSG00000124762	ENSG00000124762	0.14616	0.638477		12.8047	12.8652	12.9635	13.0135	13.0713	12.9909
RACK1	ENSG00000204628	ENSG00000204628	0.0249682	0.966599		13.7722	13.7112	13.3656	13.6639	13.6418	13.65
MORF4L1	ENSG00000185787	ENSG00000185787	0.166508	0.700261		12.9321	13.044	12.5229	13.0308	12.902	13.1074
HNRNPA2B1	ENSG00000122566	ENSG00000122566	-0.22022	0.642491		13.7792	13.6471	13.0458	13.1512	13.3272	13.4203
RPL32	ENSG00000144713	ENSG00000144713	-0.287148	0.256519		13.9245	13.7148	13.527	13.3338	13.5253	13.4665
TMBIM6	ENSG00000139644	ENSG00000139644	0.127195	0.679638		13.1596	13.0952	13.089	13.211	13.2852	13.2291
PSMC1	ENSG00000100764	ENSG00000100764	0.832596	2.22e-06		11.3236	11.2478	11.6717	12.3503	12.2226	12.199
STIP1	ENSG00000168439	ENSG00000168439	-0.280496	0.904103		10.983	10.8233	12.1804	11.4481	10.8868	11.1643
CAMK2N1	ENSG00000162545	ENSG00000162545	0.0143694	0.986876		12.4031	12.2228	12.7667	12.523	12.5522	12.4123
SUMO3	ENSG00000184900	ENSG00000184900	0.23263	0.531761		13.1806	13.2151	12.6762	13.3315	13.294	13.2005
SERF2	ENSG00000140264	ENSG00000140264	0.0447336	0.954724		13.0847	13.516	12.9095	13.4048	13.2285	13.0593
RPL19	ENSG00000108298	ENSG00000108298	-0.376908	0.134852		13.8724	13.5349	13.3485	13.1306	13.3429	13.193
COL4A2	ENSG00000134871	ENSG00000134871	0.552061	0.00330974		11.9133	12.0818	11.9219	12.7372	12.4617	12.3512
ARF1	ENSG00000143761	ENSG00000143761	-0.104884	0.772453		12.9409	13.0983	13.0751	12.9764	12.9111	12.9166
PRMT2	ENSG00000160310	ENSG00000160310	0.552049	0.0230658		11.5213	11.5313	11.9473	12.4661	12.0457	12.1523
HINT1	ENSG00000169567	ENSG00000169567	-0.310365	0.354801		13.6989	13.7709	13.1551	13.1014	13.3263	13.3293
RPSAP58	ENSG00000288920	ENSG00000288920	0.350042	0.0910602		12.6472	12.4476	12.3512	12.9087	12.7883	12.8107
MAP1B	ENSG00000131711	ENSG00000131711	-0.0272723	0.963064		13.5217	13.1918	13.2697	13.333	13.3313	13.2564
TNPO1	ENSG00000083312	ENSG00000083312	0.365579	0.201381		11.8259	11.9536	12.346	12.5571	12.4057	12.3006
ENSG00000213280	ENSG00000213280	ENSG00000213280	0.565487	0.0324122		12.2077	11.9624	11.4892	12.6513	12.3945	12.3799
ATP2B4	ENSG00000058668	ENSG00000058668	0.164374	0.570216		12.5846	12.6043	12.7057	12.8527	12.7336	12.8019
MALAT1	ENSG00000251562	ENSG00000251562	0.0916989	0.862607		13.1565	13.1672	12.8184	13.1436	13.0776	13.2179
BCYRN1	ENSG00000236824	ENSG00000236824	0.210413	0.69274		12.9202	13.3154	12.4517	13.0302	13.3377	13.0569
PSMD2	ENSG00000175166	ENSG00000175166	0.267673	0.243795		12.5529	12.6512	12.5254	12.9825	12.7701	12.7716
SFRP1	ENSG00000104332	ENSG00000104332	0.152927	0.750797		12.0615	12.2649	12.6131	12.5289	12.5576	12.3599
DKK3	ENSG00000050165	ENSG00000050165	-0.45957	0.0166127		12.4503	12.4358	12.6275	11.9979	11.9351	12.1977
RPLP1	ENSG00000137818	ENSG00000137818	-0.0967799	0.87287		14.3982	14.4807	13.9687	14.2151	14.2799	14.1074
LMAN1	ENSG00000074695	ENSG00000074695	0.199743	0.437571		12.852	12.7307	12.6843	12.8931	12.9621	13.013
ATP5MC3	ENSG00000154518	ENSG00000154518	-0.204098	0.41381		13.1642	13.2022	13.2183	12.9536	13.0999	12.9135
FLNC	ENSG00000128591	ENSG00000128591	-0.319982	0.376247		11.9159	12.0089	12.4898	11.6399	11.9363	11.9295
CREB3L1	ENSG00000157613	ENSG00000157613	-0.176432	0.637355		13.1863	13.234	13.0282	12.7376	13.0446	13.1173
RPS7	ENSG00000171863	ENSG00000171863	-0.504933	0.128014		13.4203	13.2583	12.5532	12.3524	12.811	12.6554
RBMX	ENSG00000147274	ENSG00000147274	0.269726	0.472194		11.8411	11.8383	12.3111	12.4715	12.1387	12.2219
APLP2	ENSG00000084234	ENSG00000084234	0.060793	0.938177		13.3003	13.4783	12.8238	13.1346	13.3736	13.3411
ERGIC1	ENSG00000113719	ENSG00000113719	-0.0268529	0.960703		12.7862	12.9492	12.9123	12.9087	12.7971	12.8643
ALCAM	ENSG00000170017	ENSG00000170017	0.32263	0.325339		11.9354	11.9082	12.2295	12.6392	12.2342	12.1399
NPM1	ENSG00000181163	ENSG00000181163	-0.194867	0.557621		13.5443	13.5708	13.3463	13.0973	13.4303	13.3393
CAP1	ENSG00000131236	ENSG00000131236	-0.0414458	0.946757		12.6233	12.7586	12.8138	12.824	12.5952	12.6491
TACC1	ENSG00000147526	ENSG00000147526	0.287877	0.15894		12.433	12.3646	12.4937	12.8095	12.6896	12.6539
TCF25	ENSG00000141002	ENSG00000141002	-0.0283592	0.96526		12.3444	12.6104	12.6702	12.3649	12.5435	12.6394
RPL38	ENSG00000172809	ENSG00000172809	-0.0785953	0.85723		13.5081	13.4269	13.4044	13.3719	13.4436	13.2861
FAM120A	ENSG00000048828	ENSG00000048828	0.455154	0.0148026		12.207	12.4105	12.0992	12.6605	12.7661	12.6692
PLAU	ENSG00000122861	ENSG00000122861	0.0605013	0.933044		12.0908	11.9728	12.4422	12.2143	12.1299	12.375
RPL23	ENSG00000125691	ENSG00000125691	-0.118008	0.817923		14.2752	14.1312	13.7339	13.8909	14.013	13.9322
REXO2	ENSG00000076043	ENSG00000076043	-0.413706	0.720405		11.1121	11.3013	12.1809	11.0339	11.3886	11.1475
HNRNPDL	ENSG00000152795	ENSG00000152795	0.0597465	0.908371		12.639	12.63	12.7795	12.6997	12.7501	12.7822
RPL35A	ENSG00000182899	ENSG00000182899	-0.148642	0.720755		14.397	14.2154	13.8999	14.0806	14.0893	13.9342
TPM2	ENSG00000198467	ENSG00000198467	-0.109907	0.767817		13.581	13.435	13.4411	13.3653	13.4829	13.2768
CCN2	ENSG00000118523	ENSG00000118523	0.0719841	0.908371		12.1495	12.2245	12.5494	12.4384	12.3378	12.3944
NSA2	ENSG00000164346	ENSG00000164346	0.0537985	0.931333		12.5622	12.4714	12.7816	12.6932	12.7285	12.5689
SNRPD1	ENSG00000167088	ENSG00000167088	-0.21628	0.570216		12.2599	12.2235	12.6257	12.0015	12.3038	12.1762
GOLGA2	ENSG00000167110	ENSG00000167110	0.530502	0.00242244		11.6312	11.7216	11.9137	12.3628	12.2061	12.2989
ACTR2	ENSG00000138071	ENSG00000138071	0.367058	0.15269		11.8005	11.8318	12.1978	12.4602	12.242	12.2537
CSTB	ENSG00000160213	ENSG00000160213	-0.201329	0.564394		12.2932	12.3842	12.6795	12.2836	12.31	12.187
CD81	ENSG00000110651	ENSG00000110651	0.0579797	0.908371		12.6971	12.8162	12.8342	12.8238	12.8546	12.8469
IFITM2	ENSG00000185201	ENSG00000185201	-0.159151	0.609254		12.9594	12.8373	13.0055	12.7353	12.8625	12.7292
BTF3	ENSG00000145741	ENSG00000145741	-0.294792	0.211448		12.4075	12.5891	12.7191	12.2516	12.3485	12.2476
PDLIM2	ENSG00000120913	ENSG00000120913	0.541588	0.0679309		11.3973	11.3177	11.7565	12.3985	11.9144	11.7385
RPS11	ENSG00000142534	ENSG00000142534	-0.0966883	0.79481		13.2498	13.1243	13.1298	13.1229	13.0612	13.0318
RAI14	ENSG00000039560	ENSG00000039560	0.00883741	0.986876		12.5574	12.7099	12.7701	12.652	12.7113	12.7087
KPNB1	ENSG00000108424	ENSG00000108424	-0.268135	0.481876		14.0467	13.8164	13.339	13.392	13.6074	13.4774
NQO1	ENSG00000181019	ENSG00000181019	-0.109386	0.781715		12.5414	12.6028	12.7606	12.4616	12.5623	12.5604
BASP1	ENSG00000176788	ENSG00000176788	0.0446953	0.945996		13.1792	12.8138	12.9408	13.063	13.0504	12.9769
HDLBP	ENSG00000115677	ENSG00000115677	0.194217	0.523199		12.5558	12.734	12.5137	12.9186	12.7254	12.7429
UCHL1	ENSG00000154277	ENSG00000154277	-0.0249163	0.965907		12.4828	12.374	12.6624	12.4884	12.4631	12.5081
PSMA7	ENSG00000101182	ENSG00000101182	0.126578	0.781262		13.0429	12.9732	12.6431	13.1438	12.9381	12.9785
MFGE8	ENSG00000140545	ENSG00000140545	0.45926	0.00235225		11.9711	11.9632	11.979	12.4081	12.4201	12.4611
ANXA6	ENSG00000197043	ENSG00000197043	0.125977	0.737508		13.3614	13.409	13.1881	13.4348	13.5755	13.3241
CAPZA1	ENSG00000116489	ENSG00000116489	-0.0159899	0.986876		11.4829	11.4291	12.2084	11.7828	11.6539	11.7716
HNRNPC	ENSG00000092199	ENSG00000092199	0.185391	0.480722		12.8309	12.9037	12.74	13.0032	13.0577	12.9726
EMP1	ENSG00000134531	ENSG00000134531	-0.232907	0.40656		12.6758	12.7025	12.7956	12.3044	12.6201	12.5363
DCN	ENSG00000011465	ENSG00000011465	0.0262675	0.966599		12.2773	12.5304	12.6305	12.639	12.513	12.3766
CLDN11	ENSG00000013297	ENSG00000013297	-0.174338	0.79481		11.5344	11.4174	12.2154	11.355	11.7344	11.6644
QSOX1	ENSG00000116260	ENSG00000116260	-0.344519	0.0910602		12.9626	13.2001	12.9413	12.6377	12.7701	12.6745
EIF4G1	ENSG00000114867	ENSG00000114867	0.335653	0.239466		11.6549	11.8745	12.1388	12.374	12.1717	12.1607
PRMT1	ENSG00000126457	ENSG00000126457	0.429475	0.0201469		11.9328	11.8388	11.8644	12.1878	12.2833	12.4417
SERPINH1	ENSG00000149257	ENSG00000149257	0.145145	0.670188		12.665	12.6592	12.4925	12.7081	12.6988	12.8458
AHCYL1	ENSG00000168710	ENSG00000168710	0.261322	0.389663		12.1858	12.4843	12.0932	12.5894	12.3997	12.5783
ERH	ENSG00000100632	ENSG00000100632	0.553785	0.00319295		12.0328	11.8977	11.7075	12.5408	12.4946	12.2652
CYTOR	ENSG00000222041	ENSG00000222041	0.388713	0.119662		12.2667	12.4823	11.95	12.6129	12.6867	12.6114
TLN1	ENSG00000137076	ENSG00000137076	0.165668	0.642491		12.3241	12.5119	12.6089	12.6559	12.751	12.5427
PPIA	ENSG00000196262	ENSG00000196262	-0.212394	0.457189		13.4584	13.5424	13.245	13.1005	13.2872	13.2306
TPM1	ENSG00000140416	ENSG00000140416	0.359843	0.137726		11.7972	12.1019	12.1816	12.4868	12.4204	12.2731
MTATP6P1	ENSG00000248527	ENSG00000248527	-0.229323	0.922187		12.8822	12.0599	11.1034	11.9118	12.0989	11.8612
ANLN	ENSG00000011426	ENSG00000011426	-0.388862	0.295809		11.336	11.6274	12.151	11.3662	11.2998	11.4037
PDIA3	ENSG00000167004	ENSG00000167004	0.481318	0.102981		11.2768	11.52	11.7738	12.3276	11.9008	11.7679
EIF5B	ENSG00000158417	ENSG00000158417	0.120859	0.79333		13.3143	13.0558	12.8769	13.1208	13.311	13.2046
VDAC1	ENSG00000213585	ENSG00000213585	-0.191641	0.689674		11.8259	11.8048	12.3607	11.7653	11.9459	11.772
POLR2L	ENSG00000177700	ENSG00000177700	-0.0159032	0.983341		12.7792	12.9534	12.9399	12.9526	13.0157	12.636
MACF1	ENSG00000127603	ENSG00000127603	-0.0746628	0.89908		12.3608	12.3558	12.4332	12.3176	12.1108	12.4752
AP2B1	ENSG00000006125	ENSG00000006125	0.273732	0.342979		12.3303	12.3661	12.2635	12.32	12.7579	12.6686
CLTC	ENSG00000141367	ENSG00000141367	-0.141904	0.72769		13.2139	13.3135	12.9347	12.8827	13.0423	13.1266
RPL7A	ENSG00000148303	ENSG00000148303	-0.504899	0.110035		13.1969	13.1696	12.4526	12.2224	12.6941	12.4657
NFIC	ENSG00000141905	ENSG00000141905	0.0538756	0.918062		13.1371	12.9873	12.9554	13.1467	13.0947	13.0025
ATP5F1B	ENSG00000110955	ENSG00000110955	-0.377681	0.0525646		12.7157	12.569	12.7258	12.3299	12.3878	12.1568
UBA1	ENSG00000130985	ENSG00000130985	0.244238	0.384452		12.0966	11.9948	12.2188	12.4863	12.2298	12.3236
CYB5R3	ENSG00000100243	ENSG00000100243	0.0592813	0.916322		12.2989	12.494	12.581	12.5899	12.5233	12.4503
KTN1	ENSG00000126777	ENSG00000126777	0.198764	0.492466		12.4192	12.3655	12.5181	12.728	12.6694	12.4964
NR2F2	ENSG00000185551	ENSG00000185551	0.0656397	0.904459		13.2711	13.1018	13.0302	13.1101	13.3118	13.1813
OCIAD1	ENSG00000109180	ENSG00000109180	0.0245259	0.991926		12.5669	12.5371	11.0559	12.1757	12.2168	12.2861
CD59	ENSG00000085063	ENSG00000085063	-0.137391	0.771158		13.9124	13.8104	13.3837	13.4728	13.6648	13.6024
H2AZ2	ENSG00000105968	ENSG00000105968	0.353686	0.093722		12.2739	12.2056	12.0596	12.6722	12.4855	12.4383
SDC4	ENSG00000124145	ENSG00000124145	0.469727	0.018881		12.0312	12.0836	11.7264	12.4844	12.4186	12.3676
ZNF428	ENSG00000131116	ENSG00000131116	0.788155	3e-05		11.1159	11.0352	11.3103	12.1494	11.9397	11.717
DRAP1	ENSG00000175550	ENSG00000175550	0.370473	0.102131		12.5114	12.4502	12.165	12.775	12.8543	12.6207
FST	ENSG00000134363	ENSG00000134363	-0.115375	0.7568		13.6822	13.6152	13.412	13.472	13.5021	13.4007
RND3	ENSG00000115963	ENSG00000115963	0.00574586	0.993664		12.3062	12.5808	12.6437	12.5531	12.6115	12.398
CENPF	ENSG00000117724	ENSG00000117724	-0.049223	0.931417		12.5177	12.5992	12.6961	12.6455	12.5568	12.4636
SNRPB	ENSG00000125835	ENSG00000125835	0.0395641	0.95946		11.7258	11.8265	12.2769	12.0235	12.0001	11.9873
COX8A	ENSG00000176340	ENSG00000176340	0.101123	0.806831		12.3032	12.4237	12.5302	12.5195	12.5579	12.4919
TPI1	ENSG00000111669	ENSG00000111669	-0.390835	0.0598821		12.4983	12.5494	12.6097	12.018	12.3501	12.1
MBNL1	ENSG00000152601	ENSG00000152601	0.21976	0.567718		11.7539	11.8535	12.1938	12.3007	12.1549	12.031
AP2M1	ENSG00000161203	ENSG00000161203	0.151119	0.68845		12.0308	12.1523	12.2373	12.4277	12.1502	12.2897
RPL3	ENSG00000100316	ENSG00000100316	-0.540486	0.10091		12.9605	12.8558	12.0973	11.872	12.2996	12.2291
BRI3	ENSG00000164713	ENSG00000164713	-0.294688	0.201381		12.1887	12.3213	12.4409	11.9714	12.0048	12.0998
RPS18	ENSG00000231500	ENSG00000231500	-0.277581	0.407804		13.8459	13.9285	13.3571	13.4217	13.5652	13.3679
ENSG00000243829	ENSG00000243829	ENSG00000243829	0.659784	0.424635		11.628	11.6384	10.5176	11.9547	12.0869	11.9743
MAPKAPK2	ENSG00000162889	ENSG00000162889	0.284995	0.417251		12.3418	12.4762	11.9118	12.6987	12.4798	12.4496
HNRNPD	ENSG00000138668	ENSG00000138668	-0.242384	0.407719		12.2148	12.1146	12.4572	12.0148	12.0801	11.9867
DKC1	ENSG00000130826	ENSG00000130826	0.540258	0.0193475		11.5322	11.2445	11.6505	12.2278	11.9852	11.8367
TIMP2	ENSG00000035862	ENSG00000035862	-0.254878	0.446972		13.4067	13.5041	13.012	12.9066	13.1682	13.1157
TIMP3	ENSG00000100234	ENSG00000100234	0.195931	0.472895		12.2568	12.4587	12.3362	12.5792	12.5264	12.5401
LAMC1	ENSG00000135862	ENSG00000135862	0.0185422	0.982381		11.7193	11.9406	12.1732	12.0386	11.8125	12.0612
NDUFA4	ENSG00000189043	ENSG00000189043	-0.460323	0.0654393		11.9401	11.9846	12.2329	11.3061	11.7492	11.7021
NDST1	ENSG00000070614	ENSG00000070614	0.452634	0.0841941		11.8814	12.0983	11.4685	12.2551	12.3026	12.314
CAPNS1	ENSG00000126247	ENSG00000126247	0.0277955	0.961013		12.9966	13.1947	12.928	13.0105	13.162	13.039
SPATS2L	ENSG00000196141	ENSG00000196141	0.175395	0.556942		12.3072	12.2168	12.3955	12.512	12.4978	12.4409
DYNC1I2	ENSG00000077380	ENSG00000077380	-0.462119	0.682618		12.5785	12.6962	11.5345	11.4505	12.1499	11.9911
SELENOW	ENSG00000178980	ENSG00000178980	0.570422	0.0768339		11.6921	11.5655	10.9481	12.2901	11.9476	11.7223
UBL5	ENSG00000198258	ENSG00000198258	-0.355773	0.444001		13.1933	13.2005	12.2193	12.5649	12.7057	12.4672
DCBLD2	ENSG00000057019	ENSG00000057019	-0.00233762	0.994673		12.9004	12.9397	12.8366	12.9043	12.9037	12.863
PPP2R1A	ENSG00000105568	ENSG00000105568	-0.414152	0.804957		10.4267	10.32	11.6982	10.627	10.6618	10.3318
TXN	ENSG00000136810	ENSG00000136810	-0.300852	0.237732		13.5785	13.3884	13.1327	13.045	13.1324	13.0523
KHDRBS1	ENSG00000121774	ENSG00000121774	-0.174455	0.738367		11.4657	11.59	12.0785	11.5869	11.4396	11.6533
RPL13P12	ENSG00000215030	ENSG00000215030	0.0343617	0.960703		12.1255	12.1342	12.3772	12.4287	12.2339	12.0707
CALM1	ENSG00000198668	ENSG00000198668	0.0230859	0.970713		13.2192	12.9553	12.7726	13.1301	12.978	12.9353
PRSS23	ENSG00000150687	ENSG00000150687	0.0128372	0.988492		12.8004	12.9107	12.035	12.617	12.5997	12.7114
HMGB1	ENSG00000189403	ENSG00000189403	0.0552532	0.945831		13.208	13.3378	12.7278	13.0406	13.2885	13.1678
COTL1	ENSG00000103187	ENSG00000103187	-0.0434209	0.948819		13.0192	13.2542	12.8285	13.0173	12.9939	12.9913
IFITM3	ENSG00000142089	ENSG00000142089	-0.173848	0.554634		12.7551	12.8551	12.8113	12.6948	12.6757	12.526
RPL9	ENSG00000163682	ENSG00000163682	-0.419059	0.0804305		13.1743	13.0299	12.8102	12.3908	12.8051	12.5547
DYNC1H1	ENSG00000197102	ENSG00000197102	-0.235357	0.663271		13.4495	13.3171	12.5594	12.7664	13.0564	12.9316
ASPH	ENSG00000198363	ENSG00000198363	-0.00105927	0.997383		12.4992	12.5141	12.5054	12.5565	12.4213	12.5337
NAP1L1	ENSG00000187109	ENSG00000187109	-0.0576276	0.910388		13.1613	13.1402	13.0101	13.0633	13.0791	12.9995
RANGAP1	ENSG00000100401	ENSG00000100401	0.0616329	0.916864		12.0113	12.0825	12.2845	12.3092	12.1182	12.1431
RPL15	ENSG00000174748	ENSG00000174748	-0.10561	0.866065		13.5416	13.5786	13.1028	13.1087	13.4773	13.3429
RPS28	ENSG00000233927	ENSG00000233927	0.0444361	0.953981		13.1158	13.239	12.5826	13.0866	13.0585	13.0041
RPLP0	ENSG00000089157	ENSG00000089157	-0.318597	0.250622		13.3562	13.5215	13.0729	13.0667	13.1265	12.819
NR2F1	ENSG00000175745	ENSG00000175745	0.24187	0.320593		12.4376	12.3081	12.3444	12.6681	12.6576	12.4856
TACC3	ENSG00000013810	ENSG00000013810	0.165617	0.618985		12.1525	12.4274	12.3062	12.4637	12.4738	12.4583
CNN3	ENSG00000117519	ENSG00000117519	0.114986	0.805159		11.9538	12.1435	12.112	12.3218	11.9965	12.2234
LOXL1	ENSG00000129038	ENSG00000129038	-0.139021	0.88235		10.7648	11.3133	11.865	11.1819	11.2293	11.3217
HDGF	ENSG00000143321	ENSG00000143321	0.0708375	0.902766		12.3195	12.447	12.5326	12.5726	12.5957	12.3384
XPO6	ENSG00000169180	ENSG00000169180	-0.511765	0.109263		11.3077	11.2045	11.9143	10.9022	11.1729	10.911
RPS3AP47	ENSG00000205871	ENSG00000205871	-0.345006	0.125493		12.2881	12.0452	12.3523	11.9668	11.8679	11.8321
TBCB	ENSG00000105254	ENSG00000105254	-0.0865133	0.895551		12.0416	12.1015	12.3085	11.7991	12.2181	12.1557
CSNK1A1	ENSG00000113712	ENSG00000113712	0.099802	0.897372		11.5637	11.2583	11.9524	11.8479	11.5858	11.7135
SPTBN1	ENSG00000115306	ENSG00000115306	0.277404	0.176822		11.9363	12.0089	12.0097	12.2866	12.2143	12.2854
ARPC5	ENSG00000162704	ENSG00000162704	0.0572625	0.923473		12.0803	12.1034	12.3437	12.2663	12.2668	12.1806
CBX6	ENSG00000183741	ENSG00000183741	-0.138103	0.682618		12.7177	12.8136	12.6602	12.4986	12.6104	12.6671
ENSG00000225475	ENSG00000225475	ENSG00000225475	0.895191	2.57e-06		11.0314	10.6302	10.7815	11.8695	11.7469	11.5138
SERINC2	ENSG00000168528	ENSG00000168528	0.748237	0.00120838		11.109	10.8259	10.6655	11.8908	11.3646	11.5694
SF3B2	ENSG00000087365	ENSG00000087365	0.132392	0.755906		11.7308	11.9015	12.0897	12.0563	11.9832	12.1003
WDR1	ENSG00000071127	ENSG00000071127	-0.0438692	0.946529		12.1716	12.1869	12.3537	12.3351	12.1178	12.1248
TPM3	ENSG00000143549	ENSG00000143549	0.0886487	0.832237		12.3352	12.3854	12.3905	12.5166	12.4213	12.4378
RBPJ	ENSG00000168214	ENSG00000168214	0.218988	0.42028		12.3385	12.1052	12.1393	12.4091	12.3945	12.4458
EIF3D	ENSG00000100353	ENSG00000100353	0.223827	0.71228		12.3352	12.1835	11.343	12.3633	12.1204	12.2201
ANP32B	ENSG00000136938	ENSG00000136938	0.248994	0.498751		12.489	12.4663	11.9696	12.6796	12.5536	12.4875
ECE1	ENSG00000117298	ENSG00000117298	-0.0366377	0.953981		12.0772	12.2938	12.3101	12.1039	12.1911	12.2828
SPDL1	ENSG00000040275	ENSG00000040275	0.857512	1.1e-05		10.56	10.9221	10.7815	11.8362	11.5041	11.4871
HMGA2-AS1	ENSG00000197301	ENSG00000197301	0.257994	0.652666		11.1482	10.9849	11.3741	11.5512	10.8668	11.7479
NPM3	ENSG00000107833	ENSG00000107833	-0.657572	0.0183452		11.2228	11.5221	11.8304	10.5611	11.1017	10.9567
CCNI	ENSG00000118816	ENSG00000118816	-0.203009	0.473467		12.8244	12.6606	12.7467	12.4537	12.6724	12.4925
TGFBI	ENSG00000120708	ENSG00000120708	-0.0760247	0.880543		13.1855	13.1172	12.9574	12.9502	13.0702	13.0183
LTBP2	ENSG00000119681	ENSG00000119681	0.155451	0.642491		12.2279	12.4286	12.2517	12.5316	12.4183	12.4297
UBE2Z	ENSG00000159202	ENSG00000159202	0.721765	0.000129855		10.8022	11.0443	11.0899	11.8919	11.609	11.5951
NDUFS2	ENSG00000158864	ENSG00000158864	-0.155472	0.946529		12.6743	12.6322	11.327	11.924	12.4379	12.1168
CORO1C	ENSG00000110880	ENSG00000110880	0.185162	0.513854		12.4686	12.374	12.2914	12.6149	12.5503	12.5272
SRP14	ENSG00000140319	ENSG00000140319	-0.0351592	0.950874		12.5468	12.6629	12.6333	12.5471	12.6492	12.5417
LIMA1	ENSG00000050405	ENSG00000050405	0.140138	0.701716		11.9724	12.209	12.2171	12.3278	12.2688	12.2343
GOLGA3	ENSG00000090615	ENSG00000090615	0.199972	0.557621		11.9644	11.8159	11.9839	12.2879	11.9812	12.0831
EIF1	ENSG00000173812	ENSG00000173812	-0.240111	0.481274		13.2916	13.3052	12.9542	12.7274	13.1264	12.9758
GRN	ENSG00000030582	ENSG00000030582	0.363146	0.331728		11.8616	11.9795	11.219	12.201	11.9661	12.0795
RDX	ENSG00000137710	ENSG00000137710	0.0918545	0.866027		11.7704	11.8998	12.1062	12.0303	11.9812	12.0604
CRTAP	ENSG00000170275	ENSG00000170275	-0.328725	0.213924		11.8203	11.8405	12.1678	11.6243	11.7097	11.5333
SEPTIN9	ENSG00000184640	ENSG00000184640	-0.0917933	0.815712		12.7057	12.6781	12.6516	12.6465	12.5652	12.5467
PRKAR2A	ENSG00000114302	ENSG00000114302	0.191193	0.642491		11.7168	12.0174	12.0493	12.3076	12.1052	11.9444
PPP1R14B	ENSG00000173457	ENSG00000173457	0.0292006	0.975268		11.0482	11.4192	11.8688	11.7334	11.4762	11.3006
PTMS	ENSG00000159335	ENSG00000159335	0.501897	0.0404614		11.3587	11.8137	11.4162	12.1812	12.0786	11.8577
ENSG00000244245	ENSG00000244245	ENSG00000244245	0.0756231	0.896074		12.8851	12.6653	12.5145	12.8394	12.7446	12.7285
RAB2A	ENSG00000104388	ENSG00000104388	0.2435	0.316448		11.8864	11.9197	12.029	12.2557	12.1671	12.1444
IQGAP1	ENSG00000140575	ENSG00000140575	-0.0623023	0.911969		12.2296	12.2006	12.4054	12.2693	12.2698	12.1141
SUMO2	ENSG00000188612	ENSG00000188612	0.414729	0.0993809		11.3973	11.3885	11.5889	12.1151	11.7937	11.683
MYADM	ENSG00000179820	ENSG00000179820	0.283401	0.164611		12.1088	12.1399	12.0886	12.4108	12.4558	12.3175
GNB1	ENSG00000078369	ENSG00000078369	0.00930289	0.986876		12.5272	12.3649	12.5284	12.4826	12.5612	12.4072
DHCR24	ENSG00000116133	ENSG00000116133	-0.417828	0.0521322		12.1218	12.2535	12.2349	11.5698	11.9229	11.8461
PTPN1	ENSG00000196396	ENSG00000196396	0.414741	0.114091		11.487	11.6359	11.43	12.2095	11.8157	11.7315
CHN1	ENSG00000128656	ENSG00000128656	0.313809	0.209704		11.527	11.8181	11.8349	11.9674	12.0959	12.0754
DAB2	ENSG00000153071	ENSG00000153071	-0.0349026	0.953802		12.1822	12.3682	12.3808	12.2723	12.3016	12.2615
PALLD	ENSG00000129116	ENSG00000129116	0.128916	0.721125		12.067	12.2964	12.2056	12.358	12.3042	12.302
MYDGF	ENSG00000074842	ENSG00000074842	0.0851572	0.901578		12.7694	12.979	12.3748	12.7815	12.8616	12.797
VCAN	ENSG00000038427	ENSG00000038427	0.265175	0.604552		10.9587	11.1668	11.6993	11.7794	11.5131	11.4072
MYO1C	ENSG00000197879	ENSG00000197879	0.0312276	0.957592		12.0768	12.153	12.2393	12.24	12.1365	12.1893
CAVIN3	ENSG00000170955	ENSG00000170955	0.34333	0.0833322		11.7461	11.7864	11.6717	12.0261	12.0445	12.1602
CAST	ENSG00000153113	ENSG00000153113	0.19537	0.642491		11.6391	11.7581	12.0165	12.1521	12.0592	11.7923
MYL12B	ENSG00000118680	ENSG00000118680	0.0443602	0.948819		13.1128	13.1602	12.7584	12.9772	13.1554	13.0581
ENSG00000218426	ENSG00000218426	ENSG00000218426	0.236364	0.514223		12.1081	12.1561	11.7092	12.3338	12.1116	12.2661
ZC3H15	ENSG00000065548	ENSG00000065548	0.469813	0.0211708		11.657	11.3766	11.3448	11.988	11.8538	11.96
TOP1	ENSG00000198900	ENSG00000198900	0.293797	0.211448		11.9753	11.8124	11.8343	12.2938	12.0952	12.1098
MAP7D1	ENSG00000116871	ENSG00000116871	0.417886	0.0883962		11.2036	11.2333	11.4834	11.8982	11.5496	11.7209
HNRNPUL1	ENSG00000105323	ENSG00000105323	0.327046	0.474954		10.8883	10.977	11.5874	11.7668	11.426	11.3062
TGM2	ENSG00000198959	ENSG00000198959	-0.179386	0.708446		11.381	11.5238	11.9374	11.3793	11.4624	11.5207
GARIN2	ENSG00000172717	ENSG00000172717	-0.193841	0.797088		10.7619	10.6991	11.6457	10.7788	10.9569	10.9899
PSAP	ENSG00000197746	ENSG00000197746	-0.167113	0.710307		13.2229	13.2782	12.7154	12.8848	12.9324	12.9602
TRAM2	ENSG00000065308	ENSG00000065308	0.00680764	0.991557		12.2915	12.3203	12.1829	12.1904	12.2074	12.4094
PTTG1IP	ENSG00000183255	ENSG00000183255	0.0207458	0.981142		11.4483	11.401	11.8669	11.4859	11.5788	11.7496
ENSG00000213315	ENSG00000213315	ENSG00000213315	0.321476	0.550831		10.9051	10.6322	11.4722	11.6715	11.1472	11.2293
KDELR2	ENSG00000136240	ENSG00000136240	-0.0792572	0.894588		11.9137	12.0603	12.2265	11.8859	12.0959	11.992
EIF2S2	ENSG00000125977	ENSG00000125977	0.243952	0.672787		12.2066	12.3543	11.3638	12.2573	12.3422	12.236
SF3B5	ENSG00000169976	ENSG00000169976	0.252522	0.372931		12.2205	12.0954	11.931	12.2013	12.4126	12.3942
SRRM1	ENSG00000133226	ENSG00000133226	0.166258	0.564394		12.189	12.1958	12.2297	12.3762	12.4156	12.3203
EIF3A	ENSG00000107581	ENSG00000107581	0.179773	0.643692		12.8896	12.8671	12.5862	12.8583	13.1688	12.8508
MORF4L2	ENSG00000123562	ENSG00000123562	-0.111998	0.789699		11.9982	12.046	12.1936	11.8645	11.9933	12.0463
ATP6V1E1	ENSG00000131100	ENSG00000131100	-0.366224	0.286567		11.2143	11.3308	11.8255	11.0262	11.2211	11.0978
RPL35	ENSG00000136942	ENSG00000136942	-0.548642	0.0804305		12.5835	12.5687	11.9666	11.4723	12.1178	11.8929
SEC61G	ENSG00000132432	ENSG00000132432	-0.00980381	0.994588		12.7759	12.5083	11.6531	12.0981	12.6039	12.3829
TOMM7	ENSG00000196683	ENSG00000196683	-0.375086	0.316884		12.884	12.8637	12.2233	12.0041	12.5099	12.3782
NACA	ENSG00000196531	ENSG00000196531	-0.390786	0.272478		12.9265	12.5184	12.1578	11.9295	12.3279	12.2457
CEP55	ENSG00000138180	ENSG00000138180	0.782658	0.000867831		10.4377	10.9706	10.5063	11.6361	11.2428	11.4107
COL8A1	ENSG00000144810	ENSG00000144810	0.423748	0.0540905		11.5435	11.7627	11.4672	12.1591	11.992	11.8954
PCLAF	ENSG00000166803	ENSG00000166803	0.0150987	0.986876		11.1747	11.1058	11.7876	11.4652	11.3886	11.3617
CD151	ENSG00000177697	ENSG00000177697	0.0531978	0.933829		12.6696	12.9474	12.5655	12.7977	12.8621	12.7051
SYAP1	ENSG00000169895	ENSG00000169895	0.139241	0.726625		11.7441	11.9418	11.8767	12.1079	11.8347	12.0304
MMP2	ENSG00000087245	ENSG00000087245	-0.274496	0.492466		11.5576	11.3602	11.9353	11.3778	11.5019	11.1977
EI24	ENSG00000149547	ENSG00000149547	-0.238238	0.469441		12.038	11.7913	12.1542	11.642	11.8827	11.7596
RPS2P46	ENSG00000189343	ENSG00000189343	-0.132425	0.699048		12.3783	12.2341	12.3841	12.1524	12.245	12.2061
ENSG00000293057	ENSG00000293057	ENSG00000293057	-0.0935534	0.914148		11.1075	10.9097	11.7187	11.1551	11.1793	11.2495
BCCIP	ENSG00000107949	ENSG00000107949	0.987721	9.98e-05		10.0269	9.97111	10.6022	11.4971	11.0354	11.0681
PRRC2C	ENSG00000117523	ENSG00000117523	0.0497653	0.936759		12.2049	12.0011	12.1296	12.3139	12.0534	12.1111
RPL32P34	ENSG00000239524	ENSG00000239524	0.253727	0.372931		11.8217	11.5644	11.8858	12.0503	12.0278	11.9737
HNRNPA1	ENSG00000135486	ENSG00000135486	-0.0482624	0.931417		12.2613	12.2104	12.3485	12.2623	12.2501	12.1654
MTPN	ENSG00000105887	ENSG00000105887	-0.121991	0.754072		12.3828	12.6302	12.3881	12.3745	12.3071	12.3665
PSMB5	ENSG00000100804	ENSG00000100804	-0.266543	0.312966		11.8333	12.077	12.1005	11.7602	11.6856	11.7798
GAS6	ENSG00000183087	ENSG00000183087	0.425396	0.0382365		11.4005	11.5453	11.3224	11.9465	11.7287	11.8667
PDGFRB	ENSG00000113721	ENSG00000113721	-0.236733	0.628634		11.1121	11.2873	11.7819	11.0841	11.2583	11.2128
SON	ENSG00000159140	ENSG00000159140	-0.0517207	0.933044		13.0188	12.8058	12.6509	12.7815	12.7816	12.7803
PCOLCE	ENSG00000106333	ENSG00000106333	-0.10016	0.856739		11.6216	11.8248	11.9976	11.7806	11.6503	11.7353
CALR	ENSG00000179218	ENSG00000179218	0.802385	2.87e-05		10.6019	10.7238	10.6323	11.6898	11.3794	11.2593
RPS15AP1	ENSG00000214535	ENSG00000214535	-0.162137	0.714618		11.5356	11.6111	11.8852	11.3798	11.4979	11.6775
RPS2	ENSG00000140988	ENSG00000140988	-0.557364	0.0190788		12.6846	12.559	12.2275	11.8827	12.1841	11.7346
ATP6V0E1	ENSG00000113732	ENSG00000113732	-0.11945	0.743996		12.6308	12.6378	12.4872	12.5509	12.4021	12.4447
RPL21P16	ENSG00000220842	ENSG00000220842	0.273381	0.40656		11.5814	11.3295	11.7959	11.8036	11.9533	11.8033
HSPA8	ENSG00000109971	ENSG00000109971	-0.492062	0.0590098		12.9197	12.6606	12.2871	12.0594	12.3209	12.0648
MAP2K3	ENSG00000034152	ENSG00000034152	0.0293477	0.963088		12.9807	13.1982	12.834	13.0037	13.1866	12.9211
PTTG1	ENSG00000164611	ENSG00000164611	0.275938	0.243795		11.889	11.7618	11.7486	12.1804	12.0072	12.0361
ARF4	ENSG00000168374	ENSG00000168374	-0.112486	0.774176		12.3521	12.449	12.4616	12.3063	12.4162	12.1982
PRR11	ENSG00000068489	ENSG00000068489	0.0964303	0.87442		11.6221	11.724	11.9601	12.0015	11.874	11.7297
LTBP1	ENSG00000049323	ENSG00000049323	0.229226	0.380108		11.7148	11.8673	11.8504	12.0978	12.0084	12.0167
RPL3P4	ENSG00000232573	ENSG00000232573	-0.117881	0.784578		13.0349	12.7468	12.6958	12.6436	12.7897	12.7103
FKBP10	ENSG00000141756	ENSG00000141756	0.175581	0.802661		11.0466	10.6807	11.4921	11.5632	11.0678	11.1829
UQCRB	ENSG00000156467	ENSG00000156467	-0.26081	0.564394		13.3794	13.1069	12.6019	12.6375	12.9815	12.7701
ITGA3	ENSG00000005884	ENSG00000005884	0.676843	0.00651156		10.7394	10.3978	10.8219	11.6213	11.1069	11.2417
BTG1	ENSG00000133639	ENSG00000133639	0.525247	0.0022028		11.2486	11.3802	11.1763	11.8336	11.7873	11.7634
NT5E	ENSG00000135318	ENSG00000135318	-0.0971047	0.820184		12.414	12.4734	12.4693	12.2723	12.4761	12.3105
RPL14	ENSG00000188846	ENSG00000188846	-0.275825	0.60689		12.9202	12.6866	12.0537	11.9913	12.5595	12.3583
PURA	ENSG00000185129	ENSG00000185129	0.00543849	0.994588		12.7665	12.1335	11.6709	12.1714	12.396	12.2201
RPLP2	ENSG00000177600	ENSG00000177600	-0.144542	0.760689		13.6913	13.7782	13.2416	13.3735	13.572	13.3781
HIF1A	ENSG00000100644	ENSG00000100644	-0.165363	0.84167		10.525	10.9121	11.5527	10.8796	10.9311	10.8765
PA2G4	ENSG00000170515	ENSG00000170515	0.178241	0.622651		11.8226	11.6101	11.8908	12.049	11.93	11.8892
KIF5B	ENSG00000170759	ENSG00000170759	-0.0781927	0.875041		12.4379	12.4404	12.3732	12.2375	12.3826	12.3926
PPP3CA	ENSG00000138814	ENSG00000138814	0.379205	0.163429		11.3548	11.7927	11.3141	11.9219	11.8431	11.881
RPL26P6	ENSG00000229659	ENSG00000229659	-0.137073	0.856739		12.9068	12.4907	12.0585	12.1172	12.5568	12.4579
ARHGEF17	ENSG00000110237	ENSG00000110237	-0.336178	0.474179		10.7236	10.9602	11.5441	10.6505	10.7509	10.9349
RPL7P9	ENSG00000137970	ENSG00000137970	0.0182845	0.982381		13.1873	13.1818	12.8049	12.916	13.2627	13.0611
PSMB6	ENSG00000142507	ENSG00000142507	0.073096	0.894273		11.9941	11.8226	12.0372	12.0825	11.992	12.006
TIMM13	ENSG00000099800	ENSG00000099800	0.391237	0.413761		11.4651	11.7958	10.6778	11.7088	11.8139	11.799
SERPINE2	ENSG00000135919	ENSG00000135919	0.160499	0.636052		11.8864	12.0475	11.8852	12.1391	12.0325	12.1315
VCL	ENSG00000035403	ENSG00000035403	-0.0217612	0.972988		11.7525	11.6324	11.9023	11.9024	11.5911	11.7245
CCT6A	ENSG00000146731	ENSG00000146731	0.0317818	0.957592		12.0468	12.0445	12.0951	12.2126	12.0171	12.0446
PLXNB2	ENSG00000196576	ENSG00000196576	0.644536	0.0521322		10.4713	10.2177	11.0703	11.5026	11.232	11.0598
MTCH1	ENSG00000137409	ENSG00000137409	-0.228881	0.434209		12.5983	12.4962	12.3611	12.1033	12.2996	12.3631
TBCA	ENSG00000171530	ENSG00000171530	0.142395	0.750876		12.6472	12.6127	12.2004	12.5715	12.7205	12.6317
ANXA1	ENSG00000135046	ENSG00000135046	-0.329347	0.220186		12.2412	11.9123	12.1748	11.8148	11.9212	11.6097
MCL1	ENSG00000143384	ENSG00000143384	0.144777	0.714172		12.3089	12.4347	12.0862	12.3392	12.4855	12.4554
VAT1	ENSG00000108828	ENSG00000108828	-0.124025	0.814753		11.7748	11.6652	11.9964	11.8602	11.7048	11.4986
MARCKS	ENSG00000277443	ENSG00000277443	0.19093	0.472895		11.9427	11.9061	11.9404	12.0975	12.1398	12.1243
RPL13AP25	ENSG00000136149	ENSG00000136149	-0.424895	0.155572		12.8322	12.6056	12.2089	11.9024	12.3279	12.1778
LAMTOR1	ENSG00000149357	ENSG00000149357	0.146139	0.723692		12.3122	12.4149	11.9892	12.4219	12.3749	12.3893
TRIM28	ENSG00000130726	ENSG00000130726	0.562769	0.0531431		10.6213	10.6027	11.0921	11.6273	11.2449	11.1402
NEXN	ENSG00000162614	ENSG00000162614	0.0756302	0.915109		12.8856	12.4635	12.2833	12.568	12.7398	12.6128
HOOK3	ENSG00000168172	ENSG00000168172	0.252406	0.570741		11.1914	11.0624	11.5916	11.7548	11.5485	11.3222
UQCR11	ENSG00000127540	ENSG00000127540	-0.33047	0.334769		11.2507	11.197	11.7089	11.1894	11.0354	10.9934
ENSG00000227081	ENSG00000227081	ENSG00000227081	0.107835	0.856739		11.5875	11.478	11.8616	11.8954	11.7808	11.5866
PDLIM1	ENSG00000107438	ENSG00000107438	0.15418	0.642491		12.2272	12.0576	12.0576	12.2247	12.3087	12.2763
CCT3	ENSG00000163468	ENSG00000163468	-0.245762	0.32984		12.6255	12.4584	12.4171	12.3467	12.2264	12.1947
CELF1	ENSG00000149187	ENSG00000149187	0.18365	0.627234		11.6076	11.5786	11.6549	11.9768	11.6184	11.7743
NAV1	ENSG00000134369	ENSG00000134369	0.0184167	0.980397		11.62	11.4634	11.7802	11.6171	11.5463	11.7644
PAPSS2	ENSG00000198682	ENSG00000198682	0.0848833	0.928514		10.7315	10.9088	11.5688	11.1928	11.2854	11.1242
COPA	ENSG00000122218	ENSG00000122218	0.173596	0.69274		11.2611	11.3114	11.5598	11.7171	11.342	11.587
NORAD	ENSG00000260032	ENSG00000260032	-0.139569	0.77113		11.4184	11.4296	11.7892	11.3738	11.3677	11.5065
PALM2AKAP2	ENSG00000157654	ENSG00000157654	0.152695	0.682618		12.556	12.4516	12.2558	12.6415	12.6297	12.4581
HNRNPF	ENSG00000169813	ENSG00000169813	-0.095483	0.840669		11.9181	12.0513	12.1372	11.8961	12.014	11.9172
MYOF	ENSG00000138119	ENSG00000138119	-0.0088463	0.992025		10.9847	11.1223	11.5881	11.1985	11.1573	11.3765
ASPM	ENSG00000066279	ENSG00000066279	0.136388	0.808453		11.205	11.3039	11.6757	11.7179	11.4934	11.4098
LDHB	ENSG00000111716	ENSG00000111716	0.317794	0.320834		11.7911	11.9173	11.4227	12.1973	12.0171	11.8961
EIF5	ENSG00000100664	ENSG00000100664	-0.124726	0.806831		11.5676	11.4475	11.8369	11.6196	11.411	11.4687
RAD21	ENSG00000164754	ENSG00000164754	0.164859	0.668194		11.508	11.733	11.832	11.9091	11.8749	11.8013
MRTO4	ENSG00000053372	ENSG00000053372	-0.205682	0.717939		11.0859	10.8443	11.614	11.0909	11.0555	10.8866
EIF3J	ENSG00000104131	ENSG00000104131	0.445033	0.0478961		11.7248	11.4051	11.3763	11.9353	12.0642	11.8587
PSMD1	ENSG00000173692	ENSG00000173692	0.0484306	0.931417		12.2626	12.2164	12.2666	12.24	12.389	12.2584
TAOK1	ENSG00000160551	ENSG00000160551	0.193324	0.692042		10.9847	11.268	11.6136	11.5711	11.5204	11.4216
SH3KBP1	ENSG00000147010	ENSG00000147010	0.0493144	0.942251		11.6269	11.5697	11.8676	11.6702	11.7808	11.7774
EML2	ENSG00000125746	ENSG00000125746	0.947362	1.1e-05		10.073	9.92092	10.1813	11.1569	10.6798	11.1359
GSTO1	ENSG00000148834	ENSG00000148834	-0.268334	0.239474		12.6048	12.5478	12.3774	12.2275	12.225	12.2811
RPL10P3	ENSG00000230734	ENSG00000230734	0.213156	0.570216		11.6633	11.4157	11.6072	11.99	11.6468	11.6735
RPL10	ENSG00000147403	ENSG00000147403	-0.294157	0.256119		13.0161	13.0822	12.7832	12.6644	12.8226	12.5128
PLEC	ENSG00000178209	ENSG00000178209	0.375663	0.258412		10.8069	10.8451	11.2514	11.5821	11.1587	11.3001
TTC3	ENSG00000182670	ENSG00000182670	-0.132465	0.728513		11.7193	11.7773	11.9389	11.6923	11.6293	11.7252
GPI	ENSG00000105220	ENSG00000105220	-0.181261	0.664438		11.5742	11.4022	11.8291	11.3697	11.4589	11.4657
TM9SF3	ENSG00000077147	ENSG00000077147	0.277323	0.413761		12.0568	12.2218	11.6904	12.3036	12.3678	12.1708
SLC25A3	ENSG00000075415	ENSG00000075415	-0.229574	0.332506		12.4866	12.5331	12.3806	12.2682	12.2264	12.2206
COX4I1	ENSG00000131143	ENSG00000131143	-0.0664733	0.894938		12.4834	12.4222	12.4074	12.4037	12.4003	12.3088
RHOBTB3	ENSG00000164292	ENSG00000164292	0.0285194	0.966255		11.4923	11.3627	11.7629	11.5494	11.5524	11.6309
RPL36AL	ENSG00000165502	ENSG00000165502	-0.408538	0.372931		12.5827	12.3655	11.4884	11.6678	11.93	11.8163
SLIRP	ENSG00000119705	ENSG00000119705	-0.235081	0.878323		12.6569	12.4536	11.5165	11.7745	12.3203	12.0103
FBN1	ENSG00000166147	ENSG00000166147	0.0931866	0.895551		11.2528	11.1895	11.6735	11.5939	11.4484	11.397
SMAD3	ENSG00000166949	ENSG00000166949	-0.035916	0.958053		11.6638	11.5205	11.7544	11.5377	11.5109	11.7767
SETD5	ENSG00000168137	ENSG00000168137	0.135105	0.784578		11.4876	11.4747	11.4266	11.6612	11.3134	11.7784
SNRNP27	ENSG00000124380	ENSG00000124380	0.732965	0.000769071		10.6562	10.9138	10.378	11.5155	11.3408	11.3254
TRAM1	ENSG00000067167	ENSG00000067167	-0.105117	0.867293		11.3064	11.6162	11.7972	11.5543	11.4577	11.4337
SLC2A4RG	ENSG00000125520	ENSG00000125520	-0.095905	0.902766		11.0828	11.1387	11.6283	11.0383	11.2769	11.3001
EMILIN1	ENSG00000138080	ENSG00000138080	0.899183	0.0193475		9.78833	9.35284	10.4642	11.2395	10.4948	10.6767
HMGA2	ENSG00000149948	ENSG00000149948	-0.0476022	0.953981		11.3542	11.2186	11.6782	11.5934	11.2509	11.2791
TBX3	ENSG00000135111	ENSG00000135111	0.286715	0.254735		11.315	11.4279	11.4693	11.7919	11.5761	11.6996
MAP4	ENSG00000047849	ENSG00000047849	-0.0567425	0.915109		12.4521	12.4507	12.3478	12.2513	12.4335	12.3918
RBX1	ENSG00000100387	ENSG00000100387	-0.0442404	0.957632		11.2368	11.143	11.7036	11.2323	11.4757	11.2991
NONO	ENSG00000147140	ENSG00000147140	0.23789	0.429545		11.2869	11.348	11.5401	11.669	11.5491	11.6793
RPL7AP6	ENSG00000242071	ENSG00000242071	0.420803	0.148156		11.128	10.7648	11.2538	11.6788	11.4164	11.3338
COL4A1	ENSG00000187498	ENSG00000187498	0.0939441	0.875041		11.5536	11.6233	11.7205	11.5192	11.784	11.8596
PTPN14	ENSG00000152104	ENSG00000152104	0.0811036	0.894938		11.4423	11.4724	11.6666	11.7019	11.4577	11.6636
SRSF3	ENSG00000112081	ENSG00000112081	-0.0812361	0.879765		12.0436	12.2588	12.2026	12.1054	12.1599	12.0011
ENSG00000220130	ENSG00000220130	ENSG00000220130	-0.874312	0.781262		7.96284	8.09287	10.7969	8.69797	8.90194	8.52271
RPL6	ENSG00000089009	ENSG00000089009	-0.0532627	0.941702		12.974	12.8545	12.4633	12.6997	12.7357	12.7432
RPL7AP70	ENSG00000235776	ENSG00000235776	-0.204878	0.53109		12.154	12.2466	12.1857	11.7965	12.1354	12.0222
SF1	ENSG00000168066	ENSG00000168066	-0.146656	0.724935		11.5737	11.7055	11.7568	11.4283	11.4419	11.7138
PTP4A2	ENSG00000184007	ENSG00000184007	0.0580967	0.91908		12.6305	12.5803	12.3611	12.6505	12.6026	12.5024
GOLGA4	ENSG00000144674	ENSG00000144674	-0.111947	0.784578		12.3408	12.0751	12.1877	12.0613	12.1067	12.1117
TALDO1	ENSG00000177156	ENSG00000177156	0.0150164	0.985986		11.8133	11.803	11.7254	11.593	11.778	11.9891
HNRNPH3	ENSG00000096746	ENSG00000096746	-0.226075	0.710307		12.5312	12.4567	11.5977	11.7995	12.1285	12.1269
ATP2B1	ENSG00000070961	ENSG00000070961	0.0650757	0.908213		11.7471	11.8944	11.8619	11.9771	11.8229	11.8983
MRFAP1	ENSG00000179010	ENSG00000179010	-0.0582872	0.946091		12.8793	12.7349	12.2154	12.391	12.6906	12.636
VCP	ENSG00000165280	ENSG00000165280	-0.234434	0.347456		12.5652	12.4427	12.4063	12.1682	12.3292	12.2141
MAF1	ENSG00000179632	ENSG00000179632	0.732353	0.000570943		10.3882	10.4995	10.5432	11.4718	11.0478	11.0676
BRD4	ENSG00000141867	ENSG00000141867	0.200255	0.479941		11.6916	11.8565	11.7407	11.9949	11.9467	11.9516
ZNF703	ENSG00000183779	ENSG00000183779	0.966765	0.000296554		10.2482	9.96952	9.61198	11.2133	10.5839	10.9208
NES	ENSG00000132688	ENSG00000132688	0.253197	0.591457		11.1783	11.3376	11.6098	11.7447	11.8538	11.2539
S100A16	ENSG00000188643	ENSG00000188643	0.0247665	0.971349		11.4823	11.2406	11.7106	11.5904	11.4791	11.475
PRDX6	ENSG00000117592	ENSG00000117592	0.0147314	0.984106		11.8137	11.8331	11.8082	11.7239	11.7905	11.9726
GNB2	ENSG00000172354	ENSG00000172354	0.476468	0.237187		10.1009	10.5695	11.0774	11.2334	11.0229	11.0775
DTYMK	ENSG00000168393	ENSG00000168393	-0.477761	0.220126		10.6882	10.505	11.3001	10.2909	10.2891	10.5889
SH3BP5L	ENSG00000175137	ENSG00000175137	0.553893	0.0103149		10.8523	10.7639	10.8407	11.5965	11.2217	11.269
KLC1	ENSG00000126214	ENSG00000126214	0.642994	0.0027426		10.4879	10.5419	10.9093	11.1939	11.3769	11.3282
MKI67	ENSG00000148773	ENSG00000148773	0.103592	0.820615		12.2261	12.1164	12.1351	12.3615	12.326	12.0883
DEK	ENSG00000124795	ENSG00000124795	0.0647305	0.911844		12.7701	12.7352	12.5671	12.69	12.9082	12.6636
TCEAL9	ENSG00000185222	ENSG00000185222	0.0233837	0.970178		12.7964	12.8266	12.5064	12.5774	12.8992	12.7257
RPL21	ENSG00000122026	ENSG00000122026	-0.287426	0.410977		13.0802	12.7522	12.4364	12.4578	12.5606	12.4571
FOXP1	ENSG00000114861	ENSG00000114861	0.060312	0.933044		11.4627	11.4092	11.5409	11.7064	11.2676	11.587
GSPT1	ENSG00000103342	ENSG00000103342	0.358439	0.125493		11.4313	11.1716	11.3117	11.7851	11.5921	11.6146
SLC16A3	ENSG00000141526	ENSG00000141526	0.133723	0.834731		10.9897	11.1281	11.5804	11.3401	11.5165	11.3043
DAZAP1	ENSG00000071626	ENSG00000071626	0.0789399	0.89652		12.1282	12.245	11.9362	12.0138	12.2684	12.2652
UBE2C	ENSG00000175063	ENSG00000175063	0.142727	0.853234		10.5544	10.8197	11.3611	11.1979	11.0166	11.0648
RRM1	ENSG00000167325	ENSG00000167325	0.0837923	0.923473		12.3589	12.3975	11.6316	12.0471	12.4024	12.2871
ARPC4	ENSG00000241553	ENSG00000241553	-0.0264965	0.961013		12.684	12.6358	12.5312	12.5957	12.6722	12.5028
S100A10	ENSG00000197747	ENSG00000197747	-0.252111	0.36823		12.0997	11.8383	11.9889	11.6175	11.7649	11.7946
YTHDF3	ENSG00000185728	ENSG00000185728	0.393148	0.364998		11.3412	11.5728	10.6075	11.7353	11.5831	11.5365
SEPTIN2	ENSG00000168385	ENSG00000168385	-0.0984458	0.844654		11.6189	11.7936	11.8973	11.6595	11.7102	11.6596
SUPT16H	ENSG00000092201	ENSG00000092201	0.16965	0.673971		11.2319	11.5602	11.5649	11.6302	11.5927	11.6669
RPL29	ENSG00000162244	ENSG00000162244	-0.336803	0.315383		11.6184	11.9357	11.8808	11.4836	11.733	11.1777
MANF	ENSG00000145050	ENSG00000145050	0.307271	0.305672		11.6617	11.7958	11.3127	11.954	11.8952	11.881
TBX2	ENSG00000121068	ENSG00000121068	0.16057	0.736836		11.3696	11.5151	11.4424	11.8831	11.4116	11.4695
TKT	ENSG00000163931	ENSG00000163931	0.322764	0.254735		11.7412	11.44	11.2986	11.7541	11.8542	11.8702
CTSZ	ENSG00000101160	ENSG00000101160	1.02517	0.00500965		9.6185	9.10565	10.038	11.1738	10.3717	10.249
CDCA8	ENSG00000134690	ENSG00000134690	-0.239288	0.618985		10.883	10.9113	11.4576	10.848	10.8168	10.9452
EMD	ENSG00000102119	ENSG00000102119	-0.23987	0.529557		11.2417	11.5101	11.705	11.3187	11.3147	11.137
FAM114A1	ENSG00000197712	ENSG00000197712	0.088099	0.868044		11.6586	11.7122	11.8095	11.9353	11.7868	11.7185
LOXL2	ENSG00000134013	ENSG00000134013	0.284178	0.558456		11.5219	11.7465	10.905	11.6012	11.7383	11.8013
MRPL33	ENSG00000243147	ENSG00000243147	0.0595351	0.975095		11.7451	11.899	10.6278	11.5068	11.5502	11.6862
TSPO	ENSG00000100300	ENSG00000100300	-0.0358702	0.960703		11.5161	11.5019	11.7646	11.7494	11.5524	11.3648
CCT7	ENSG00000135624	ENSG00000135624	0.152595	0.662581		11.7308	11.7432	11.705	11.9804	11.7979	11.8516
SNRPG	ENSG00000143977	ENSG00000143977	-0.503432	0.219168		12.2533	12.1756	11.2431	11.207	11.6473	11.4754
PSMD13	ENSG00000185627	ENSG00000185627	0.159271	0.725075		11.782	11.9652	11.4847	12.0167	11.7937	11.9283
FXR1	ENSG00000114416	ENSG00000114416	0.341682	0.232242		10.8495	11.1295	11.274	11.5264	11.3646	11.4142
TOX2	ENSG00000124191	ENSG00000124191	0.0709378	0.947822		11.8707	12.1807	11.0492	11.7938	11.8818	11.8561
UQCRQ	ENSG00000164405	ENSG00000164405	-0.216985	0.513854		12.3457	12.5674	12.2857	12.0379	12.3317	12.1793
COX7A2	ENSG00000112695	ENSG00000112695	-0.361654	0.239474		12.711	12.8915	12.2666	12.2336	12.4267	12.1819
TEAD1	ENSG00000187079	ENSG00000187079	-0.0456018	0.953791		11.2604	11.2353	11.6651	11.3672	11.405	11.2939
BIRC2	ENSG00000110330	ENSG00000110330	0.0840018	0.89652		11.2171	11.2994	11.4966	11.2756	11.3959	11.5909
KPNA2	ENSG00000182481	ENSG00000182481	-0.318481	0.197284		11.6221	11.6519	11.7124	11.2566	11.2523	11.5089
HIPK2	ENSG00000064393	ENSG00000064393	-0.0767659	0.902766		11.4399	11.7686	11.7465	11.5503	11.5485	11.6474
PGK1	ENSG00000102144	ENSG00000102144	-0.40088	0.0506054		11.7505	11.8613	11.8796	11.3788	11.5632	11.3434
IGFBP3	ENSG00000146674	ENSG00000146674	0.380477	0.236106		10.6415	11.195	11.1758	11.5026	11.3533	11.3576
RPS27AP5	ENSG00000231767	ENSG00000231767	-0.117222	0.957068		12.2554	11.8664	10.7802	11.6111	11.7175	11.5866
PHLDA1	ENSG00000139289	ENSG00000139289	-0.0151105	0.985488		12.8903	12.9697	12.6253	12.6932	12.9695	12.7852
HMGB2	ENSG00000164104	ENSG00000164104	0.27764	0.501175		11.7048	11.7297	11.0991	11.7167	11.8355	11.8895
SRSF11	ENSG00000116754	ENSG00000116754	0.113136	0.848486		12.5862	12.2466	12.0293	12.3732	12.4983	12.3806
RPL12	ENSG00000197958	ENSG00000197958	-0.417559	0.0531431		12.5485	12.3175	12.1788	11.9271	12.0329	11.8516
UBE2D3	ENSG00000109332	ENSG00000109332	-0.0853556	0.908213		12.9679	12.9835	12.3721	12.6234	12.7943	12.724
EID1	ENSG00000255302	ENSG00000255302	0.0101777	0.987138		12.4235	12.3488	12.1112	12.1477	12.3903	12.3806
SRSF5	ENSG00000100650	ENSG00000100650	0.395513	0.15894		11.1006	11.2326	10.7902	11.5077	11.2663	11.5501
HDAC7	ENSG00000061273	ENSG00000061273	0.622341	0.0305638		10.8963	10.7342	10.1389	11.2138	11.1616	11.3512
CTSL	ENSG00000135047	ENSG00000135047	-0.414556	0.0679367		11.941	11.8057	11.8839	11.2615	11.6463	11.4594
SMURF2	ENSG00000108854	ENSG00000108854	0.262563	0.457274		11.0338	10.8778	11.3366	11.3798	11.292	11.4006
LAMA4	ENSG00000112769	ENSG00000112769	-0.226491	0.531761		11.3315	11.3517	11.6753	11.1551	11.2998	11.25
EEF1B2	ENSG00000114942	ENSG00000114942	-0.457802	0.708446		12.2173	11.9169	10.8713	11.1939	11.4762	11.2627
KPNA4	ENSG00000186432	ENSG00000186432	0.165195	0.692512		11.1666	11.3039	11.5297	11.6038	11.4542	11.4572
TCF12	ENSG00000140262	ENSG00000140262	0.339939	0.260546		10.8821	11.2668	11.0986	11.5999	11.2523	11.4177
RPL14P1	ENSG00000139239	ENSG00000139239	-0.0481548	0.934507		12.2127	12.0038	12.0845	11.9751	12.1067	12.0792
CLPTM1L	ENSG00000049656	ENSG00000049656	-0.036541	0.951187		12.006	11.883	11.9713	11.8706	11.9258	11.9558
MARVELD1	ENSG00000155254	ENSG00000155254	-0.128649	0.953981		10.0155	9.87062	11.0812	10.6227	10.2733	9.92627
COX6C	ENSG00000164919	ENSG00000164919	-0.30879	0.552638		12.41	12.3594	11.4912	11.6416	11.9191	11.9261
DDX5	ENSG00000108654	ENSG00000108654	-0.0734839	0.89652		11.9741	11.7311	11.9637	11.8237	11.8534	11.7842
AKAP12	ENSG00000131016	ENSG00000131016	0.3598	0.0998822		11.1856	11.22	11.2319	11.7023	11.4883	11.5154
NR3C1	ENSG00000113580	ENSG00000113580	-0.163289	0.779239		10.883	10.961	11.3683	10.9133	10.7065	11.1226
RHOC	ENSG00000155366	ENSG00000155366	-0.0779568	0.915831		11.2562	11.4045	11.685	11.5105	11.4831	11.1232
PAPOLA	ENSG00000090060	ENSG00000090060	-0.2066	0.714172		10.6655	10.8109	11.3754	10.8429	10.7395	10.7527
MIDN	ENSG00000167470	ENSG00000167470	0.225133	0.556946		11.2445	11.6414	11.3692	11.7912	11.5458	11.6097
CLTA	ENSG00000122705	ENSG00000122705	-0.24979	0.437422		11.6967	11.7367	11.8252	11.7047	11.4722	11.3095
ANKRD11	ENSG00000167522	ENSG00000167522	0.065852	0.911969		12.3489	12.1466	12.0361	12.1597	12.3055	12.2765
LPP	ENSG00000145012	ENSG00000145012	0.251041	0.443943		11.2043	11.4925	11.5205	11.7587	11.7058	11.5163
HOMER3	ENSG00000051128	ENSG00000051128	0.346673	0.237187		10.8078	10.7657	10.9941	11.1025	11.0754	11.4133
RPL26	ENSG00000161970	ENSG00000161970	-0.582563	0.617003		11.9874	11.5442	10.6136	10.527	11.1962	10.9171
SMC4	ENSG00000113810	ENSG00000113810	0.000503813	0.998438		12.1984	11.8783	11.966	11.9831	12.0336	12.0455
AP1S2	ENSG00000182287	ENSG00000182287	0.213877	0.631298		10.9996	10.936	11.3228	11.5091	11.1793	11.2198
KPNA6	ENSG00000025800	ENSG00000025800	0.16359	0.617003		11.5253	11.5378	11.6181	11.7396	11.6979	11.7357
FASTK	ENSG00000164896	ENSG00000164896	0.630928	0.00198892		10.5466	10.5705	10.559	11.3988	11.0307	11.1081
EZR	ENSG00000092820	ENSG00000092820	-0.113889	0.856464		11.0867	11.2213	11.5641	11.2686	11.1751	11.129
VKORC1	ENSG00000167397	ENSG00000167397	-0.205443	0.725075		10.6478	10.7029	11.3154	10.5316	10.7594	10.8444
ZEB1	ENSG00000148516	ENSG00000148516	-0.00371255	0.994588		11.36	11.557	11.7075	11.6653	11.5496	11.4098
SEM1	ENSG00000127922	ENSG00000127922	-0.486021	0.716817		12.0195	11.6915	10.5954	10.775	11.2709	11.1097
B4GALT2	ENSG00000117411	ENSG00000117411	0.23736	0.400708		11.5264	11.5812	11.4257	11.642	11.7639	11.8353
CAPN2	ENSG00000162909	ENSG00000162909	-0.181398	0.600829		11.6638	11.6524	11.8498	11.5729	11.5964	11.4598
PEBP1	ENSG00000089220	ENSG00000089220	-0.0493991	0.947604		13.4636	13.3936	12.9483	13.1488	13.3714	13.1786
RPL28	ENSG00000108107	ENSG00000108107	0.0524642	0.953981		12.3502	12.5878	11.8065	12.4456	12.4045	12.1389
ID1	ENSG00000125968	ENSG00000125968	0.0940495	0.879153		11.5503	11.5227	11.4123	11.7007	11.3533	11.6884
EHD2	ENSG00000024422	ENSG00000024422	0.00362513	0.994588		11.1385	11.3333	11.6264	11.2992	11.5463	11.2939
PGRMC2	ENSG00000164040	ENSG00000164040	0.284578	0.597545		11.5665	11.6608	10.8008	11.4447	11.8121	11.7402
ATP2A2	ENSG00000174437	ENSG00000174437	-0.229111	0.459412		11.5842	11.4435	11.7285	11.2971	11.4013	11.3846
LMNB2	ENSG00000176619	ENSG00000176619	0.0924929	0.887365		11.2249	11.2119	11.5249	11.2312	11.5221	11.4924
CD9	ENSG00000010278	ENSG00000010278	-0.358907	0.308878		12.3579	12.3188	11.8216	11.5196	11.9685	11.9498
ASAP1	ENSG00000153317	ENSG00000153317	0.0374444	0.953802		11.7671	11.6218	11.8414	11.733	11.8635	11.7524
NUP93	ENSG00000102900	ENSG00000102900	0.339203	0.235815		11.5322	11.4086	11.0592	11.6894	11.6493	11.7149
UBE2R2	ENSG00000107341	ENSG00000107341	0.126408	0.795915		11.5452	11.8728	11.5043	11.6833	11.7667	11.8727
ZNF106	ENSG00000103994	ENSG00000103994	0.0851769	0.875212		11.4215	11.5485	11.5823	11.6107	11.5315	11.6673
AHSA1	ENSG00000100591	ENSG00000100591	0.444915	0.0747232		11.1659	11.1584	10.7653	11.5636	11.4013	11.485
DDX1	ENSG00000079785	ENSG00000079785	0.193819	0.557621		11.6157	11.6172	11.4283	11.7435	11.6741	11.8265
COMT	ENSG00000093010	ENSG00000093010	0.0459247	0.956724		12.0678	12.2555	11.6782	11.8062	12.2106	12.1481
SFPQ	ENSG00000116560	ENSG00000116560	0.00988712	0.987448		12.4772	12.7363	12.297	12.4986	12.6219	12.4477
PAFAH1B2	ENSG00000168092	ENSG00000168092	-0.103359	0.853229		12.0752	12.1551	11.8469	12.0575	11.7606	11.9495
CITED2	ENSG00000164442	ENSG00000164442	-0.32395	0.460006		10.6309	10.802	11.263	10.4009	10.5775	10.7983
TPX2	ENSG00000088325	ENSG00000088325	0.23937	0.348717		11.4947	11.556	11.5413	11.8402	11.7714	11.6949
TRIO	ENSG00000038382	ENSG00000038382	0.225896	0.682618		10.6488	10.4962	11.0872	11.2211	10.7183	10.994
RHOQ	ENSG00000119729	ENSG00000119729	-0.113559	0.884733		11.0045	10.8206	11.4618	10.9865	11.1414	10.8885
PLEKHB2	ENSG00000115762	ENSG00000115762	-0.147477	0.830003		10.804	10.9286	11.4326	10.9904	11.0716	10.7219
CPNE1	ENSG00000214078	ENSG00000214078	-0.160136	0.722742		11.2128	11.288	11.5027	11.023	11.1472	11.3512
DDX3X	ENSG00000215301	ENSG00000215301	-0.0208753	0.982381		10.8059	10.9072	11.3834	10.9924	11.0244	11.0863
TRIP6	ENSG00000087077	ENSG00000087077	-0.479718	0.0600375		11.0241	10.9888	11.4054	10.6956	10.7404	10.5826
KDM2A	ENSG00000173120	ENSG00000173120	-0.0223779	0.979222		10.8972	10.9722	11.4019	11.1917	10.9814	11.0786
PARK7	ENSG00000116288	ENSG00000116288	-0.441778	0.0434918		12.1829	12.1005	11.9069	11.4413	11.753	11.6677
ENSG00000234742	ENSG00000234742	ENSG00000234742	-0.115123	0.88189		12.6794	12.3426	11.8523	12.282	12.1774	12.1832
RPL18A	ENSG00000105640	ENSG00000105640	-0.0335857	0.986876		12.2013	12.5384	11.4731	12.0735	12.3585	11.8252
LMAN2	ENSG00000169223	ENSG00000169223	0.156613	0.80734		11.6549	11.8274	11.0554	11.5512	11.719	11.8295
ETHE1	ENSG00000105755	ENSG00000105755	0.392798	0.231102		10.8722	10.8356	10.9666	11.599	11.2183	10.9663
PWP1	ENSG00000136045	ENSG00000136045	0.108144	0.870345		11.0086	10.8692	11.285	11.1481	11.0393	11.318
POMP	ENSG00000132963	ENSG00000132963	-0.162817	0.67547		13.0477	13.0019	12.671	12.6652	12.8501	12.739
NAA20	ENSG00000173418	ENSG00000173418	-0.059721	0.953802		10.7115	10.3883	11.275	10.7773	10.8394	10.7226
TAF1	ENSG00000147133	ENSG00000147133	0.482215	0.0575604		10.7095	10.9237	10.5217	11.1945	11.054	11.3589
YWHAZ	ENSG00000164924	ENSG00000164924	-0.303127	0.203319		12.4623	12.367	12.2049	11.9336	12.1445	12.0511
ZBTB38	ENSG00000177311	ENSG00000177311	-0.0839521	0.895551		11.2576	11.3663	11.5773	11.4437	11.2374	11.2801
FAM126A	ENSG00000122591	ENSG00000122591	-0.123606	0.88468		10.653	10.4984	11.2235	10.7362	10.5581	10.8063
RAD23B	ENSG00000119318	ENSG00000119318	0.301355	0.198		11.3905	11.3264	11.3113	11.5305	11.7009	11.6942
FGFR1	ENSG00000077782	ENSG00000077782	0.111763	0.782025		11.7158	11.7873	11.6391	11.8453	11.7672	11.8654
TMEM47	ENSG00000147027	ENSG00000147027	-0.299203	0.601261		10.3186	10.4524	11.1778	10.4206	10.465	10.3235
WASF2	ENSG00000158195	ENSG00000158195	0.101161	0.806831		11.7363	11.7409	11.6746	11.8453	11.763	11.8451
CENPB	ENSG00000125817	ENSG00000125817	0.061118	0.943618		10.786	11.0037	11.3812	11.2262	11.1217	11.0681
SNRNP70	ENSG00000104852	ENSG00000104852	0.00806291	0.991723		11.0906	11.1202	11.5047	11.2762	11.2815	11.2218
SND1	ENSG00000197157	ENSG00000197157	-0.128906	0.730094		12.0251	11.9984	11.9069	11.749	11.8436	11.9465
SEC11A	ENSG00000140612	ENSG00000140612	-0.180686	0.740178		12.6727	12.539	11.9431	12.0572	12.3321	12.3065
RPL13AP5	ENSG00000236552	ENSG00000236552	0.0046053	0.994588		12.5263	12.2231	11.6023	12.123	12.2264	12.1602
RPS21	ENSG00000171858	ENSG00000171858	-0.0586141	0.942081		13.6375	13.6862	13.098	13.3875	13.603	13.3093
RBM25	ENSG00000119707	ENSG00000119707	0.0767111	0.902994		12.2637	11.9656	11.8375	12.1212	12.1008	12.1071
DBI	ENSG00000155368	ENSG00000155368	-0.279048	0.552639		12.8042	12.5179	11.9642	12.0497	12.3295	12.178
EPB41L2	ENSG00000079819	ENSG00000079819	0.0636872	0.924665		12.0448	12.135	11.7782	11.8663	12.1535	12.1341
TRAPPC1	ENSG00000170043	ENSG00000170043	0.316297	0.504256		10.633	10.2191	10.9719	11.1314	10.7519	10.9615
TSPAN5	ENSG00000168785	ENSG00000168785	0.132956	0.806831		10.8541	11.2153	11.3205	11.3509	11.1772	11.2963
NDUFA1	ENSG00000125356	ENSG00000125356	-0.468862	0.680672		12.0807	11.6269	10.8739	10.7734	11.4224	11.1538
PPM1G	ENSG00000115241	ENSG00000115241	0.186328	0.65565		10.962	11.0772	11.2726	11.4263	11.1515	11.2972
PPP1R15A	ENSG00000087074	ENSG00000087074	0.0237176	0.972827		11.1593	11.3376	11.4088	11.504	11.1261	11.3333
POLR2J	ENSG00000005075	ENSG00000005075	0.594332	0.018881		10.6467	10.8294	10.3117	11.3763	11.1054	11.1124
PRPF40A	ENSG00000196504	ENSG00000196504	0.0762385	0.885143		12.0203	11.8322	11.8824	11.9867	12.0282	11.954
SNHG3	ENSG00000242125	ENSG00000242125	-0.106074	0.908371		11.0111	10.5903	11.2873	10.5161	11.086	10.9928
ATP5F1C	ENSG00000165629	ENSG00000165629	-0.138239	0.822407		10.7755	10.9221	11.353	10.8473	10.9168	10.938
OAZ2	ENSG00000180304	ENSG00000180304	0.405457	0.137726		10.7687	10.7361	10.9511	11.4614	11.1099	11.077
DDB1	ENSG00000167986	ENSG00000167986	-0.150568	0.857915		12.0255	12.3275	11.2314	11.7231	11.8591	11.7545
HCFC1	ENSG00000172534	ENSG00000172534	0.162621	0.718621		11.4061	11.3171	11.1258	11.4957	11.2293	11.5978
GNAS	ENSG00000087460	ENSG00000087460	-0.216515	0.454726		12.3771	12.1838	12.1168	11.9469	12.0542	12.0376
NDUFAF8	ENSG00000224877	ENSG00000224877	-0.334347	0.128115		12.1876	12.2714	12.0068	11.7447	11.8766	11.8509
PPP3R1	ENSG00000221823	ENSG00000221823	0.0538756	0.936759		11.6565	11.9913	11.6662	11.9302	11.7784	11.7869
C11orf68	ENSG00000175573	ENSG00000175573	0.109155	0.875041		10.9544	10.8786	11.3776	11.2082	11.2415	11.1407
SOD1	ENSG00000142168	ENSG00000142168	-0.0941354	0.847551		12.2561	12.0599	12.0222	12.0963	11.9779	11.9891
ELAVL1	ENSG00000066044	ENSG00000066044	-0.140543	0.877248		10.373	10.2986	11.1264	10.4371	10.5117	10.5811
BBX	ENSG00000114439	ENSG00000114439	0.335184	0.362643		10.5318	10.7528	11.1343	11.2506	11.1906	11.0423
HERC4	ENSG00000148634	ENSG00000148634	-0.0146431	0.986638		11.3295	11.3681	11.3803	11.2133	11.2408	11.554
SMC1A	ENSG00000072501	ENSG00000072501	0.288162	0.196904		11.4141	11.4348	11.3375	11.6939	11.6945	11.6625
RER1	ENSG00000157916	ENSG00000157916	0.158339	0.642491		11.6664	11.5967	11.5393	11.7019	11.7597	11.815
HNRNPUL2	ENSG00000214753	ENSG00000214753	0.513563	0.0305638		10.951	10.5203	10.7935	11.3938	11.259	11.1736
JUND	ENSG00000130522	ENSG00000130522	0.173316	0.767817		10.7735	11.2058	11.0114	11.4906	10.892	11.0934
TRIAP1	ENSG00000170855	ENSG00000170855	0.222473	0.911969		11.321	11.3474	10.0447	10.9591	11.354	11.3694
COPRS	ENSG00000172301	ENSG00000172301	0.0222671	0.979222		12.333	12.2643	11.7089	12.2453	12.0877	12.1106
SSRP1	ENSG00000149136	ENSG00000149136	0.0669352	0.907146		12.1811	12.1972	11.9452	12.1281	12.2199	12.1873
MGST1	ENSG00000008394	ENSG00000008394	-0.257406	0.272408		11.9787	12.0178	11.9796	11.6902	11.8261	11.6848
TNFRSF12A	ENSG00000006327	ENSG00000006327	0.236606	0.431957		11.2659	11.1209	11.1803	11.4336	11.3114	11.5252
DDR2	ENSG00000162733	ENSG00000162733	0.0130452	0.986876		11.6354	11.7231	11.5661	11.8226	11.4825	11.6414
PLAUR	ENSG00000011422	ENSG00000011422	0.163296	0.716817		11.9928	11.7418	11.4797	11.9754	11.8757	11.8942
EPN1	ENSG00000063245	ENSG00000063245	-0.195132	0.722039		10.7532	10.8887	11.167	10.7864	10.4191	10.9928
CDK2AP1	ENSG00000111328	ENSG00000111328	-0.290445	0.235815		12.2394	12.2174	12.0254	11.7509	11.9388	11.9234
MED24	ENSG00000008838	ENSG00000008838	-0.105039	0.915243		12.1191	11.854	10.9683	11.5418	11.6085	11.7028
LARP1	ENSG00000155506	ENSG00000155506	-0.0418144	0.948819		12.3297	12.0718	12.0579	12.1769	12.116	12.0545
MTND2P28	ENSG00000225630	ENSG00000225630	1.25798	0.000117909		9.35822	9.82557	8.59202	10.8275	10.5207	10.4023
NDUFC2	ENSG00000151366	ENSG00000151366	-0.0186962	0.986876		10.5454	10.1755	11.0845	10.748	10.4545	10.6796
TMX2	ENSG00000213593	ENSG00000213593	0.461931	0.0792888		10.8523	10.7721	10.6523	11.478	11.0647	11.0836
WNT5B	ENSG00000111186	ENSG00000111186	0.201727	0.577643		11.163	11.4285	11.3353	11.6487	11.4384	11.4466
HP1BP3	ENSG00000127483	ENSG00000127483	0.174919	0.642491		11.0813	11.232	11.2649	11.357	11.2756	11.4695
NEURL1B	ENSG00000214357	ENSG00000214357	0.404134	0.270493		10.1373	10.4772	10.7875	10.9838	10.6788	11.0016
NRBP1	ENSG00000115216	ENSG00000115216	0.798583	7.62e-05		9.9725	10.2678	10.2035	11.1188	10.886	10.8294
GADD45GIP1	ENSG00000179271	ENSG00000179271	-0.375284	0.320834		10.6073	10.6211	11.2016	10.4206	10.5129	10.4584
PSMD4	ENSG00000159352	ENSG00000159352	0.302673	0.516669		11.6264	11.6162	10.9081	11.8688	11.7798	11.4912
ANXA11	ENSG00000122359	ENSG00000122359	-0.003062	0.994588		12.1039	12.2457	11.9518	12.1263	12.0888	12.0908
DAD1	ENSG00000129562	ENSG00000129562	-0.314371	0.38044		10.993	10.9138	11.379	10.7061	10.9345	10.7409
DAP	ENSG00000112977	ENSG00000112977	-0.0310084	0.965907		11.2507	11.3139	11.5281	11.5337	11.3217	11.1333
EDF1	ENSG00000107223	ENSG00000107223	0.0808455	0.933829		12.1027	12.1135	11.1809	11.8996	12.0144	11.9036
XRCC5	ENSG00000079246	ENSG00000079246	-0.0730809	0.908371		12.5076	12.2607	12.1021	12.3268	12.1911	12.156
APP	ENSG00000142192	ENSG00000142192	-0.14716	0.725254		11.9259	11.8843	11.8635	11.5031	11.8956	11.8063
COL5A2	ENSG00000204262	ENSG00000204262	-0.11472	0.885704		10.5077	10.773	11.2156	10.6948	10.7328	10.8156
USF2	ENSG00000105698	ENSG00000105698	0.544712	0.0128057		10.457	10.8382	10.6158	11.2429	11.1465	11.1762
DDX21	ENSG00000165732	ENSG00000165732	0.0349662	0.958053		12.4152	12.4739	12.1783	12.2636	12.5369	12.375
RPS13	ENSG00000110700	ENSG00000110700	0.0370886	0.957592		12.7843	12.6611	12.3485	12.6932	12.7128	12.5254
SPIN1	ENSG00000106723	ENSG00000106723	0.242184	0.348536		11.3308	11.3045	11.4036	11.5921	11.6272	11.5469
PSMD11	ENSG00000108671	ENSG00000108671	-0.0197977	0.982381		12.2821	12.4734	11.844	12.145	12.2427	12.2194
MRPS21	ENSG00000266472	ENSG00000266472	0.0503479	0.933054		12.1218	12.055	11.8945	12.158	12.0573	12.0115
UBE2J2	ENSG00000160087	ENSG00000160087	0.343116	0.413761		10.2648	10.9927	10.8258	11.1651	10.9252	11.1065
FGF5	ENSG00000138675	ENSG00000138675	-0.340501	0.254287		10.983	10.9327	11.3247	10.7347	10.7212	10.7983
CREB3L2	ENSG00000182158	ENSG00000182158	0.0698624	0.931333		10.7463	11.0571	11.1819	11.2395	10.8589	11.1054
PSMB7	ENSG00000136930	ENSG00000136930	-0.273491	0.670188		12.3953	12.1328	11.2788	11.5269	11.9989	11.6369
SRI	ENSG00000075142	ENSG00000075142	-0.394295	0.448739		10.1989	10.0576	10.9819	10.1867	10.0567	9.99334
TRA2B	ENSG00000136527	ENSG00000136527	-0.101252	0.845246		11.4368	11.4925	11.6193	11.2751	11.5002	11.4674
ADD1	ENSG00000087274	ENSG00000087274	-0.111518	0.849759		11.0241	11.2956	11.3905	11.0428	11.101	11.25
STAT1	ENSG00000115415	ENSG00000115415	-0.239899	0.449522		11.8814	11.6319	11.6925	11.3406	11.532	11.6123
HACD3	ENSG00000074696	ENSG00000074696	0.35946	0.15269		10.8395	10.7426	11.067	11.2478	11.267	11.2323
HNRNPU	ENSG00000153187	ENSG00000153187	-0.110047	0.842722		13.2416	13.2699	12.8262	12.9194	13.1577	12.9601
SEC61A1	ENSG00000058262	ENSG00000058262	0.182833	0.670188		11.753	11.7631	11.3178	11.8215	11.7756	11.8252
FAM177A1	ENSG00000151327	ENSG00000151327	0.368263	0.294682		10.8135	10.5225	10.7267	11.3647	10.8196	10.9368
ENSG00000185641	ENSG00000185641	ENSG00000185641	-0.01835	0.976996		11.8594	11.6354	11.8197	11.7825	11.8207	11.6621
KIF1C	ENSG00000129250	ENSG00000129250	-0.225761	0.553911		12.8504	13.0362	12.5587	12.575	12.7671	12.4477
UBE2I	ENSG00000103275	ENSG00000103275	0.109149	0.840355		11.4592	11.3897	11.3348	11.6874	11.3262	11.4754
RPS15	ENSG00000115268	ENSG00000115268	-0.141205	0.754072		12.0973	12.16	12.1224	11.925	12.2274	11.7679
G3BP1	ENSG00000145907	ENSG00000145907	0.0661268	0.912422		11.2611	11.2642	11.4149	11.2816	11.3837	11.4729
YBX3	ENSG00000060138	ENSG00000060138	0.0877328	0.911969		10.6415	10.802	11.1905	11.1128	10.898	10.9355
RPSA	ENSG00000168028	ENSG00000168028	-0.429179	0.0831266		12.3557	12.3969	11.9207	11.8163	11.8918	11.7195
SGIP1	ENSG00000118473	ENSG00000118473	0.160368	0.784578		10.8532	10.6591	10.8022	10.9618	10.5657	11.2017
ADAMTS1	ENSG00000154734	ENSG00000154734	-0.08353	0.885704		12.2664	12.0554	11.8964	11.9847	11.9579	12.0463
JUN	ENSG00000177606	ENSG00000177606	0.179905	0.570216		11.7486	11.6968	11.5563	11.8432	11.874	11.8291
URI1	ENSG00000105176	ENSG00000105176	0.407437	0.139708		10.9261	11.1152	10.6713	11.4728	11.2252	11.2535
SMS	ENSG00000102172	ENSG00000102172	-0.00131526	0.99708		12.4757	12.4513	12.1839	12.2911	12.4617	12.3662
PTPA	ENSG00000119383	ENSG00000119383	0.710453	0.037617		9.83708	9.61765	10.3292	11.0139	10.5285	10.3872
SLC4A7	ENSG00000033867	ENSG00000033867	-0.0699091	0.923473		10.9121	11.1216	11.3019	11.1332	10.9049	11.1049
EXT1	ENSG00000182197	ENSG00000182197	-0.120889	0.799833		11.8314	11.8889	11.6904	11.4854	11.7301	11.8189
AP3D1	ENSG00000065000	ENSG00000065000	-0.216799	0.438432		12.0919	11.9511	11.9201	11.6886	11.8207	11.806
EPHB2	ENSG00000133216	ENSG00000133216	0.307542	0.529557		10.9527	11.3351	10.4709	11.3864	11.1327	11.2743
AP2S1	ENSG00000042753	ENSG00000042753	0.184322	0.714172		10.7265	10.8871	11.2116	11.2918	11.1573	10.9543
DDAH1	ENSG00000153904	ENSG00000153904	0.276055	0.347447		11.3516	11.5469	11.2669	11.7787	11.6915	11.5248
COL12A1	ENSG00000111799	ENSG00000111799	-0.148092	0.750876		11.0314	11.0949	11.3168	10.934	10.9176	11.1523
GNAI3	ENSG00000065135	ENSG00000065135	-0.228606	0.564356		11.0094	11.0122	11.3821	10.905	10.9919	10.8547
MAP1A	ENSG00000166963	ENSG00000166963	-0.0665094	0.924599		12.8525	12.5026	12.3231	12.4463	12.6188	12.4575
CHD3	ENSG00000170004	ENSG00000170004	0.333318	0.21232		10.9467	11.1661	10.858	11.3692	11.2286	11.3819
TRIP12	ENSG00000153827	ENSG00000153827	0.158128	0.724687		11.045	11.0443	11.3471	11.4102	11.3508	11.1617
RAB7A	ENSG00000075785	ENSG00000075785	-0.0231023	0.96849		12.1331	11.9451	11.9219	11.8738	12.0611	11.9987
DPYSL3	ENSG00000113657	ENSG00000113657	-0.0736831	0.941702		11.9067	11.9169	11.0537	11.6336	11.4848	11.6859
SPCS3	ENSG00000129128	ENSG00000129128	-0.0276659	0.96339		11.95	12.1627	11.9539	11.9205	12.1038	11.9636
UGCG	ENSG00000148154	ENSG00000148154	0.00287094	0.994588		11.4501	11.5874	11.5567	11.4699	11.5348	11.599
C19orf53	ENSG00000104979	ENSG00000104979	-0.0131748	0.986876		10.8568	10.75	11.2358	11.1356	10.8703	10.8261
ITGA5	ENSG00000161638	ENSG00000161638	-0.018111	0.982381		11.2277	11.1598	11.4647	11.3733	11.2709	11.1664
ID2	ENSG00000115738	ENSG00000115738	0.393877	0.0737392		11.1935	11.0083	10.9636	11.4915	11.4728	11.3882
ZFP91	ENSG00000186660	ENSG00000186660	0.452709	0.0448468		10.6105	10.6962	10.7815	11.2992	11.0777	11.0603
PPP1R12A	ENSG00000058272	ENSG00000058272	0.00911712	0.987138		11.6664	11.5458	11.6975	11.6315	11.7019	11.6074
PRRX1	ENSG00000116132	ENSG00000116132	0.386666	0.122594		11.0143	10.8692	10.8134	11.4624	11.1828	11.1982
FASN	ENSG00000169710	ENSG00000169710	-0.419107	0.15269		10.8395	11.0276	11.2156	10.3739	10.6987	10.7534
ZNF503	ENSG00000165655	ENSG00000165655	0.708053	0.00203047		10.4642	10.3883	9.94867	11.0504	10.9602	10.9549
COX6B1	ENSG00000126267	ENSG00000126267	-0.192271	0.543275		11.7815	11.9479	11.8555	11.6277	11.763	11.6192
DNAJC8	ENSG00000126698	ENSG00000126698	0.0958037	0.853641		12.1789	12.1707	12.0509	12.1462	12.4078	12.1197
GPC1	ENSG00000063660	ENSG00000063660	0.241688	0.39893		11.2768	11.4227	11.219	11.4896	11.5638	11.5939
PSMB2	ENSG00000126067	ENSG00000126067	-0.0381658	0.958264		11.291	11.2899	11.5555	11.2401	11.5193	11.2651
ZBTB7A	ENSG00000178951	ENSG00000178951	-0.000907268	0.998139		12.2674	11.8548	11.8294	11.9627	12.0383	11.9891
PNISR	ENSG00000132424	ENSG00000132424	-0.0687804	0.944767		11.4894	10.8862	10.9701	10.8104	10.9902	11.3585
SRF	ENSG00000112658	ENSG00000112658	-0.421841	0.40656		11.9272	11.8159	10.7775	11.0159	11.2716	11.2083
ATP5MC1	ENSG00000159199	ENSG00000159199	0.0691786	0.895551		11.6098	11.6264	11.6219	11.6673	11.7087	11.6891
DNMT1	ENSG00000130816	ENSG00000130816	-0.364992	0.235815		12.4385	12.189	11.8478	11.6578	11.9275	11.8422
MT-TL1	ENSG00000209082	ENSG00000209082	0.989428	0.0239137		9.38873	8.61687	9.77738	10.8304	10.1662	9.77247
PFKP	ENSG00000067057	ENSG00000067057	0.0228755	0.969892		11.241	11.2426	11.3935	11.3778	11.2238	11.3453
CBX5	ENSG00000094916	ENSG00000094916	0.204993	0.529557		11.0781	11.2505	11.167	11.3758	11.2998	11.4354
VMP1	ENSG00000062716	ENSG00000062716	0.133655	0.835135		10.5578	10.7304	11.1427	10.951	10.9951	10.9519
PRKAR1A	ENSG00000108946	ENSG00000108946	-0.199172	0.466207		11.9363	11.9414	11.8976	11.7139	11.7784	11.6852
SDF2L1	ENSG00000128228	ENSG00000128228	0.650623	0.0190788		10.4618	10.2257	10.1587	11.2279	10.9261	10.585
CUL4B	ENSG00000158290	ENSG00000158290	0.145999	0.750876		11.1098	11.1366	11.0397	11.3287	11.0094	11.3594
KLF6	ENSG00000067082	ENSG00000067082	0.0598972	0.915109		12.1514	11.9874	11.9237	12.1006	12.1408	12.0066
SPOCD1	ENSG00000134668	ENSG00000134668	-0.0341731	0.962237		10.9295	10.9335	11.191	11.0377	10.7995	11.1124
HNRNPM	ENSG00000099783	ENSG00000099783	-0.0824337	0.904103		12.3052	12.4918	12.006	12.0335	12.3254	12.2224
PAM	ENSG00000145730	ENSG00000145730	-0.459232	0.429009		9.75358	9.81851	10.8008	9.64323	9.92818	9.67078
RPS15A	ENSG00000134419	ENSG00000134419	-0.425868	0.0914071		12.2159	12.1989	11.7942	11.5072	11.7859	11.6636
CIAO2B	ENSG00000166595	ENSG00000166595	-0.0860851	0.892361		11.0281	11.2086	11.3638	11.1773	11.054	11.1296
TWF2	ENSG00000247596	ENSG00000247596	0.790748	1.35e-05		10.0699	10.0319	9.99807	10.9347	10.7328	10.7895
FZD2	ENSG00000180340	ENSG00000180340	0.627505	0.0223803		10.0429	10.3262	10.3484	11.1592	10.8232	10.5741
BUB3	ENSG00000154473	ENSG00000154473	-0.0809545	0.881374		11.6854	11.8475	11.724	11.5921	11.7151	11.7089
AP1S1	ENSG00000106367	ENSG00000106367	0.523037	0.354801		9.6691	9.4565	10.5456	10.8112	10.5417	10.0223
HSPH1	ENSG00000120694	ENSG00000120694	0.0830319	0.884535		11.6043	11.6459	11.4933	11.7946	11.5756	11.6158
SYMPK	ENSG00000125755	ENSG00000125755	0.579766	0.0176102		10.6298	10.1306	10.4668	11.0453	10.9692	10.9905
BAZ1B	ENSG00000009954	ENSG00000009954	0.306555	0.254287		11.1805	10.8744	11.0659	11.3958	11.3319	11.3263
ILF3	ENSG00000129351	ENSG00000129351	-0.163087	0.68705		11.9049	12.1424	11.9404	11.7039	12.0164	11.772
SF3B6	ENSG00000115128	ENSG00000115128	-0.471734	0.256519		10.2946	10.3212	10.9737	10.0892	10.3329	9.8247
ACLY	ENSG00000131473	ENSG00000131473	-0.383323	0.122594		11.657	11.4151	11.5649	11.0048	11.3364	11.1396
MRC2	ENSG00000011028	ENSG00000011028	0.17457	0.67497		11.3797	11.6243	11.3168	11.4557	11.7175	11.6753
HNRNPA0	ENSG00000177733	ENSG00000177733	0.139219	0.784578		11.1204	10.865	11.2166	11.3844	11.1356	11.1059
RPL39	ENSG00000198918	ENSG00000198918	0.197227	0.60689		11.8123	11.7273	11.3988	11.8777	11.8723	11.809
SERINC3	ENSG00000132824	ENSG00000132824	-0.182186	0.631298		11.1703	11.1744	11.3971	11.0554	11.037	11.1157
COL5A1	ENSG00000130635	ENSG00000130635	0.0908448	0.882328		11.0442	11.3657	11.2835	11.3662	11.2556	11.3603
CTSC	ENSG00000109861	ENSG00000109861	-0.0242411	0.966599		12.1	12.1766	11.8789	12.0862	12.0052	12.0051
EGFR	ENSG00000146648	ENSG00000146648	0.0761308	0.911969		10.8284	11.039	11.1819	10.9752	11.095	11.2198
ANKRD13A	ENSG00000076513	ENSG00000076513	0.0542881	0.953083		10.4761	10.5344	11.0307	10.8545	10.6124	10.7949
RARS1	ENSG00000113643	ENSG00000113643	0.193887	0.573956		11.2486	11.4769	11.3412	11.6387	11.5551	11.4577
CYGB	ENSG00000161544	ENSG00000161544	0.178532	0.605364		11.3262	11.5129	11.3918	11.5242	11.6544	11.5909
SNRPD2	ENSG00000125743	ENSG00000125743	0.00814433	0.989877		12.0532	11.8965	11.7721	11.9448	11.8944	11.919
GLE1	ENSG00000119392	ENSG00000119392	0.0805335	0.972711		11.2883	11.3413	9.7543	10.8378	11.1623	11.0885
SERP1	ENSG00000120742	ENSG00000120742	-0.147177	0.716817		11.2528	11.4892	11.5197	11.2653	11.3172	11.2535
RPL10P9	ENSG00000233913	ENSG00000233913	0.193678	0.698356		10.7025	10.4547	10.9701	10.7619	10.9168	11.0609
GRINA	ENSG00000178719	ENSG00000178719	0.211766	0.514223		11.2741	11.4836	11.2407	11.5999	11.5221	11.5207
ROCK1	ENSG00000067900	ENSG00000067900	0.185447	0.577038		11.5929	11.3843	11.4415	11.6854	11.6965	11.5986
LRRFIP1	ENSG00000124831	ENSG00000124831	0.0783341	0.913698		12.3672	11.9094	11.9274	12.099	12.3576	12.0069
ENSG00000214748	ENSG00000214748	ENSG00000214748	0.489817	0.107875		10.5146	10.2204	10.7021	11.1784	11.0268	10.7006
SLC9A3R2	ENSG00000065054	ENSG00000065054	0.8537	0.00233956		9.83154	9.41265	9.84707	10.9113	10.3828	10.3141
XPO1	ENSG00000082898	ENSG00000082898	0.0407739	0.96339		10.373	10.3942	10.9807	10.7526	10.5196	10.6767
PDLIM5	ENSG00000163110	ENSG00000163110	-0.0460671	0.956809		11.8071	11.8651	11.2606	11.5269	11.5605	11.7668
ENSG00000236844	ENSG00000236844	ENSG00000236844	0.305191	0.261921		11.1571	10.8382	10.9958	11.2675	11.3102	11.3434
SEPTIN7	ENSG00000122545	ENSG00000122545	-0.102722	0.817923		11.6	11.7442	11.6148	11.5445	11.5109	11.5982
CCT2	ENSG00000166226	ENSG00000166226	-0.0079914	0.989877		11.7535	11.74	11.7785	11.6898	11.8591	11.6938
SMARCC1	ENSG00000173473	ENSG00000173473	0.355336	0.163429		11.3477	11.2485	11.0736	11.6483	11.6776	11.4059
CTNNB1	ENSG00000168036	ENSG00000168036	-0.163049	0.692512		11.2535	11.1888	11.4001	11.2713	11.0323	11.0468
COPB1	ENSG00000129083	ENSG00000129083	0.191435	0.562761		11.0844	11.2213	11.187	11.3601	11.3153	11.3931
TSPAN4	ENSG00000214063	ENSG00000214063	0.62871	0.00147469		10.1946	10.315	10.3265	10.7658	10.9593	10.987
RAB34	ENSG00000109113	ENSG00000109113	0.0355207	0.95946		11.2277	11.3517	11.4534	11.5036	11.4032	11.2298
ARID5B	ENSG00000150347	ENSG00000150347	-0.181782	0.562761		11.5598	11.5205	11.5965	11.3923	11.3608	11.3801
MICAL2	ENSG00000133816	ENSG00000133816	0.0788469	0.89652		11.7882	11.7846	11.6148	11.9701	11.791	11.6511
LMO7	ENSG00000136153	ENSG00000136153	-0.00366759	0.994588		11.6679	11.5506	11.6365	11.6141	11.6339	11.5986
CD164	ENSG00000135535	ENSG00000135535	-0.237375	0.642491		10.6821	10.475	11.1136	10.4668	10.6658	10.4986
IL6ST	ENSG00000134352	ENSG00000134352	-0.0770779	0.904459		11.2382	11.5357	11.3607	11.2116	11.2663	11.4316
RPL37P2	ENSG00000239559	ENSG00000239559	-0.00521487	0.994175		12.462	12.3904	12.1627	12.2508	12.4471	12.3107
BMS1	ENSG00000165733	ENSG00000165733	0.249789	0.689674		11.315	11.3283	10.3457	11.2923	11.3037	11.3393
GOLGB1	ENSG00000173230	ENSG00000173230	-0.0500676	0.942603		11.2284	11.078	11.3448	11.1755	11.1143	11.2223
MOK	ENSG00000080823	ENSG00000080823	0.379996	0.856739		10.4902	10.9253	9.17404	10.9792	10.6383	10.5858
LOX	ENSG00000113083	ENSG00000113083	-0.133259	0.820334		10.6655	10.9013	11.1484	10.7549	10.7183	10.8803
PFN2	ENSG00000070087	ENSG00000070087	-0.140208	0.694088		11.9623	11.9127	11.9207	11.7509	11.9076	11.7106
CFL2	ENSG00000165410	ENSG00000165410	-0.229951	0.567229		11.0111	10.9849	11.3288	10.9299	10.9919	10.7311
RPL7	ENSG00000147604	ENSG00000147604	-0.464764	0.0400143		12.0097	12.0073	11.6034	11.4003	11.4396	11.4229
HSPD1	ENSG00000144381	ENSG00000144381	0.0185144	0.983341		12.0854	12.1417	11.6327	12.1178	11.9388	11.8995
CLIC4	ENSG00000169504	ENSG00000169504	-0.225342	0.426131		11.9753	11.9696	11.8362	11.5899	11.7761	11.7371
RNF115	ENSG00000265491	ENSG00000265491	0.189966	0.604778		11.0585	11.118	11.0335	11.1604	11.2107	11.397
YWHAG	ENSG00000170027	ENSG00000170027	-0.165792	0.667796		11.305	11.5554	11.4978	11.3647	11.2563	11.25
YKT6	ENSG00000106636	ENSG00000106636	-0.0205989	0.972827		12.032	12.0625	11.8401	11.838	12.0403	11.9961
COX7C	ENSG00000127184	ENSG00000127184	-0.358842	0.0867207		11.9732	11.8544	11.7778	11.4971	11.5868	11.4496
PCBP2	ENSG00000197111	ENSG00000197111	0.0251419	0.969892		10.9839	11.0631	11.2417	11.2724	11.0158	11.0764
EIF6	ENSG00000242372	ENSG00000242372	-0.134955	0.836076		11.8725	12.3005	11.582	11.8795	11.8542	11.701
IRF2BP2	ENSG00000168264	ENSG00000168264	-0.0163493	0.987448		10.0397	10.181	10.7413	10.597	9.86814	10.4499
YWHAQ	ENSG00000134308	ENSG00000134308	-0.332032	0.389663		11.8277	11.9991	11.5696	11.108	11.7421	11.5138
TPD52L2	ENSG00000101150	ENSG00000101150	0.0558765	0.941702		12.5532	12.5282	12.072	12.3745	12.5846	12.4008
CDK6	ENSG00000105810	ENSG00000105810	0.287571	0.562761		10.0445	10.4236	10.7406	10.8589	10.5307	10.7464
RBMS1	ENSG00000153250	ENSG00000153250	0.307648	0.176822		10.9847	10.9904	11.0165	11.3452	11.29	11.2772
PRPS1	ENSG00000147224	ENSG00000147224	-0.454092	0.369664		9.89668	10.0843	10.8094	9.91287	10.049	9.61102
NOTCH2	ENSG00000134250	ENSG00000134250	-0.378074	0.305022		10.4594	10.5214	10.9701	10.3475	10.114	10.3996
TAX1BP1	ENSG00000106052	ENSG00000106052	0.146988	0.767817		10.9905	11.1366	11.2883	11.4146	11.3664	11.0687
PICALM	ENSG00000073921	ENSG00000073921	-0.1349	0.739574		11.2452	11.4308	11.436	11.2155	11.219	11.281
MPHOSPH6	ENSG00000135698	ENSG00000135698	0.156451	0.692359		11.6205	11.6804	11.6007	11.6554	11.9807	11.7153
MYO10	ENSG00000145555	ENSG00000145555	-0.261547	0.293516		12.1869	12.0921	11.9586	11.7771	11.8862	11.7966
CNOT7	ENSG00000198791	ENSG00000198791	0.444892	0.0946025		11.0577	10.7219	10.8713	11.3616	11.5137	11.0983
TRIM11	ENSG00000154370	ENSG00000154370	0.29077	0.682618		10.906	11.0728	9.81199	10.9497	10.9185	11.0775
CCBE1	ENSG00000183287	ENSG00000183287	0.20373	0.631298		10.7716	10.7803	11.1072	11.1928	11.1092	10.9887
ATP5F1E	ENSG00000124172	ENSG00000124172	-0.132809	0.802661		13.022	12.9231	12.4468	12.7309	12.7355	12.5845
MLEC	ENSG00000110917	ENSG00000110917	0.113938	0.853859		11.02	11.3183	11.3089	11.4864	11.3855	11.1124
SRM	ENSG00000116649	ENSG00000116649	0.0452313	0.951682		11.9994	12.077	11.608	12.0392	11.9187	11.8989
LITAF	ENSG00000189067	ENSG00000189067	-0.037585	0.957068		11.8823	12.0197	11.8609	11.6999	12.0839	11.8461
CEBPB	ENSG00000172216	ENSG00000172216	-0.165828	0.725075		10.9086	11.013	11.1458	10.6629	10.8268	11.0631
TARS1	ENSG00000113407	ENSG00000113407	0.0201927	0.975095		11.9384	12.043	11.9081	11.853	12.1745	11.9057
MYO1B	ENSG00000128641	ENSG00000128641	-0.126645	0.854133		10.6223	10.6971	11.0714	10.866	10.5273	10.6406
RPS27	ENSG00000177954	ENSG00000177954	-0.101125	0.853231		13.1505	13.2064	12.8744	12.9366	13.1572	12.8368
SPAG7	ENSG00000091640	ENSG00000091640	-0.237369	0.682618		12.1252	12.2769	11.3598	11.5694	11.9059	11.7106
NECTIN3	ENSG00000177707	ENSG00000177707	0.0571981	0.928514		11.497	11.448	11.5047	11.3718	11.6701	11.5651
CLTB	ENSG00000175416	ENSG00000175416	0.155129	0.802938		11.0402	11.2478	11.1727	11.5539	11.4271	10.8644
PSMB4	ENSG00000159377	ENSG00000159377	0.0528236	0.931333		11.5631	11.556	11.6178	11.6653	11.7082	11.5167
ABL1	ENSG00000097007	ENSG00000097007	-0.0774526	0.940324		10.2174	10.2884	10.8108	10.493	10.0397	10.5733
TM4SF1	ENSG00000169908	ENSG00000169908	-0.354426	0.289042		12.4406	12.2443	11.8294	11.6512	12.0183	11.8242
SRGN	ENSG00000122862	ENSG00000122862	0.184767	0.610956		10.9578	10.9303	11.1221	11.2251	11.1501	11.1961
COLGALT1	ENSG00000130309	ENSG00000130309	-0.0272188	0.970713		11.2741	11.4925	11.0403	11.2681	11.0416	11.4229
SCARA3	ENSG00000168077	ENSG00000168077	0.172025	0.678967		10.8441	10.8162	11.0079	11.151	10.9218	11.1081
FRMD6	ENSG00000139926	ENSG00000139926	0.0742422	0.934507		10.3869	10.5965	10.9161	10.9937	10.5307	10.605
NDUFB1	ENSG00000183648	ENSG00000183648	-0.338141	0.429009		12.0199	12.1804	11.3228	11.5725	11.5724	11.4978
SH3GL1	ENSG00000141985	ENSG00000141985	0.122266	0.842629		10.7522	10.9626	11.0763	11.2751	10.9577	10.9171
GDI2	ENSG00000057608	ENSG00000057608	-0.426764	0.0288822		11.4993	11.3657	11.4266	10.9524	11.0563	11.0062
EIF2S3	ENSG00000130741	ENSG00000130741	0.0101329	0.989303		11.6783	11.3233	11.4296	11.3019	11.5879	11.5769
TMEM258	ENSG00000134825	ENSG00000134825	0.168785	0.682618		11.438	11.4786	11.4576	11.7392	11.732	11.3819
RPS7P3	ENSG00000231940	ENSG00000231940	0.230817	0.563729		11.1688	10.8854	10.8068	11.0761	11.1385	11.3466
ENSG00000290018	ENSG00000290018	ENSG00000290018	0.117828	0.85165		10.7295	10.7238	11.1301	11.0068	11.0432	10.9258
ZMAT3	ENSG00000172667	ENSG00000172667	-0.0490642	0.938092		11.2997	11.3992	11.4676	11.2724	11.4007	11.3498
SERPINB2	ENSG00000197632	ENSG00000197632	-0.389436	0.208907		10.7443	10.6768	11.0692	10.2801	10.5307	10.5336
PRKDC	ENSG00000253729	ENSG00000253729	0.066579	0.934507		10.5123	10.6532	11.0386	10.8881	10.7782	10.7902
RPL22	ENSG00000116251	ENSG00000116251	-0.496867	0.0761767		11.4423	11.3915	11.2514	10.4837	11.0693	10.9846
TMED10	ENSG00000170348	ENSG00000170348	-0.272113	0.256119		11.5698	11.5697	11.5337	11.2223	11.2887	11.3443
SPG7	ENSG00000197912	ENSG00000197912	0.0990987	0.908538		10.1713	10.4524	10.818	10.493	10.5151	10.7868
ENAH	ENSG00000154380	ENSG00000154380	-0.0313627	0.960703		12.1274	12.2094	12.0667	12.1048	12.244	11.9498
DDX17	ENSG00000100201	ENSG00000100201	-0.109766	0.820503		11.3097	11.2099	11.3448	11.0767	11.1637	11.2906
CSNK2A1	ENSG00000101266	ENSG00000101266	0.330466	0.204287		10.7345	10.8224	10.7875	10.9638	11.145	11.2148
RPS3A	ENSG00000145425	ENSG00000145425	-0.632601	0.021855		11.6322	11.514	11.0899	10.4781	11.0213	10.8444
SNHG8	ENSG00000269893	ENSG00000269893	-0.062417	0.972711		11.7258	11.785	10.5976	11.2462	11.5518	11.3855
THRAP3	ENSG00000054118	ENSG00000054118	-0.134161	0.717313		11.5967	11.6706	11.5559	11.4418	11.4437	11.5353
CDK2	ENSG00000123374	ENSG00000123374	0.410234	0.126169		10.927	11.0345	10.7253	11.4418	11.3825	11.0819
RPS25	ENSG00000118181	ENSG00000118181	-0.591122	0.639232		11.5474	10.9951	10.0267	10.392	10.5318	10.245
PRNP	ENSG00000171867	ENSG00000171867	-0.231587	0.604778		10.7025	10.6027	11.0592	10.4949	10.5548	10.6599
ATP5PD	ENSG00000167863	ENSG00000167863	-0.554934	0.0919956		11.6322	11.4903	10.9379	10.4903	10.9261	11.0166
TNFRSF11B	ENSG00000164761	ENSG00000164761	0.0766937	0.932503		10.3252	10.4282	10.9403	10.803	10.6249	10.5662
DYNLL2	ENSG00000264364	ENSG00000264364	-0.0179781	0.982381		11.3057	11.307	11.5031	11.3652	11.5221	11.1643
COPS6	ENSG00000168090	ENSG00000168090	-0.152812	0.792601		11.0983	10.6641	11.1691	10.6497	10.9494	10.9085
ROCK2	ENSG00000134318	ENSG00000134318	-0.105042	0.806831		11.7333	11.6479	11.6468	11.6566	11.5398	11.5142
FHL2	ENSG00000115641	ENSG00000115641	-0.052399	0.942859		10.9078	10.961	11.2066	11.0288	10.9277	10.9799
SSB	ENSG00000138385	ENSG00000138385	0.314102	0.380445		10.4654	10.2998	10.7915	10.9022	10.7931	10.8464
FUBP1	ENSG00000162613	ENSG00000162613	-0.0501995	0.948819		10.9863	11.3039	11.2319	10.9182	11.2121	11.2397
ASH1L	ENSG00000116539	ENSG00000116539	0.608818	0.0226756		9.76913	10.1206	10.3718	10.6988	10.7279	10.7226
CENPE	ENSG00000138778	ENSG00000138778	-0.0191384	0.978745		11.1754	11.3001	11.4334	11.2966	11.391	11.1695
ARGLU1	ENSG00000134884	ENSG00000134884	-0.0806391	0.911969		10.865	10.8417	11.1242	11.0642	10.7192	10.8016
PPP2CB	ENSG00000104695	ENSG00000104695	0.192593	0.570457		10.9663	10.9951	11.0537	11.2762	11.1143	11.1982
ADM	ENSG00000148926	ENSG00000148926	-0.715512	0.00114499		11.3785	11.2745	11.0216	10.2704	10.6808	10.5733
GOLIM4	ENSG00000173905	ENSG00000173905	0.121923	0.755123		11.519	11.4098	11.3931	11.5969	11.5578	11.5345
MGLL	ENSG00000074416	ENSG00000074416	0.00323946	0.994588		11.5395	11.533	11.4676	11.6735	11.4431	11.4199
F2R	ENSG00000181104	ENSG00000181104	0.313658	0.256658		11.134	10.8356	11.0352	11.2702	11.4313	11.2525
MFSD10	ENSG00000109736	ENSG00000109736	-0.0142858	0.989966		9.78068	9.94704	10.7358	10.0806	10.2344	10.2915
CDC27	ENSG00000004897	ENSG00000004897	-0.229719	0.419853		11.4941	11.5458	11.4912	11.3733	11.2017	11.2627
ARL6IP1	ENSG00000170540	ENSG00000170540	-0.142909	0.856739		10.2146	10.2297	10.8625	10.2887	10.2653	10.4224
CSRP1	ENSG00000159176	ENSG00000159176	-0.0180626	0.978745		11.2479	11.3699	11.4483	11.3177	11.4134	11.2868
MSRB2	ENSG00000148450	ENSG00000148450	0.566889	0.00418083		10.4996	10.363	10.3484	11.0655	10.97	10.8695
AAK1	ENSG00000115977	ENSG00000115977	-0.0559486	0.947604		10.7984	10.6211	11.0991	10.9354	10.749	10.6992
SCARB2	ENSG00000138760	ENSG00000138760	-0.259527	0.40656		11.4141	11.3639	11.2869	11.0191	10.9789	11.2724
TMTC1	ENSG00000133687	ENSG00000133687	0.116399	0.857204		10.5204	10.8434	10.8362	10.7939	10.7144	11.0423
OSBPL8	ENSG00000091039	ENSG00000091039	-0.0782173	0.924599		10.6583	10.9245	11.1061	11.0592	10.8214	10.5701
NCS1	ENSG00000107130	ENSG00000107130	0.137055	0.827803		10.652	10.6542	10.8173	11.1122	10.5602	10.8143
WLS	ENSG00000116729	ENSG00000116729	-0.0229475	0.969057		11.3064	11.4343	11.4014	11.2789	11.3825	11.412
ATF4	ENSG00000128272	ENSG00000128272	-0.144695	0.795226		11.7782	11.6439	11.2407	11.4283	11.263	11.5714
CDK16	ENSG00000102225	ENSG00000102225	0.462254	0.115573		10.397	10.3895	10.4801	11.161	10.8465	10.5881
PIK3R1	ENSG00000145675	ENSG00000145675	-0.122898	0.961013		9.04361	8.94641	10.4767	9.53184	9.5543	9.56294
DCAF7	ENSG00000136485	ENSG00000136485	0.0702552	0.913698		11.6365	11.4348	11.4871	11.7471	11.6174	11.3899
TXNIP	ENSG00000265972	ENSG00000265972	0.3466	0.220126		10.5953	10.882	10.7448	10.9299	11.1729	11.1591
CD248	ENSG00000174807	ENSG00000174807	0.122552	0.835135		11.1504	11.503	11.0812	11.22	11.4343	11.4703
ITM2B	ENSG00000136156	ENSG00000136156	0.0312562	0.960703		11.5201	11.5469	11.5173	11.4404	11.6534	11.5769
BIRC5	ENSG00000089685	ENSG00000089685	-0.070688	0.902766		11.3471	11.5512	11.4797	11.4215	11.3935	11.3585
SPTLC1	ENSG00000090054	ENSG00000090054	0.149925	0.792601		10.3679	10.7398	10.8147	10.7053	10.7221	10.9681
PMP22	ENSG00000109099	ENSG00000109099	-0.325737	0.46914		10.3013	10.2443	10.8631	10.0978	10.1662	10.2539
POSTN	ENSG00000133110	ENSG00000133110	0.183014	0.682618		10.6974	10.936	10.8751	11.1939	10.8367	11.0138
IPO7	ENSG00000205339	ENSG00000205339	0.103323	0.832306		11.2256	11.0861	11.2669	11.3422	11.2894	11.2622
MAP3K20	ENSG00000091436	ENSG00000091436	0.0233283	0.966599		11.4477	11.498	11.4755	11.45	11.5342	11.5065
TCF4	ENSG00000196628	ENSG00000196628	0.017998	0.981481		11.1696	10.973	11.164	11.1445	11.0142	11.2032
NCKAP1	ENSG00000061676	ENSG00000061676	-0.477557	0.237187		10.2103	10.1264	10.7475	9.61959	9.93656	10.138
ATP6V1F	ENSG00000128524	ENSG00000128524	-0.182032	0.698356		10.7619	10.7342	11.1353	10.6463	10.7995	10.6753
TRA2A	ENSG00000164548	ENSG00000164548	0.221247	0.710307		11.3229	11.379	10.5393	11.211	11.4271	11.3962
ADD3	ENSG00000148700	ENSG00000148700	0.218109	0.641743		10.3409	10.5945	10.8278	10.9395	10.7036	10.8063
MVP	ENSG00000013364	ENSG00000013364	0.252096	0.448739		11.0593	11.3741	11.0154	11.4457	11.4325	11.3503
YIPF5	ENSG00000145817	ENSG00000145817	0.0558658	0.928514		11.2977	11.2583	11.362	11.4652	11.3521	11.2637
RNF126	ENSG00000070423	ENSG00000070423	0.254698	0.631298		10.5555	10.8469	10.2411	10.8696	10.534	11.0195
AMOTL2	ENSG00000114019	ENSG00000114019	0.320104	0.429545		10.1177	10.2469	10.7078	10.698	10.6708	10.7332
SDCBP	ENSG00000137575	ENSG00000137575	-0.057693	0.930391		12.0259	12.2275	11.8673	11.9087	12.0824	11.9734
NKTR	ENSG00000114857	ENSG00000114857	0.105653	0.877248		11.0192	10.7556	10.8068	10.9251	10.7782	11.1772
BGN	ENSG00000182492	ENSG00000182492	0.15207	0.728513		10.9747	11.2635	11.223	11.3943	11.3615	11.1689
ATP5MK	ENSG00000173915	ENSG00000173915	-0.511878	0.256519		11.7632	11.4875	10.5999	10.6899	11.0777	10.7554
HOXB5	ENSG00000120075	ENSG00000120075	0.126326	0.810551		10.7414	10.8512	11.0791	11.1249	11.0023	10.9398
SSR1	ENSG00000124783	ENSG00000124783	0.0430438	0.947604		11.4847	11.6172	11.4231	11.4718	11.581	11.6039
EEA1	ENSG00000102189	ENSG00000102189	-0.0846679	0.884936		11.1052	11.1716	11.2314	11.1031	10.9822	11.1658
TBL1XR1	ENSG00000177565	ENSG00000177565	0.0512053	0.953981		10.4843	10.4306	10.9081	10.8739	10.5395	10.5912
LDLR	ENSG00000130164	ENSG00000130164	-0.276899	0.437571		11.4338	11.5448	11.189	10.9792	11.0197	11.3328
SSR3	ENSG00000114850	ENSG00000114850	-0.191725	0.678956		12.6639	12.6547	12.1051	12.1956	12.4159	12.2959
TBL1X	ENSG00000101849	ENSG00000101849	0.194155	0.596972		11.1534	10.9943	11.1421	11.4062	11.2848	11.1772
SKI	ENSG00000157933	ENSG00000157933	0.18567	0.714172		10.5432	10.3237	10.8516	10.8164	10.6987	10.8076
ATN1	ENSG00000111676	ENSG00000111676	-0.171921	0.834731		11.9176	11.8379	11.033	11.0792	11.7601	11.5073
FAM43A	ENSG00000185112	ENSG00000185112	0.624853	0.0289223		10.0301	10.211	9.65221	10.6826	10.3803	10.7248
JPT1	ENSG00000189159	ENSG00000189159	0.125634	0.776299		11.9298	11.8035	11.5912	11.8944	11.9751	11.8477
MAFF	ENSG00000185022	ENSG00000185022	-0.281078	0.698764		9.58156	9.81497	10.6464	9.89469	9.82907	9.70548
SNHG5	ENSG00000203875	ENSG00000203875	0.26645	0.561427		10.3551	10.2015	10.6749	10.8696	10.4993	10.6789
TXNRD1	ENSG00000198431	ENSG00000198431	-0.0439026	0.946529		11.7748	11.9185	11.7585	11.827	11.8373	11.6544
MAGED2	ENSG00000102316	ENSG00000102316	0.218885	0.562761		10.617	10.6748	10.9204	10.9244	10.9634	10.9993
SCP2	ENSG00000116171	ENSG00000116171	-0.277492	0.639845		9.9195	10.2029	10.7646	10.0719	10.035	10.0851
SNX3	ENSG00000112335	ENSG00000112335	-0.342586	0.170845		11.3064	11.5655	11.3674	11.1819	11.0525	10.9846
BABAM1	ENSG00000105393	ENSG00000105393	0.275837	0.402543		10.6478	10.6342	10.8976	11.1146	10.9975	10.9035
PDLIM7	ENSG00000196923	ENSG00000196923	0.34365	0.307233		10.652	10.5653	10.8484	11.1859	11.1363	10.752
H1-10	ENSG00000184897	ENSG00000184897	0.46655	0.0614938		10.2315	10.3703	10.4592	10.9904	10.7202	10.7409
PTGES3	ENSG00000110958	ENSG00000110958	0.000354099	0.998925		11.6397	11.5843	11.5781	11.5463	11.663	11.5924
DCTN1	ENSG00000204843	ENSG00000204843	0.14956	0.832306		10.3093	10.6943	10.7612	11.0579	10.585	10.5536
CARD19	ENSG00000165233	ENSG00000165233	-0.569777	0.281948		9.50006	9.54895	10.5369	9.3385	9.5802	9.19895
CLMP	ENSG00000166250	ENSG00000166250	0.107847	0.827738		11.0921	10.9982	11.138	11.0829	11.208	11.2588
UBE2K	ENSG00000078140	ENSG00000078140	0.126931	0.815999		10.5899	10.701	10.9654	10.8945	10.8492	10.9202
C7orf50	ENSG00000146540	ENSG00000146540	0.061799	0.947604		10.9235	11.418	10.9778	11.4524	11.137	10.9165
PLOD3	ENSG00000106397	ENSG00000106397	0.210473	0.651143		10.304	10.5246	10.7078	10.6704	10.6197	10.891
OSTC	ENSG00000198856	ENSG00000198856	0.0864697	0.885704		10.9425	11.1137	11.1981	11.0964	11.2462	11.1803
RPL24	ENSG00000114391	ENSG00000114391	-0.295688	0.354801		12.6517	12.5323	12.1293	12.0935	12.279	12.0959
STAU1	ENSG00000124214	ENSG00000124214	-0.0320335	0.961013		11.1052	11.2816	11.1552	11.1516	11.0276	11.2617
TAOK3	ENSG00000135090	ENSG00000135090	0.00146891	0.996422		11.5109	11.4947	11.4479	11.4389	11.4956	11.5224
MSL1	ENSG00000188895	ENSG00000188895	-0.206093	0.722742		10.1946	10.3871	10.8726	10.4029	10.3034	10.2163
ATRX	ENSG00000085224	ENSG00000085224	0.0210359	0.970178		11.4929	11.4847	11.5269	11.5178	11.5958	11.4517
MSRB3	ENSG00000174099	ENSG00000174099	0.257928	0.449952		10.9113	11.0661	10.7281	11.267	11.0432	11.1762
IGF2BP2	ENSG00000073792	ENSG00000073792	-0.0857704	0.893439		11.0625	10.8778	11.1359	10.8682	10.898	11.0581
TMED2	ENSG00000086598	ENSG00000086598	0.280833	0.471523		11.1993	11.1188	10.6457	11.1899	11.3192	11.3475
GLS	ENSG00000115419	ENSG00000115419	-0.0321847	0.969329		10.451	10.4535	10.8472	10.7924	10.3163	10.5456
SEC22B	ENSG00000265808	ENSG00000265808	-0.353593	0.284449		10.6436	10.5236	10.9283	10.3121	10.256	10.4903
RPL22L1	ENSG00000163584	ENSG00000163584	-0.133081	0.803687		12.3608	12.4178	11.9072	11.9761	12.2143	12.1376
LUC7L3	ENSG00000108848	ENSG00000108848	0.0310803	0.966599		11.9137	11.3505	11.4128	11.6495	11.6549	11.5296
GNS	ENSG00000135677	ENSG00000135677	-0.328248	0.41715		10.4169	10.3895	10.8701	10.382	10.111	10.2431
PCYT1A	ENSG00000161217	ENSG00000161217	0.00609785	0.994237		10.4701	10.614	10.8895	10.8231	10.48	10.7013
TTYH3	ENSG00000136295	ENSG00000136295	0.0723612	0.915109		11.2964	11.3246	10.9865	11.2172	11.1878	11.4281
USP7	ENSG00000187555	ENSG00000187555	0.13729	0.722742		11.2043	11.0765	11.2131	11.3282	11.3185	11.2622
ANGPT1	ENSG00000154188	ENSG00000154188	0.504996	0.0267801		10.1463	10.346	10.455	10.8646	10.8286	10.7835
YIF1A	ENSG00000174851	ENSG00000174851	0.210814	0.68705		10.7841	11.2596	10.5854	11.1557	11.0307	11.1533
PBX1	ENSG00000185630	ENSG00000185630	-0.0984408	0.930769		9.94539	10.2469	10.7448	10.5252	10.3417	9.80083
RRM2	ENSG00000171848	ENSG00000171848	0.0615908	0.915109		11.2014	11.2713	11.2431	11.2228	11.3166	11.3585
AURKB	ENSG00000178999	ENSG00000178999	-0.268413	0.422359		10.9261	11.2287	11.189	10.9765	10.805	10.7692
SCN9A	ENSG00000169432	ENSG00000169432	0.153644	0.747286		10.6593	10.8744	11.052	11.0178	11.098	10.9561
SLC39A13	ENSG00000165915	ENSG00000165915	0.100147	0.88427		11.1181	11.3584	10.8945	11.2401	11.1173	11.3397
CAV2	ENSG00000105971	ENSG00000105971	0.214785	0.609615		10.7658	10.5579	10.9748	10.9436	11.083	10.9434
STC1	ENSG00000159167	ENSG00000159167	-0.24082	0.529557		11.9736	11.7297	11.5417	11.3193	11.6006	11.6162
MAGOH	ENSG00000162385	ENSG00000162385	0.39878	0.147293		10.4242	10.3799	10.6316	11.0422	10.8571	10.7276
CLPTM1	ENSG00000104853	ENSG00000104853	0.819678	0.00282718		9.44788	9.4056	9.93424	10.6629	10.3962	10.2092
ITGB5	ENSG00000082781	ENSG00000082781	-0.145549	0.820503		12.2868	12.3065	11.6249	11.7893	12.0911	11.9829
RAB11A	ENSG00000103769	ENSG00000103769	-0.32592	0.288911		10.7355	10.8684	11.0894	10.5691	10.6728	10.4961
RBPMS	ENSG00000157110	ENSG00000157110	-0.234014	0.570124		11.1511	11.0601	11.2831	10.7181	11.1793	10.8688
GDF15	ENSG00000130513	ENSG00000130513	0.436999	0.0792888		10.4413	10.6412	10.5652	11.1278	11.0047	10.8143
CCAR1	ENSG00000060339	ENSG00000060339	0.085362	0.885704		11.6365	11.3535	11.3534	11.4595	11.5916	11.5627
SUPT5H	ENSG00000196235	ENSG00000196235	-0.291707	0.529557		10.3252	10.32	10.8631	10.311	10.2653	10.1273
HSBP1	ENSG00000230989	ENSG00000230989	-0.0601981	0.933044		11.2507	11.5069	11.2373	11.4384	11.1385	11.2363
STT3A	ENSG00000134910	ENSG00000134910	0.010607	0.986876		11.0362	11.1626	11.073	11.0605	11.0031	11.2318
STAG2	ENSG00000101972	ENSG00000101972	0.171278	0.783023		10.0839	10.3751	10.6479	10.7188	10.324	10.605
WSB1	ENSG00000109046	ENSG00000109046	0.179639	0.767817		10.2231	10.211	10.5313	10.6505	10.1447	10.6716
NBL1	ENSG00000158747	ENSG00000158747	0.238851	0.631298		10.3666	10.8727	10.8567	11.0988	11.0181	10.7255
RNASEH1	ENSG00000171865	ENSG00000171865	0.486819	0.0251334		10.3512	10.2678	10.4759	10.7962	10.904	10.8593
ITPRIPL2	ENSG00000205730	ENSG00000205730	0.612518	0.0818852		9.40126	9.63584	10.2353	10.4313	10.3692	10.4397
TRAPPC3	ENSG00000054116	ENSG00000054116	-0.105662	0.895551		11.6038	11.6731	11.0056	11.2273	11.3037	11.5065
LMO4	ENSG00000143013	ENSG00000143013	0.453679	0.0305638		10.6159	10.6522	10.4858	11.0667	11.0632	10.9846
NSD2	ENSG00000109685	ENSG00000109685	0.18676	0.631298		11.0983	10.9602	11.1788	11.2566	11.3886	11.1523
TMPO	ENSG00000120802	ENSG00000120802	0.0571072	0.936759		10.7678	10.6787	11.0188	10.8603	10.8842	10.9153
SLC3A2	ENSG00000168003	ENSG00000168003	-0.212159	0.640057		10.652	10.7885	11.0741	10.6013	10.7604	10.5456
TFDP1	ENSG00000198176	ENSG00000198176	0.163037	0.857915		11.3458	11.4719	10.3411	11.2412	11.423	11.2138
FIBP	ENSG00000172500	ENSG00000172500	0.253089	0.645947		10.8031	11.113	10.2939	11.1807	10.8954	10.9887
PAK2	ENSG00000180370	ENSG00000180370	0.111259	0.893699		10.1989	10.6709	10.7653	10.9022	10.534	10.5654
ARL6IP5	ENSG00000144746	ENSG00000144746	0.0476773	0.947604		11.3516	11.4668	11.2916	11.6055	11.3689	11.2617
SRSF6	ENSG00000124193	ENSG00000124193	0.0281853	0.966599		10.7483	10.665	10.9452	10.8451	10.6977	10.9072
SUCLG1	ENSG00000163541	ENSG00000163541	0.469957	0.114091		10.6964	10.3883	10.0931	10.8465	10.8536	10.941
STK17A	ENSG00000164543	ENSG00000164543	0.183124	0.789642		9.90901	10.0041	10.5946	10.5234	10.1958	10.4198
RTL8A	ENSG00000203950	ENSG00000203950	0.167418	0.721125		11.1189	11.1861	10.7687	11.2379	11.0746	11.2849
DARS1	ENSG00000115866	ENSG00000115866	-0.0240038	0.971678		10.8587	10.846	11.0515	10.7588	10.9134	11.0115
SYNJ2	ENSG00000078269	ENSG00000078269	0.178359	0.637355		10.951	10.8692	10.9397	11.1951	10.9991	11.094
COPZ1	ENSG00000111481	ENSG00000111481	-0.316208	0.29646		10.7453	10.9441	11.0686	10.5097	10.6788	10.6383
UBN1	ENSG00000118900	ENSG00000118900	0.108492	0.870017		11.6237	11.7036	11.167	11.5645	11.6544	11.6525
ETFA	ENSG00000140374	ENSG00000140374	0.0478255	0.945996		10.9654	11.0083	11.1681	11.0326	11.1544	11.1054
RTN3	ENSG00000133318	ENSG00000133318	0.00768793	0.991578		10.9612	10.9005	11.0414	11.0767	10.8259	11.0149
ZFR	ENSG00000056097	ENSG00000056097	-0.00330922	0.994676		10.4218	10.6462	10.8008	10.394	10.6176	10.8392
BNIP3L	ENSG00000104765	ENSG00000104765	-0.243409	0.570124		10.4522	10.6787	10.9446	10.5032	10.4381	10.4499
FBLN5	ENSG00000140092	ENSG00000140092	-0.500156	0.035708		10.6213	10.6611	10.9124	10.3026	10.2317	10.1818
SIVA1	ENSG00000184990	ENSG00000184990	0.277491	0.450751		10.3577	10.5632	10.5846	10.5752	10.7949	10.9525
ENSG00000293064	ENSG00000293064	ENSG00000293064	0.469161	0.239089		10.3461	9.70253	10.2939	10.8888	10.5362	10.3539
RTL8C	ENSG00000134590	ENSG00000134590	-0.101162	0.828011		12.0223	12.0475	11.8262	11.9205	11.8805	11.7983
TMEM141	ENSG00000244187	ENSG00000244187	-0.69253	0.239466		8.95123	9.30314	10.342	8.94625	9.20352	8.73074
REEP3	ENSG00000165476	ENSG00000165476	0.393102	0.133668		10.5567	10.3237	10.3763	10.8451	10.6828	10.9041
ENSG00000283041	ENSG00000283041	ENSG00000283041	0.209302	0.687146		11.2535	11.5286	10.8245	11.3098	11.5702	11.4255
UBE2E3	ENSG00000170035	ENSG00000170035	-0.136646	0.740178		11.3077	11.3837	11.2944	11.0748	11.1913	11.3025
GNG12	ENSG00000172380	ENSG00000172380	0.110076	0.844654		10.8874	10.7039	11.0301	10.9368	11.0268	11.0062
HIP1	ENSG00000127946	ENSG00000127946	-0.357032	0.344548		10.5364	10.5472	10.7855	10.0161	10.1902	10.5552
TNPO3	ENSG00000064419	ENSG00000064419	0.256909	0.449952		11.1452	11.1813	10.8271	11.2076	11.3757	11.3576
CLIP1	ENSG00000130779	ENSG00000130779	0.0933845	0.885704		11.0601	10.8425	10.8726	11.0915	10.8313	11.1221
AP1B1	ENSG00000100280	ENSG00000100280	-0.0526976	0.953981		11.6141	11.6534	11.1061	11.0927	11.5767	11.5568
MXD4	ENSG00000123933	ENSG00000123933	0.763315	0.00275785		9.69781	9.90101	10.0559	10.5261	10.9511	10.4328
KANK2	ENSG00000197256	ENSG00000197256	-0.117457	0.814753		11.3998	11.5869	11.2817	11.2773	11.2361	11.412
RPS3AP6	ENSG00000234797	ENSG00000234797	0.268818	0.565707		10.9407	10.751	10.6807	10.6563	11.3179	11.1375
SNRPB2	ENSG00000125870	ENSG00000125870	0.059685	0.938		11.793	11.7423	11.3476	11.5132	11.8125	11.7572
UHMK1	ENSG00000152332	ENSG00000152332	-0.00402265	0.994588		10.3133	10.8598	10.924	10.8037	10.7308	10.6218
NCDN	ENSG00000020129	ENSG00000020129	-0.473549	0.386556		11.2977	10.8845	10.1442	9.98337	10.3889	10.6767
CLOCK	ENSG00000134852	ENSG00000134852	0.247701	0.642491		10.022	10.4581	10.5385	10.866	10.3998	10.5043
N4BP2L2	ENSG00000244754	ENSG00000244754	0.280401	0.564394		10.0588	9.94704	10.3628	10.389	10.1519	10.6554
SYNCRIP	ENSG00000135316	ENSG00000135316	-0.0850519	0.877248		11.5681	11.5833	11.4248	11.3743	11.4313	11.5163
IFI16	ENSG00000163565	ENSG00000163565	-0.0150275	0.986159		11.0103	11.0897	11.2358	11.1721	11.1508	10.971
STRAP	ENSG00000023734	ENSG00000023734	-0.24646	0.376247		11.321	11.3998	11.366	11.0268	11.18	11.1391
AKT1S1	ENSG00000204673	ENSG00000204673	1.07362	0.000816806		9.18939	9.31823	8.5294	10.4245	9.81642	10.0428
TNPO2	ENSG00000105576	ENSG00000105576	0.00440836	0.994588		10.9347	11.0451	10.9947	11.2664	10.8313	10.8483
SMTN	ENSG00000183963	ENSG00000183963	0.927141	0.00472061		9.10615	8.93667	9.51189	10.5442	9.91128	9.82075
QKI	ENSG00000112531	ENSG00000112531	0.0331751	0.964126		10.5589	10.818	11.001	10.7811	10.9023	10.8281
PHACTR2	ENSG00000112419	ENSG00000112419	0.239169	0.691756		9.90022	9.82027	10.559	10.384	10.315	10.4172
IER5	ENSG00000162783	ENSG00000162783	0.0875771	0.911844		11.8434	11.998	11.3252	11.7957	11.9317	11.7777
TMEM109	ENSG00000110108	ENSG00000110108	0.0960634	0.859041		11.0593	11.1991	11.0631	11.1055	11.2094	11.292
SMIM29	ENSG00000186577	ENSG00000186577	0.406597	0.14968		10.3317	10.4862	10.3466	11.0139	10.6506	10.6927
MEG3	ENSG00000214548	ENSG00000214548	-0.0872848	0.911969		11.1219	10.6512	10.8701	10.672	10.7007	11.0195
PIP5K1A	ENSG00000143398	ENSG00000143398	0.559147	0.146305		9.6587	9.44966	9.61801	10.099	9.67337	10.5093
RAB10	ENSG00000084733	ENSG00000084733	-0.0100998	0.989877		10.678	10.8356	11.0074	10.9772	10.7698	10.7534
TMEM30A	ENSG00000112697	ENSG00000112697	-0.0997901	0.848486		11.7397	11.6177	11.6053	11.4077	11.6885	11.558
MED1	ENSG00000125686	ENSG00000125686	0.144189	0.756014		10.7764	10.6512	10.8147	10.7688	10.8598	11.0372
ACTR3	ENSG00000115091	ENSG00000115091	-0.12287	0.784578		11.6721	11.5765	11.6398	11.5283	11.6473	11.33
LMF2	ENSG00000100258	ENSG00000100258	-0.178863	0.784578		10.0204	10.4037	10.7585	10.3739	10.1916	10.1704
MAVS	ENSG00000088888	ENSG00000088888	-0.0138422	0.986638		11.2064	11.1751	11.3521	11.2256	11.3714	11.0902
SPOP	ENSG00000121067	ENSG00000121067	0.0150012	0.985745		11.3593	11.5194	11.4884	11.4457	11.6278	11.3296
OGA	ENSG00000198408	ENSG00000198408	0.121976	0.844654		10.5734	10.4131	10.8108	10.6185	10.7289	10.8366
ACSL3	ENSG00000123983	ENSG00000123983	0.0981251	0.87287		11.1459	11.411	11.0878	11.2234	11.3471	11.3833
GUK1	ENSG00000143774	ENSG00000143774	-0.0861805	0.89652		11.0442	11.0306	11.2026	11.1721	11.026	10.8063
ATP5MC2	ENSG00000135390	ENSG00000135390	-0.0773994	0.908516		12.0416	12.2012	11.8755	11.7802	12.1767	11.9197
ARHGAP18	ENSG00000146376	ENSG00000146376	0.125982	0.807022		10.6862	10.5768	10.7969	10.8465	10.6748	10.9134
PLPP3	ENSG00000162407	ENSG00000162407	-0.0151714	0.986876		10.2003	10.4248	10.7544	10.5115	10.3265	10.5432
IPO5	ENSG00000065150	ENSG00000065150	0.251913	0.435361		10.7493	10.6332	10.7099	11.0742	10.825	10.938
STARD7	ENSG00000084090	ENSG00000084090	-0.0670393	0.925636		12.0052	12.0384	11.5742	11.6678	11.9025	11.8788
GBF1	ENSG00000107862	ENSG00000107862	-0.0865832	0.931333		10.1116	9.91596	10.6705	10.0843	10.1776	10.2838
AK3	ENSG00000147853	ENSG00000147853	0.0586601	0.948819		10.1946	10.5017	10.8284	10.5415	10.6587	10.5709
ARHGAP1	ENSG00000175220	ENSG00000175220	0.162	0.667796		10.9042	10.9441	11.0131	11.0605	11.1522	11.1354
NUTF2	ENSG00000102898	ENSG00000102898	0.0193223	0.979222		11.1234	11.1895	11.0653	10.9632	11.1701	11.2863
VPS4A	ENSG00000132612	ENSG00000132612	-0.0282649	0.972827		10.2231	10.4501	10.7754	10.6039	10.3316	10.4719
MAGED1	ENSG00000179222	ENSG00000179222	-0.0516803	0.948819		12.065	12.1449	11.7341	11.6906	12.152	11.9414
PCYOX1	ENSG00000116005	ENSG00000116005	0.192053	0.61754		10.988	11.042	10.8245	11.0415	11.1385	11.2491
MGST3	ENSG00000143198	ENSG00000143198	-0.223929	0.645648		12.2712	12.3056	11.6061	11.872	11.914	11.8245
SLC7A1	ENSG00000139514	ENSG00000139514	-0.354135	0.444853		10.3146	10.0621	10.7028	9.75441	10.1533	10.1538
GIGYF2	ENSG00000204120	ENSG00000204120	0.21011	0.567229		10.6415	10.7858	10.9032	10.9327	11.0532	10.9852
KMT2E	ENSG00000005483	ENSG00000005483	0.252052	0.412687		11.0012	10.7821	10.9427	11.1859	11.2156	11.0858
NRP1	ENSG00000099250	ENSG00000099250	0.151112	0.779239		10.6933	10.5408	10.8951	11.0352	10.8668	10.6826
ITGA2	ENSG00000164171	ENSG00000164171	0.292358	0.498751		10.0683	10.2083	10.6338	10.6916	10.6239	10.5312
ATG12	ENSG00000145782	ENSG00000145782	0.408474	0.376247		9.81852	9.60745	10.3126	10.6159	10.1705	10.2282
EIF2AK2	ENSG00000055332	ENSG00000055332	-0.0308409	0.966599		10.6707	10.6502	11.0154	10.7069	10.8589	10.7063
NELFB	ENSG00000188986	ENSG00000188986	0.647897	0.0525646		9.58815	9.95832	9.59373	10.7409	10.1505	10.1284
RFWD3	ENSG00000168411	ENSG00000168411	-0.3852	0.40656		10.0761	9.92421	10.5885	9.74352	9.7051	10.0518
PFDN2	ENSG00000143256	ENSG00000143256	-0.127533	0.795285		10.9502	10.9794	11.1819	10.8238	11.0416	10.8688
NCSTN	ENSG00000162736	ENSG00000162736	0.11758	0.805464		10.8059	10.9498	10.9075	10.9538	10.9602	11.1
GLG1	ENSG00000090863	ENSG00000090863	-0.0399917	0.951187		11.5418	11.7273	11.5137	11.6115	11.5783	11.4791
SCAF11	ENSG00000139218	ENSG00000139218	0.0599189	0.923473		11.1674	11.0184	11.1061	11.0729	11.1694	11.2283
USP14	ENSG00000101557	ENSG00000101557	0.121042	0.792542		10.8302	10.8769	10.9731	11.0982	10.9569	10.9882
UQCRH	ENSG00000173660	ENSG00000173660	-0.0101547	0.987138		11.7569	11.7442	11.6435	11.8204	11.7822	11.4929
GALNT5	ENSG00000136542	ENSG00000136542	0.0496032	0.947657		10.5778	10.7248	10.9136	10.7924	10.7576	10.8353
TAF13	ENSG00000197780	ENSG00000197780	0.319747	0.314213		10.8237	10.5589	10.6181	11.1674	10.9395	10.8444
EHD1	ENSG00000110047	ENSG00000110047	0.0705274	0.911969		11.3484	11.6364	11.3834	11.5481	11.6153	11.4277
UBQLN1	ENSG00000135018	ENSG00000135018	0.147514	0.708827		11.1526	11.234	11.1332	11.2053	11.4152	11.3356
MAP1LC3B	ENSG00000140941	ENSG00000140941	-0.213659	0.655385		10.7984	10.8055	11.0531	10.8392	10.7754	10.3792
EIF3H	ENSG00000147677	ENSG00000147677	-0.266576	0.432254		11.3269	10.9666	11.1221	10.9354	10.7642	10.9325
CAPRIN1	ENSG00000135387	ENSG00000135387	-0.184666	0.676473		11.0711	10.9514	10.9535	10.809	10.5945	10.9928
ZBTB20	ENSG00000181722	ENSG00000181722	-0.00592666	0.994175		10.8181	10.6952	10.8446	10.7188	10.6496	10.9567
NDUFB7	ENSG00000099795	ENSG00000099795	1.06812	0.000867831		8.45131	9.51224	9.143	10.0966	10.1519	10.2362
SRP72	ENSG00000174780	ENSG00000174780	0.0624564	0.914148		11.7466	11.6238	11.5504	11.7326	11.771	11.6059
SNU13	ENSG00000100138	ENSG00000100138	0.0241226	0.967561		11.5637	11.3711	11.4381	11.4404	11.5686	11.4393
TNRC6B	ENSG00000100354	ENSG00000100354	0.198053	0.690993		10.1888	10.5127	10.6589	10.8082	10.5505	10.6233
COPS9	ENSG00000172428	ENSG00000172428	-0.292256	0.336235		10.8821	10.8555	11.025	10.48	10.6808	10.7226
SLC25A5	ENSG00000005022	ENSG00000005022	-0.0133285	0.986876		11.8952	11.8656	11.5413	11.5494	11.9102	11.8043
LMNB1	ENSG00000113368	ENSG00000113368	0.454051	0.237623		9.55938	10.0088	10.343	10.5216	10.4369	10.418
NPC2	ENSG00000119655	ENSG00000119655	-0.188484	0.57438		11.4023	11.59	11.4067	11.2467	11.3095	11.2853
AURKAIP1	ENSG00000175756	ENSG00000175756	-0.107551	0.827738		11.4005	11.3903	11.4197	11.3983	11.3408	11.1375
PTBP1	ENSG00000011304	ENSG00000011304	-0.0215095	0.972086		12.1286	12.211	11.8983	12.0229	12.1621	12.0005
GPAA1	ENSG00000197858	ENSG00000197858	0.204112	0.570457		10.6362	10.8382	10.766	10.9858	10.8825	10.9876
TGFB1I1	ENSG00000140682	ENSG00000140682	-0.260896	0.413761		10.8321	11.0291	11.033	10.6396	10.6828	10.7956
POP7	ENSG00000172336	ENSG00000172336	0.311404	0.42028		10.8003	10.818	10.3466	11.1557	10.8677	10.9004
RBBP7	ENSG00000102054	ENSG00000102054	0.139821	0.784578		11.2382	11.3578	10.8814	11.2719	11.2907	11.3707
F3	ENSG00000117525	ENSG00000117525	0.175934	0.650668		11.2923	11.4543	11.1374	11.4685	11.5348	11.422
WDR82	ENSG00000164091	ENSG00000164091	-0.0432352	0.953802		10.6467	10.7849	10.9397	10.7955	10.6718	10.7875
PLIN2	ENSG00000147872	ENSG00000147872	-0.071985	0.923473		11.4782	11.3609	11.0352	11.1586	11.1327	11.3864
PLOD2	ENSG00000152952	ENSG00000152952	0.171628	0.736849		10.3186	10.5472	10.8015	10.7985	10.7782	10.6436
MAPK3	ENSG00000102882	ENSG00000102882	0.0942565	0.892361		10.8749	11.295	10.8713	11.1092	11.0784	11.1752
STOML2	ENSG00000165283	ENSG00000165283	0.0154947	0.985745		11.5316	11.4719	11.2046	11.3313	11.4182	11.5175
RSU1	ENSG00000148484	ENSG00000148484	-0.0146793	0.986876		10.9679	10.6787	11.0408	11.0332	10.8963	10.724
SF3B1	ENSG00000115524	ENSG00000115524	0.0591796	0.938092		10.57	10.977	10.9361	10.8574	10.9227	10.9147
TMEM250	ENSG00000238227	ENSG00000238227	0.265903	0.474507		10.5077	10.763	10.58	11.0896	10.7679	10.7767
ERLEC1	ENSG00000068912	ENSG00000068912	0.239377	0.703261		9.67736	10.0134	10.544	10.4255	10.4083	10.25
RAB14	ENSG00000119396	ENSG00000119396	0.120861	0.806831		10.8713	11.0713	10.9511	11.2155	11.0102	11.0275
STT3B	ENSG00000163527	ENSG00000163527	0.146726	0.754072		10.5723	10.5483	10.7687	10.8668	10.6668	10.7989
IRAK1	ENSG00000184216	ENSG00000184216	-0.475379	0.0506054		10.5499	10.5893	10.8239	10.2072	10.1747	10.1766
PPP2R5E	ENSG00000154001	ENSG00000154001	0.0543558	0.943665		10.5432	10.7528	10.9038	10.7727	10.7967	10.8176
SEC13	ENSG00000157020	ENSG00000157020	-0.0879191	0.885143		11.669	11.5421	11.332	11.3748	11.3959	11.5224
VASP	ENSG00000125753	ENSG00000125753	0.124411	0.887007		11.3242	11.7404	10.8599	11.4934	11.6736	11.2278
MBTPS1	ENSG00000140943	ENSG00000140943	0.0306934	0.971349		10.2906	10.149	10.6742	10.6219	10.2586	10.3548
CLUH	ENSG00000132361	ENSG00000132361	-0.00650221	0.994542		10.1086	10.3435	10.5393	10.384	10.0193	10.5504
NAP1L4	ENSG00000205531	ENSG00000205531	0.65493	0.0757964		9.38369	10.0258	9.83547	10.7069	10.5016	9.97449
VPS35	ENSG00000069329	ENSG00000069329	-0.0163327	0.984744		10.8998	11.1991	11.167	11.0655	11.1565	11.0115
DHX29	ENSG00000067248	ENSG00000067248	0.235633	0.516669		10.4843	10.4224	10.7028	10.7634	10.7613	10.8069
CEBPD	ENSG00000221869	ENSG00000221869	0.0687313	0.938092		10.1552	10.5268	10.5257	10.4958	10.2276	10.684
CDC42EP3	ENSG00000163171	ENSG00000163171	0.0176212	0.983341		11.3892	11.1366	11.0615	11.0982	11.2128	11.3379
UBXN4	ENSG00000144224	ENSG00000144224	-0.0712318	0.915109		11.5344	11.4645	11.5181	11.2637	11.6811	11.3254
WDR5	ENSG00000196363	ENSG00000196363	-0.243183	0.701441		9.88959	9.92585	10.5676	10.14	9.78336	9.81414
RBM3	ENSG00000102317	ENSG00000102317	-0.0653538	0.942448		11.7849	11.7479	11.0991	11.4254	11.5148	11.5866
MIR4435-2HG	ENSG00000172965	ENSG00000172965	0.148943	0.864879		9.96746	9.82204	10.2362	10.1717	9.74189	10.4911
MRPS34	ENSG00000074071	ENSG00000074071	0.0107743	0.986876		11.3477	11.4486	11.4205	11.3255	11.5783	11.3342
SLC20A1	ENSG00000144136	ENSG00000144136	-0.118634	0.872851		12.1462	11.8553	11.4115	11.62	11.7752	11.7486
FUCA2	ENSG00000001036	ENSG00000001036	-0.263683	0.655755		9.88781	9.9438	10.5738	9.99391	9.7963	9.92872
POLE3	ENSG00000148229	ENSG00000148229	-0.160045	0.815712		11.8653	11.8164	11.0851	11.2875	11.561	11.5449
H1-2	ENSG00000187837	ENSG00000187837	0.173891	0.876594		9.32705	9.35771	10.3311	10.1635	9.75711	9.82602
KPNA3	ENSG00000102753	ENSG00000102753	0.049638	0.953802		10.445	10.7685	10.9295	10.6679	10.9445	10.7084
TCEAL8	ENSG00000180964	ENSG00000180964	0.249575	0.377769		10.7793	10.8408	10.8186	11.0535	11.0852	11.048
SUB1	ENSG00000113387	ENSG00000113387	-0.217028	0.531761		11.4042	11.3957	11.4088	11.2756	11.2808	10.984
ATXN2	ENSG00000204842	ENSG00000204842	-0.0953313	0.876162		10.9156	10.7675	11.0182	10.8653	10.7443	10.8156
PLEKHO1	ENSG00000023902	ENSG00000023902	0.257962	0.533241		10.652	10.6826	10.4423	11.0976	10.6658	10.7582
EEF1B2P3	ENSG00000232472	ENSG00000232472	0.120489	0.859689		11.3117	11.1493	10.7197	11.1188	11.1687	11.3072
BPTF	ENSG00000171634	ENSG00000171634	-0.11644	0.806831		11.2438	11.3171	11.2466	10.9878	11.2327	11.2263
ENG	ENSG00000106991	ENSG00000106991	0.567568	0.0757964		9.80727	9.79173	9.70557	10.6472	10.0019	10.2781
MGAT1	ENSG00000131446	ENSG00000131446	0.0897926	0.89544		10.7755	10.7417	10.9124	10.6867	11.0205	10.9764
SEMA5A	ENSG00000112902	ENSG00000112902	0.283586	0.434209		10.3679	10.3024	10.3974	10.441	10.6176	10.832
LSM4	ENSG00000130520	ENSG00000130520	-0.149963	0.717939		10.9339	11.1094	11.0708	10.8127	10.8747	10.9787
ARL4C	ENSG00000188042	ENSG00000188042	-0.246938	0.59054		11.5519	11.4412	10.9854	10.9558	11.0354	11.2844
SEC62	ENSG00000008952	ENSG00000008952	0.0074204	0.993427		12.3059	11.9515	11.6648	11.9926	12.103	11.9132
ELK3	ENSG00000111145	ENSG00000111145	-0.115526	0.901578		9.93853	9.98378	10.5022	10.0109	9.81823	10.2838
ERBIN	ENSG00000112851	ENSG00000112851	0.286884	0.32831		10.9095	10.9974	10.7099	11.1019	11.2231	11.1617
HUWE1	ENSG00000086758	ENSG00000086758	0.211228	0.534949		10.7571	10.6923	10.7489	11.0178	10.865	10.944
BCL2L12	ENSG00000126453	ENSG00000126453	0.585939	0.0122619		9.87888	10.2137	10.0176	10.7053	10.6311	10.5416
ARMCX2	ENSG00000184867	ENSG00000184867	-0.852873	0.128014		9.04361	9.13435	10.1483	7.98194	8.88126	9.00597
PSMB1	ENSG00000008018	ENSG00000008018	-0.13027	0.875212		12.148	12.2434	11.5015	11.6192	12.1459	11.7926
PDAP1	ENSG00000106244	ENSG00000106244	-0.0424781	0.947604		11.3734	11.3456	11.3642	11.3713	11.3502	11.2313
SKA2	ENSG00000182628	ENSG00000182628	-0.0233197	0.985488		11.5069	11.6896	10.6871	11.2406	11.4283	11.3203
FOSL1	ENSG00000175592	ENSG00000175592	-0.535202	0.0939221		11.0836	10.7389	10.8542	9.98733	10.6838	10.3438
WNT5A	ENSG00000114251	ENSG00000114251	0.276078	0.485321		10.1989	10.615	10.5792	10.8909	10.7114	10.6428
ATP13A3	ENSG00000133657	ENSG00000133657	-0.144086	0.786538		10.8012	11.0586	11.0154	11.0345	10.7689	10.624
FIS1	ENSG00000214253	ENSG00000214253	-0.231245	0.655228		10.1713	10.2652	10.7064	10.2639	10.1345	10.1102
ATP6V1G1	ENSG00000136888	ENSG00000136888	0.0967319	0.857154		11.1548	11.0861	10.9719	11.1134	11.14	11.2495
DLG4	ENSG00000132535	ENSG00000132535	0.435276	0.147114		10.3641	10.6601	10.1114	10.8874	10.8196	10.7787
DCTN2	ENSG00000175203	ENSG00000175203	-0.169297	0.72769		10.9459	11.0927	10.8173	10.7315	10.5945	11.0028
SLC35F6	ENSG00000213699	ENSG00000213699	-0.274935	0.604778		10.009	10.1077	10.6405	9.95935	10.0991	9.96019
WNK1	ENSG00000060237	ENSG00000060237	0.026866	0.966255		11.1526	11.0099	11.112	11.2178	11.0792	11.0564
RPLP0P6	ENSG00000213553	ENSG00000213553	-0.177676	0.740903		12.1016	12.2344	11.664	11.593	12.079	11.8136
ARPC3	ENSG00000111229	ENSG00000111229	-0.064073	0.943665		11.768	11.6877	11.0615	11.4249	11.4548	11.5389
ARF3	ENSG00000134287	ENSG00000134287	-0.0749682	0.89652		11.1622	11.1647	11.2171	11.0172	11.1737	11.1258
MTA2	ENSG00000149480	ENSG00000149480	0.12486	0.876162		11.669	11.7155	10.9636	11.6483	11.7063	11.4712
EGR1	ENSG00000120738	ENSG00000120738	-0.0231088	0.974455		10.7793	10.7472	10.7475	10.6859	10.5624	10.93
PPHLN1	ENSG00000134283	ENSG00000134283	0.425796	0.137571		9.89668	10.2015	10.1525	10.4362	10.4381	10.6569
APCDD1L	ENSG00000198768	ENSG00000198768	0.616557	0.0179615		9.78068	9.50126	9.89753	10.3121	10.268	10.4644
LRP1	ENSG00000123384	ENSG00000123384	-0.0733216	0.902766		11.5463	11.6657	11.3944	11.3973	11.4922	11.5065
MDH2	ENSG00000146701	ENSG00000146701	0.0570507	0.938989		11.4086	11.5485	11.0872	11.3468	11.4313	11.4703
ATP1B3	ENSG00000069849	ENSG00000069849	-0.0104001	0.991723		12.0981	11.5864	11.249	11.5707	11.8578	11.5823
PLEKHM2	ENSG00000116786	ENSG00000116786	0.440491	0.280448		9.75162	10.0621	9.88758	10.7276	10.0629	10.1496
POLR2F	ENSG00000100142	ENSG00000100142	0.164989	0.743365		10.8928	10.5504	10.7673	11.1031	10.842	10.7568
PPP1R14A	ENSG00000167641	ENSG00000167641	0.653901	0.0625577		9.2817	9.35771	9.97828	10.4323	10.1733	10.0507
HAS2	ENSG00000170961	ENSG00000170961	0.301361	0.362643		10.4007	10.4201	10.656	10.8931	10.85	10.6406
ENSG00000291080	ENSG00000291080	ENSG00000291080	0.454136	0.0537102		10.312	10.1335	10.2304	10.7665	10.6166	10.6517
JUNB	ENSG00000171223	ENSG00000171223	0.110691	0.885704		10.062	10.3287	10.5652	10.2973	10.4263	10.5943
RSRC2	ENSG00000111011	ENSG00000111011	0.304343	0.429187		10.6029	10.2522	10.6271	10.9456	10.8677	10.5873
CDH2	ENSG00000170558	ENSG00000170558	0.281695	0.489138		10.7155	10.6601	10.2234	10.7627	10.7547	10.9597
AAGAB	ENSG00000103591	ENSG00000103591	0.140002	0.844958		10.9095	11.1094	10.5014	10.7276	11.1002	11.1396
ABL2	ENSG00000143322	ENSG00000143322	0.0338576	0.958855		11.1644	11.1058	11.1442	11.2783	11.1515	11.0797
CFAP97	ENSG00000164323	ENSG00000164323	-0.0428789	0.960703		10.2385	10.5589	10.7639	10.658	10.4765	10.3309
EPRS1	ENSG00000136628	ENSG00000136628	-0.00342545	0.994588		10.7993	11.0276	11.0796	10.9099	11.0898	10.9066
S100A4	ENSG00000196154	ENSG00000196154	0.0737476	0.940641		11.6617	11.8234	10.9713	11.4647	11.8057	11.5154
GABARAPL1	ENSG00000139112	ENSG00000139112	0.150999	0.724935		10.653	10.8109	10.8446	10.8134	10.9894	10.9603
CD276	ENSG00000103855	ENSG00000103855	0.113374	0.933044		9.73786	9.62172	9.46415	9.25766	9.22556	10.372
DHX9	ENSG00000135829	ENSG00000135829	-0.155904	0.698356		10.9226	11.1152	11.0464	10.829	10.8456	10.9465
DNPH1	ENSG00000112667	ENSG00000112667	0.119292	0.873715		10.8422	11.2576	10.6113	11.0903	10.9797	11.0692
KARS1	ENSG00000065427	ENSG00000065427	0.209783	0.5768		11.089	11.0238	10.9361	11.3642	11.263	11.0344
PRPF6	ENSG00000101161	ENSG00000101161	0.308906	0.331288		11.0257	10.9113	10.6301	11.2412	11.2149	11.0553
GNG11	ENSG00000127920	ENSG00000127920	-0.270907	0.413761		10.761	10.773	10.9871	10.5655	10.6718	10.4812
ELL2	ENSG00000118985	ENSG00000118985	-0.238645	0.631298		10.2538	10.211	10.7042	10.1244	10.2276	10.159
LCE2A	ENSG00000187173	ENSG00000187173	-0.442071	0.0525646		11.0998	11.3239	11.0347	10.6555	10.75	10.743
SEMA3A	ENSG00000075213	ENSG00000075213	0.0196245	0.976996		10.9587	10.8633	11.0752	10.9851	11.0532	10.9245
NUCB2	ENSG00000070081	ENSG00000070081	0.121214	0.823769		11.4435	11.0698	11.0581	11.2939	11.3639	11.3086
LAMB1	ENSG00000091136	ENSG00000091136	-0.192699	0.563729		11.687	11.5123	11.4618	11.3488	11.3892	11.3544
TXNL4A	ENSG00000141759	ENSG00000141759	-0.346024	0.13514		11.1681	11.1281	11.1131	10.6972	10.8295	10.8425
LAMP2	ENSG00000005893	ENSG00000005893	-0.0357577	0.961013		10.9321	11.3246	11.0448	11.2031	11.0315	10.9787
PDLIM4	ENSG00000131435	ENSG00000131435	-0.18969	0.785634		9.90198	10.4671	10.5792	10.4304	10.0413	9.95299
EIF3K	ENSG00000178982	ENSG00000178982	-0.188634	0.841587		11.0021	11.2092	10.3209	10.0978	11.0213	10.834
NCOR2	ENSG00000196498	ENSG00000196498	0.153037	0.722742		10.913	11.0831	10.8574	11.2401	11.0463	11.0241
SNX12	ENSG00000147164	ENSG00000147164	-0.430903	0.332506		10.2675	10.2871	10.6181	9.50075	10.3176	9.98395
IPO9	ENSG00000198700	ENSG00000198700	0.140559	0.731338		10.8078	10.8399	10.8134	11.0307	10.8773	10.9692
MMP1	ENSG00000196611	ENSG00000196611	-0.245467	0.429545		11.1445	10.9896	11.0785	10.7315	10.834	10.9103
MAP2K2	ENSG00000126934	ENSG00000126934	0.689977	0.0044077		9.6587	9.96313	9.69847	10.6287	10.4857	10.2646
CFLAR	ENSG00000003402	ENSG00000003402	0.0826985	0.915831		10.6148	10.614	10.4175	10.7284	10.3086	10.8129
TOMM70	ENSG00000154174	ENSG00000154174	-0.00582433	0.994588		11.1899	10.9982	10.6068	10.5558	11.0716	11.1402
GNL3L	ENSG00000130119	ENSG00000130119	0.491998	0.337696		9.27082	9.17912	9.98412	10.3587	9.759	9.85722
POMT2	ENSG00000009830	ENSG00000009830	0.479199	0.169699		10.1283	10.363	9.63892	10.5343	10.4742	10.6368
SRRT	ENSG00000087087	ENSG00000087087	0.0359075	0.961013		10.7502	10.666	10.9748	10.7557	10.9935	10.7575
NCAPD2	ENSG00000010292	ENSG00000010292	0.376812	0.15894		10.2385	10.2191	10.2577	10.4847	10.603	10.743
ATP5PO	ENSG00000241837	ENSG00000241837	-0.148018	0.817587		11.8653	11.4673	11.1364	11.2495	11.4182	11.441
ATL3	ENSG00000184743	ENSG00000184743	0.047584	0.946529		10.7522	10.7295	10.9228	10.8209	10.8747	10.8605
CDK12	ENSG00000167258	ENSG00000167258	0.397959	0.247358		9.74378	9.95511	10.068	10.376	10.0871	10.4837
POLDIP2	ENSG00000004142	ENSG00000004142	-0.246766	0.67497		10.1373	10.1349	10.5598	9.66814	10.1662	10.2411
NDUFS5	ENSG00000168653	ENSG00000168653	-0.332456	0.38464		12.2474	11.9964	11.5193	11.5799	11.7559	11.511
PSMD8	ENSG00000099341	ENSG00000099341	-0.0605291	0.918228		11.6824	11.5085	11.4445	11.4896	11.5064	11.4674
BRK1	ENSG00000254999	ENSG00000254999	-0.212267	0.564061		10.9042	10.8744	11.0648	10.7487	10.8268	10.6361
TCERG1	ENSG00000113649	ENSG00000113649	-0.079864	0.895551		11.2164	11.3295	11.151	11.0307	11.18	11.2437
SHCBP1	ENSG00000171241	ENSG00000171241	0.411394	0.0893961		10.3435	10.1974	10.32	10.7711	10.6608	10.6614
TEX261	ENSG00000144043	ENSG00000144043	0.15423	0.806831		10.0269	10.2613	10.3673	10.4611	10.0976	10.5408
SNRPE	ENSG00000182004	ENSG00000182004	-0.23262	0.563729		11.8539	11.6706	11.3453	11.281	11.4354	11.4916
PUM3	ENSG00000080608	ENSG00000080608	0.383739	0.175738		10.7512	10.5419	10.3448	11.0146	10.9552	10.8373
VAPA	ENSG00000101558	ENSG00000101558	-0.118405	0.784578		11.182	11.1549	11.2358	11.0441	11.1494	11.0241
NRAS	ENSG00000213281	ENSG00000213281	-0.381614	0.378647		10.2468	9.96792	10.5472	9.62639	9.96959	10.0518
CKS2	ENSG00000123975	ENSG00000123975	-0.484775	0.0404542		10.7236	10.7285	10.8336	10.1244	10.4191	10.2819
DDX46	ENSG00000145833	ENSG00000145833	-0.237678	0.701441		11.508	11.0329	10.5193	10.7565	10.7773	10.9692
SRSF1	ENSG00000136450	ENSG00000136450	0.0223227	0.982381		11.7569	11.6193	11.0769	11.3365	11.6696	11.5776
ATP6V0B	ENSG00000117410	ENSG00000117410	-0.0122253	0.986876		10.804	10.8896	10.9001	11.0447	10.7308	10.7623
MTREX	ENSG00000039123	ENSG00000039123	0.50738	0.134852		9.64613	9.77906	9.5455	10.0941	9.87861	10.4584
CPT1A	ENSG00000110090	ENSG00000110090	0.157	0.792601		11.195	11.3602	10.664	11.2659	11.2729	11.2358
DFFA	ENSG00000160049	ENSG00000160049	0.183708	0.742698		10.1989	10.1602	10.5605	10.7101	10.4487	10.3207
TPR	ENSG00000047410	ENSG00000047410	0.0803863	0.885143		11.082	11.113	11.0453	11.1421	11.1665	11.1726
PCNX4	ENSG00000126773	ENSG00000126773	-0.246781	0.64762		10.3396	10.1672	10.4924	9.91426	9.88728	10.4137
ABHD12	ENSG00000100997	ENSG00000100997	-0.0663468	0.9501		9.91427	10.1134	10.5808	10.3597	10.2221	9.87384
MDH1	ENSG00000014641	ENSG00000014641	0.179688	0.696175		10.51	10.3187	10.6756	10.7947	10.6516	10.6134
AP1M1	ENSG00000072958	ENSG00000072958	0.0590605	0.946757		10.3806	10.3237	10.7788	10.5234	10.7212	10.4499
ZCRB1	ENSG00000139168	ENSG00000139168	0.228525	0.642491		10.9113	10.999	10.3931	10.9237	11.0377	11.0891
CSNK1E	ENSG00000213923	ENSG00000213923	0.439475	0.111372		10.0252	10.2002	9.96769	10.5875	10.3278	10.5842
TFPI	ENSG00000003436	ENSG00000003436	0.072152	0.902766		11.1666	11.15	11.0182	11.2065	11.1385	11.2078
SEC61B	ENSG00000106803	ENSG00000106803	-0.315873	0.399766		11.8471	11.914	11.3001	11.28	11.4803	11.4207
BCAT1	ENSG00000060982	ENSG00000060982	-0.0109991	0.986876		11.3867	11.4244	11.2441	11.4312	11.2979	11.2939
RTF2	ENSG00000022277	ENSG00000022277	-0.0586416	0.933044		10.7927	10.9105	10.8459	10.8718	10.6187	10.8695
ANPEP	ENSG00000166825	ENSG00000166825	-0.117525	0.875952		10.3499	10.1686	10.6449	10.1958	10.2385	10.4111
TMEM87A	ENSG00000103978	ENSG00000103978	-0.0961039	0.913698		10.9069	10.7849	10.3565	10.4696	10.3828	10.9041
SNHG1	ENSG00000255717	ENSG00000255717	0.483048	0.128014		10.1433	9.95672	9.79479	10.7109	10.2425	10.3611
LRP10	ENSG00000197324	ENSG00000197324	-0.251747	0.435361		11.3998	11.3326	11.3238	10.9354	11.2868	11.0603
LBH	ENSG00000213626	ENSG00000213626	0.0585441	0.943665		10.6245	11.0861	10.8134	10.7719	10.9797	10.9758
BSG	ENSG00000172270	ENSG00000172270	0.276778	0.429545		10.3383	10.5138	10.5815	10.5936	10.8782	10.7889
COMMD7	ENSG00000149600	ENSG00000149600	-0.230366	0.637355		10.3106	10.3691	10.664	10.4098	10.0428	10.2052
SMARCA4	ENSG00000127616	ENSG00000127616	0.0155551	0.985745		11.5809	11.6613	11.2601	11.5422	11.5131	11.5219
CHAC1	ENSG00000128965	ENSG00000128965	-0.0480576	0.960703		10.0994	10.17	10.5432	10.562	10.1199	9.96139
JTB	ENSG00000143543	ENSG00000143543	0.090002	0.923473		9.91601	9.8842	10.4668	10.3679	10.0796	10.1538
RWDD1	ENSG00000111832	ENSG00000111832	0.0942607	0.89652		11.317	10.965	10.9457	11.3682	11.1558	10.9911
MDFIC	ENSG00000135272	ENSG00000135272	0.0479385	0.953791		10.392	10.4236	10.6508	10.6843	10.3779	10.5464
DLGAP4	ENSG00000080845	ENSG00000080845	0.183876	0.716817		10.0855	10.3061	10.5495	10.4265	10.5307	10.5709
SBF1	ENSG00000100241	ENSG00000100241	0.359587	0.414903		10.373	10.0975	9.97945	10.8574	10.343	10.279
NDUFV3	ENSG00000160194	ENSG00000160194	-0.362037	0.22214		10.6245	10.6971	10.7808	10.1352	10.3889	10.4787
PSME3	ENSG00000131467	ENSG00000131467	0.139217	0.756014		10.9209	10.721	10.8933	10.8895	11.0716	10.994
PTN	ENSG00000105894	ENSG00000105894	0.349648	0.272408		10.5031	10.5344	10.3126	11.0087	10.7509	10.6172
PITX1	ENSG00000069011	ENSG00000069011	0.604686	0.0201444		9.46708	9.71968	9.88258	10.3597	10.2139	10.3318
SAP18	ENSG00000150459	ENSG00000150459	-0.156782	0.672682		11.497	11.3517	11.3803	11.2495	11.3166	11.1951
AFF4	ENSG00000072364	ENSG00000072364	-0.206812	0.631298		10.9476	10.6422	10.8561	10.694	10.4592	10.6775
SLC44A2	ENSG00000129353	ENSG00000129353	-0.0632535	0.924951		10.7295	10.6739	10.9142	10.6505	10.7613	10.7276
ARHGEF12	ENSG00000196914	ENSG00000196914	0.0251051	0.982788		10.0155	9.68129	10.4423	10.2106	9.96796	10.1295
SRGAP1	ENSG00000196935	ENSG00000196935	0.00925434	0.991557		10.3882	10.2871	10.7134	10.4371	10.5196	10.4969
IRAG1	ENSG00000072952	ENSG00000072952	-0.132972	0.859454		10.0106	10.1824	10.5877	10.0455	10.186	10.2122
HSPA9	ENSG00000113013	ENSG00000113013	0.101799	0.866034		10.5261	10.6826	10.7902	10.8414	10.7538	10.7198
MACROH2A1	ENSG00000113648	ENSG00000113648	-0.0380606	0.958855		10.9536	10.7776	11.025	10.7503	11.0268	10.865
RAB13	ENSG00000143545	ENSG00000143545	-0.3013	0.628634		11.4987	11.2326	10.3736	10.8297	10.7651	10.8268
PDIA4	ENSG00000155660	ENSG00000155660	0.0877681	0.896502		10.5019	10.8469	10.7537	10.8414	10.7462	10.7983
THY1	ENSG00000154096	ENSG00000154096	-0.0694994	0.938092		11.4645	11.7069	10.9889	11.1492	11.4711	11.4006
ANO10	ENSG00000160746	ENSG00000160746	0.0737175	0.917252		10.5522	10.9482	10.6943	10.856	10.7183	10.8637
ZC3H13	ENSG00000123200	ENSG00000123200	0.113406	0.835135		10.8668	10.6611	10.9155	10.9692	10.9902	10.8327
CLEC11A	ENSG00000105472	ENSG00000105472	0.348605	0.237732		10.2784	10.3398	10.4312	10.8502	10.6938	10.5376
PRPF3	ENSG00000117360	ENSG00000117360	0.585123	0.0548801		9.65243	9.72346	9.58298	10.5406	9.96959	10.1369
ATP6V1A	ENSG00000114573	ENSG00000114573	0.230289	0.669521		10.5432	10.2691	10.6871	10.5152	11.0509	10.5974
HNRNPH2	ENSG00000126945	ENSG00000126945	-0.0704715	0.932641		10.206	10.434	10.5558	10.2408	10.2069	10.536
H2AX	ENSG00000188486	ENSG00000188486	0.547409	0.0194754		10.0493	10.1838	9.93666	10.7021	10.6228	10.4828
PPP1R7	ENSG00000115685	ENSG00000115685	-0.217527	0.667796		10.6488	10.3472	10.7788	10.554	10.4071	10.1735
RSL1D1	ENSG00000171490	ENSG00000171490	-0.0240008	0.969795		10.8559	10.8667	11.0114	10.9071	10.9353	10.8248
CYP1B1	ENSG00000138061	ENSG00000138061	0.25634	0.521866		10.4437	10.8233	10.4295	10.7386	10.8606	10.8941
MYLK	ENSG00000065534	ENSG00000065534	-0.0470111	0.953802		12.2868	12.309	11.7441	12.0566	12.1752	12.0296
PDIA6	ENSG00000143870	ENSG00000143870	0.444642	0.400708		9.07834	9.78631	9.99111	10.4009	9.95317	9.93361
EIF3B	ENSG00000106263	ENSG00000106263	-0.110985	0.820184		11.3117	11.4897	11.333	11.3328	11.3255	11.1428
HECTD1	ENSG00000092148	ENSG00000092148	-0.0558158	0.946078		10.5089	10.9179	10.8757	10.6555	10.8105	10.7013
KIF20B	ENSG00000138182	ENSG00000138182	-0.00255391	0.994676		11.3829	11.1909	11.1541	11.3098	11.2045	11.2128
MAP7D3	ENSG00000129680	ENSG00000129680	0.159979	0.763365		10.9113	10.4694	10.6301	10.6834	10.8954	10.9325
XRN2	ENSG00000088930	ENSG00000088930	0.0945152	0.885704		11.0967	10.8658	10.7358	11.0491	10.8877	11.0586
AKR1B1	ENSG00000085662	ENSG00000085662	-0.293384	0.388458		10.4365	10.5934	10.7612	10.2507	10.348	10.3337
SRSF4	ENSG00000116350	ENSG00000116350	0.151257	0.767817		10.2399	10.315	10.4982	10.5279	10.3791	10.6027
DBN1	ENSG00000113758	ENSG00000113758	-0.22329	0.518372		11.2114	11.1854	11.1227	11.1128	10.8755	10.8483
PTPRF	ENSG00000142949	ENSG00000142949	-0.0355332	0.958264		10.7917	10.8675	10.8757	10.7549	10.7707	10.8998
RAB11FIP5	ENSG00000135631	ENSG00000135631	0.0150064	0.986876		10.7993	11.0883	10.5535	10.6571	10.8286	11.0241
RBM26	ENSG00000139746	ENSG00000139746	-0.125398	0.818231		10.5997	10.5705	10.7183	10.4725	10.3766	10.654
PAFAH1B1	ENSG00000007168	ENSG00000007168	-0.303953	0.286567		10.9788	11.0238	10.9929	10.5225	10.7838	10.7657
ACADVL	ENSG00000072778	ENSG00000072778	0.151992	0.722742		10.6994	10.5737	10.7875	10.8931	10.8589	10.7705
FEZ2	ENSG00000171055	ENSG00000171055	-0.0482863	0.953802		10.7025	10.6099	10.9112	10.7985	10.8168	10.4559
PCNA	ENSG00000132646	ENSG00000132646	0.109795	0.844654		10.4914	10.6037	10.6271	10.6996	10.5796	10.7685
OST4	ENSG00000228474	ENSG00000228474	-0.628238	0.682618		10.7245	10.8046	9.43541	9.59728	10.3329	9.32146
HDAC2	ENSG00000196591	ENSG00000196591	0.255117	0.429545		10.7735	10.8171	10.7788	11.12	11.1341	10.865
PHF20L1	ENSG00000129292	ENSG00000129292	0.288211	0.429545		10.5533	10.2691	10.3655	10.8703	10.5721	10.602
MESD	ENSG00000117899	ENSG00000117899	0.0857393	0.89652		11.4489	11.4997	11.2161	11.2875	11.6529	11.4733
ANKRD12	ENSG00000101745	ENSG00000101745	-0.194932	0.750054		11.5361	10.7984	10.9313	10.7841	11.092	10.8998
SRSF7	ENSG00000115875	ENSG00000115875	0.159433	0.727684		11.272	11.2379	10.9409	11.4476	11.3287	11.1585
CCM2	ENSG00000136280	ENSG00000136280	0.912485	0.000776332		9.17779	8.88355	9.2144	10.2855	9.8434	9.84689
CORO1B	ENSG00000172725	ENSG00000172725	-0.222366	0.818231		9.13344	9.26989	10.1925	9.20416	9.40049	9.55504
SYPL1	ENSG00000008282	ENSG00000008282	-0.222162	0.639845		10.3212	10.5504	10.7406	10.4362	10.363	10.1694
FXR2	ENSG00000129245	ENSG00000129245	0.289199	0.492466		10.8022	11.1087	10.4842	11.0428	11.2596	11.0115
CDC25B	ENSG00000101224	ENSG00000101224	-0.494985	0.0910602		11.5173	11.232	10.8433	10.7196	10.727	10.7395
DNM2	ENSG00000079805	ENSG00000079805	0.130692	0.820503		10.2468	10.2548	10.5488	10.5179	10.4071	10.536
ZNF618	ENSG00000157657	ENSG00000157657	-0.1846	0.693733		10.7335	10.8241	10.6662	10.5042	10.3568	10.7794
SSBP1	ENSG00000106028	ENSG00000106028	0.139197	0.854133		11.686	11.2886	10.8914	11.51	11.5958	11.2642
TMEM214	ENSG00000119777	ENSG00000119777	-0.373418	0.531761		9.62706	9.40324	10.2948	9.27937	9.53677	9.53909
PERP	ENSG00000112378	ENSG00000112378	-0.165749	0.640639		11.3542	11.2956	11.2616	11.1013	11.1765	11.1375
NIBAN1	ENSG00000135842	ENSG00000135842	0.141029	0.79481		10.4546	10.5924	10.4858	10.8385	10.4381	10.6525
STOM	ENSG00000148175	ENSG00000148175	0.033779	0.965553		10.3067	10.315	10.6835	10.5069	10.5061	10.4285
SGO2	ENSG00000163535	ENSG00000163535	-0.0286194	0.969906		10.4972	10.2403	10.7049	10.5307	10.4499	10.4137
CTSD	ENSG00000117984	ENSG00000117984	0.0248789	0.972086		11.6328	11.7474	11.247	11.5565	11.62	11.569
YY1	ENSG00000100811	ENSG00000100811	0.0830025	0.885704		10.8321	10.9626	10.897	10.9924	10.9732	10.9775
EWSR1	ENSG00000182944	ENSG00000182944	-0.123824	0.782458		11.0593	11.1079	11.0714	10.8356	11.0102	11.0155
COX7B	ENSG00000131174	ENSG00000131174	-0.500134	0.0998822		10.9433	11.0646	10.8478	10.1471	10.7829	10.3657
RSF1	ENSG00000048649	ENSG00000048649	0.0940746	0.890131		10.7355	10.5579	10.7106	10.9598	10.6597	10.6503
SLC25A37	ENSG00000147454	ENSG00000147454	0.17258	0.748783		10.5146	10.2015	10.2673	10.4601	10.3227	10.7063
MAGI2-AS3	ENSG00000234456	ENSG00000234456	0.193766	0.672495		10.3794	10.3099	10.516	10.7803	10.4868	10.5076
MYH10	ENSG00000133026	ENSG00000133026	0.145857	0.748783		10.469	10.4795	10.6749	10.6843	10.6908	10.6963
STMP1	ENSG00000243317	ENSG00000243317	-0.153686	0.720003		11.0774	10.9974	11.0845	10.737	11.0315	10.9184
WDR43	ENSG00000163811	ENSG00000163811	0.197904	0.646454		10.7908	10.5376	10.7028	11.0262	10.8834	10.7084
TLE4	ENSG00000106829	ENSG00000106829	0.54563	0.0285413		9.84444	9.96153	9.70699	10.2823	10.3593	10.5019
SF3B3	ENSG00000189091	ENSG00000189091	0.423488	0.161343		10.0073	9.77906	10.0942	10.5442	10.2533	10.353
ENSG00000279483	ENSG00000279483	ENSG00000279483	0.188695	0.692653		10.5866	10.8633	10.7106	11.0878	10.9683	10.6488
TUBG1	ENSG00000131462	ENSG00000131462	0.0128293	0.986876		10.6362	10.4213	10.7646	10.4535	10.7443	10.6702
NFE2L2	ENSG00000116044	ENSG00000116044	0.173451	0.692512		10.3474	10.3727	10.6075	10.6646	10.603	10.595
PLS3	ENSG00000102024	ENSG00000102024	-0.205303	0.67497		10.7512	10.5462	10.751	10.189	10.5818	10.6338
NF2	ENSG00000186575	ENSG00000186575	0.0516069	0.948819		10.4984	10.8904	10.751	10.8739	10.7241	10.7184
HM13	ENSG00000101294	ENSG00000101294	0.0303462	0.963064		11.195	11.1909	10.9918	11.0748	11.163	11.2338
UBTF	ENSG00000108312	ENSG00000108312	0.418517	0.237623		9.76719	9.93404	10.0413	10.6168	10.1916	10.1527
CLPP	ENSG00000125656	ENSG00000125656	0.424162	0.166759		9.73391	10.0843	10.14	10.3047	10.4627	10.4878
OGFOD1	ENSG00000087263	ENSG00000087263	0.601682	0.0288822		9.57715	9.6298	9.89007	10.494	10.293	10.1059
PTPN12	ENSG00000127947	ENSG00000127947	0.586367	0.0490473		9.45511	9.40795	9.89629	10.2474	10.1184	10.1991
ECHS1	ENSG00000127884	ENSG00000127884	0.257114	0.391896		10.6913	10.5536	10.6075	10.8668	10.8989	10.8593
RBM39	ENSG00000131051	ENSG00000131051	-0.0121407	0.986876		11.5693	11.5885	11.3852	11.4249	11.5868	11.4982
TOMM22	ENSG00000100216	ENSG00000100216	0.0432773	0.961013		11.504	11.4163	10.7239	11.2621	11.3166	11.3109
FERMT2	ENSG00000073712	ENSG00000073712	0.226709	0.491518		10.8274	10.9586	10.742	11.0352	11.137	11.0401
TPT1-AS1	ENSG00000170919	ENSG00000170919	0.215229	0.592851		10.4304	10.2973	10.5152	10.5097	10.6648	10.7141
MRPL51	ENSG00000111639	ENSG00000111639	-0.271299	0.480722		11.9181	11.6379	11.3005	11.3167	11.3995	11.3899
NPTN	ENSG00000156642	ENSG00000156642	-0.0554782	0.931417		11.2665	11.1647	11.1788	11.0402	11.234	11.1653
GRSF1	ENSG00000132463	ENSG00000132463	0.114712	0.885143		11.3823	11.3627	10.7176	11.1657	11.4032	11.3189
ZC3H7B	ENSG00000100403	ENSG00000100403	0.00821361	0.991557		10.9183	10.9063	10.8343	10.7029	10.9395	11.023
SRSF10	ENSG00000188529	ENSG00000188529	0.0303568	0.966255		10.4642	10.5301	10.6486	10.7029	10.4298	10.5943
NIN	ENSG00000100503	ENSG00000100503	0.0421543	0.958855		10.3692	10.2284	10.5923	10.5673	10.3303	10.4337
GALNT1	ENSG00000141429	ENSG00000141429	0.192994	0.740903		9.87709	10.0486	10.4668	10.4216	10.3926	10.2173
SNTB2	ENSG00000168807	ENSG00000168807	-0.0377275	0.961013		10.6105	10.3049	10.7106	10.6388	10.451	10.4465
PSMA4	ENSG00000041357	ENSG00000041357	0.0629496	0.931475		11.3308	11.0713	10.9355	11.3056	11.1165	11.1221
SACS	ENSG00000151835	ENSG00000151835	-0.176436	0.689674		10.604	10.8188	10.7808	10.4274	10.5581	10.6876
IL7R	ENSG00000168685	ENSG00000168685	0.203743	0.628634		10.653	11.0114	10.7064	10.9779	11.0724	10.9543
PSME4	ENSG00000068878	ENSG00000068878	0.19745	0.684592		10.5488	10.6251	10.2372	10.7109	10.5005	10.7989
AMD1	ENSG00000123505	ENSG00000123505	0.0589763	0.931417		10.8059	10.6981	10.897	10.7795	10.9593	10.8418
MAX	ENSG00000125952	ENSG00000125952	-0.0406784	0.960262		10.759	11.2511	10.9457	10.8917	11.0548	10.9264
COX7A2L	ENSG00000115944	ENSG00000115944	-0.142046	0.781262		11.0225	10.9409	11.1002	10.9347	11.0409	10.6406
GTF3C6	ENSG00000155115	ENSG00000155115	-0.499419	0.0238321		11.1317	10.9401	10.8814	10.391	10.5721	10.501
KAT6A	ENSG00000083168	ENSG00000083168	-0.018798	0.981918		10.5238	10.5831	10.7099	10.6253	10.4914	10.6458
ZRANB2	ENSG00000132485	ENSG00000132485	0.26522	0.468925		10.8265	10.6068	10.4542	11.0243	10.8536	10.8169
TXN2	ENSG00000100348	ENSG00000100348	0.0893775	0.904103		10.8495	10.617	10.7309	11.0573	10.7707	10.6104
ALG3	ENSG00000214160	ENSG00000214160	-0.265073	0.519135		10.3422	10.6729	10.7427	10.382	10.4107	10.1971
NMT2	ENSG00000152465	ENSG00000152465	0.248479	0.598723		10.087	10.2284	10.2323	10.698	10.2111	10.3411
PLCB4	ENSG00000101333	ENSG00000101333	0.0937558	0.905427		10.2146	9.98851	10.4817	10.3516	10.2666	10.389
C11orf58	ENSG00000110696	ENSG00000110696	0.0530544	0.94255		10.9295	11.2491	10.963	11.0822	11.1494	11.0896
KMT2A	ENSG00000118058	ENSG00000118058	0.225176	0.689696		9.76332	9.88251	10.2586	10.4284	10.0272	10.1422
AGO2	ENSG00000123908	ENSG00000123908	0.28056	0.522405		9.79023	9.94704	10.1231	10.2518	10.0366	10.4067
PSG5	ENSG00000204941	ENSG00000204941	-0.3464	0.23991		10.5341	10.5451	10.7571	10.2983	10.3505	10.159
G6PD	ENSG00000160211	ENSG00000160211	-0.464495	0.15894		9.96577	10.0814	10.4525	9.78965	9.73998	9.6277
SH3GLB2	ENSG00000148341	ENSG00000148341	0.289265	0.598723		10.1192	10.0755	9.87504	9.84604	10.4203	10.5795
MAPK1IP1L	ENSG00000168175	ENSG00000168175	0.0245814	0.972086		10.3957	10.4096	10.6204	10.5097	10.4203	10.5772
CTBP2	ENSG00000175029	ENSG00000175029	-0.107962	0.856739		10.525	10.5344	10.742	10.5406	10.4334	10.5142
EFHD2	ENSG00000142634	ENSG00000142634	0.814926	0.000969507		9.64191	9.52096	9.36722	10.2758	10.5646	10.0983
PARVA	ENSG00000197702	ENSG00000197702	-0.182977	0.62742		11.1563	11.356	11.1448	11.0939	11.0299	10.9928
ZNFX1	ENSG00000124201	ENSG00000124201	-0.293169	0.493		11.527	11.6091	11.1189	10.8209	11.367	11.1824
CIRBP	ENSG00000099622	ENSG00000099622	-0.0535269	0.938447		10.68	10.7407	10.7775	10.6125	10.6383	10.7828
TMED7	ENSG00000134970	ENSG00000134970	0.0740906	0.927336		10.1055	10.0561	10.4449	10.2833	10.1832	10.3881
CCDC25	ENSG00000147419	ENSG00000147419	0.291194	0.596972		10.9209	10.6201	10.0267	10.9497	10.8842	10.7311
DAZAP2	ENSG00000183283	ENSG00000183283	-0.247104	0.522405		10.7226	11.1245	10.9019	10.5857	10.7707	10.676
RRAS	ENSG00000126458	ENSG00000126458	-0.121894	0.803582		10.9688	11.1281	11.0878	10.8275	11.0769	10.9103
UBR4	ENSG00000127481	ENSG00000127481	0.402236	0.425437		9.25435	9.52314	9.94268	10.2844	9.74189	9.92994
GLUD1	ENSG00000148672	ENSG00000148672	0.165126	0.754072		10.183	10.1278	10.5289	10.4743	10.4846	10.4111
IKBIP	ENSG00000166130	ENSG00000166130	0.0434832	0.953802		10.805	10.8547	10.905	10.7165	11.0509	10.9116
HDAC1	ENSG00000116478	ENSG00000116478	0.0433974	0.957592		10.1786	10.3162	10.5923	10.4429	10.4059	10.4023
WBP11	ENSG00000084463	ENSG00000084463	-0.0886089	0.912541		10.0413	10.3212	10.5885	10.2715	10.2825	10.1859
SRPK2	ENSG00000135250	ENSG00000135250	0.236053	0.678636		10.6213	10.75	9.98995	10.6745	10.6848	10.8089
RPL5P4	ENSG00000229994	ENSG00000229994	0.707643	0.0030498		9.31121	9.4902	9.65367	10.2983	10.1846	10.1037
TM9SF2	ENSG00000125304	ENSG00000125304	-0.0014559	0.99708		11.0617	11.1507	10.9149	11.1802	10.9361	11.0033
SNRNP200	ENSG00000144028	ENSG00000144028	0.174548	0.669978		10.9467	11.0428	10.742	11.117	11.0867	11.0642
ITGB1BP1	ENSG00000119185	ENSG00000119185	-0.166804	0.767817		10.1844	10.243	10.5488	10.3288	10.0193	10.1411
BLOC1S6	ENSG00000104164	ENSG00000104164	-0.157342	0.835032		10.0171	10.0799	10.3825	10.2951	9.66734	10.0062
STARD3	ENSG00000131748	ENSG00000131748	0.141328	0.896063		9.43332	9.22255	10.2025	9.82994	9.83625	9.81282
NSFL1C	ENSG00000088833	ENSG00000088833	0.159498	0.724407		10.4413	10.783	10.6143	10.7955	10.767	10.7739
S100A13	ENSG00000189171	ENSG00000189171	-0.158342	0.81534		11.9172	11.5869	11.0714	11.2923	11.5086	11.4129
MCAM	ENSG00000076706	ENSG00000076706	0.809892	0.0912647		9.49773	8.18356	9.55024	10.0018	10.1418	9.86107
ST13	ENSG00000100380	ENSG00000100380	0.0689608	0.912541		11.0813	10.8259	10.9469	11.0185	11.0609	10.9917
DNAJC5	ENSG00000101152	ENSG00000101152	0.241038	0.690993		11.0514	10.8144	10.1263	10.8531	11.0754	10.9245
ENSG00000240652	ENSG00000240652	ENSG00000240652	-0.0585344	0.936759		11.8457	11.8737	11.3927	11.7031	11.66	11.6192
WAC	ENSG00000095787	ENSG00000095787	-0.147234	0.714618		11.1497	11.3227	11.1072	11.0548	11.0338	11.0581
EXOSC6	ENSG00000223496	ENSG00000223496	0.0458485	0.95012		10.8641	10.8879	10.726	10.7409	10.865	11.001
ADH5	ENSG00000197894	ENSG00000197894	-0.278448	0.474507		11.6849	11.8475	11.2294	11.261	11.4032	11.3273
B4GALT1	ENSG00000086062	ENSG00000086062	-0.0693019	0.94628		11.1504	11.23	10.4157	10.84	10.8429	11.0253
PARL	ENSG00000175193	ENSG00000175193	0.489386	0.185198		10.0994	10.0212	9.40259	10.4429	10.2248	10.3987
CKAP5	ENSG00000175216	ENSG00000175216	0.178659	0.763365		10.0381	10.2284	10.5543	10.4371	10.6547	10.2934
TXLNA	ENSG00000084652	ENSG00000084652	-0.184231	0.682618		10.4007	10.6962	10.7113	10.4079	10.3998	10.4703
ANAPC5	ENSG00000089053	ENSG00000089053	0.109557	0.885704		10.1403	10.315	10.5815	10.597	10.5307	10.2529
CDK5RAP2	ENSG00000136861	ENSG00000136861	0.385323	0.237187		9.97585	9.85691	10.0525	10.5495	10.1776	10.2915
RERE	ENSG00000142599	ENSG00000142599	0.182822	0.692986		10.2455	10.3594	10.273	10.3689	10.3717	10.6643
RRAGA	ENSG00000155876	ENSG00000155876	-0.222182	0.643692		11.4835	11.4958	10.9149	11.0623	11.0338	11.1972
ATP5F1A	ENSG00000152234	ENSG00000152234	-0.121727	0.84468		11.925	11.909	11.3984	11.5228	11.7209	11.6746
SPRED1	ENSG00000166068	ENSG00000166068	-0.112565	0.911969		9.56829	9.58475	10.2353	9.53184	9.66129	9.93726
USO1	ENSG00000138768	ENSG00000138768	0.448642	0.144565		9.8481	9.71399	9.82378	10.4167	9.99869	10.2819
TRAK2	ENSG00000115993	ENSG00000115993	-0.307605	0.289638		10.6562	10.7721	10.8075	10.3299	10.5072	10.4778
KDSR	ENSG00000119537	ENSG00000119537	0.0390903	0.957632		10.678	10.4705	10.7489	10.7464	10.6597	10.621
ACSL4	ENSG00000068366	ENSG00000068366	-0.355087	0.204575		10.5645	10.5862	10.6691	10.16	10.2069	10.3827
ACTR1A	ENSG00000138107	ENSG00000138107	0.00743328	0.991557		11.3143	11.4086	11.2329	11.296	11.3965	11.2882
RAB1A	ENSG00000138069	ENSG00000138069	-0.0985455	0.851048		11.4042	11.4221	11.2081	11.281	11.2149	11.2505
TWSG1	ENSG00000128791	ENSG00000128791	-0.0793367	0.908371		10.4914	10.4761	10.6936	10.392	10.4823	10.5567
ETS2	ENSG00000157557	ENSG00000157557	0.355811	0.254735		10.525	10.5061	10.1598	10.8625	10.7376	10.6745
SHISA5	ENSG00000164054	ENSG00000164054	-0.11787	0.875212		11.9665	11.9952	11.3173	11.6068	11.7526	11.6574
SH3PXD2A	ENSG00000107957	ENSG00000107957	0.00647785	0.994454		10.4057	10.3521	10.559	10.7472	10.3803	10.1559
SLK	ENSG00000065613	ENSG00000065613	0.150148	0.747341		10.7512	10.5716	10.5096	10.7386	10.6838	10.8618
AARS1	ENSG00000090861	ENSG00000090861	0.172292	0.748575		10.2825	9.96473	10.2948	10.3309	10.2248	10.5101
EMP3	ENSG00000142227	ENSG00000142227	1.28056	0.000306043		7.87217	8.78923	8.35983	10.0277	9.53677	9.31959
PJA2	ENSG00000198961	ENSG00000198961	0.305975	0.397491		9.91427	10.0165	10.1935	10.4294	10.2194	10.397
YWHAH	ENSG00000128245	ENSG00000128245	0.0599131	0.928861		10.9459	10.9188	10.8516	10.8149	11.0331	11.0378
MYCBP2	ENSG00000005810	ENSG00000005810	0.35706	0.324703		9.82598	10.1906	10.0834	10.5936	10.2666	10.3094
SARS1	ENSG00000031698	ENSG00000031698	0.154111	0.689674		10.9016	10.9303	10.8068	11.0345	11.0548	11.0126
RPL10P16	ENSG00000178464	ENSG00000178464	-0.0433888	0.953802		10.7125	10.7648	10.69	10.5433	10.6394	10.8386
KIFC3	ENSG00000140859	ENSG00000140859	-0.0958818	0.902766		10.2131	10.1947	10.5152	10.0264	10.2452	10.3693
ATP5ME	ENSG00000169020	ENSG00000169020	-0.162096	0.802661		11.5086	11.379	10.9069	10.7985	11.292	11.2353
ABLIM3	ENSG00000173210	ENSG00000173210	0.117897	0.802661		10.679	10.7125	10.7822	10.803	10.8997	10.8255
EPG5	ENSG00000152223	ENSG00000152223	0.399513	0.163429		9.90198	9.92749	9.98179	10.2049	10.3021	10.4853
COX5A	ENSG00000178741	ENSG00000178741	-0.481156	0.045011		11.2672	11.1647	10.8895	10.5388	10.6828	10.6789
CEP170B	ENSG00000099814	ENSG00000099814	-0.284826	0.408294		10.3869	10.5214	10.6368	10.1647	10.2042	10.3309
PUM1	ENSG00000134644	ENSG00000134644	0.311595	0.432254		9.91776	10.0303	10.3619	10.4734	10.5095	10.2924
TBC1D20	ENSG00000125875	ENSG00000125875	0.283196	0.690993		9.8735	10.3715	9.29	10.2617	9.93489	10.3466
RABL6	ENSG00000196642	ENSG00000196642	0.269414	0.3823		10.5555	10.6372	10.5472	10.9313	10.8773	10.7325
PSMD14	ENSG00000115233	ENSG00000115233	0.166281	0.716817		10.6645	10.9303	10.7106	11.0661	10.9577	10.7794
PLXNA3	ENSG00000130827	ENSG00000130827	-0.183936	0.771158		9.95901	9.82732	10.4001	9.9926	9.78336	9.92013
ZFAND5	ENSG00000107372	ENSG00000107372	-0.387681	0.220126		10.3317	10.3883	10.6136	10.1658	10.1345	9.87638
ESYT1	ENSG00000139641	ENSG00000139641	-0.13985	0.784578		10.8848	10.7966	10.6893	10.5779	10.5196	10.8379
C11orf24	ENSG00000171067	ENSG00000171067	-0.0869338	0.915109		9.97418	10.3349	10.4651	10.0831	10.1476	10.3188
BRD3	ENSG00000169925	ENSG00000169925	0.324057	0.354801		10.2131	10.5408	10.1157	10.554	10.628	10.6869
MRPS10	ENSG00000048544	ENSG00000048544	-0.21801	0.618985		10.8486	10.7144	10.7455	10.7734	10.3493	10.5027
ZMAT2	ENSG00000146007	ENSG00000146007	0.0707143	0.911969		11.5559	11.5464	11.2707	11.4709	11.6298	11.4958
HK1	ENSG00000156515	ENSG00000156515	0.0143138	0.986113		10.9235	10.8153	10.8618	10.8853	10.8518	10.9072
WIPI2	ENSG00000157954	ENSG00000157954	0.201425	0.682794		10.3383	10.7144	10.3842	10.8803	10.6072	10.5599
HS3ST3A1	ENSG00000153976	ENSG00000153976	0.256327	0.557621		10.0285	9.87062	10.2882	10.3015	10.2943	10.3899
TOR1AIP2	ENSG00000169905	ENSG00000169905	0.125666	0.820503		10.359	10.3883	10.6316	10.5469	10.6658	10.5583
CAMK2D	ENSG00000145349	ENSG00000145349	-0.117713	0.88189		10.0317	10.1192	10.4278	10.2185	9.87338	10.1443
PSMC3	ENSG00000165916	ENSG00000165916	-0.237891	0.577643		11.0836	10.9618	10.9523	10.4535	10.9659	10.8235
NUP62	ENSG00000213024	ENSG00000213024	-0.0912381	0.885704		10.5123	10.5568	10.6713	10.4313	10.4393	10.5958
SYNE1	ENSG00000131018	ENSG00000131018	0.328734	0.397491		9.80915	9.93893	10.2185	10.1693	10.4119	10.3908
SVIP	ENSG00000198168	ENSG00000198168	0.249943	0.556863		10.4365	10.3655	10.0996	10.5735	10.4011	10.6782
LRPPRC	ENSG00000138095	ENSG00000138095	-0.0316469	0.970713		9.92472	10.0799	10.3913	9.8634	10.1733	10.2762
DHX30	ENSG00000132153	ENSG00000132153	0.473805	0.258412		9.14242	9.34303	9.61801	9.72781	9.60983	10.1611
FHOD1	ENSG00000135723	ENSG00000135723	0.049948	0.960703		11.2815	10.9522	10.3411	10.8436	11.0023	11.0207
GET3	ENSG00000198356	ENSG00000198356	0.355233	0.673832		8.84887	9.09692	9.71826	10.1577	9.40291	9.09808
GORASP2	ENSG00000115806	ENSG00000115806	-0.301926	0.39893		10.3819	10.2678	10.5854	10.0353	10.1228	10.19
EIF1AX	ENSG00000173674	ENSG00000173674	0.0217943	0.97166		11.403	11.4651	11.2759	11.3302	11.5126	11.3662
ENSG00000269888	ENSG00000269888	ENSG00000269888	0.853124	0.0525646		8.80052	8.32972	9.10701	10.1124	9.26068	9.35463
MDM2	ENSG00000135679	ENSG00000135679	0.116908	0.856739		10.5734	10.2311	10.4372	10.5875	10.3938	10.6187
CYC1	ENSG00000179091	ENSG00000179091	0.191054	0.663271		10.2046	10.3099	10.3789	10.5787	10.3643	10.519
SNRPA	ENSG00000077312	ENSG00000077312	0.299659	0.567229		9.77491	10.0546	9.60895	9.97806	9.90617	10.4241
UXS1	ENSG00000115652	ENSG00000115652	0.447008	0.0993809		10.312	10.235	10.1071	10.7727	10.7528	10.4508
HSPE1	ENSG00000115541	ENSG00000115541	-0.246494	0.636052		11.4197	10.9514	10.9264	10.5629	11.0965	10.9054
SNX1	ENSG00000028528	ENSG00000028528	-0.141539	0.902766		10.8568	10.9554	9.74192	10.1763	10.5977	10.5974
CIB1	ENSG00000185043	ENSG00000185043	0.532959	0.192936		9.14242	9.40795	9.73362	10.3089	9.81278	9.75187
PRDX3	ENSG00000165672	ENSG00000165672	-0.0823809	0.911969		10.2892	10.3606	10.5707	10.1901	10.343	10.4465
RPL30	ENSG00000156482	ENSG00000156482	-0.459921	0.457189		11.1037	10.8206	9.77198	10.3121	10.4131	9.8417
PBRM1	ENSG00000163939	ENSG00000163939	0.0158865	0.986638		10.5822	10.7472	10.6143	10.8209	10.4937	10.6621
FARSA	ENSG00000179115	ENSG00000179115	-0.0172689	0.986876		9.85722	10.1077	10.4726	10.1148	10.2466	10.0917
ENY2	ENSG00000120533	ENSG00000120533	-0.316363	0.256083		11.0545	10.9335	10.9981	10.5875	10.8313	10.6119
CHD9	ENSG00000177200	ENSG00000177200	0.132333	0.794931		10.4352	10.3521	10.6037	10.5352	10.6567	10.6066
SMAD5	ENSG00000113658	ENSG00000113658	0.124962	0.857915		10.1801	10.3655	10.32	10.6671	10.1804	10.3548
TSPAN3	ENSG00000140391	ENSG00000140391	-0.511664	0.114947		11.2164	10.7785	10.6128	10.128	10.557	10.4267
AAMP	ENSG00000127837	ENSG00000127837	0.0473129	0.951187		11.83	11.8449	11.421	11.6294	11.917	11.7138
DTD1	ENSG00000125821	ENSG00000125821	-0.0425574	0.953981		10.9304	10.9253	10.7204	10.765	10.7231	10.9567
CCDC88A	ENSG00000115355	ENSG00000115355	-0.25619	0.458958		11.6544	11.6279	11.2343	11.3035	11.2176	11.2617
MRPL41	ENSG00000182154	ENSG00000182154	-0.0731154	0.931417		10.2798	10.5621	10.7071	10.3485	10.6567	10.3383
LARP7	ENSG00000174720	ENSG00000174720	0.604037	0.0114965		9.72596	9.52747	9.78812	10.2951	10.3354	10.2292
TXNDC17	ENSG00000129235	ENSG00000129235	-0.122498	0.794577		10.9113	10.8135	10.8284	10.7417	10.6404	10.8003
HES1	ENSG00000114315	ENSG00000114315	1.531	3.75e-08		7.85042	8.25327	7.82592	9.67799	9.23646	9.56294
PRPF4B	ENSG00000112739	ENSG00000112739	-0.22325	0.667796		11.5373	10.9912	10.8726	10.8739	10.9724	10.9722
B2M	ENSG00000166710	ENSG00000166710	-0.521004	0.714172		10.7374	10.7389	9.47249	9.42872	10.2371	9.94091
ITGA6	ENSG00000091409	ENSG00000091409	-0.08551	0.904894		11.9393	11.7886	11.371	11.6927	11.6272	11.5769
SLC25A1	ENSG00000100075	ENSG00000100075	0.616307	0.178968		8.90272	8.73403	9.67263	9.97806	9.59085	9.74076
ZMIZ1	ENSG00000108175	ENSG00000108175	-0.0485072	0.955484		10.107	10.1004	10.3439	10.0669	9.96959	10.3548
RTRAF	ENSG00000087302	ENSG00000087302	-0.0148577	0.985745		10.76	10.7257	10.7666	10.7252	10.6898	10.7909
ACBD3	ENSG00000182827	ENSG00000182827	-0.0778222	0.911969		11.3445	11.514	11.1072	11.0958	11.3439	11.3081
NDUFB8	ENSG00000166136	ENSG00000166136	0.278351	0.583884		10.5734	10.5903	9.92576	10.5451	10.7065	10.7527
NCOR1	ENSG00000141027	ENSG00000141027	-0.0297335	0.964007		11.1608	10.9786	11.0889	10.9692	11.1772	10.9905
MBD2	ENSG00000134046	ENSG00000134046	0.183158	0.734076		10.0317	9.99791	10.3673	10.4903	10.2799	10.191
COPE	ENSG00000105669	ENSG00000105669	0.641831	0.0756405		9.2817	8.94317	9.63149	10.1867	9.82727	9.81282
USP5	ENSG00000111667	ENSG00000111667	0.470546	0.0933374		10.0008	9.90434	10.0823	10.5822	10.5646	10.2292
U2SURP	ENSG00000163714	ENSG00000163714	0.0349094	0.961013		10.5953	10.8803	10.7323	10.6613	10.8358	10.8235
KIAA2013	ENSG00000116685	ENSG00000116685	0.0933801	0.911969		10.681	10.763	10.1935	10.5023	10.6124	10.8405
RNF24	ENSG00000101236	ENSG00000101236	0.0406256	0.963758		9.8426	10.1019	10.2165	10.2185	9.79814	10.248
GPX4	ENSG00000167468	ENSG00000167468	0.632705	0.0200327		9.34012	9.34303	9.71826	10.1809	10.0886	10.0574
KLHL5	ENSG00000109790	ENSG00000109790	0.122385	0.856739		10.0978	10.0621	10.2518	10.1518	10.149	10.461
SERPINB6	ENSG00000124570	ENSG00000124570	-0.16465	0.74897		10.3679	10.4512	10.664	10.462	10.3618	10.1715
ILF2	ENSG00000143621	ENSG00000143621	0.270808	0.627234		11.0045	10.8845	10.3089	10.8097	11.3192	10.9184
NMT1	ENSG00000136448	ENSG00000136448	-0.0689253	0.933044		11.6098	11.4302	11.0386	11.1158	11.4104	11.3837
TOP2B	ENSG00000077097	ENSG00000077097	-0.0997823	0.888171		10.402	10.6432	10.4924	10.4313	10.218	10.5756
SLC39A6	ENSG00000141424	ENSG00000141424	0.113137	0.885704		10.0699	10.56	10.4329	10.6736	10.4298	10.3197
ATXN7L3B	ENSG00000253719	ENSG00000253719	-0.610946	0.348717		8.86343	8.82488	9.89256	8.98642	8.23517	8.71663
ZNF451	ENSG00000112200	ENSG00000112200	-0.0835133	0.932641		10.3291	10.4806	10.0834	10.2983	9.79262	10.4886
GLO1	ENSG00000124767	ENSG00000124767	0.0913511	0.880673		10.618	10.6221	10.7523	10.7495	10.8196	10.7006
FRMD8	ENSG00000126391	ENSG00000126391	-0.0429631	0.960703		10.9226	11.0549	10.4483	10.7879	10.6424	10.9178
FOXK1	ENSG00000164916	ENSG00000164916	0.38651	0.326217		10.2188	10.1091	9.76792	10.6916	10.3137	10.2382
PSMA1	ENSG00000129084	ENSG00000129084	-0.339549	0.220126		10.7365	10.6402	10.7612	10.2551	10.4662	10.397
GPS1	ENSG00000169727	ENSG00000169727	0.305972	0.639376		9.43088	9.36257	9.96414	10.2726	9.78521	9.61254
RBM8A	ENSG00000265241	ENSG00000265241	0.324334	0.343821		10.407	10.1589	10.4295	10.6883	10.8087	10.4661
SCAMP2	ENSG00000140497	ENSG00000140497	0.157499	0.836513		10.7275	10.9872	10.1305	10.6802	10.8929	10.8599
RAB11B	ENSG00000185236	ENSG00000185236	0.294574	0.480033		10.2784	10.5903	10.2567	10.8725	10.7134	10.4075
HNRNPAB	ENSG00000197451	ENSG00000197451	0.308673	0.472895		10.0317	10.2137	10.3256	10.6646	10.6342	10.1611
CBL	ENSG00000110395	ENSG00000110395	0.145907	0.806831		9.90198	10.1879	10.2644	10.2174	10.179	10.4093
TMEM147	ENSG00000105677	ENSG00000105677	0.0851505	0.911969		11.2347	11.3139	10.7727	11.3214	11.1885	11.1135
CASP2	ENSG00000106144	ENSG00000106144	0.485737	0.148076		9.98753	9.49685	9.68704	10.4148	10.069	10.1569
CACUL1	ENSG00000151893	ENSG00000151893	0.0541904	0.956809		10.8106	10.9138	10.1884	10.9272	10.5417	10.6767
GNA12	ENSG00000146535	ENSG00000146535	0.0785401	0.931417		11.1644	11.408	10.6397	11.0623	11.3121	11.1632
SDHC	ENSG00000143252	ENSG00000143252	-0.0299131	0.969082		11.3766	11.5014	11.2146	11.0535	11.621	11.2863
WDR18	ENSG00000065268	ENSG00000065268	-0.0489743	0.965473		9.4623	9.93893	10.1136	10.2038	9.492	9.65014
FAM32A	ENSG00000105058	ENSG00000105058	-0.094092	0.912541		11.8855	11.899	11.1474	11.459	11.7464	11.5481
UBA6	ENSG00000033178	ENSG00000033178	0.131453	0.868044		9.73589	10.181	10.1463	10.2693	9.91807	10.281
PTPN23	ENSG00000076201	ENSG00000076201	0.0399086	0.965473		9.9055	10.3087	10.1028	9.97674	10.0019	10.4362
RBM17	ENSG00000134453	ENSG00000134453	0.0791303	0.902766		11.1437	10.8913	10.865	11.0152	11.08	11.0564
ATIC	ENSG00000138363	ENSG00000138363	-0.145104	0.781262		10.3641	10.4329	10.559	10.4059	10.1519	10.3584
DNAJC21	ENSG00000168724	ENSG00000168724	0.219884	0.563729		10.5007	10.4294	10.3256	10.7005	10.5351	10.6753
CHRAC1	ENSG00000104472	ENSG00000104472	0.484639	0.123353		9.92645	9.77542	9.49068	10.1148	10.1576	10.3819
SREK1	ENSG00000153914	ENSG00000153914	0.217863	0.567718		10.9755	10.7657	10.6604	10.9538	11.1232	10.9882
ARHGAP21	ENSG00000107863	ENSG00000107863	0.400419	0.143931		9.8735	9.98221	10.0581	10.4592	10.3252	10.33
VDAC2	ENSG00000165637	ENSG00000165637	-0.00374467	0.994588		10.7851	10.7767	10.7707	10.9792	10.7231	10.592
RAB31	ENSG00000168461	ENSG00000168461	-0.0643424	0.920858		10.9016	10.8778	10.9038	10.698	10.9168	10.8676
SIGMAR1	ENSG00000147955	ENSG00000147955	-0.245403	0.604778		11.6449	11.3651	10.9737	10.9692	11.1651	11.1803
SMAGP	ENSG00000170545	ENSG00000170545	0.34261	0.308878		10.1888	10.041	10.0176	10.6176	10.2851	10.3511
AKAP9	ENSG00000127914	ENSG00000127914	-0.036335	0.960703		11.0913	10.7537	10.7754	10.7811	10.8205	10.9294
MED13L	ENSG00000123066	ENSG00000123066	0.231989	0.655385		9.79214	9.81497	10.0536	10.2758	9.85228	10.2062
SMIM14	ENSG00000163683	ENSG00000163683	-0.036253	0.969329		10.6127	10.5365	9.99459	10.2474	10.1619	10.648
CSNK1D	ENSG00000141551	ENSG00000141551	-0.147746	0.773373		11.2424	11.0481	10.8401	10.7757	10.8842	11.0412
TSPYL1	ENSG00000189241	ENSG00000189241	0.0298919	0.976742		9.65452	9.61562	10.2065	9.70712	9.8959	10.028
USP9X	ENSG00000124486	ENSG00000124486	-0.00386272	0.994588		10.7434	10.6292	10.7441	10.6794	10.6908	10.7374
CUTA	ENSG00000112514	ENSG00000112514	-0.441874	0.102417		10.4855	10.7894	10.6494	10.1763	10.348	10.084
PIK3C2A	ENSG00000011405	ENSG00000011405	0.126337	0.866034		10.3396	10.2482	10.013	10.2072	10.1576	10.5889
DGCR2	ENSG00000070413	ENSG00000070413	-0.494764	0.236106		9.43819	9.64783	10.1535	9.32812	9.26335	9.27215
AUP1	ENSG00000115307	ENSG00000115307	-0.0247887	0.972827		10.891	10.5192	10.6278	10.7244	10.5384	10.717
CRIP2	ENSG00000182809	ENSG00000182809	0.382227	0.38044		9.92472	10.2871	9.90248	10.6867	10.4846	10.0473
ABCF1	ENSG00000204574	ENSG00000204574	0.366651	0.22214		10.5146	10.5138	10.2663	10.6753	10.9814	10.7297
SP100	ENSG00000067066	ENSG00000067066	-0.119734	0.807358		10.9629	10.8294	10.833	10.8451	10.6526	10.7651
SEC23A	ENSG00000100934	ENSG00000100934	-0.0266546	0.970713		10.4855	10.2083	10.5281	10.382	10.3163	10.461
TAF7	ENSG00000178913	ENSG00000178913	-0.0702753	0.942859		9.84444	10.2217	10.4457	9.97408	10.2891	10.0884
SSR2	ENSG00000163479	ENSG00000163479	-0.0958212	0.85165		11.5344	11.5134	11.3736	11.3667	11.4554	11.3137
NF1	ENSG00000196712	ENSG00000196712	0.497463	0.255362		9.01129	9.36983	9.58298	10.099	9.47139	9.86875
API5	ENSG00000166181	ENSG00000166181	-0.361569	0.546534		9.45271	9.38663	10.1178	9.10549	9.39563	9.47517
PSMG3	ENSG00000157778	ENSG00000157778	0.0956649	0.913698		10.6624	11.0631	10.2654	10.8782	10.7509	10.7513
DLC1	ENSG00000164741	ENSG00000164741	0.362143	0.348717		9.96239	9.99635	9.89877	10.6134	10.1874	10.084
MAP4K5	ENSG00000012983	ENSG00000012983	0.00649687	0.994175		10.1207	10.3099	10.4834	10.1435	10.4047	10.3961
UBE2G2	ENSG00000184787	ENSG00000184787	-0.0766818	0.914148		10.7668	10.5653	10.5558	10.4734	10.4452	10.7297
FARP1	ENSG00000152767	ENSG00000152767	-0.0113304	0.994175		8.58468	9.15971	9.86747	9.6059	8.84967	9.31398
CKAP2	ENSG00000136108	ENSG00000136108	-0.353642	0.345151		10.0171	10.2002	10.4364	9.99128	9.90104	9.72675
ARF6	ENSG00000165527	ENSG00000165527	-0.337574	0.241711		10.9209	10.6971	10.8035	10.3351	10.5828	10.492
MCM7	ENSG00000166508	ENSG00000166508	0.145085	0.754072		10.9847	10.7867	10.751	11.097	11.0015	10.8586
HMG20B	ENSG00000064961	ENSG00000064961	0.223324	0.767817		9.28981	9.50126	9.78276	9.95935	9.24188	9.96855
CTNNAL1	ENSG00000119326	ENSG00000119326	0.166761	0.723579		10.5042	10.7657	10.4131	10.826	10.6547	10.7177
FAM107B	ENSG00000065809	ENSG00000065809	0.244579	0.549905		10.0824	10.1062	10.3042	10.5424	10.3605	10.3244
CCDC71L	ENSG00000253276	ENSG00000253276	-0.356699	0.514223		9.62919	9.57012	10.2215	9.58687	9.60353	9.237
C1orf43	ENSG00000143612	ENSG00000143612	-0.118851	0.816429		11.3867	11.2399	11.2116	11.0068	11.3204	11.1444
MAP2K7	ENSG00000076984	ENSG00000076984	0.480478	0.380038		8.73474	9.13435	9.60895	9.8504	9.30795	9.82733
GLRX	ENSG00000173221	ENSG00000173221	-0.180921	0.639845		10.9561	10.9038	10.8401	10.6818	10.6668	10.8063
BCAP31	ENSG00000185825	ENSG00000185825	-0.239411	0.459576		10.8486	11.0068	10.9204	10.6168	10.7801	10.6628
ELOVL1	ENSG00000066322	ENSG00000066322	0.491732	0.130773		9.81291	9.60335	9.90864	10.4658	10.3341	9.96974
SMC2	ENSG00000136824	ENSG00000136824	-0.0295352	0.965553		11.1681	10.9642	10.8914	10.9057	10.9878	11.0508
GAK	ENSG00000178950	ENSG00000178950	0.102423	0.896502		9.97753	9.95672	10.1473	10.043	9.95976	10.3602
SMARCA1	ENSG00000102038	ENSG00000102038	0.202214	0.692512		9.8035	9.89934	10.245	10.2174	10.1548	10.2213
ZWINT	ENSG00000122952	ENSG00000122952	-0.198717	0.654614		10.5432	10.4037	10.6993	10.334	10.4627	10.2665
PPIG	ENSG00000138398	ENSG00000138398	0.0586375	0.944587		11.5609	11.0978	11.1093	11.3114	11.4751	11.1926
APOBEC3C	ENSG00000244509	ENSG00000244509	0.0737829	0.902766		11.2923	11.2018	11.0899	11.2473	11.3508	11.2098
FAM180A	ENSG00000189320	ENSG00000189320	-0.26937	0.585415		10.8722	10.8055	10.639	10.0682	10.7036	10.665
ATOX1	ENSG00000177556	ENSG00000177556	-0.120982	0.815516		10.8284	10.9196	10.9056	10.8881	10.7857	10.6066
LSM7	ENSG00000130332	ENSG00000130332	0.610714	0.0434058		9.22928	9.32073	9.68704	10.1763	9.99228	9.9275
HEG1	ENSG00000173706	ENSG00000173706	-0.100982	0.879839		11.5486	11.3505	11.1448	11.0754	11.3639	11.3128
EIF4G3	ENSG00000075151	ENSG00000075151	-0.130785	0.83386		10.1757	10.5061	10.4693	10.2973	10.1228	10.352
NDUFS6	ENSG00000145494	ENSG00000145494	-0.127956	0.856739		11.9837	11.9874	11.3099	11.6512	11.7368	11.6043
MYO18A	ENSG00000196535	ENSG00000196535	0.356129	0.316448		10.0204	9.80071	10.2165	10.2962	10.5173	10.3123
ABHD2	ENSG00000140526	ENSG00000140526	0.140163	0.796399		10.2371	10.1974	10.3375	10.5576	10.2385	10.381
P4HA1	ENSG00000122884	ENSG00000122884	0.36681	0.429545		9.39626	9.53825	10.0536	9.97274	10.1505	10.0473
TNKS1BP1	ENSG00000149115	ENSG00000149115	-0.0298843	0.978745		9.6753	9.72724	10.1347	10.1328	9.48745	9.80217
NBR1	ENSG00000188554	ENSG00000188554	-0.109416	0.844654		10.633	10.6191	10.7482	10.6538	10.5373	10.4812
DDA1	ENSG00000130311	ENSG00000130311	0.199499	0.68705		10.2973	10.1728	10.3727	10.2174	10.6496	10.5472
COX5B	ENSG00000135940	ENSG00000135940	-0.591043	0.041737		9.86267	10.142	10.2806	9.48961	9.66129	9.39239
STK25	ENSG00000115694	ENSG00000115694	-0.197605	0.682618		11.0789	11.3401	10.7815	10.8909	10.8205	10.9459
CTSB	ENSG00000164733	ENSG00000164733	-0.119863	0.88468		11.1935	11.3627	10.7106	10.7149	11.145	11.0863
VMA21	ENSG00000160131	ENSG00000160131	0.0889499	0.902766		10.7115	10.7749	10.4525	10.8846	10.5818	10.7395
TUBB2A	ENSG00000137267	ENSG00000137267	-0.324531	0.434813		10.9174	11.1079	10.6655	10.2375	10.7509	10.7099
UBE2D2	ENSG00000131508	ENSG00000131508	-0.0562312	0.945884		11.5299	11.5998	11.0648	11.3743	11.3496	11.3562
EFR3A	ENSG00000132294	ENSG00000132294	-0.15053	0.766169		10.4045	10.466	10.5777	10.1774	10.3655	10.4482
LARP6	ENSG00000166173	ENSG00000166173	-0.249797	0.481876		10.9243	11.0076	10.8688	10.8696	10.6363	10.5288
GNAQ	ENSG00000156052	ENSG00000156052	-0.0509372	0.960703		9.8735	9.6013	10.2977	9.99391	9.91637	9.79413
CEP350	ENSG00000135837	ENSG00000135837	0.16144	0.703013		10.3781	10.3287	10.4684	10.5585	10.5395	10.5646
VPS72	ENSG00000163159	ENSG00000163159	0.343279	0.348717		10.1328	10.5903	10.1639	10.6671	10.7585	10.5255
HOXB4	ENSG00000182742	ENSG00000182742	0.775231	0.0933374		8.52642	8.48489	9.05905	9.88197	8.88126	9.52135
ANKLE2	ENSG00000176915	ENSG00000176915	0.0613673	0.953981		9.50238	9.65578	10.0614	10.0806	9.48745	9.83519
TPGS2	ENSG00000134779	ENSG00000134779	-0.0466984	0.958053		10.2117	9.90101	10.3228	10.1244	9.94655	10.2421
CKAP2L	ENSG00000169607	ENSG00000169607	-0.194225	0.740616		11.0734	10.6078	10.4312	10.5261	10.3705	10.6912
NEO1	ENSG00000067141	ENSG00000067141	0.142258	0.876594		9.54138	9.91431	10.2195	10.266	10.1051	9.76974
PAPSS1	ENSG00000138801	ENSG00000138801	0.322299	0.672845		8.95123	8.80002	9.69847	9.48401	9.22556	9.81282
ARMCX3	ENSG00000102401	ENSG00000102401	-0.115877	0.835135		10.5364	10.7295	10.6405	10.4429	10.4891	10.6271
BCLAF1	ENSG00000029363	ENSG00000029363	0.0767264	0.902994		10.8767	10.8303	10.8472	10.8134	11.0509	10.911
MIER1	ENSG00000198160	ENSG00000198160	0.458528	0.211518		9.84627	9.69484	9.64926	10.5051	10.0961	9.8978
TFG	ENSG00000114354	ENSG00000114354	0.0352231	0.960262		10.874	10.7712	10.842	10.7542	10.9708	10.8625
TUFM	ENSG00000178952	ENSG00000178952	-0.45409	0.136943		11.134	11.182	10.6346	10.4148	10.5882	10.6376
LETM1	ENSG00000168924	ENSG00000168924	0.220804	0.68705		9.89668	9.95027	9.78544	10.0953	9.7963	10.3484
UBE2L3	ENSG00000185651	ENSG00000185651	-0.217641	0.531761		10.9646	10.7666	10.8439	10.6421	10.627	10.6606
UTRN	ENSG00000152818	ENSG00000152818	0.00319908	0.994676		10.2946	10.0799	10.3736	10.099	10.2371	10.4198
SUPT6H	ENSG00000109111	ENSG00000109111	0.384653	0.332506		9.6691	9.44966	9.90001	10.2606	9.90617	10.0154
SPEN	ENSG00000065526	ENSG00000065526	0.0704661	0.951187		9.79214	9.65775	9.82509	10.0353	9.22829	10.0763
KLHDC3	ENSG00000124702	ENSG00000124702	-0.0953426	0.953083		8.6946	8.46695	9.84964	9.12241	8.94576	9.06506
CHMP3	ENSG00000115561	ENSG00000115561	0.0550408	0.951187		10.883	11.2706	10.6128	10.8782	11.1129	11.0057
NIPAL3	ENSG00000001461	ENSG00000001461	-0.230866	0.492466		11.0813	11.1007	10.9737	10.6753	10.9142	10.8669
MARCHF6	ENSG00000145495	ENSG00000145495	-0.0255906	0.969906		10.397	10.614	10.639	10.5744	10.5196	10.492
ZNF207	ENSG00000010244	ENSG00000010244	-0.00989243	0.989877		10.5077	10.3667	10.5738	10.3669	10.5005	10.5536
DDX41	ENSG00000183258	ENSG00000183258	0.33927	0.478935		9.8717	9.96792	9.42512	10.0057	9.93656	10.3511
ARMC1	ENSG00000104442	ENSG00000104442	0.309	0.395584		10.0236	10.2973	9.95821	10.384	10.3367	10.4978
ARL3	ENSG00000138175	ENSG00000138175	0.319107	0.401668		10.0541	9.95993	10.0107	10.5664	10.1916	10.1879
ATP5MJ	ENSG00000156411	ENSG00000156411	-0.0949728	0.903546		12.0002	11.9668	11.362	11.5926	11.8378	11.687
ENSG00000219023	ENSG00000219023	ENSG00000219023	-0.0600377	0.957623		9.62492	9.32571	10.1577	9.50628	9.79814	9.73936
ARID1B	ENSG00000049618	ENSG00000049618	0.0581059	0.951187		10.2117	9.78087	10.1463	10.1423	9.88035	10.2943
RPS3AP26	ENSG00000214389	ENSG00000214389	-0.151831	0.885704		10.8088	10.668	9.91723	9.82256	10.5818	10.5607
MRPL57	ENSG00000173141	ENSG00000173141	-0.247975	0.570741		10.183	10.5726	10.4941	10.3079	10.0841	10.1358
ENSG00000293060	ENSG00000293060	ENSG00000293060	-0.10234	0.876162		10.7879	10.5632	10.8212	10.6125	10.7528	10.506
CBX1	ENSG00000108468	ENSG00000108468	0.102772	0.861466		11.0394	11.22	10.9725	11.0884	11.3383	11.1113
GFPT1	ENSG00000198380	ENSG00000198380	-0.117804	0.868044		10.2551	10.2096	10.5152	10.0277	10.3493	10.2548
MLF2	ENSG00000089693	ENSG00000089693	-0.0763232	0.922925		11.9461	11.9874	11.4019	11.6102	11.8542	11.701
BMPR2	ENSG00000204217	ENSG00000204217	0.065608	0.934507		10.4713	10.3978	10.5128	10.7658	10.488	10.2877
RIF1	ENSG00000080345	ENSG00000080345	-0.0636359	0.923473		10.7648	10.7648	10.7358	10.8082	10.5956	10.6621
TM2D1	ENSG00000162604	ENSG00000162604	0.213711	0.610956		10.1477	10.1091	10.1525	10.3121	10.2466	10.4787
LRRC47	ENSG00000130764	ENSG00000130764	0.0340397	0.969795		11.0127	11.075	10.3329	10.7347	10.9202	10.9651
USP10	ENSG00000103194	ENSG00000103194	0.352444	0.40656		9.39375	9.60745	9.8763	9.92256	9.89761	10.1411
SH3BP4	ENSG00000130147	ENSG00000130147	-0.34225	0.320001		11.5564	11.5947	11.0301	11.0107	11.1392	11.0676
TMCO1	ENSG00000143183	ENSG00000143183	-0.0983238	0.902766		11.403	11.3572	10.8433	10.9092	11.2217	11.2183
BRD9	ENSG00000028310	ENSG00000028310	0.142759	0.767817		10.4654	10.4025	10.4474	10.7291	10.4937	10.5076
WBP2	ENSG00000132471	ENSG00000132471	-0.60641	0.113026		10.1024	10.1974	10.1168	8.94625	9.67337	9.8404
TSN	ENSG00000211460	ENSG00000211460	-0.00867457	0.991557		10.402	10.2717	10.5613	10.2994	10.4868	10.4337
NDUFA8	ENSG00000119421	ENSG00000119421	-0.0861329	0.895551		10.6051	10.7666	10.6383	10.6654	10.4615	10.621
MTND1P23	ENSG00000225972	ENSG00000225972	0.756551	0.140454		9.68352	9.31572	8.21217	9.75596	10.1619	9.88271
CCDC14	ENSG00000175455	ENSG00000175455	-0.118693	0.868044		10.3717	10.1947	10.3256	10.0669	10.0256	10.4154
KRT10	ENSG00000186395	ENSG00000186395	-0.0335209	0.960324		10.9788	11.0519	11.0056	10.9477	11.0754	10.9097
SUGP2	ENSG00000064607	ENSG00000064607	-0.115849	0.876594		10.1328	10.1091	10.3375	10.2072	9.8434	10.1663
NPLOC4	ENSG00000182446	ENSG00000182446	-0.275978	0.434209		10.5307	10.8294	10.656	10.2758	10.4592	10.4635
NDUFB4	ENSG00000065518	ENSG00000065518	-0.0625961	0.924951		11.2583	10.9998	11.0592	10.9558	11.1616	11.0178
RAB18	ENSG00000099246	ENSG00000099246	0.0554483	0.939393		10.7879	10.8285	10.6582	10.6538	10.8755	10.9029
PRKCA	ENSG00000154229	ENSG00000154229	0.163713	0.757375		10.1713	10.1321	10.2509	10.11	10.4167	10.4928
FBXL17	ENSG00000145743	ENSG00000145743	-0.185721	0.885939		8.71882	8.67664	9.85603	8.92987	8.97534	9.12397
ECI2	ENSG00000198721	ENSG00000198721	-0.302209	0.446972		10.0886	10.1406	10.4114	10.0632	9.87861	9.8075
LPAR1	ENSG00000198121	ENSG00000198121	-0.292876	0.437571		11.6895	11.3741	11.0752	11.0579	11.1637	11.1016
TOMM20	ENSG00000173726	ENSG00000173726	-0.230103	0.511293		10.7265	10.7602	10.6807	10.4677	10.4107	10.5935
FOSL2	ENSG00000075426	ENSG00000075426	-0.0452539	0.95377		10.3781	10.4037	10.5313	10.4968	10.2917	10.3872
TRNP1	ENSG00000253368	ENSG00000253368	-0.0108185	0.989511		11.3471	11.2616	10.8186	11.1398	11.1188	11.1865
RUVBL1	ENSG00000175792	ENSG00000175792	0.250618	0.641743		9.93681	9.68905	10.0514	10.4265	10.0162	9.96259
SNRPF	ENSG00000139343	ENSG00000139343	-0.240676	0.605364		11.6237	11.3271	10.9535	11.1481	11.0455	11.0625
FGD5-AS1	ENSG00000225733	ENSG00000225733	0.208508	0.721493		9.49305	9.94542	9.94748	9.93903	9.88208	10.2122
TCEAL4	ENSG00000133142	ENSG00000133142	-0.459863	0.0525646		11.0045	10.8845	10.7922	10.389	10.5753	10.3383
CDK2AP2	ENSG00000167797	ENSG00000167797	-0.157792	0.767817		10.2906	10.7163	10.6045	10.4429	10.4155	10.3123
MARK3	ENSG00000075413	ENSG00000075413	-0.0967134	0.91109		10.4582	10.0814	10.2135	10.0892	9.94323	10.4128
DYNC1LI2	ENSG00000135720	ENSG00000135720	0.329014	0.337696		9.98254	9.83783	10.1421	10.4216	10.3227	10.2132
ZCCHC24	ENSG00000165424	ENSG00000165424	0.124887	0.834731		10.2003	10.2177	10.2577	10.197	10.324	10.5109
RALA	ENSG00000006451	ENSG00000006451	-0.0488987	0.953802		11.5103	11.1144	10.9778	11.0262	11.2789	11.1926
MGAT5	ENSG00000152127	ENSG00000152127	0.0223261	0.972827		10.6073	10.8285	10.6567	10.7472	10.6878	10.7325
FARSB	ENSG00000116120	ENSG00000116120	-0.00159112	0.997456		10.58	10.4592	10.6375	10.2628	10.8059	10.5607
STAT3	ENSG00000168610	ENSG00000168610	0.0942597	0.877782		10.7335	10.6739	10.5869	10.8574	10.6828	10.7325
TTC1	ENSG00000113312	ENSG00000113312	0.0186286	0.986638		10.8163	10.8046	10.3357	10.399	10.766	10.8554
SOX9	ENSG00000125398	ENSG00000125398	0.767064	0.0190788		8.90975	8.62498	9.25367	9.59035	9.65521	9.8865
PHAX	ENSG00000164902	ENSG00000164902	-0.0288951	0.965473		10.8945	10.8529	10.7727	10.7085	10.8331	10.8879
RGMB	ENSG00000174136	ENSG00000174136	-0.401479	0.237187		10.8022	10.8667	10.7612	10.2241	10.7414	10.2011
NOL7	ENSG00000225921	ENSG00000225921	-0.379757	0.331728		11.2937	10.7867	10.5923	10.4294	10.6103	10.5811
MPHOSPH8	ENSG00000196199	ENSG00000196199	-0.321686	0.364724		11.1856	10.7584	10.7176	10.6082	10.524	10.6104
HADHA	ENSG00000084754	ENSG00000084754	0.122851	0.802661		11.21	11.2386	11.052	11.3066	11.4248	11.129
AZIN1	ENSG00000155096	ENSG00000155096	-0.29465	0.44713		10.2074	10.0799	10.4389	10.0264	9.97123	9.87002
MPZL1	ENSG00000197965	ENSG00000197965	-0.0740567	0.908371		10.8265	10.8037	10.7714	10.8458	10.6506	10.6753
ACIN1	ENSG00000100813	ENSG00000100813	0.396643	0.250804		9.51627	9.89934	9.89007	10.293	10.0991	10.1252
RPN1	ENSG00000163902	ENSG00000163902	-0.094713	0.888967		10.5634	10.8241	10.7962	10.643	10.7735	10.4862
TTC37	ENSG00000198677	ENSG00000198677	-0.217761	0.651143		10.0317	10.0902	10.3529	9.90031	9.88208	10.0574
TGFBR2	ENSG00000163513	ENSG00000163513	-0.214044	0.803582		9.32442	9.20912	9.94748	9.0535	9.22008	9.62468
CDH11	ENSG00000140937	ENSG00000140937	0.621149	0.17031		8.71481	8.69987	9.57525	9.7987	9.58233	9.64419
ARPP19	ENSG00000128989	ENSG00000128989	-0.337292	0.522405		9.79972	9.84306	10.1483	9.19276	9.67937	9.85979
TRIM44	ENSG00000166326	ENSG00000166326	0.010266	0.987138		10.5533	10.6422	10.6676	10.6379	10.6383	10.621
SCAP	ENSG00000114650	ENSG00000114650	0.334629	0.453049		10.0604	9.77724	9.84322	10.5388	10.1169	9.97923
UBR5	ENSG00000104517	ENSG00000104517	0.272554	0.631298		9.51857	9.50567	9.72246	9.97674	9.46908	10.0563
PCM1	ENSG00000078674	ENSG00000078674	0.00505954	0.994551		10.4193	10.5311	10.6713	10.5188	10.6808	10.4414
STX4	ENSG00000103496	ENSG00000103496	0.155393	0.836513		10.3577	10.6943	9.94148	10.3454	10.5537	10.6376
CANX	ENSG00000127022	ENSG00000127022	0.608121	0.0792052		9.80539	9.92421	9.27863	10.1658	10.5515	10.1464
TMX1	ENSG00000139921	ENSG00000139921	-0.467134	0.184364		9.89314	9.7845	10.1975	9.69748	9.36616	9.42919
UBAP2L	ENSG00000143569	ENSG00000143569	8.68e-05	0.999809		10.7841	10.3447	10.3079	10.6022	10.2904	10.5709
UFM1	ENSG00000120686	ENSG00000120686	0.107545	0.886594		10.0541	10.1192	10.2557	9.98469	10.3443	10.397
CDK1	ENSG00000170312	ENSG00000170312	-0.184774	0.77272		9.83892	10.1392	10.168	9.59901	9.82185	10.1433
ARID1A	ENSG00000117713	ENSG00000117713	0.0926872	0.911969		9.90198	10.1349	10.005	9.88764	10.0193	10.3747
SEC63	ENSG00000025796	ENSG00000025796	-0.0559673	0.940416		10.617	10.5955	10.5892	10.385	10.5667	10.668
CDC34	ENSG00000099804	ENSG00000099804	0.237624	0.59959		10.5756	10.5831	10.4304	10.9375	10.865	10.4584
GGH	ENSG00000137563	ENSG00000137563	-0.285178	0.750876		9.25435	9.03433	9.95106	8.66535	9.58447	9.16818
FNIP1	ENSG00000217128	ENSG00000217128	0.222631	0.784329		9.31651	9.29553	9.72246	10.1184	9.26335	9.52297
TPRG1L	ENSG00000158109	ENSG00000158109	-0.108382	0.9057		10.4902	10.6452	10.0559	10.4323	9.96469	10.4745
TNS1	ENSG00000079308	ENSG00000079308	-0.320556	0.388306		10.0746	10.4558	10.4338	9.96606	10.0629	10.0085
CPNE3	ENSG00000085719	ENSG00000085719	-0.0082875	0.993865		9.85176	9.89599	10.0525	10.0657	9.54337	10.1069
CCDC50	ENSG00000152492	ENSG00000152492	0.088558	0.88189		11.109	11.1137	10.9063	11.1243	11.1892	11.0874
LGALS3	ENSG00000131981	ENSG00000131981	-0.142767	0.740903		11.0875	11.1058	10.9007	10.9564	10.8187	10.8948
SMCHD1	ENSG00000101596	ENSG00000101596	-0.1343	0.858397		9.77684	9.89431	10.2105	9.90869	9.65521	9.93726
ACO1	ENSG00000122729	ENSG00000122729	0.212295	0.663271		10.5488	10.7086	10.2411	10.5602	10.8187	10.778
UBE3C	ENSG00000009335	ENSG00000009335	0.11358	0.844654		10.5689	10.5695	10.3727	10.6463	10.514	10.6905
MTF1	ENSG00000188786	ENSG00000188786	0.388677	0.512913		9.13344	9.33563	9.07448	9.43648	9.13528	10.0015
ATP6AP2	ENSG00000182220	ENSG00000182220	0.16765	0.697355		10.9433	10.882	10.653	10.9043	11.0965	10.9876
UGGT1	ENSG00000136731	ENSG00000136731	0.111338	0.892361		10.1477	9.68517	10.1742	10.2061	9.99709	10.1787
CWC15	ENSG00000150316	ENSG00000150316	-0.131094	0.818231		11.3024	11.0853	10.8226	10.8909	10.9168	11.0423
UBALD2	ENSG00000185262	ENSG00000185262	0.298849	0.4235		10.2174	10.2297	10.0614	10.672	10.4047	10.3047
TMA7	ENSG00000232112	ENSG00000232112	-0.240102	0.562761		10.7879	10.7966	10.7694	10.2866	10.7452	10.5686
HIC1	ENSG00000177374	ENSG00000177374	-0.048414	0.970178		8.7387	8.84239	9.85731	9.14624	9.16696	9.26635
ADAMTS2	ENSG00000087116	ENSG00000087116	-0.100231	0.913715		9.94539	10.1838	10.2596	9.59382	10.2371	10.194
SCFD1	ENSG00000092108	ENSG00000092108	0.328388	0.31931		10.1625	9.95027	10.1337	10.5279	10.4191	10.281
PDCD10	ENSG00000114209	ENSG00000114209	0.299899	0.591457		9.32179	9.60745	9.83418	10.1855	9.67537	9.79547
PEAK1	ENSG00000173517	ENSG00000173517	0.239881	0.597545		10.1492	9.82908	10.0357	10.3268	10.0961	10.3132
FXYD5	ENSG00000089327	ENSG00000089327	-0.00143951	0.997896		10.312	9.97746	10.4601	10.3464	10.3543	10.0719
ANKRD28	ENSG00000206560	ENSG00000206560	0.311718	0.435361		9.6753	10.1335	9.916	10.2747	10.1403	10.2733
LSM3	ENSG00000170860	ENSG00000170860	-0.22104	0.531761		10.6541	10.7426	10.7448	10.5513	10.5162	10.4119
CHD2	ENSG00000173575	ENSG00000173575	0.11175	0.856739		10.6051	10.6472	10.4875	10.4865	10.7921	10.7794
SAE1	ENSG00000142230	ENSG00000142230	-0.174525	0.697355		10.865	11.1486	10.7802	10.6786	10.7903	10.8235
GSN	ENSG00000148180	ENSG00000148180	0.218113	0.610956		10.5745	10.4467	10.2075	10.5638	10.6311	10.7034
RAB3GAP1	ENSG00000115839	ENSG00000115839	0.205797	0.673892		10.2343	10.2768	10.1803	10.6802	10.3329	10.2587
CXXC5	ENSG00000171604	ENSG00000171604	0.106645	0.912541		9.35049	9.7626	10.068	10.0607	9.759	9.75049
PARP1	ENSG00000143799	ENSG00000143799	0.0111353	0.989877		11.1892	11.2307	10.712	10.9064	11.1594	11.1391
SH3GLB1	ENSG00000097033	ENSG00000097033	0.0472377	0.946757		10.8367	10.7739	10.6821	10.8881	10.7585	10.7868
AKIRIN1	ENSG00000174574	ENSG00000174574	0.328347	0.372931		9.65033	9.71589	9.90741	10.1518	9.95647	10.1517
POGZ	ENSG00000143442	ENSG00000143442	0.505389	0.0600375		9.48366	9.59098	9.65073	10.1798	9.99067	10.0641
RABGAP1	ENSG00000011454	ENSG00000011454	0.267305	0.519135		10.0024	10.1221	10.0346	10.5361	10.1888	10.2082
FZD7	ENSG00000155760	ENSG00000155760	0.173368	0.856464		9.39125	9.29553	10.0768	9.74664	10.0567	9.5755
SMC3	ENSG00000108055	ENSG00000108055	0.154952	0.738045		10.8596	10.7749	10.6864	11.0485	10.9902	10.7318
CSE1L	ENSG00000124207	ENSG00000124207	-0.12572	0.782736		11.2128	11.3202	11.0481	11.0655	11.0837	11.067
CUEDC1	ENSG00000180891	ENSG00000180891	-0.18361	0.856288		8.99486	9.36983	9.92698	9.39331	9.05445	9.42573
ABHD17C	ENSG00000136379	ENSG00000136379	0.0984543	0.942603		10.3705	10.4772	9.23809	9.872	10.4011	10.3411
CISD1	ENSG00000122873	ENSG00000122873	-0.293859	0.429545		10.1116	10.1906	10.3974	9.86914	9.98098	9.9863
CACNB3	ENSG00000167535	ENSG00000167535	-0.725854	0.0933374		9.06266	9.0734	9.83029	8.83333	8.58984	8.50968
RPL7L1	ENSG00000146223	ENSG00000146223	0.0139802	0.986876		11.4935	11.2031	11.0774	11.355	11.3255	11.1585
NUF2	ENSG00000143228	ENSG00000143228	0.379311	0.186044		10.0886	9.90268	10.0931	10.38	10.5117	10.3309
ATP6V1D	ENSG00000100554	ENSG00000100554	0.0217084	0.978745		10.7502	10.5872	10.695	10.8668	10.7404	10.4677
GCN1	ENSG00000089154	ENSG00000089154	0.062704	0.948819		10.3291	10.4694	9.92576	10.2919	10.1184	10.5215
CENPX	ENSG00000169689	ENSG00000169689	-0.175634	0.767817		10.1238	10.3249	10.4982	10.0044	10.4047	10.0038
NIPBL	ENSG00000164190	ENSG00000164190	-0.0151795	0.986638		10.5466	10.5116	10.6807	10.584	10.6496	10.4618
PLOD1	ENSG00000083444	ENSG00000083444	0.0822287	0.902766		10.5273	10.8046	10.5598	10.7464	10.7095	10.697
MSMO1	ENSG00000052802	ENSG00000052802	-0.131767	0.864997		9.76137	10.1602	10.2155	9.77749	9.89933	10.0917
NOP56	ENSG00000101361	ENSG00000101361	0.0382543	0.957592		10.8265	10.6352	10.6792	10.6513	10.8132	10.7922
SLC25A39	ENSG00000013306	ENSG00000013306	-0.141027	0.856739		10.5789	11.1451	10.3798	10.6151	10.6124	10.5646
NUFIP2	ENSG00000108256	ENSG00000108256	0.0685949	0.935045		10.0667	10.1589	10.4474	10.2941	10.4719	10.1241
AURKA	ENSG00000087586	ENSG00000087586	0.0524679	0.947604		11.4935	11.3102	11.2086	11.2223	11.6406	11.2853
REEP5	ENSG00000129625	ENSG00000129625	0.0414054	0.957623		11.3973	11.2537	10.9819	11.0853	11.4128	11.2695
RPS23	ENSG00000186468	ENSG00000186468	-0.495434	0.166759		11.1935	10.9682	10.4659	10.174	10.6404	10.3845
TRIP11	ENSG00000100815	ENSG00000100815	-0.128917	0.813729		10.3641	10.4201	10.5535	10.4274	10.293	10.2332
ABHD5	ENSG00000011198	ENSG00000011198	-0.400972	0.146302		10.6831	10.667	10.5201	10.0682	10.218	10.372
EIF3M	ENSG00000149100	ENSG00000149100	-0.252652	0.457189		11.0813	11.0511	10.8783	10.9043	10.6928	10.651
TMEM97	ENSG00000109084	ENSG00000109084	0.0137193	0.992878		8.61941	8.9037	9.8054	9.43066	9.04828	9.14729
CPD	ENSG00000108582	ENSG00000108582	-0.115531	0.892361		9.92472	9.80607	10.1368	9.59901	9.80548	10.095
PFDN4	ENSG00000101132	ENSG00000101132	0.077843	0.911844		10.3957	10.3715	10.3265	10.3608	10.3791	10.5756
UQCC2	ENSG00000137288	ENSG00000137288	-0.597437	0.0525646		10.022	10.2652	10.2431	9.47839	9.88382	9.34549
KMT2C	ENSG00000055609	ENSG00000055609	0.0161521	0.986876		10.1313	9.60335	10.1305	10.2049	9.77777	9.96019
OGDH	ENSG00000105953	ENSG00000105953	-0.105358	0.917252		9.32967	9.61358	10.1082	9.47839	9.759	9.60184
TOMM34	ENSG00000025772	ENSG00000025772	-0.285322	0.336369		10.6509	10.825	10.712	10.4098	10.4971	10.4319
SLC1A5	ENSG00000105281	ENSG00000105281	-0.102458	0.892361		11.7258	11.9115	11.2397	11.5178	11.6569	11.4678
RNF213	ENSG00000173821	ENSG00000173821	0.160056	0.716817		10.445	10.4282	10.4079	10.4573	10.6526	10.6421
FOXN3	ENSG00000053254	ENSG00000053254	-0.256813	0.700965		11.099	10.7172	10.0559	10.1936	10.5207	10.5456
EXOC5	ENSG00000070367	ENSG00000070367	-0.132677	0.880543		9.52316	9.68711	10.091	9.65657	9.50783	9.79009
TRABD	ENSG00000170638	ENSG00000170638	-0.237399	0.726842		9.43332	9.8238	10.1189	9.82256	9.59509	9.28559
SETD2	ENSG00000181555	ENSG00000181555	0.176933	0.73221		9.79593	9.94866	10.0481	10.0493	10.0114	10.2597
YTHDF2	ENSG00000198492	ENSG00000198492	-0.338435	0.434813		10.3857	10.2377	10.1772	9.66979	9.81096	10.248
PGD	ENSG00000142657	ENSG00000142657	-0.360333	0.402543		9.77106	9.71779	10.1985	9.51912	9.6491	9.49349
SMC5	ENSG00000198887	ENSG00000198887	0.200579	0.784578		9.43576	9.2595	9.81855	9.9499	9.38097	9.78334
TCEA1	ENSG00000187735	ENSG00000187735	0.234432	0.641012		10.0917	10.5159	10.121	10.6613	10.4719	10.3151
FKBP9	ENSG00000122642	ENSG00000122642	0.0551395	0.953802		9.66287	9.98221	10.0669	9.83141	9.88555	10.1683
ARL8B	ENSG00000134108	ENSG00000134108	-0.225462	0.628634		10.0413	10.3099	10.4166	10.0917	10.0583	9.96974
DGUOK	ENSG00000114956	ENSG00000114956	0.209549	0.59898		10.2017	10.3521	10.2372	10.4226	10.4708	10.5263
CYCS	ENSG00000172115	ENSG00000172115	0.109627	0.853229		11.171	11.2366	10.8637	11.2019	11.2795	11.1402
RIPOR1	ENSG00000039523	ENSG00000039523	-0.00949817	0.993664		9.30855	9.57222	9.91845	9.52822	9.39563	9.8713
XRCC6	ENSG00000196419	ENSG00000196419	-0.172053	0.799833		10.7404	10.8091	10.1577	10.441	10.2083	10.5966
GYS1	ENSG00000104812	ENSG00000104812	0.618068	0.0831266		9.36335	9.13151	9.20241	10.197	9.74189	9.52944
EPAS1	ENSG00000116016	ENSG00000116016	-0.0912871	0.895551		10.3448	10.5976	10.5969	10.3361	10.5285	10.4119
NASP	ENSG00000132780	ENSG00000132780	0.0452389	0.953802		11.0474	11.2038	10.7598	11.0872	11.0586	11.0327
SNRPC	ENSG00000124562	ENSG00000124562	0.072723	0.911844		11.2347	11.0564	10.9469	11.1314	11.2347	11.1
SSU72	ENSG00000160075	ENSG00000160075	-0.0624086	0.924951		10.8163	10.7794	10.8452	10.6571	10.8903	10.6984
G3BP2	ENSG00000138757	ENSG00000138757	0.267816	0.692359		9.32179	9.54895	10.0278	10.0277	10.1576	9.54229
RTF1	ENSG00000137815	ENSG00000137815	0.146177	0.784578		11.2754	11.1259	10.8394	11.0927	11.4242	11.1731
NARS1	ENSG00000134440	ENSG00000134440	-0.00892759	0.991557		10.9905	11.2119	11.0408	11.0866	11.2848	10.8189
KCNQ1OT1	ENSG00000269821	ENSG00000269821	-0.0899019	0.924599		10.2675	9.79353	10.0164	9.93356	9.64502	10.2102
MRPL21	ENSG00000197345	ENSG00000197345	0.18247	0.786538		10.9095	10.8434	10.1018	10.7354	10.9724	10.8103
ROMO1	ENSG00000125995	ENSG00000125995	0.0106495	0.989877		11.8457	12.0422	11.5161	11.7637	12.0289	11.6662
CEP290	ENSG00000198707	ENSG00000198707	0.245514	0.666815		9.77106	9.52963	9.97828	10.2715	9.90275	9.83649
DNAJA1	ENSG00000086061	ENSG00000086061	-0.212536	0.563729		11.3911	11.5052	11.1722	11.0773	11.2361	11.1328
PPFIBP1	ENSG00000110841	ENSG00000110841	0.083804	0.904459		10.5273	10.2833	10.5217	10.4362	10.628	10.5271
MT-TM	ENSG00000210112	ENSG00000210112	1.18185	0.0164407		7.93555	7.60302	8.23981	9.75596	8.75052	8.54523
AR	ENSG00000169083	ENSG00000169083	0.179332	0.696628		10.0886	10.0576	10.2778	10.4029	10.3034	10.2626
PDS5A	ENSG00000121892	ENSG00000121892	-0.29809	0.522773		10.0761	10.1221	10.3957	9.92118	10.1331	9.63222
MYO9B	ENSG00000099331	ENSG00000099331	-0.0354168	0.966599		9.85904	9.79712	10.1782	9.8634	9.83267	10.0541
VEZT	ENSG00000028203	ENSG00000028203	0.602836	0.0476774		9.05317	9.42896	9.55182	10.0212	9.9826	9.87638
WAPL	ENSG00000062650	ENSG00000062650	0.210832	0.692317		9.69578	9.71779	10.1007	10.1728	10.0193	9.9863
GCLM	ENSG00000023909	ENSG00000023909	0.162504	0.774176		9.88603	10.0621	9.96296	10.197	9.90104	10.2752
SFT2D2	ENSG00000213064	ENSG00000213064	0.0305076	0.976894		9.49773	9.42664	10.0061	9.85763	9.48972	9.72534
ZFHX3	ENSG00000140836	ENSG00000140836	0.316397	0.309977		10.2174	10.2056	10.2577	10.5691	10.6587	10.389
FBL	ENSG00000105202	ENSG00000105202	-0.337484	0.279449		10.4713	10.7454	10.5831	10.3689	10.2891	10.1369
TRIM25	ENSG00000121060	ENSG00000121060	0.364851	0.25747		10.0573	9.76076	9.84064	10.3413	10.1691	10.248
PPP1CB	ENSG00000213639	ENSG00000213639	0.00238102	0.994676		10.2017	10.2204	10.4278	10.2758	10.2956	10.2991
ISCU	ENSG00000136003	ENSG00000136003	-0.177243	0.840669		11.1174	10.7019	10.1752	10.1506	10.7773	10.615
TMEM35A	ENSG00000126950	ENSG00000126950	0.41067	0.14968		9.92472	9.81851	10.0027	10.2551	10.465	10.2519
TWF1	ENSG00000151239	ENSG00000151239	0.1997	0.747197		10.6202	10.6251	9.93061	10.737	10.5753	10.5544
BORCS8	ENSG00000254901	ENSG00000254901	-0.49102	0.256119		9.2925	9.58891	9.98529	8.98906	9.24728	9.24095
FAM83D	ENSG00000101447	ENSG00000101447	-0.129838	0.882804		9.6691	10.0073	10.274	9.76369	10.0886	9.75325
UQCR10	ENSG00000184076	ENSG00000184076	0.165783	0.783023		10.2146	10.0425	10.1316	9.96338	10.4393	10.4371
MEIS3	ENSG00000105419	ENSG00000105419	0.521197	0.114091		9.15726	9.51443	9.51189	10.1148	9.77964	9.85336
HDGFL3	ENSG00000166503	ENSG00000166503	-0.00330983	0.994676		10.3093	10.6402	10.3274	10.2866	10.4167	10.5725
RGS4	ENSG00000117152	ENSG00000117152	0.142617	0.813729		10.2273	9.98063	10.1274	10.4167	10.0659	10.2665
COMMD6	ENSG00000188243	ENSG00000188243	-0.0475287	0.946529		11.3315	11.4027	11.2314	11.3066	11.3892	11.1199
ZMYND8	ENSG00000101040	ENSG00000101040	-0.048454	0.954521		10.6051	10.239	10.332	10.1717	10.3329	10.528
CMPK1	ENSG00000162368	ENSG00000162368	-0.0835347	0.911104		10.3225	10.3237	10.4542	10.4668	10.1902	10.1797
ARMC9	ENSG00000135931	ENSG00000135931	-0.27231	0.466859		10.8247	10.8109	10.5527	10.3236	10.4143	10.6308
KIDINS220	ENSG00000134313	ENSG00000134313	-0.00333815	0.994676		10.3995	10.1091	10.2797	10.0544	10.2733	10.4388
SSH1	ENSG00000084112	ENSG00000084112	0.0634944	0.933829		10.3186	10.2443	10.3727	10.5504	10.2772	10.2838
TMEM98	ENSG00000006042	ENSG00000006042	-0.235623	0.522405		10.9855	11.259	10.9228	10.8216	10.9014	10.7575
ADAM15	ENSG00000143537	ENSG00000143537	0.622334	0.123927		9.14837	8.66488	9.48079	9.95935	9.72264	9.55979
THRA	ENSG00000126351	ENSG00000126351	-0.140156	0.844654		9.8735	10.3361	10.274	10.2049	9.90788	9.97804
ACTG2	ENSG00000163017	ENSG00000163017	-0.100515	0.885704		10.3053	10.6865	10.5862	10.392	10.534	10.3747
MAP3K7	ENSG00000135341	ENSG00000135341	-0.0166508	0.986876		10.107	10.2123	9.97593	9.72781	10.0705	10.381
KIAA1191	ENSG00000122203	ENSG00000122203	-0.246043	0.582484		10.0073	10.074	10.352	9.89469	9.96796	9.86107
THOC2	ENSG00000125676	ENSG00000125676	0.00373096	0.994588		11.1534	10.9706	10.9565	11.0623	11.0882	10.9452
CTDSP1	ENSG00000144579	ENSG00000144579	0.311618	0.467989		10.2811	10.2297	9.74744	10.5252	10.3316	10.3792
TMEM165	ENSG00000134851	ENSG00000134851	0.0427386	0.957592		10.1625	10.047	10.2254	10.1577	10.0766	10.3225
UBP1	ENSG00000153560	ENSG00000153560	-0.160371	0.817923		10.0429	10.2403	10.0221	9.85908	9.66533	10.246
HPCAL1	ENSG00000115756	ENSG00000115756	-0.363524	0.315244		10.8348	10.8408	10.4201	10.1705	10.3124	10.5368
EIF2S1	ENSG00000134001	ENSG00000134001	0.246159	0.549905		10.7305	10.8373	10.4269	10.8825	11.0548	10.8129
LRRC17	ENSG00000128606	ENSG00000128606	-0.0116774	0.989877		9.9607	9.74037	10.2125	9.99916	9.90788	10.0108
PKP4	ENSG00000144283	ENSG00000144283	0.260985	0.473348		10.0714	10.0843	9.97945	10.334	10.1986	10.3765
CWF19L2	ENSG00000152404	ENSG00000152404	-0.0853846	0.948916		10.2838	9.68711	9.27672	9.32812	9.60774	10.1177
SNHG19	ENSG00000260260	ENSG00000260260	-0.196077	0.829499		10.7619	11.0601	9.92819	10.1924	10.7462	10.3908
DDX42	ENSG00000198231	ENSG00000198231	0.101984	0.885143		10.3053	10.1249	10.3098	10.5152	10.256	10.2665
CMTM6	ENSG00000091317	ENSG00000091317	0.37943	0.459412		9.57936	9.84827	9.12194	9.73725	9.83446	10.1611
GTPBP4	ENSG00000107937	ENSG00000107937	0.11983	0.811985		10.6933	10.7648	10.5551	10.848	10.7791	10.7492
MRPL37	ENSG00000116221	ENSG00000116221	-0.0106916	0.987138		10.4045	10.5225	10.5176	10.462	10.4534	10.5002
CDCA3	ENSG00000111665	ENSG00000111665	0.318946	0.332506		10.2089	10.0695	10.1473	10.5691	10.5162	10.2829
SQSTM1	ENSG00000161011	ENSG00000161011	-0.194553	0.911969		7.5329	8.93013	9.62101	8.96781	8.82822	8.34336
CCNY	ENSG00000108100	ENSG00000108100	0.003339	0.994588		10.5789	10.5094	10.5753	10.391	10.6587	10.6119
NAV3	ENSG00000067798	ENSG00000067798	-0.0952321	0.919948		9.50471	9.64584	10.0823	9.81068	9.54337	9.65014
SSNA1	ENSG00000176101	ENSG00000176101	-0.18138	0.781262		9.60773	10.0561	10.2035	9.8777	9.78521	9.72675
FURIN	ENSG00000140564	ENSG00000140564	-0.0888566	0.917401		10.337	10.5387	10.0942	10.0161	10.1776	10.4986
ISY1	ENSG00000240682	ENSG00000240682	0.286421	0.615639		10.3212	10.6251	9.7841	10.4274	10.75	10.5093
YAP1	ENSG00000137693	ENSG00000137693	-0.05426	0.957623		9.82225	9.44509	10.1431	9.68125	9.85582	9.79413
PPP1R9B	ENSG00000108819	ENSG00000108819	-0.152077	0.877365		9.45991	9.52531	10.0221	9.85619	9.45516	9.24685
TMEM106B	ENSG00000106460	ENSG00000106460	0.154442	0.882328		9.05634	9.2145	9.86747	9.76677	9.45282	9.49844
UPF1	ENSG00000005007	ENSG00000005007	0.310228	0.40656		9.77491	10.0872	10.0469	10.384	10.2969	10.1694
TMEM123	ENSG00000152558	ENSG00000152558	-0.00541085	0.994542		10.0978	10.1575	10.3502	10.3026	10.1374	10.1579
RCN2	ENSG00000117906	ENSG00000117906	0.234441	0.577781		9.98753	9.92585	10.1577	10.3659	10.2385	10.1735
OAF	ENSG00000184232	ENSG00000184232	0.0156633	0.986876		10.7004	10.5924	10.2362	10.278	10.585	10.7156
MCU	ENSG00000156026	ENSG00000156026	0.489765	0.471523		9.37101	9.58891	8.25924	9.64825	9.43164	9.87511
FTX	ENSG00000230590	ENSG00000230590	-0.23525	0.689674		10.0477	9.72535	10.0436	9.51912	9.54775	10.0131
ILRUN	ENSG00000196821	ENSG00000196821	0.0753133	0.942251		10.8486	10.9634	10.1018	10.7133	10.7977	10.7657
RCN1	ENSG00000049449	ENSG00000049449	-0.359243	0.42028		11.2192	11.0496	10.5432	10.293	10.8068	10.6702
ATF6	ENSG00000118217	ENSG00000118217	0.224752	0.754072		9.35307	9.07636	9.78678	9.84166	9.41014	9.69544
UGP2	ENSG00000169764	ENSG00000169764	0.235312	0.566155		9.92124	10.181	10.1587	10.2704	10.3692	10.3392
TRMT5	ENSG00000126814	ENSG00000126814	0.0947856	0.911969		9.81103	9.66367	10.1221	10.1184	9.88382	9.90776
NPTX1	ENSG00000171246	ENSG00000171246	-0.419503	0.237187		10.7295	10.4131	10.3172	10.2941	9.82366	10.0785
MTSS2	ENSG00000132613	ENSG00000132613	0.264451	0.531761		9.84076	9.98536	10.1711	10.1832	10.4083	10.2092
EVI5	ENSG00000067208	ENSG00000067208	0.256861	0.613666		9.51166	9.50786	9.80143	9.83141	9.71292	10.0451
FADS1	ENSG00000149485	ENSG00000149485	-0.236284	0.604778		10.6707	10.3582	10.4295	10.4098	10.0583	10.2781
PDXK	ENSG00000160209	ENSG00000160209	0.0547581	0.936759		10.8413	10.8854	10.6986	10.7611	10.937	10.891
UBE2B	ENSG00000119048	ENSG00000119048	-0.208402	0.569836		10.5656	10.6758	10.6567	10.4049	10.4708	10.4014
ZDHHC9	ENSG00000188706	ENSG00000188706	0.262612	0.589198		9.59471	9.52747	9.90987	9.84604	9.92818	10.0664
DUT	ENSG00000128951	ENSG00000128951	0.00722889	0.991723		10.9174	10.7912	10.7646	10.8164	10.8598	10.8222
MAP3K13	ENSG00000073803	ENSG00000073803	0.175814	0.754072		9.68557	9.71208	10.0255	10.0225	9.89246	10.0563
NDUFA10	ENSG00000130414	ENSG00000130414	0.0840077	0.902766		10.3932	10.4432	10.2806	10.5005	10.3316	10.5304
VDAC3	ENSG00000078668	ENSG00000078668	-0.0511585	0.948578		10.9963	10.9872	10.8465	10.6588	11.0724	10.9208
ZFAS1	ENSG00000177410	ENSG00000177410	-0.260075	0.556863		10.6372	10.7398	10.3575	10.2909	10.1576	10.5084
C6orf89	ENSG00000198663	ENSG00000198663	-0.184552	0.627192		11.0362	11.0875	10.9871	10.8531	10.9503	10.7506
RAB12	ENSG00000206418	ENSG00000206418	0.21864	0.687319		9.74574	9.71589	10.1525	10.0594	10.2506	9.99334
CAMTA1	ENSG00000171735	ENSG00000171735	-0.340479	0.514223		9.54138	9.50567	10.0713	9.35496	9.53457	9.27985
ERLIN2	ENSG00000147475	ENSG00000147475	0.525537	0.249694		9.03077	8.92028	9.37258	10.029	9.44814	9.3619
FCF1	ENSG00000119616	ENSG00000119616	-0.176365	0.732222		10.8339	10.9538	10.59	10.3689	10.7134	10.7589
SEL1L	ENSG00000071537	ENSG00000071537	0.0701277	0.933089		9.83339	10.0799	10.0942	9.93082	10.035	10.248
PDGFRA	ENSG00000134853	ENSG00000134853	-0.0335281	0.960703		10.8614	10.8434	10.8068	10.7125	10.8937	10.8003
SLC20A2	ENSG00000168575	ENSG00000168575	0.21012	0.722742		9.46469	9.43359	9.87881	9.71192	9.75142	9.97449
OPTN	ENSG00000123240	ENSG00000123240	-0.168888	0.692306		11.5016	11.2835	11.1691	11.051	11.2736	11.1343
YME1L1	ENSG00000136758	ENSG00000136758	0.0160818	0.986876		10.0024	10.2909	10.2489	10.388	10.0629	10.1358
CCNL2	ENSG00000221978	ENSG00000221978	0.0143894	0.986876		10.0301	10.0606	9.97123	10.1136	9.7051	10.2322
TMEM9B	ENSG00000175348	ENSG00000175348	0.136705	0.845103		10.9484	10.8684	10.3745	11.0447	10.8946	10.7027
CSNK1G2	ENSG00000133275	ENSG00000133275	0.0850066	0.90562		10.0777	10.044	10.2702	10.1705	10.218	10.2684
EBNA1BP2	ENSG00000117395	ENSG00000117395	-0.0763077	0.931333		11.4699	11.1281	10.7482	10.9585	11.1428	11.0973
PRRC1	ENSG00000164244	ENSG00000164244	0.259232	0.544711		9.76913	9.93893	10.0713	10.0669	10.2733	10.2253
SERINC1	ENSG00000111897	ENSG00000111897	-0.132364	0.832306		10.3832	10.802	10.4474	10.5069	10.3341	10.425
RB1CC1	ENSG00000023287	ENSG00000023287	-0.139441	0.852576		9.83892	10.1019	10.2557	10.1411	9.90446	9.73936
ELOB	ENSG00000103363	ENSG00000103363	-0.194436	0.700261		11.7093	11.9027	11.2625	11.3642	11.6205	11.3635
SNX6	ENSG00000129515	ENSG00000129515	-0.0575129	0.944587		10.1566	10.4002	10.4759	10.2769	10.3803	10.2213
DDX54	ENSG00000123064	ENSG00000123064	0.214065	0.667796		10.0057	10.2613	10.0255	10.5252	10.2	10.195
DNAJC10	ENSG00000077232	ENSG00000077232	0.103029	0.876594		10.591	10.4761	10.4088	10.7627	10.5173	10.4928
NPEPPS	ENSG00000141279	ENSG00000141279	0.0597404	0.936759		10.4304	10.4728	10.5039	10.3351	10.6768	10.556
ABCE1	ENSG00000164163	ENSG00000164163	0.252766	0.54542		9.82039	9.81851	9.91967	10.1693	9.95812	10.1776
BPNT2	ENSG00000104331	ENSG00000104331	-0.158278	0.773373		11.5178	11.5874	10.9923	11.1633	11.2822	11.2437
KLHL9	ENSG00000198642	ENSG00000198642	0.0148263	0.986876		10.1477	10.2845	10.4592	10.3205	10.4369	10.1889
SLTM	ENSG00000137776	ENSG00000137776	0.0691657	0.924599		10.8758	10.5192	10.5184	10.7244	10.7036	10.7205
PTPN11	ENSG00000179295	ENSG00000179295	0.127308	0.792601		10.4413	10.4455	10.4175	10.6438	10.5307	10.5068
MRE11	ENSG00000020922	ENSG00000020922	0.535365	0.22214		8.72282	8.8903	9.41995	9.64825	9.36368	9.69544
TMEM245	ENSG00000106771	ENSG00000106771	-0.0361141	0.963088		10.1403	10.4166	10.32	10.4236	10.1184	10.2233
SNX5	ENSG00000089006	ENSG00000089006	0.199913	0.640639		10.6488	10.7039	10.3904	10.8538	10.8087	10.6912
ATRAID	ENSG00000138085	ENSG00000138085	0.152771	0.771158		9.96914	9.92256	10.1071	10.0892	10.1066	10.2607
ZYG11B	ENSG00000162378	ENSG00000162378	-0.0298549	0.979222		9.38621	9.6013	9.91478	9.8989	9.28451	9.61559
FAM171A1	ENSG00000148468	ENSG00000148468	0.704414	0.0484318		8.89919	8.80717	9.00944	9.97408	9.38343	9.38171
CTDSP2	ENSG00000175215	ENSG00000175215	-0.048981	0.953588		10.8963	11.1977	10.6763	10.8194	10.9319	10.9159
PYCR2	ENSG00000143811	ENSG00000143811	-0.305847	0.682618		10.7551	10.7144	9.54075	9.99128	10.2028	10.1838
[truncated: 61,242 more rows]

## Sheet: MB
symbol	ensembl_ID	User_ID	MB100-MB1_log2FC	MB100-MB1_adjPval	Processed data:	MB1_1	MB1_2	MB1_3	MB100_1	MB100_2	MB100_3
MT-RNR2	ENSG00000210082	ENSG00000210082	0.251033	0.939496		17.8573	17.9696	18.1334	17.9824	18.3862	18.3263
MT2A	ENSG00000125148	ENSG00000125148	-0.111558	0.939496		17.5852	17.9954	17.6955	17.6457	17.6359	17.691
MT-ATP6	ENSG00000198899	ENSG00000198899	0.149326	0.990143		16.6103	17.4027	16.9008	16.5358	17.4281	17.3534
MT-ATP8	ENSG00000228253	ENSG00000228253	0.239869	0.981372		15.8123	14.6869	16.3267	16.4212	15.7345	15.7174
MT-ND3	ENSG00000198840	ENSG00000198840	0.0544981	0.9928		16.8637	17.248	17.028	16.8486	17.2126	17.2361
MT-CO2	ENSG00000198712	ENSG00000198712	0.0778331	0.989324		16.9822	17.3392	16.9112	16.7129	17.3261	17.3751
MT-ND4	ENSG00000198886	ENSG00000198886	0.103761	0.972598		16.1829	16.7629	16.5763	16.3419	16.8298	16.6786
COL1A1	ENSG00000108821	ENSG00000108821	-0.232438	0.939496		16.144	16.6659	16.3384	16.0255	16.3281	16.1297
MT-CO3	ENSG00000198938	ENSG00000198938	0.133964	0.939496		16.9912	17.1689	16.8924	16.8789	17.2191	17.3324
MT-CYB	ENSG00000198727	ENSG00000198727	0.0133444	0.998157		15.6137	16.4011	15.9295	15.4749	16.3168	16.1709
CD63	ENSG00000135404	ENSG00000135404	-0.290415	0.863172		16.0768	16.2252	16.1712	15.8697	15.8669	15.8694
MT-ND1	ENSG00000198888	ENSG00000198888	0.28532	0.964463		14.6863	15.5266	15.0945	14.5977	15.7059	15.7219
RPL37A	ENSG00000197756	ENSG00000197756	-0.0710908	0.986185		15.7268	16.0875	15.8896	15.573	15.8655	16.0374
RPL27A	ENSG00000166441	ENSG00000166441	-0.394634	0.863172		15.367	15.1997	15.5057	15.1886	14.9429	14.7379
RPS29	ENSG00000213741	ENSG00000213741	-0.218612	0.939496		15.7507	15.7077	15.703	15.6922	15.3865	15.4066
FLNA	ENSG00000196924	ENSG00000196924	-0.446106	0.939496		14.8135	13.8192	14.9102	14.7605	13.8138	13.5737
MT-ND2	ENSG00000198763	ENSG00000198763	0.27544	0.939496		14.6708	15.2279	15.2216	14.8189	15.6123	15.4663
RPS3	ENSG00000149273	ENSG00000149273	-0.312927	0.939496		15.1358	14.5294	15.0318	15.0782	14.394	14.2034
CAVIN1	ENSG00000177469	ENSG00000177469	-0.190979	0.939496		15.2715	14.9306	15.2127	15.3009	14.8383	14.6444
VIM	ENSG00000026025	ENSG00000026025	0.350971	0.939496		15.7944	15.7652	15.5663	15.6905	16.1546	16.2799
HSP90AA1	ENSG00000080824	ENSG00000080824	0.299906	0.939496		14.6043	15.2513	15.0097	14.7799	15.5186	15.4324
CCDC80	ENSG00000091986	ENSG00000091986	-0.125971	0.939496		15.0099	14.9653	15.1451	15.1767	14.8385	14.6894
S100A6	ENSG00000197956	ENSG00000197956	-0.101947	0.939496		15.3474	15.4135	15.485	15.3159	15.2898	15.3374
LGALS1	ENSG00000100097	ENSG00000100097	-0.0984394	0.96435		15.8231	15.9718	15.7111	15.4687	15.7868	15.9294
HSPB1	ENSG00000106211	ENSG00000106211	-0.151712	0.989233		15.0933	14.2783	14.7734	15.0478	14.405	14.2135
MT-RNR1	ENSG00000211459	ENSG00000211459	0.167738	0.939496		15.6149	15.2615	15.4613	15.6338	15.6176	15.6108
RPS24	ENSG00000138326	ENSG00000138326	-0.0955707	0.972175		14.7523	15.253	14.9952	14.7567	15.1125	14.8648
TAGLN2	ENSG00000158710	ENSG00000158710	-0.54867	0.939496		14.1487	13.3555	14.2552	14.0606	13.1354	12.7458
TOP2A	ENSG00000131747	ENSG00000131747	-0.167303	0.940996		14.2266	13.9825	14.3601	14.5417	13.7357	13.6347
RPS6	ENSG00000137154	ENSG00000137154	-0.116577	0.939496		14.9806	15.3294	14.9711	14.8098	15.1083	15.0267
ANXA2	ENSG00000182718	ENSG00000182718	0.0843171	0.986185		14.5443	15.0955	14.7071	14.5453	15.0048	15.0542
RPS19	ENSG00000105372	ENSG00000105372	-0.188882	0.939496		14.7917	15.1428	14.8307	14.5406	14.7865	14.8772
RPS4X	ENSG00000198034	ENSG00000198034	-0.296755	0.939496		14.4193	14.5443	14.658	14.2704	14.3525	14.1081
ENSG00000227615	ENSG00000227615	ENSG00000227615	-0.241521	0.939496		14.7544	15.023	14.7636	14.5798	14.7127	14.5345
NUCKS1	ENSG00000069275	ENSG00000069275	-0.0221247	0.996011		13.8715	13.8128	14.2641	14.3362	13.8681	13.6292
SPON2	ENSG00000159674	ENSG00000159674	-0.577129	0.574213		14.2428	14.0143	14.2633	13.9747	13.5204	13.2012
HMGA1	ENSG00000137309	ENSG00000137309	-0.310814	0.939496		14.859	14.5473	14.6241	14.5998	14.3212	14.1606
MT-ND5	ENSG00000198786	ENSG00000198786	-0.038714	0.994359		14.7311	14.464	14.6346	14.7744	14.4826	14.4459
EEF2	ENSG00000167658	ENSG00000167658	-0.0835095	0.972598		14.8588	15.1322	14.86	14.6859	14.909	15.005
TPT1	ENSG00000133112	ENSG00000133112	0.0437653	0.993465		14.9267	15.1771	14.9057	14.7966	15.1694	15.1606
RPS27A	ENSG00000143947	ENSG00000143947	0.0270349	0.996011		13.7969	14.5814	14.173	13.705	14.3972	14.5128
HSP90AB1	ENSG00000096384	ENSG00000096384	0.0495194	0.9928		14.0647	14.2277	14.4098	14.3811	14.2778	14.2074
COL1A2	ENSG00000164692	ENSG00000164692	-0.0853758	0.95466		14.649	14.8326	14.7258	14.5595	14.7325	14.6602
NEAT1	ENSG00000245532	ENSG00000245532	-0.106052	0.983676		13.3946	13.8147	13.8089	14.0802	13.3352	13.1473
RTN4	ENSG00000115310	ENSG00000115310	0.120951	0.939496		14.2857	14.5754	14.5591	14.5171	14.6518	14.6289
TMSB4X	ENSG00000205542	ENSG00000205542	-0.0401471	0.993764		14.2771	14.5063	14.5789	14.2215	14.5256	14.4932
ACTN1	ENSG00000072110	ENSG00000072110	-0.257635	0.939496		14.4846	14.375	14.379	14.4046	14.0473	13.9793
CFL1	ENSG00000172757	ENSG00000172757	-0.152532	0.939496		14.6837	14.7261	14.6548	14.5903	14.4279	14.5839
ACTB	ENSG00000075624	ENSG00000075624	0.243644	0.939496		14.4068	14.6955	14.4911	14.3743	14.86	15.0286
TPM4	ENSG00000167460	ENSG00000167460	-0.0439807	0.992507		14.6732	14.7186	14.6413	14.6821	14.6425	14.5755
KDELR1	ENSG00000105438	ENSG00000105438	-0.432724	0.939496		14.0203	13.7385	13.9053	13.9567	13.2849	12.9519
RPS8	ENSG00000142937	ENSG00000142937	0.00824484	0.998471		14.4795	14.7228	14.5928	14.3434	14.7418	14.7121
RPL34	ENSG00000109475	ENSG00000109475	-0.00944783	0.998896		14.0284	14.565	14.2596	13.9363	14.4734	14.4085
PABPC1	ENSG00000070756	ENSG00000070756	0.268949	0.939496		13.6691	12.99	13.8014	14.0867	13.6301	13.6234
MT-CO1	ENSG00000198804	ENSG00000198804	0.0674683	0.978954		14.5352	14.7236	14.6246	14.5322	14.7923	14.7542
PPDPF	ENSG00000125534	ENSG00000125534	-0.33945	0.906801		13.9313	14.2424	14.1446	13.8224	13.8772	13.6038
HNRNPK	ENSG00000165119	ENSG00000165119	-0.214583	0.939496		14.2749	14.1295	14.1881	14.256	13.8736	13.777
CHCHD2	ENSG00000106153	ENSG00000106153	-0.316502	0.939496		14.1452	14.0162	14.0989	14.0541	13.7632	13.4288
FTL	ENSG00000087086	ENSG00000087086	-0.0604426	0.99043		14.7005	14.8997	14.646	14.453	14.7513	14.845
RPL37	ENSG00000145592	ENSG00000145592	0.197525	0.939496		13.8748	14.3681	13.9385	13.662	14.4456	14.563
KHSRP	ENSG00000088247	ENSG00000088247	-0.135918	0.96435		13.8675	13.5051	13.7087	14.0333	13.3477	13.1632
COL6A3	ENSG00000163359	ENSG00000163359	-0.224793	0.939496		13.6812	13.5587	13.9658	13.7454	13.456	13.3286
TMEM158	ENSG00000249992	ENSG00000249992	-0.220225	0.939496		14.0644	13.977	14.183	13.9663	13.8463	13.7507
RPL11	ENSG00000142676	ENSG00000142676	-0.0456386	0.994359		14.1214	14.5317	14.2365	13.9469	14.439	14.3526
RPL13A	ENSG00000142541	ENSG00000142541	0.107082	0.986185		13.4633	14.1914	13.7234	13.2888	14.179	14.162
CALD1	ENSG00000122786	ENSG00000122786	0.113171	0.939496		13.803	13.9772	14.1611	14.0611	14.151	14.09
RPS12	ENSG00000112306	ENSG00000112306	0.0364091	0.995401		13.6941	14.331	13.8085	13.4399	14.1945	14.2574
TMED9	ENSG00000184840	ENSG00000184840	-0.315517	0.939496		13.6757	13.6221	13.8408	13.7028	13.234	13.2091
COL6A1	ENSG00000142156	ENSG00000142156	-0.359115	0.863172		14.3982	14.1898	14.1806	14.0378	13.8819	13.7694
PTMA	ENSG00000187514	ENSG00000187514	0.207227	0.939496		13.2474	13.0493	13.7758	13.6974	13.571	13.521
CAPZB	ENSG00000077549	ENSG00000077549	-0.14165	0.939496		13.8415	14.027	13.8544	14.0452	13.5857	13.6284
RPL18	ENSG00000063177	ENSG00000063177	-0.222023	0.939496		14.3942	14.1682	14.2114	14.2075	13.9391	13.9549
RPLP0P9	ENSG00000229119	ENSG00000229119	-0.305879	0.939496		14.1807	14.2445	13.9186	14.036	13.8034	13.569
CKAP4	ENSG00000136026	ENSG00000136026	-0.103001	0.940289		14.5242	14.5482	14.281	14.4611	14.3208	14.2702
RPL35A	ENSG00000182899	ENSG00000182899	0.0238714	0.995528		14.032	14.4155	14.1889	13.9702	14.3427	14.3862
TMSB10	ENSG00000034510	ENSG00000034510	0.118109	0.974249		14.0634	14.4121	13.8977	13.6688	14.4163	14.5459
LAPTM4A	ENSG00000068697	ENSG00000068697	-0.288808	0.939496		13.6112	13.7014	13.8341	13.6642	13.353	13.2378
MT1E	ENSG00000169715	ENSG00000169715	-0.0534153	0.988642		14.3649	14.4839	14.2426	14.3839	14.2915	14.2629
RPL5	ENSG00000122406	ENSG00000122406	0.214848	0.939496		13.6546	14.2593	13.8251	13.7912	14.302	14.3018
EEF1A1	ENSG00000156508	ENSG00000156508	0.387519	0.939496		13.6684	13.9466	13.4552	13.412	14.2483	14.4262
RPLP1	ENSG00000137818	ENSG00000137818	-0.0558013	0.9928		14.2191	14.5003	14.2632	14.0687	14.3352	14.4063
CBX3	ENSG00000122565	ENSG00000122565	-0.0709364	0.992989		13.2395	12.9589	13.3871	13.6528	12.8191	12.7478
NIBAN2	ENSG00000136830	ENSG00000136830	-0.164669	0.939496		14.1224	13.8571	13.7555	14.0911	13.6122	13.4903
SEPTIN11	ENSG00000138758	ENSG00000138758	0.0296814	0.994697		13.6332	13.524	13.8751	13.8139	13.7219	13.6005
TUBA1A	ENSG00000167552	ENSG00000167552	0.0177972	0.996011		13.4696	14.0162	13.7561	13.2734	13.9788	13.9859
RPS15P4	ENSG00000233762	ENSG00000233762	-0.257295	0.939496		14.0198	13.7811	13.8172	13.8889	13.5757	13.34
RPL31	ENSG00000071082	ENSG00000071082	0.213445	0.939496		13.4374	13.9889	13.574	13.3046	14.0926	14.157
RPL4	ENSG00000174444	ENSG00000174444	0.131072	0.9928		13.1073	13.8632	13.3282	12.8837	13.8769	13.838
FAU	ENSG00000149806	ENSG00000149806	-0.22573	0.939496		14.2686	14.3123	14.062	14.0813	13.9418	13.9504
ENSG00000293293	ENSG00000293293	ENSG00000293293	-0.293604	0.939496		14.0418	13.7797	13.8701	13.8185	13.5974	13.3725
TRIOBP	ENSG00000100106	ENSG00000100106	-0.147666	0.939496		13.4242	14.0128	13.6644	13.3564	13.7863	13.5454
H4C3	ENSG00000197061	ENSG00000197061	-0.162724	0.994697		12.5016	11.6571	12.8188	13.0986	11.5876	11.3835
RPL23	ENSG00000125691	ENSG00000125691	0.107057	0.965771		13.9733	14.3074	13.9844	13.8474	14.3892	14.3178
TIMP1	ENSG00000102265	ENSG00000102265	-0.113794	0.939496		14.4015	14.5317	14.2324	14.168	14.3776	14.2865
CCN1	ENSG00000142871	ENSG00000142871	-0.206543	0.939496		13.4772	13.6649	13.7026	13.5764	13.2908	13.3524
ATP5MG	ENSG00000167283	ENSG00000167283	-0.281492	0.939496		13.7695	13.9912	13.8123	13.5949	13.6073	13.5354
MXRA8	ENSG00000162576	ENSG00000162576	-0.364219	0.939496		13.9441	13.5275	13.5781	13.6838	13.2166	13.008
H2AZ1	ENSG00000164032	ENSG00000164032	-0.147265	0.939496		14.3774	14.531	14.1721	14.0957	14.2628	14.2947
NCL	ENSG00000115053	ENSG00000115053	0.0375819	0.994359		13.3388	13.3705	13.6231	13.6555	13.4687	13.3185
OAZ1	ENSG00000104904	ENSG00000104904	-0.110516	0.939496		14.1281	14.0655	14.0129	14.0577	13.9311	13.8824
RPS14	ENSG00000164587	ENSG00000164587	-0.178249	0.939496		14.7678	14.6514	14.372	14.4207	14.4282	14.4353
HSPA5	ENSG00000044574	ENSG00000044574	-0.188944	0.939496		13.9631	13.9629	13.8692	13.864	13.7215	13.6353
RPL13	ENSG00000167526	ENSG00000167526	-0.0263984	0.995685		13.731	14.0178	13.8599	13.4195	13.9851	14.0591
MALAT1	ENSG00000251562	ENSG00000251562	0.212211	0.975681		12.6038	12.0687	13.2759	12.9926	12.9858	12.8564
CSDE1	ENSG00000009307	ENSG00000009307	-0.0701506	0.978954		13.5189	13.5247	13.6554	13.6825	13.4129	13.3777
MTDH	ENSG00000147649	ENSG00000147649	-0.00183449	0.99972		13.6118	13.2731	13.6015	13.7284	13.4219	13.3236
KPNB1	ENSG00000108424	ENSG00000108424	-0.02877	0.995401		13.3782	13.9075	13.6324	13.3872	13.8213	13.6398
RPS27	ENSG00000177954	ENSG00000177954	0.43517	0.939496		12.8957	13.3985	13.0464	12.8788	13.5949	14.0045
RPL10A	ENSG00000198755	ENSG00000198755	-0.0722107	0.991312		13.6398	14.1333	13.6429	13.4527	13.8276	13.9342
INHBA	ENSG00000122641	ENSG00000122641	0.0216783	0.995401		13.4668	13.3624	13.6561	13.6316	13.5118	13.4143
MYL6	ENSG00000092841	ENSG00000092841	-0.0455405	0.9928		14.1477	14.2779	14.1102	13.9436	14.2267	14.217
RPS18	ENSG00000231500	ENSG00000231500	0.0946051	0.986185		13.6057	14.0369	13.5419	13.3193	13.9482	14.1332
RPS20	ENSG00000008988	ENSG00000008988	0.126666	0.970855		13.4762	13.8668	13.5325	13.1533	13.932	14.049
ENSG00000244398	ENSG00000244398	ENSG00000244398	-0.234025	0.939496		13.5305	13.3961	13.4906	13.5237	13.1834	12.9535
PKM	ENSG00000067225	ENSG00000067225	-0.18527	0.939496		13.8917	13.4046	13.7027	13.6399	13.5494	13.2694
RPS27L	ENSG00000185088	ENSG00000185088	0.00333556	0.999361		13.5512	13.2152	13.6072	13.6114	13.4102	13.3812
MT-TF	ENSG00000210049	ENSG00000210049	-0.123544	0.995706		12.1536	10.5401	12.4658	12.7036	11.08	10.8972
POLR2E	ENSG00000099817	ENSG00000099817	-0.473946	0.939496		12.8883	12.2435	13.0399	12.7972	12.0284	11.8614
CD59	ENSG00000085063	ENSG00000085063	-0.115614	0.939496		13.6314	13.9528	13.6959	13.574	13.6977	13.6793
MT-ND4L	ENSG00000212907	ENSG00000212907	-0.1721	0.939496		13.7356	13.555	13.5516	13.6901	13.357	13.2484
CALM2	ENSG00000143933	ENSG00000143933	0.139575	0.939496		14.0859	14.1916	14.0095	14.1044	14.2312	14.3642
AHNAK	ENSG00000124942	ENSG00000124942	0.10092	0.972881		13.635	13.9231	13.7208	13.4558	14.004	14.0635
RPL19	ENSG00000108298	ENSG00000108298	0.146298	0.942153		13.3444	13.8212	13.4112	13.2136	13.9065	13.8468
GSTP1	ENSG00000084207	ENSG00000084207	-0.426967	0.863172		13.1987	12.9246	13.3201	12.95	12.6808	12.5278
MMP14	ENSG00000157227	ENSG00000157227	-0.37566	0.939496		13.2532	12.519	13.1258	13.0408	12.552	12.1381
CDC37	ENSG00000105401	ENSG00000105401	-0.341858	0.939496		13.6444	13.2879	13.3433	13.4298	13.0031	12.7621
RPS7	ENSG00000171863	ENSG00000171863	0.194244	0.976836		12.675	13.5458	13.0263	12.7724	13.4534	13.6093
SERPINE1	ENSG00000106366	ENSG00000106366	0.0473995	0.9928		13.8048	13.9833	13.7463	13.9034	13.908	13.8756
YWHAB	ENSG00000166913	ENSG00000166913	-0.0395618	0.9928		13.5766	13.6871	13.672	13.6323	13.6417	13.5437
FKBP1A	ENSG00000088832	ENSG00000088832	-0.176199	0.939496		13.7234	13.392	13.6234	13.5283	13.433	13.2551
SPARC	ENSG00000113140	ENSG00000113140	0.0507252	0.992989		14.0341	14.1856	13.9517	13.7933	14.1838	14.308
STC2	ENSG00000113739	ENSG00000113739	-0.249608	0.939496		13.3887	13.3431	13.4626	13.2945	13.1398	12.9987
SET	ENSG00000119335	ENSG00000119335	0.0836293	0.964663		13.5093	13.3636	13.5497	13.6742	13.445	13.5515
DYNC1H1	ENSG00000197102	ENSG00000197102	-0.345218	0.906801		13.0792	13.3994	13.3016	12.9272	13.0562	12.7658
HINT1	ENSG00000169567	ENSG00000169567	-0.0435286	0.994697		13.4254	13.8793	13.4634	13.1992	13.5886	13.8273
MAP1B	ENSG00000131711	ENSG00000131711	0.207049	0.939496		12.8671	13.126	13.3534	13.1833	13.5091	13.2978
AKT2	ENSG00000105221	ENSG00000105221	-0.315973	0.939496		13.2852	13.1399	13.224	13.2282	12.8462	12.5495
RPS13P2	ENSG00000228929	ENSG00000228929	-0.177115	0.939496		13.1647	12.7527	13.2288	13.1669	12.8327	12.6034
ENO1	ENSG00000074800	ENSG00000074800	-0.0246437	0.995401		14.4922	14.5051	14.2268	14.2337	14.4599	14.4615
MT-ND6	ENSG00000198695	ENSG00000198695	0.0646956	0.992211		12.9416	12.6984	13.2587	13.1825	12.9934	12.9621
EIF4G2	ENSG00000110321	ENSG00000110321	-0.0133012	0.996011		14.3879	14.4197	14.1632	14.1707	14.3368	14.4252
SUMO3	ENSG00000184900	ENSG00000184900	-0.381169	0.863172		13.3451	13.2612	13.2972	13.1597	12.8317	12.7346
COL6A2	ENSG00000142173	ENSG00000142173	-0.410178	0.939496		13.1905	12.3527	12.8509	12.9798	12.1721	11.9065
RPL36	ENSG00000130255	ENSG00000130255	-0.0234802	0.995706		13.8394	14.0668	13.7043	13.4511	14.0092	14.0321
LMNA	ENSG00000160789	ENSG00000160789	0.144323	0.939496		13.6512	13.2936	13.4894	13.7561	13.5086	13.6131
CALU	ENSG00000128595	ENSG00000128595	0.0124031	0.996011		13.7888	13.6863	13.7223	13.7852	13.7544	13.695
LAMP1	ENSG00000185896	ENSG00000185896	-0.301375	0.939496		13.4172	13.3071	13.3732	13.2634	13.003	12.9047
FN1	ENSG00000115414	ENSG00000115414	0.261943	0.939496		13.9722	13.9784	13.7827	13.9947	14.1561	14.3539
HSP90B1	ENSG00000166598	ENSG00000166598	0.0150897	0.995706		13.7056	13.7177	13.6937	13.7404	13.7219	13.6997
YBX1	ENSG00000065978	ENSG00000065978	0.198448	0.939496		13.7101	13.2559	13.3915	13.7984	13.6186	13.5625
ANXA6	ENSG00000197043	ENSG00000197043	-0.268678	0.939496		13.4637	13.3447	13.4366	13.2948	13.092	13.042
RAN	ENSG00000132341	ENSG00000132341	0.0335419	0.994697		13.677	13.9338	13.7043	13.6625	13.8363	13.9195
S100A11	ENSG00000163191	ENSG00000163191	-0.0243997	0.995401		13.4347	12.9536	13.4074	13.3939	13.204	13.1622
TIMP2	ENSG00000035862	ENSG00000035862	-0.199418	0.939496		13.292	13.5447	13.4626	13.0932	13.3183	13.2916
RPL27	ENSG00000131469	ENSG00000131469	0.10008	0.941323		13.9235	13.9836	13.8795	13.8481	14.0982	14.1266
APH1A	ENSG00000117362	ENSG00000117362	-0.47627	0.939496		12.9487	12.3498	12.7624	12.8431	11.7654	11.8149
MSN	ENSG00000147065	ENSG00000147065	-0.207001	0.939496		13.342	13.3797	13.4407	13.2371	13.1711	13.1334
CCND1	ENSG00000110092	ENSG00000110092	-0.00287182	0.99972		12.8357	12.2067	12.9338	13.0383	12.561	12.3893
RPL18AP3	ENSG00000213442	ENSG00000213442	-0.271929	0.939496		13.952	13.7527	13.5851	13.5815	13.6114	13.2816
NR2F2	ENSG00000185551	ENSG00000185551	0.00355401	0.999287		13.0466	12.8384	13.218	13.2284	12.9952	12.8943
TUBB6	ENSG00000176014	ENSG00000176014	-0.292729	0.939496		13.6621	13.3842	13.4447	13.3458	13.2633	12.9954
ENSG00000244245	ENSG00000244245	ENSG00000244245	-0.438596	0.939496		12.8355	12.4856	12.9442	12.6902	12.3271	11.8507
TPM2	ENSG00000198467	ENSG00000198467	0.130877	0.939496		13.2728	13.5794	13.4681	13.2579	13.6616	13.7626
H3-3B	ENSG00000132475	ENSG00000132475	-0.0367332	0.992989		13.708	13.7672	13.6693	13.6466	13.7203	13.6681
DSTN	ENSG00000125868	ENSG00000125868	0.126859	0.939496		12.7413	12.7782	13.1682	13.0781	12.9898	13.0397
METAP2	ENSG00000111142	ENSG00000111142	-0.266363	0.939496		13.0358	12.8984	13.145	12.9933	12.6682	12.5975
APLP2	ENSG00000084234	ENSG00000084234	-0.0317242	0.99456		13.1439	13.2891	13.3405	13.2914	13.1364	13.2538
TXN	ENSG00000136810	ENSG00000136810	0.272469	0.939496		13.062	13.4753	13.1168	13.0239	13.6147	13.7674
EIF3A	ENSG00000107581	ENSG00000107581	0.0460598	0.994359		12.3903	12.572	12.9388	12.9217	12.6336	12.508
PEA15	ENSG00000162734	ENSG00000162734	-0.293517	0.939496		13.406	13.1988	13.2452	13.1953	13.0171	12.7266
ZFP36L1	ENSG00000185650	ENSG00000185650	-0.0127105	0.996011		12.8187	13.0018	13.0113	13.182	12.8737	12.7049
UACA	ENSG00000137831	ENSG00000137831	0.252153	0.939496		13.1227	12.9619	13.2567	13.3782	13.3575	13.377
HNRNPA2B1	ENSG00000122566	ENSG00000122566	-0.165068	0.939496		13.4945	13.4915	13.5304	13.1704	13.4635	13.3728
RPL21	ENSG00000122026	ENSG00000122026	0.364814	0.939496		12.3568	13.1172	12.4972	12.3876	13.2846	13.3306
RACK1	ENSG00000204628	ENSG00000204628	0.0998787	0.941323		13.563	13.7346	13.5875	13.5742	13.8093	13.7957
RPS16	ENSG00000105193	ENSG00000105193	0.0212992	0.995401		14.3558	14.2216	14.0633	14.1705	14.2721	14.2741
IGFBP5	ENSG00000115461	ENSG00000115461	0.0794025	0.972598		13.6447	13.7164	13.6674	13.5512	13.8199	13.8763
RPS21	ENSG00000171858	ENSG00000171858	0.149267	0.939496		13.4059	13.6481	13.4872	13.4376	13.6773	13.855
ENSG00000226532	ENSG00000226532	ENSG00000226532	-0.328769	0.939496		12.8801	12.5572	13.024	12.6909	12.5307	12.2599
CAV1	ENSG00000105974	ENSG00000105974	0.167684	0.939496		14.1821	14.0877	13.8985	14.109	14.2566	14.3121
PEBP1	ENSG00000089220	ENSG00000089220	-0.18915	0.939496		13.2974	13.4278	13.3299	13.1576	13.2491	13.0794
RPL38	ENSG00000172809	ENSG00000172809	0.222562	0.939496		13.1565	13.5435	13.2319	13.261	13.6669	13.6652
CD44	ENSG00000026508	ENSG00000026508	0.0344663	0.994359		13.8173	13.8635	13.7506	13.6444	13.9049	13.968
RRBP1	ENSG00000125844	ENSG00000125844	-0.196573	0.939496		12.838	12.2612	12.773	12.8702	12.2389	12.1221
UQCRB	ENSG00000156467	ENSG00000156467	-0.0560433	0.9928		12.8293	13.3465	13.091	12.8326	13.2267	13.0596
RPL32	ENSG00000144713	ENSG00000144713	0.117429	0.952704		13.643	13.8456	13.5162	13.4627	13.8963	13.9677
RPLP2	ENSG00000177600	ENSG00000177600	-0.0298349	0.994968		13.7334	13.6848	13.6566	13.3019	13.8049	13.8217
MFGE8	ENSG00000140545	ENSG00000140545	-0.518231	0.939496		12.5712	12.0075	12.6776	12.3686	11.7944	11.4814
MYL9	ENSG00000101335	ENSG00000101335	-0.317613	0.939496		13.7473	13.4699	13.4157	13.2856	13.321	13.0842
RPL7A	ENSG00000148303	ENSG00000148303	0.136112	0.970032		12.6008	13.2246	12.855	12.4851	13.1663	13.3669
IGFBP4	ENSG00000141753	ENSG00000141753	-0.248654	0.939496		13.4267	13.3391	13.3735	13.1125	13.1306	13.1515
HSPA8	ENSG00000109971	ENSG00000109971	0.306362	0.956221		12.1913	12.9501	12.2951	12.01	13.0439	13.1694
LMAN1	ENSG00000074695	ENSG00000074695	-0.118816	0.941323		12.7484	12.5997	12.9845	12.8225	12.6727	12.4882
RPLP0	ENSG00000089157	ENSG00000089157	-0.00399403	0.999287		13.1049	13.5829	13.1258	13.0844	13.2881	13.4577
MTCO1P12	ENSG00000237973	ENSG00000237973	-0.20987	0.939496		13.9164	13.7548	13.4336	13.4314	13.7591	13.2835
TGFBI	ENSG00000120708	ENSG00000120708	0.00102062	0.99972		13.0688	13.3905	13.268	13.0363	13.3022	13.388
FST	ENSG00000134363	ENSG00000134363	0.162439	0.939496		13.3266	13.6178	13.3027	13.3051	13.7092	13.7059
RPL9	ENSG00000163682	ENSG00000163682	0.232148	0.939496		12.6068	13.1798	12.6243	12.4218	13.2333	13.3618
RAC1	ENSG00000136238	ENSG00000136238	0.0467715	0.9928		13.4686	13.5822	13.4389	13.4768	13.6177	13.536
PFN1	ENSG00000108518	ENSG00000108518	-0.143622	0.939496		13.8519	13.6312	13.6794	13.3023	13.6901	13.713
SERPINH1	ENSG00000149257	ENSG00000149257	-0.258399	0.939496		12.952	12.6462	13.0784	12.6522	12.6217	12.6613
RPL14	ENSG00000188846	ENSG00000188846	0.206918	0.939496		12.3632	13.0371	12.6391	12.2701	13.1431	13.1616
NPM1	ENSG00000181163	ENSG00000181163	0.0836511	0.973338		13.1873	13.4815	13.2963	13.217	13.4757	13.5211
TMSB4XP4	ENSG00000223551	ENSG00000223551	0.0191559	0.996011		13.2155	12.8343	13.2719	12.8984	13.2791	13.212
CAPNS1	ENSG00000126247	ENSG00000126247	-0.261819	0.939496		13.1283	13.2689	13.0861	12.98	12.9119	12.8072
PPIA	ENSG00000196262	ENSG00000196262	0.0720502	0.986002		13.3055	13.5833	13.3221	13.2237	13.5942	13.5958
COTL1	ENSG00000103187	ENSG00000103187	-0.201122	0.939496		13.2478	13.0286	13.2359	12.978	13.0238	12.9154
ENSG00000234742	ENSG00000234742	ENSG00000234742	-0.332205	0.939496		12.1128	12.3046	12.7126	12.1351	12.1971	11.8455
RPL3	ENSG00000100316	ENSG00000100316	0.19887	0.939496		12.3279	12.9998	12.6118	12.206	12.9934	13.2305
PSAP	ENSG00000197746	ENSG00000197746	-0.267643	0.939496		13.1352	13.17	13.1375	12.9388	12.848	12.8516
QSOX1	ENSG00000116260	ENSG00000116260	-0.286035	0.932252		12.9316	13.0343	13.0684	12.6612	12.7565	12.761
EIF1	ENSG00000173812	ENSG00000173812	-0.0221096	0.99586		13.084	13.4685	13.0971	12.8303	13.3379	13.3867
BCYRN1	ENSG00000236824	ENSG00000236824	-0.0110907	0.996901		12.8969	13.0845	12.9441	13.1211	12.7456	13.0068
ENSG00000226396	ENSG00000226396	ENSG00000226396	-0.393258	0.939496		12.7421	11.9748	12.5252	12.5054	11.9836	11.5051
EIF5B	ENSG00000158417	ENSG00000158417	0.136816	0.939496		12.8403	13.1997	13.0521	12.9926	13.3179	13.1966
RPS23P8	ENSG00000230629	ENSG00000230629	0.174526	0.939496		13.2009	13.3582	13.2382	13.286	13.5429	13.4846
NACA	ENSG00000196531	ENSG00000196531	0.17082	0.988931		12.2017	13.0082	12.4242	12.1639	12.9827	12.9803
RPL23A	ENSG00000198242	ENSG00000198242	0.014262	0.996163		12.6955	12.502	12.5688	12.9628	12.5022	12.2596
PABPC4	ENSG00000090621	ENSG00000090621	-0.12124	0.941323		13.11	12.6732	12.9767	12.9962	12.7703	12.6403
ARPC2	ENSG00000163466	ENSG00000163466	0.186177	0.939496		13.1989	13.1689	13.1468	13.3748	13.334	13.364
PRMT1	ENSG00000126457	ENSG00000126457	-0.462301	0.939496		12.5071	11.7893	12.4551	12.2848	11.6871	11.3357
RPL15	ENSG00000174748	ENSG00000174748	0.133296	0.941462		13.3911	13.6424	13.1554	13.1952	13.64	13.7387
RPL8	ENSG00000161016	ENSG00000161016	-0.0663764	0.989233		13.7921	13.8528	13.5471	13.3821	13.8045	13.7859
CALM1	ENSG00000198668	ENSG00000198668	0.0486172	0.9928		12.8724	12.9975	13.0925	12.8536	13.1864	13.0581
SERBP1	ENSG00000142864	ENSG00000142864	0.208227	0.939496		12.6647	12.2579	12.7157	12.9331	12.6428	12.7122
RPS11	ENSG00000142534	ENSG00000142534	-0.0160976	0.996011		13.2116	13.3453	13.2429	12.9553	13.403	13.3566
MYH9	ENSG00000100345	ENSG00000100345	-0.0834013	0.964663		13.5956	13.5524	13.3442	13.463	13.36	13.4288
PSMC1	ENSG00000100764	ENSG00000100764	-0.00659983	0.99972		11.5106	10.4005	11.8935	12.1321	10.8707	10.7103
MORF4L1	ENSG00000185787	ENSG00000185787	-0.181694	0.939496		13.0881	13.0353	12.9337	13.0352	12.7353	12.7229
UBL5	ENSG00000198258	ENSG00000198258	-0.113465	0.964663		12.7334	13.1689	12.88	12.4937	12.9072	13.0245
BASP1	ENSG00000176788	ENSG00000176788	0.0831447	0.972598		12.6833	12.9713	12.9689	12.8418	13.018	13.0255
GANAB	ENSG00000089597	ENSG00000089597	-0.386001	0.939496		12.2745	12.2671	12.286	12.4307	11.6481	11.374
NFIC	ENSG00000141905	ENSG00000141905	0.150882	0.939496		12.892	12.8558	13.0276	13.0108	13.1586	13.0607
AXL	ENSG00000167601	ENSG00000167601	-0.0978989	0.939496		13.0658	13.1195	13.0947	12.9666	13.0913	12.9239
IGF2R	ENSG00000197081	ENSG00000197081	0.00165374	0.99972		13.7165	12.7835	13.187	13.2077	13.414	13.2123
ENSG00000218426	ENSG00000218426	ENSG00000218426	-0.417043	0.939496		12.2509	11.96	12.4939	12.1346	11.8236	11.4691
ENSG00000244313	ENSG00000244313	ENSG00000244313	-0.0681529	0.985326		13.1839	12.9625	12.9863	13.1415	12.9783	12.7974
MT-TP	ENSG00000210196	ENSG00000210196	0.46139	0.863172		12.2073	11.8413	12.1991	12.7812	12.242	12.5856
STMN1	ENSG00000117632	ENSG00000117632	0.102489	0.951577		13.1427	13.427	13.1	13.2151	13.3416	13.4346
HMGB1	ENSG00000189403	ENSG00000189403	0.000300383	0.999855		13.0738	13.2728	13.1384	13.0584	13.2	13.2295
TLN1	ENSG00000137076	ENSG00000137076	-0.169377	0.939496		12.6633	12.2235	12.7407	12.5444	12.3717	12.2387
NDUFS2	ENSG00000158864	ENSG00000158864	-0.377732	0.939496		12.3276	12.6019	12.6314	11.9451	12.3998	12.0646
DYNC1I2	ENSG00000077380	ENSG00000077380	-0.17919	0.939496		11.9383	12.5751	12.5756	12.0611	12.2337	12.3346
IFITM2	ENSG00000185201	ENSG00000185201	-0.149824	0.939496		12.8339	12.8481	12.8161	12.8533	12.6723	12.5014
SRRM2	ENSG00000167978	ENSG00000167978	-0.0378064	0.993853		12.7836	12.9936	12.9864	12.7462	12.964	12.941
RPL7P9	ENSG00000137970	ENSG00000137970	-0.167057	0.939496		13.1706	13.256	13.0901	12.9669	13.0862	12.9639
RPS28	ENSG00000233927	ENSG00000233927	-0.166165	0.939496		13.2798	13.204	13.213	12.9766	13.0733	13.145
NFIX	ENSG00000008441	ENSG00000008441	-0.303422	0.939496		12.5414	12.1375	12.2821	12.5437	11.7848	11.5584
RPL35	ENSG00000136942	ENSG00000136942	0.256749	0.965771		12.0967	12.6577	12.2378	11.8111	12.7499	13.0088
AP2B1	ENSG00000006125	ENSG00000006125	0.0864933	0.986185		12.4162	11.9395	12.5271	12.6106	12.4074	12.1522
PXDN	ENSG00000130508	ENSG00000130508	-0.0854974	0.964875		13.3235	13.4342	13.2274	13.0953	13.3371	13.2926
CREB3L1	ENSG00000157613	ENSG00000157613	-0.328688	0.939496		13.3505	13.3765	12.8873	12.9218	12.8989	12.8568
ANXA5	ENSG00000164111	ENSG00000164111	0.296723	0.939496		12.8518	12.9581	12.8363	12.7263	13.2672	13.4516
MED24	ENSG00000008838	ENSG00000008838	-0.590647	0.578201		11.934	11.8197	12.339	11.7072	11.5012	11.1037
RPL32P18	ENSG00000146677	ENSG00000146677	-0.251346	0.939496		13.1943	13.022	12.9014	12.9477	12.8272	12.5789
RPL24	ENSG00000114391	ENSG00000114391	0.239936	0.939496		12.2073	12.8362	12.277	12.0956	12.9207	12.9571
PSMD3	ENSG00000108344	ENSG00000108344	-0.347752	0.939496		12.463	11.6374	12.1499	12.3377	11.5068	11.2441
RPL12	ENSG00000197958	ENSG00000197958	0.302865	0.939496		11.9893	12.635	12.1919	11.8867	12.8113	12.9028
KIF1C	ENSG00000129250	ENSG00000129250	-0.233988	0.939496		12.7391	12.7559	12.7643	12.6623	12.467	12.4163
FSCN1	ENSG00000075618	ENSG00000075618	-0.222798	0.939496		13.1183	12.9856	12.9049	12.9051	12.8448	12.5773
SLC38A2	ENSG00000134294	ENSG00000134294	-0.0187489	0.995401		13.5514	13.507	13.3566	13.4024	13.497	13.4645
SERF2	ENSG00000140264	ENSG00000140264	-0.228059	0.939496		13.4005	13.2539	13.1602	13.0658	13.0411	13.0331
ERGIC1	ENSG00000113719	ENSG00000113719	-0.156602	0.939496		12.8138	12.7998	12.8078	12.8	12.5549	12.5838
NAP1L1	ENSG00000187109	ENSG00000187109	0.131561	0.939496		12.8396	13.0404	12.9662	12.8638	13.2236	13.1373
KTN1	ENSG00000126777	ENSG00000126777	0.283748	0.939496		11.9759	11.943	12.4589	12.506	12.3717	12.4084
RHOA	ENSG00000067560	ENSG00000067560	-0.0387759	0.994359		13.4734	13.3376	13.1053	13.3618	13.3092	13.1429
COL4A2	ENSG00000134871	ENSG00000134871	-0.162057	0.939496		12.2234	11.8083	12.3844	12.3465	11.8113	11.7545
OCIAD1	ENSG00000109180	ENSG00000109180	-0.376958	0.751148		12.3635	12.5342	12.6061	12.068	12.2087	12.1052
MAP2K3	ENSG00000034152	ENSG00000034152	-0.324829	0.939496		13.1636	13.0042	12.7655	12.8377	12.6815	12.4386
MAP4K4	ENSG00000071054	ENSG00000071054	-0.0668126	0.989233		12.7151	12.4415	12.6342	12.768	12.4771	12.3219
RAB3B	ENSG00000169213	ENSG00000169213	-0.0127678	0.996011		13.1738	13.2081	13.0168	13.172	13.1187	13.0746
NEXN	ENSG00000162614	ENSG00000162614	0.243385	0.939496		12.0859	12.439	12.5584	12.5235	12.7385	12.5849
CBX6	ENSG00000183741	ENSG00000183741	-0.29931	0.894764		12.9106	12.8375	12.8577	12.5691	12.5948	12.5447
RBPJ	ENSG00000168214	ENSG00000168214	-0.0510094	0.993465		12.0467	12.261	12.4581	12.4166	12.0526	12.1487
UBC	ENSG00000150991	ENSG00000150991	-0.0350138	0.994697		13.222	12.9301	12.9157	13.1453	12.9658	12.8568
TBCA	ENSG00000171530	ENSG00000171530	0.0458555	0.992989		12.3446	12.4611	12.5491	12.674	12.3913	12.4172
RPS2	ENSG00000140988	ENSG00000140988	0.268712	0.959322		12.1421	12.6632	12.1117	11.9411	12.618	13.0314
RPL6	ENSG00000089009	ENSG00000089009	0.230877	0.939496		12.4083	12.8852	12.6118	12.552	12.9437	13.0906
CETN3	ENSG00000153140	ENSG00000153140	-0.282775	0.970855		11.8799	11.7306	11.8568	12.2172	11.1813	10.8591
GOLGA2	ENSG00000167110	ENSG00000167110	-0.316504	0.965748		12.0453	11.297	11.947	12.1244	11.0997	10.9121
CD151	ENSG00000177697	ENSG00000177697	-0.177115	0.939496		12.8541	13.0485	12.7352	12.7813	12.6707	12.6689
MYL12B	ENSG00000118680	ENSG00000118680	-0.079265	0.961862		13.0673	13.0969	13.0122	12.9478	13.0268	12.9641
NR2F1	ENSG00000175745	ENSG00000175745	-0.1175	0.941323		12.2888	12.2629	12.4977	12.4489	12.157	12.0757
HNRNPU	ENSG00000153187	ENSG00000153187	-0.0110401	0.996011		12.9928	13.2091	12.9131	12.993	13.0477	13.0568
PDLIM2	ENSG00000120913	ENSG00000120913	-0.363263	0.939496		11.6992	11.2548	11.9703	11.9199	11.0024	10.7141
ATP5F1E	ENSG00000124172	ENSG00000124172	0.0927591	0.982094		12.7257	12.9734	12.7645	12.4423	12.9965	13.2115
ZNF428	ENSG00000131116	ENSG00000131116	-0.453714	0.944626		11.8097	10.968	11.7853	11.8883	10.6682	10.2821
COPRS	ENSG00000172301	ENSG00000172301	-0.510976	0.472904		12.257	12.0799	12.3908	11.8617	11.794	11.5371
PALM2AKAP2	ENSG00000157654	ENSG00000157654	0.0018978	0.99972		12.1736	12.1032	12.4189	12.4529	12.1807	12.0586
TPD52L2	ENSG00000101150	ENSG00000101150	-0.38264	0.863172		12.6406	12.6757	12.503	12.4112	12.2006	12.041
TCF25	ENSG00000141002	ENSG00000141002	-0.266811	0.939496		12.616	12.4266	12.4453	12.513	12.2514	11.8554
CDKN1A	ENSG00000124762	ENSG00000124762	-0.117514	0.939496		12.9553	12.9761	12.8969	12.8515	12.8084	12.8165
RPL26P6	ENSG00000229659	ENSG00000229659	0.0694049	0.987757		12.3297	12.7423	12.609	12.4786	12.8099	12.6126
MRFAP1L1	ENSG00000178988	ENSG00000178988	-0.185501	0.9928		11.8195	11.0726	11.7399	12.0829	10.9865	10.7423
TOX2	ENSG00000124191	ENSG00000124191	-0.530322	0.472904		12.1081	12.1038	12.2951	11.835	11.6431	11.4177
ANKRD11	ENSG00000167522	ENSG00000167522	0.13391	0.941323		11.9065	11.7431	12.3596	12.2332	12.1718	12.0749
DCBLD2	ENSG00000057019	ENSG00000057019	0.0174946	0.995706		12.741	12.9568	12.7656	12.8364	12.8833	12.8052
CLTC	ENSG00000141367	ENSG00000141367	-0.0417118	0.993465		13.0386	13.2217	12.9785	12.8696	13.1222	13.1193
ATP2B4	ENSG00000058668	ENSG00000058668	0.127867	0.939496		12.4162	12.3721	12.5944	12.6564	12.5618	12.5558
SF3B5	ENSG00000169976	ENSG00000169976	-0.321894	0.939496		12.2424	12.1345	12.363	12.1916	11.8534	11.6928
RPSAP58	ENSG00000288920	ENSG00000288920	-0.15084	0.939496		12.8076	12.2978	12.6566	12.5659	12.4974	12.2761
POLR2L	ENSG00000177700	ENSG00000177700	0.0264067	0.994697		12.9368	12.9625	12.9414	12.9042	13.0203	12.9932
ARF1	ENSG00000143761	ENSG00000143761	-0.0367237	0.993465		13.0003	12.9983	12.9601	12.9195	12.9025	13.0239
H2AZ2	ENSG00000105968	ENSG00000105968	-0.253894	0.939496		12.4477	12.1602	12.5181	12.251	12.1368	11.9891
RAB5C	ENSG00000108774	ENSG00000108774	-0.322555	0.939496		12.6285	12.5258	12.3745	12.495	12.0855	11.9307
GOLGA3	ENSG00000090615	ENSG00000090615	-0.186131	0.939496		11.9487	11.7135	12.2024	12.1285	11.5668	11.5783
SEC61G	ENSG00000132432	ENSG00000132432	-0.202105	0.939496		12.738	12.8604	12.7603	12.2495	12.7031	12.7527
MTATP6P1	ENSG00000248527	ENSG00000248527	0.101649	0.986185		11.9069	12.5828	12.1474	11.8769	12.69	12.3456
PSMD2	ENSG00000175166	ENSG00000175166	-0.145083	0.939496		12.7828	12.4949	12.6619	12.6562	12.4602	12.3881
ATP5MC3	ENSG00000154518	ENSG00000154518	0.00401879	0.999177		13.0404	13.1261	13.0118	12.8859	13.1281	13.1637
FAM32A	ENSG00000105058	ENSG00000105058	-0.275887	0.939496		11.5424	11.9541	12.2378	11.6209	11.6481	11.7223
SON	ENSG00000159140	ENSG00000159140	0.146084	0.939496		12.5847	12.6483	12.7341	12.715	12.8361	12.8548
TPM1	ENSG00000140416	ENSG00000140416	0.114021	0.975213		11.8903	11.3517	12.118	12.2107	11.8199	11.727
DEK	ENSG00000124795	ENSG00000124795	0.255906	0.939496		12.1993	12.441	12.5005	12.5636	12.6322	12.7264
GNAS	ENSG00000087460	ENSG00000087460	0.564008	0.863172		11.5765	12.1409	11.8303	11.9	12.5785	12.6963
SRSF11	ENSG00000116754	ENSG00000116754	0.0698338	0.986185		12.0275	12.0894	12.4429	12.2616	12.2822	12.2625
SRRM1	ENSG00000133226	ENSG00000133226	0.175658	0.939496		12.0031	11.6983	12.2842	12.3027	12.2093	12.0481
RPL13AP25	ENSG00000136149	ENSG00000136149	-0.071334	0.98939		12.3899	12.7184	12.568	12.1663	12.7098	12.5534
MYDGF	ENSG00000074842	ENSG00000074842	-0.113709	0.953409		12.9513	12.804	12.5712	12.8742	12.625	12.4826
DBI	ENSG00000155368	ENSG00000155368	-0.137147	0.939496		12.3543	12.6793	12.5534	12.1272	12.5654	12.4672
RPS19P3	ENSG00000240463	ENSG00000240463	0.140203	0.964663		11.6294	11.5483	11.8321	12.2409	11.7574	11.2906
PTP4A2	ENSG00000184007	ENSG00000184007	0.07614	0.975392		12.3203	12.4789	12.5862	12.4359	12.6628	12.5194
PRMT2	ENSG00000160310	ENSG00000160310	-0.223488	0.939496		11.8739	11.2871	11.9356	12.0082	11.3024	11.0111
RPL10	ENSG00000147403	ENSG00000147403	0.0800998	0.987703		12.9171	13.1443	12.7697	12.6383	13.1052	13.2795
RAI14	ENSG00000039560	ENSG00000039560	0.131554	0.939496		12.3759	12.31	12.5183	12.5987	12.5237	12.4821
POMP	ENSG00000132963	ENSG00000132963	-0.0301451	0.994697		12.8086	13.0735	12.7438	12.6309	13.0053	12.8959
IFITM3	ENSG00000142089	ENSG00000142089	-0.2122	0.939496		12.7705	12.9361	12.6832	12.5458	12.5871	12.631
TOP1	ENSG00000198900	ENSG00000198900	0.217535	0.939496		11.5068	11.3559	12.092	12.0225	11.9534	11.7242
PSMA7	ENSG00000101182	ENSG00000101182	0.132311	0.939496		12.6898	12.9099	12.6991	12.8264	12.9411	12.9365
TOMM7	ENSG00000196683	ENSG00000196683	0.00224654	0.99972		12.562	12.9454	12.5767	12.3798	12.8345	12.8619
EEF1B2	ENSG00000114942	ENSG00000114942	0.147981	0.993465		11.4035	12.3315	11.6861	11.1942	12.2233	12.3551
FAM120A	ENSG00000048828	ENSG00000048828	0.162485	0.939496		12.1288	11.8848	12.122	12.4853	11.9693	12.131
GNAI2	ENSG00000114353	ENSG00000114353	-0.0452399	0.9928		13.1252	12.8558	12.911	12.9517	12.9402	12.8766
NSA2	ENSG00000164346	ENSG00000164346	0.18958	0.939496		12.3557	12.4368	12.5671	12.5137	12.7053	12.7096
DRAP1	ENSG00000175550	ENSG00000175550	-0.0711107	0.978954		12.4801	12.3904	12.4702	12.5419	12.3057	12.2651
HNRNPC	ENSG00000092199	ENSG00000092199	-0.0340522	0.994359		12.8365	12.8683	12.7227	12.8318	12.7137	12.781
RPL3P4	ENSG00000232573	ENSG00000232573	-0.0648723	0.979151		12.7732	12.6949	12.753	12.6129	12.7927	12.6146
UBA52	ENSG00000221983	ENSG00000221983	0.076093	0.987757		13.1149	13.2094	12.9078	12.7757	13.2987	13.3372
ERH	ENSG00000100632	ENSG00000100632	-0.15024	0.941073		12.346	11.8569	12.184	12.3236	11.8609	11.7218
MAP1A	ENSG00000166963	ENSG00000166963	0.0176664	0.995706		12.3931	12.5966	12.5831	12.4107	12.6637	12.5503
CYTOR	ENSG00000222041	ENSG00000222041	-0.244745	0.939496		12.5938	12.3827	12.4134	12.4481	12.1336	12.0511
PHLDA1	ENSG00000139289	ENSG00000139289	-0.0172475	0.995706		12.8005	12.9145	12.6759	12.8272	12.6894	12.8277
MYL12A	ENSG00000101608	ENSG00000101608	0.127969	0.939496		12.691	12.8263	12.6885	12.8141	12.8609	12.9173
SPATS2L	ENSG00000196141	ENSG00000196141	0.106809	0.941323		12.2475	12.0846	12.4118	12.4168	12.3809	12.2818
EID1	ENSG00000255302	ENSG00000255302	0.228358	0.939496		11.9829	12.3798	12.3351	12.3691	12.5522	12.4887
HDLBP	ENSG00000115677	ENSG00000115677	-0.0452498	0.9928		12.7048	12.6423	12.6356	12.6636	12.6943	12.4804
RPS5	ENSG00000083845	ENSG00000083845	0.0229049	0.995401		13.2265	13.2608	13.0684	12.9558	13.284	13.3607
PURA	ENSG00000185129	ENSG00000185129	-0.00344739	0.999287		12.1663	12.1761	12.3466	12.3272	12.3144	12.0246
COX7A2	ENSG00000112695	ENSG00000112695	-0.0136239	0.997569		12.6181	12.8995	12.4666	12.1612	12.7292	12.9722
DAB2	ENSG00000153071	ENSG00000153071	-0.118894	0.939496		12.0356	12.0853	12.2871	12.1773	11.9501	11.9234
SEC11A	ENSG00000140612	ENSG00000140612	-0.13508	0.947528		12.3	12.8057	12.2278	12.0821	12.4641	12.4244
NDST1	ENSG00000070614	ENSG00000070614	-0.3948	0.939496		12.2436	11.8502	12.062	12.0712	11.4843	11.3326
DYNLL1	ENSG00000088986	ENSG00000088986	0.117875	0.94319		12.8286	13.1065	12.644	12.8084	13.0381	13.1073
RPS13	ENSG00000110700	ENSG00000110700	0.110262	0.968283		12.6827	12.8392	12.6676	12.4316	12.9047	13.1098
FUS	ENSG00000089280	ENSG00000089280	0.0130128	0.996011		12.7259	12.5321	12.5099	12.7703	12.4699	12.5587
SDC4	ENSG00000124145	ENSG00000124145	-0.141238	0.939496		12.1346	12.0805	12.1941	12.2704	11.8767	11.794
PRSS23	ENSG00000150687	ENSG00000150687	-0.144792	0.939496		12.7528	12.8017	12.6849	12.5437	12.6989	12.5598
TACC1	ENSG00000147526	ENSG00000147526	0.0562582	0.992302		12.4041	12.1758	12.3908	12.5187	12.3764	12.2413
SELENOW	ENSG00000178980	ENSG00000178980	-0.385148	0.939496		11.905	11.5321	11.9272	11.8693	11.2574	10.9632
LIMA1	ENSG00000050405	ENSG00000050405	0.0376732	0.994697		11.9079	11.5702	12.0406	12.181	11.8068	11.6264
ATN1	ENSG00000111676	ENSG00000111676	-0.125099	0.964663		11.4524	11.5743	12.0337	11.7661	11.6254	11.3283
RNU4ATAC	ENSG00000264229	ENSG00000264229	-0.142343	0.994697		11.531	9.48663	11.596	11.4462	10.7781	10.6352
MYLK	ENSG00000065534	ENSG00000065534	-0.03034	0.995401		11.8538	12.2857	12.294	11.8454	12.2937	12.2097
SEPTIN9	ENSG00000184640	ENSG00000184640	-0.104766	0.939496		12.6825	12.7009	12.5913	12.6221	12.5512	12.4857
SFPQ	ENSG00000116560	ENSG00000116560	0.0358669	0.993465		12.391	12.5073	12.5484	12.473	12.5234	12.5619
MGST3	ENSG00000143198	ENSG00000143198	-0.316992	0.939496		11.9671	12.3192	12.2332	11.7353	11.8573	11.9902
CYB5R3	ENSG00000100243	ENSG00000100243	-0.141526	0.939496		12.3996	12.4851	12.3455	12.439	12.2306	12.1207
ENSG00000213280	ENSG00000213280	ENSG00000213280	-0.0954895	0.972598		12.3528	12.1626	12.2459	12.4168	12.0889	11.9311
TNPO1	ENSG00000083312	ENSG00000083312	0.073857	0.9928		11.8044	11.3938	11.9506	12.1277	11.6333	11.602
UBE2D3	ENSG00000109332	ENSG00000109332	-0.0286221	0.994697		12.7748	12.9998	12.7072	12.6259	12.8426	12.928
CENPF	ENSG00000117724	ENSG00000117724	0.090575	0.964875		12.3276	12.0973	12.4283	12.4046	12.4118	12.3265
RND3	ENSG00000115963	ENSG00000115963	0.0169431	0.996011		12.4048	11.9083	12.4356	12.2813	12.2616	12.3141
MRFAP1	ENSG00000179010	ENSG00000179010	-0.01257	0.996011		12.7011	12.8782	12.6964	12.4516	12.8601	12.8941
GOLGA4	ENSG00000144674	ENSG00000144674	0.29982	0.939496		11.5672	11.4873	12.0599	12.0521	12.0128	12.0185
PSMB1	ENSG00000008018	ENSG00000008018	-0.14729	0.939496		12.1077	12.3366	12.3852	11.9672	12.2018	12.2221
TCEAL9	ENSG00000185222	ENSG00000185222	0.0367838	0.993465		12.5548	12.5049	12.5697	12.6072	12.5753	12.5574
ITGB1	ENSG00000150093	ENSG00000150093	0.19686	0.939496		12.2563	12.0565	12.3208	12.4855	12.2825	12.4602
RPSA	ENSG00000168028	ENSG00000168028	0.207063	0.939496		11.8774	12.4321	12.0334	11.7792	12.4854	12.6245
RPL36AL	ENSG00000165502	ENSG00000165502	0.144949	0.958859		11.8981	12.5608	12.0018	11.9074	12.4918	12.511
PRRC2C	ENSG00000117523	ENSG00000117523	0.172494	0.939496		11.6388	11.8975	12.1712	12.044	12.1772	12.0508
SNRPG	ENSG00000143977	ENSG00000143977	0.12774	0.992989		11.6265	12.3299	11.8935	11.4572	12.3019	12.3922
DST	ENSG00000151914	ENSG00000151914	0.289545	0.939496		11.9949	11.6609	12.1142	12.3214	12.1034	12.242
TM9SF3	ENSG00000077147	ENSG00000077147	-0.0784564	0.976096		12.0564	12.0122	12.338	12.0358	12.0435	12.1142
ATP6V0E1	ENSG00000113732	ENSG00000113732	-0.20536	0.939496		12.7053	12.5469	12.5441	12.4569	12.466	12.2528
EIF4G1	ENSG00000114867	ENSG00000114867	0.00470551	0.999229		11.8848	11.4992	12.1385	11.9743	11.8763	11.748
MACF1	ENSG00000127603	ENSG00000127603	0.00510914	0.999177		12.2316	12.1491	12.2767	12.3998	12.1365	12.1214
CAMK2N1	ENSG00000162545	ENSG00000162545	0.111238	0.939496		12.1602	12.0422	12.3175	12.3479	12.2881	12.2284
TKT	ENSG00000163931	ENSG00000163931	-0.362244	0.939496		11.9852	11.5293	11.9831	11.8169	11.4662	11.0803
GRN	ENSG00000030582	ENSG00000030582	-0.557869	0.863172		12.1561	11.8724	11.931	11.7987	11.4489	10.9228
RPL15P3	ENSG00000212802	ENSG00000212802	0.0614613	0.989324		12.7568	12.3906	12.5133	12.7341	12.578	12.5489
HMGA2-AS1	ENSG00000197301	ENSG00000197301	0.000848392	0.999855		11.1154	11.1636	11.4694	11.8547	10.8911	10.7717
EIF5AL1	ENSG00000253626	ENSG00000253626	-0.0835865	0.992211		12.4746	11.6395	12.1318	12.2626	12.0519	11.7535
CAVIN3	ENSG00000170955	ENSG00000170955	-0.329709	0.939496		12.0475	11.9496	11.9518	12.0355	11.5269	11.2976
SH3BP5L	ENSG00000175137	ENSG00000175137	-0.579108	0.939496		11.3399	10.5612	11.5301	11.3269	10.2434	9.88932
MYADM	ENSG00000179820	ENSG00000179820	-0.263276	0.939496		12.2892	12.0732	12.2215	12.1493	11.8617	11.7623
CAP1	ENSG00000131236	ENSG00000131236	0.0769955	0.977364		12.4818	12.7612	12.5219	12.513	12.7357	12.7518
TPM3	ENSG00000143549	ENSG00000143549	0.0591578	0.987196		12.2723	12.4273	12.4591	12.3527	12.4766	12.5102
EPB41L2	ENSG00000079819	ENSG00000079819	-0.0805771	0.980632		11.8699	12.1296	12.0884	12.0942	12.0526	11.6778
HDGF	ENSG00000143321	ENSG00000143321	-0.10933	0.939496		12.3924	12.3297	12.4364	12.3193	12.2946	12.2168
SSR3	ENSG00000114850	ENSG00000114850	-0.0337481	0.994697		12.3854	12.6539	12.4682	12.137	12.5988	12.6335
GSTO1	ENSG00000148834	ENSG00000148834	-0.159082	0.939496		12.4128	12.5386	12.4927	12.1417	12.3445	12.4664
TMBIM6	ENSG00000139644	ENSG00000139644	0.00945583	0.997129		13.1797	13.0859	12.9056	13.0529	13.0729	13.086
MAPKAPK2	ENSG00000162889	ENSG00000162889	-0.229349	0.939496		12.6047	12.4781	12.2898	12.4345	12.2282	12.0062
TM4SF1	ENSG00000169908	ENSG00000169908	0.0883356	0.986185		11.9411	12.3677	12.1772	11.8336	12.5189	12.3465
RPL28	ENSG00000108107	ENSG00000108107	0.289743	0.939496		12.3089	12.4543	12.3284	12.2616	12.7064	12.9212
CCNI	ENSG00000118816	ENSG00000118816	-0.0357591	0.994359		12.5752	12.7461	12.5882	12.4806	12.6389	12.682
HNRNPDL	ENSG00000152795	ENSG00000152795	-0.0315842	0.994697		12.7215	12.6404	12.4479	12.7163	12.5111	12.4887
COX6C	ENSG00000164919	ENSG00000164919	0.0757589	0.9928		11.8195	12.4808	11.9338	11.7364	12.3515	12.3777
SEC62	ENSG00000008952	ENSG00000008952	0.353885	0.939496		11.6104	12.2409	11.8994	11.9598	12.4626	12.409
RPL26	ENSG00000161970	ENSG00000161970	0.404816	0.939496		10.8614	11.9534	11.3306	11.1735	12.1004	12.1099
RPL32P34	ENSG00000239524	ENSG00000239524	-0.423432	0.939496		12.1913	11.8383	11.812	11.9782	11.4378	11.0279
TACC3	ENSG00000013810	ENSG00000013810	-0.00119573	0.99972		12.2985	12.1026	12.2112	12.4084	12.1214	12.0597
EIF2S2	ENSG00000125977	ENSG00000125977	0.072328	0.983955		11.9464	12.344	12.2515	12.1813	12.289	12.3159
SFRP1	ENSG00000104332	ENSG00000104332	0.0196223	0.996011		12.3327	11.9226	12.1109	12.403	12.0181	11.9938
UBA1	ENSG00000130985	ENSG00000130985	-0.253925	0.939496		12.4463	12.0878	12.3091	12.1706	12.0099	11.9106
TRAM2	ENSG00000065308	ENSG00000065308	-0.157429	0.939496		12.1901	12.3089	12.2325	12.224	11.9712	12.0553
EIF3D	ENSG00000100353	ENSG00000100353	-0.182123	0.939496		12.2877	12.1228	12.2262	12.2224	11.9858	11.8627
LAMTOR1	ENSG00000149357	ENSG00000149357	-0.259786	0.939496		12.4325	12.2871	12.2439	12.2656	11.993	11.9065
HNRNPH3	ENSG00000096746	ENSG00000096746	-0.0445869	0.994359		12.04	12.5337	12.2121	12.0222	12.2881	12.3653
UBN1	ENSG00000118900	ENSG00000118900	-0.426602	0.939496		11.6158	11.2932	11.7942	11.5424	11.0691	10.7432
NUP93	ENSG00000102900	ENSG00000102900	-0.262726	0.939496		11.6002	11.5045	11.7127	11.8193	11.1596	10.8955
DNAJC8	ENSG00000126698	ENSG00000126698	-0.0818372	0.974498		11.9764	12.0432	12.1015	12.1601	11.853	11.842
COX4I1	ENSG00000131143	ENSG00000131143	-0.0089541	0.998157		12.3681	12.5108	12.4208	12.2543	12.6308	12.3656
SMS	ENSG00000102172	ENSG00000102172	0.0575911	0.99043		12.1309	12.3852	12.2974	12.2719	12.4442	12.2757
SEM1	ENSG00000127922	ENSG00000127922	0.078021	0.995401		11.2536	12.0671	11.5649	10.9334	12.0743	11.9792
RPS15A	ENSG00000134419	ENSG00000134419	0.289157	0.939496		11.8518	12.2707	11.8318	11.6751	12.4333	12.6001
UCHL1	ENSG00000154277	ENSG00000154277	-0.130341	0.939496		12.4782	12.3674	12.3722	12.3947	12.2508	12.1744
DDB1	ENSG00000167986	ENSG00000167986	-0.244019	0.939496		11.987	12.195	12.1462	11.9414	11.7705	11.8885
ITGB5	ENSG00000082781	ENSG00000082781	-0.180881	0.939496		12.0621	12.4206	12.1804	12.0293	12.0291	12.086
MAP4	ENSG00000047849	ENSG00000047849	-0.098086	0.941323		12.3521	12.5409	12.3547	12.3449	12.2902	12.3265
SRP14	ENSG00000140319	ENSG00000140319	0.122845	0.939496		12.3442	12.3682	12.4368	12.4354	12.5364	12.5455
CTSD	ENSG00000117984	ENSG00000117984	-0.822188	8.41634e-07		11.9866	11.9151	11.7869	11.0808	11.1223	11.0264
ECE1	ENSG00000117298	ENSG00000117298	-0.383482	0.906801		12.3653	12.1808	12.1243	12.062	11.7569	11.6827
RPL7	ENSG00000147604	ENSG00000147604	0.293271	0.946402		11.574	12.1862	11.4216	11.4104	12.1933	12.399
MKI67	ENSG00000148773	ENSG00000148773	0.207087	0.939496		11.9316	11.5989	12.017	12.1572	12.1329	11.8965
LTBP2	ENSG00000119681	ENSG00000119681	-0.296441	0.939496		12.4752	12.4817	12.3225	12.1219	12.2334	12.0334
SLC25A3	ENSG00000075415	ENSG00000075415	0.115549	0.970299		12.2723	12.5414	12.2846	12.0284	12.6236	12.7179
PALLD	ENSG00000129116	ENSG00000129116	0.141634	0.939496		11.9976	11.8673	12.1068	12.2531	12.0564	12.0889
RANGAP1	ENSG00000100401	ENSG00000100401	-0.298089	0.939496		12.2261	11.8465	12.0667	11.9613	11.8385	11.4142
RBMX	ENSG00000147274	ENSG00000147274	-0.163679	0.939496		11.934	11.7662	12.0237	11.981	11.5634	11.6666
EIF3J	ENSG00000104131	ENSG00000104131	-0.0245192	0.995706		11.4906	11.6064	11.6939	11.9511	11.3456	11.3381
PTTG1	ENSG00000164611	ENSG00000164611	-0.208445	0.939496		11.8437	11.7678	12.0294	11.837	11.6315	11.5446
PSMB7	ENSG00000136930	ENSG00000136930	-0.0612548	0.9928		11.9316	12.3932	12.0138	11.8945	12.3083	11.961
YKT6	ENSG00000106636	ENSG00000106636	-0.25799	0.939496		12.0172	12.0916	12.0483	11.9736	11.7428	11.6479
ACTR2	ENSG00000138071	ENSG00000138071	0.0688606	0.992211		11.8981	11.6033	11.8673	12.1442	11.6632	11.7364
FSTL1	ENSG00000163430	ENSG00000163430	0.144428	0.939496		12.7833	12.7934	12.6528	12.7466	12.8728	13.0331
BRD4	ENSG00000141867	ENSG00000141867	0.174205	0.939496		11.7121	11.3486	11.7636	12.0562	11.6504	11.6319
BEX3	ENSG00000166681	ENSG00000166681	0.073249	0.973613		12.5792	12.6649	12.5299	12.5669	12.7089	12.7165
ANP32B	ENSG00000136938	ENSG00000136938	0.188135	0.939496		12.2952	12.3116	12.3126	12.4647	12.4397	12.5758
DDX21	ENSG00000165732	ENSG00000165732	0.0409856	0.992989		12.2536	12.3736	12.3377	12.3088	12.4185	12.3617
ATP5MC2	ENSG00000135390	ENSG00000135390	-0.176702	0.939496		12.0838	12.2668	12.1869	12.0082	11.973	12.0326
ATP5F1B	ENSG00000110955	ENSG00000110955	0.1344	0.95596		12.4633	12.6615	12.2508	12.1307	12.7682	12.8137
ENSG00000250321	ENSG00000250321	ENSG00000250321	0.0419369	0.994359		12.632	12.1686	12.2754	12.5294	12.4699	12.2248
SSRP1	ENSG00000149136	ENSG00000149136	-0.26422	0.939496		12.3268	12.3283	12.2147	12.1177	11.9653	11.9922
PSMD1	ENSG00000173692	ENSG00000173692	0.107693	0.939496		12.0262	12.2652	12.2119	12.2255	12.2872	12.3237
CRIM1	ENSG00000150938	ENSG00000150938	0.371707	0.8474		12.1917	12.0059	11.9404	12.4529	12.3473	12.4596
MCL1	ENSG00000143384	ENSG00000143384	-0.104539	0.939496		12.4821	12.475	12.4236	12.3475	12.3431	12.3771
ENSG00000240652	ENSG00000240652	ENSG00000240652	-0.372094	0.939496		11.8044	11.8083	11.8823	11.6634	11.4941	11.1825
SRF	ENSG00000112658	ENSG00000112658	-0.175772	0.939496		11.3269	11.8577	11.873	11.4436	11.4797	11.6646
CD81	ENSG00000110651	ENSG00000110651	-0.0662358	0.979143		12.8751	12.7866	12.643	12.7034	12.6539	12.7557
SEC31A	ENSG00000138674	ENSG00000138674	0.136758	0.964663		11.5947	11.0656	11.5745	11.9218	11.3913	11.3102
RPL18A	ENSG00000105640	ENSG00000105640	-0.0395444	0.994697		12.0581	12.3377	12.2074	11.9663	12.0674	12.4247
SPAG7	ENSG00000091640	ENSG00000091640	-0.396837	0.898403		11.9875	12.2489	11.8244	11.7462	11.6268	11.5209
AP3D1	ENSG00000065000	ENSG00000065000	-0.08209	0.974249		11.7364	11.7866	12.0557	11.7569	11.8361	11.7609
RPL13AP5	ENSG00000236552	ENSG00000236552	0.0397465	0.994359		11.968	12.3294	12.115	12.0789	12.3302	12.1342
SLIRP	ENSG00000119705	ENSG00000119705	-0.00588738	0.999177		12.2839	12.5839	12.2956	12.1052	12.4722	12.5516
SPTBN1	ENSG00000115306	ENSG00000115306	-0.165051	0.939496		12.1396	11.8732	12.0794	12.0478	11.8043	11.7387
S100A4	ENSG00000196154	ENSG00000196154	-0.358636	0.939496		11.7971	11.404	11.8879	11.4528	11.4473	11.1358
COMT	ENSG00000093010	ENSG00000093010	0.0582793	0.99043		11.9094	12.1154	11.9861	12.1992	11.9814	12.0023
RPL41	ENSG00000229117	ENSG00000229117	-0.0569191	0.989233		13.1064	12.9932	12.8218	12.8593	12.8894	13.0111
PTPN1	ENSG00000196396	ENSG00000196396	-0.295746	0.939496		11.7982	11.63	11.6566	11.82	11.1781	11.0891
MAGED1	ENSG00000179222	ENSG00000179222	-0.163911	0.939496		12.1081	12.2171	12.2227	11.8302	12.102	12.1114
XRCC5	ENSG00000079246	ENSG00000079246	0.137086	0.939496		12.0542	12.3773	12.1888	12.0985	12.4442	12.4784
UBE2Z	ENSG00000159202	ENSG00000159202	-0.157545	0.970855		11.1958	10.6122	11.4204	11.4607	10.7084	10.5229
RPS25	ENSG00000118181	ENSG00000118181	0.362535	0.977364		10.4282	11.4543	10.635	9.91862	11.6817	11.6294
RBM25	ENSG00000119707	ENSG00000119707	0.20279	0.939496		11.7386	11.8786	12.0435	11.9591	12.2096	12.107
RAB2A	ENSG00000104388	ENSG00000104388	0.0680985	0.987757		11.8044	11.6274	11.998	11.9638	11.7497	11.9356
AAMP	ENSG00000127837	ENSG00000127837	-0.500551	0.574213		11.9454	12.0039	11.7793	11.6056	11.4126	11.1879
CCT3	ENSG00000163468	ENSG00000163468	-0.0485632	0.9928		12.3882	12.5049	12.2457	12.3045	12.489	12.1956
SMC4	ENSG00000113810	ENSG00000113810	0.352048	0.906801		11.4984	11.6639	11.858	11.9545	12.0626	12.0801
LTBP1	ENSG00000049323	ENSG00000049323	0.0473379	0.993465		11.5221	11.5909	11.9435	11.7353	11.6934	11.806
GNB1	ENSG00000078369	ENSG00000078369	0.114486	0.939496		12.3261	12.5298	12.3205	12.3784	12.5581	12.5851
ARPC4	ENSG00000241553	ENSG00000241553	-0.228855	0.939496		12.9527	12.4643	12.5273	12.4224	12.5254	12.3541
DKC1	ENSG00000130826	ENSG00000130826	-0.0714102	0.9928		11.661	11.3236	11.7467	11.8025	11.3365	11.3619
DNMT1	ENSG00000130816	ENSG00000130816	0.0836469	0.972819		11.8206	12.1479	12.0361	12.0419	12.1476	12.0841
HNRNPM	ENSG00000099783	ENSG00000099783	0.0294347	0.994697		12.1873	12.498	12.1921	12.1773	12.4261	12.3738
AHCYL1	ENSG00000168710	ENSG00000168710	-0.138233	0.939496		12.3906	12.2249	12.1719	12.2674	12.123	11.9753
PRKAR2A	ENSG00000114302	ENSG00000114302	-0.00178436	0.99972		11.7945	11.8113	11.8266	12.0296	11.786	11.5746
TPI1	ENSG00000111669	ENSG00000111669	-0.00740457	0.999177		12.3471	12.5499	12.331	12.1116	12.4949	12.57
RPL14P1	ENSG00000139239	ENSG00000139239	0.0116361	0.996935		11.9349	12.25	12.0483	11.9736	12.281	12.0124
ENAH	ENSG00000154380	ENSG00000154380	0.109699	0.939496		11.818	12.0052	12.0267	12.0795	12.0421	12.0672
ASPH	ENSG00000198363	ENSG00000198363	0.213085	0.939496		12.2824	12.2537	12.2933	12.2959	12.4613	12.6854
PPP3CA	ENSG00000138814	ENSG00000138814	-0.145442	0.939496		11.2651	11.4568	11.6597	11.592	11.1453	11.1934
SNRPD1	ENSG00000167088	ENSG00000167088	-0.149627	0.939496		12.2163	12.3832	12.0472	12.1499	12.0977	11.963
UQCRQ	ENSG00000164405	ENSG00000164405	0.0557539	0.9928		12.276	12.5407	12.2713	12.2237	12.4813	12.5479
NT5E	ENSG00000135318	ENSG00000135318	0.288086	0.939496		12.2136	12.4236	12.048	12.2092	12.6024	12.7148
CHN1	ENSG00000128656	ENSG00000128656	0.0523501	0.993465		11.7143	11.4787	11.7548	11.9579	11.4781	11.6409
BTF3	ENSG00000145741	ENSG00000145741	0.177452	0.939496		12.2854	12.5239	12.1587	12.1531	12.6475	12.6677
RPS26	ENSG00000197728	ENSG00000197728	0.507434	0.939496		10.9001	11.3459	11.1804	10.8436	11.7454	12.1178
PSMD11	ENSG00000108671	ENSG00000108671	-0.0377561	0.993465		12.1732	12.313	12.1313	12.2273	12.1044	12.1761
NMT1	ENSG00000136448	ENSG00000136448	-0.237114	0.939496		10.9755	11.4592	11.6451	11.159	11.2096	11.0811
ZBTB7A	ENSG00000178951	ENSG00000178951	0.078745	0.974498		11.7775	11.851	11.9261	12.001	12.0149	11.7655
LRRFIP1	ENSG00000124831	ENSG00000124831	0.0498708	0.9928		11.8918	12.1956	12.0401	12.0527	12.1573	12.0819
COL8A1	ENSG00000144810	ENSG00000144810	-0.00715417	0.99907		11.756	11.7909	11.87	11.9598	11.7993	11.6183
TIMM13	ENSG00000099800	ENSG00000099800	-0.394556	0.906801		11.8335	11.5962	11.8148	11.549	11.0956	11.3924
DKK3	ENSG00000050165	ENSG00000050165	0.138384	0.953409		12.3044	12.4949	12.1122	11.9764	12.5835	12.6941
MTCH1	ENSG00000137409	ENSG00000137409	-0.228948	0.939496		12.5601	12.6103	12.331	12.0375	12.351	12.4143
LARP1	ENSG00000155506	ENSG00000155506	0.0197178	0.995706		11.9994	12.2203	12.0755	12.0951	12.1874	12.079
MPHOSPH6	ENSG00000135698	ENSG00000135698	-0.0529091	0.993465		11.5703	11.5616	11.6933	11.8302	11.3847	11.4101
NDUFS5	ENSG00000168653	ENSG00000168653	-0.0545109	0.994359		11.8654	12.1259	11.9177	11.4203	12.2205	12.0058
PARK7	ENSG00000116288	ENSG00000116288	0.0660196	0.993465		11.96	12.2032	11.7415	11.346	12.2616	12.3386
CYGB	ENSG00000161544	ENSG00000161544	-0.356297	0.939496		11.5598	11.4724	11.6265	11.5224	11.0435	10.9624
MARCKS	ENSG00000277443	ENSG00000277443	0.189539	0.939496		11.7342	11.9279	11.9798	11.9622	12.1309	12.1239
PTMS	ENSG00000159335	ENSG00000159335	0.0223184	0.995706		11.7812	11.3669	11.8802	11.7928	11.6668	11.6817
F3	ENSG00000117525	ENSG00000117525	-0.338972	0.939496		11.4014	11.5971	11.7535	11.1251	11.2616	11.3643
EMP1	ENSG00000134531	ENSG00000134531	-0.016046	0.995871		12.4584	12.5051	12.2893	12.4168	12.3845	12.4114
RRM1	ENSG00000167325	ENSG00000167325	-0.0513406	0.9928		12.1651	12.324	12.1854	12.0064	12.3233	12.1795
TIMP3	ENSG00000100234	ENSG00000100234	-0.0344836	0.994359		12.294	12.1521	12.2276	12.218	12.0875	12.2622
ARPC5	ENSG00000162704	ENSG00000162704	0.292318	0.939496		11.9454	11.7322	11.8343	12.2045	12.0309	12.1539
RPS27AP5	ENSG00000231767	ENSG00000231767	-0.286823	0.939496		11.7668	12.0035	11.8742	11.5707	11.6477	11.5762
SETD5	ENSG00000168137	ENSG00000168137	-0.134039	0.942654		11.3614	11.3917	11.6007	11.6209	11.1908	11.0964
TARS1	ENSG00000113407	ENSG00000113407	-0.0495981	0.9928		11.769	11.861	11.9619	11.8302	11.8716	11.7461
RPLP0P6	ENSG00000213553	ENSG00000213553	-0.180149	0.939496		11.8719	12.128	11.9318	11.8097	11.8486	11.7447
THBS1	ENSG00000137801	ENSG00000137801	0.106984	0.953409		13.0214	12.6984	12.7436	12.766	12.934	13.0875
IQGAP1	ENSG00000140575	ENSG00000140575	0.0798662	0.970032		11.9502	11.9033	12.0528	12.0585	12.034	12.0575
PDLIM5	ENSG00000163110	ENSG00000163110	-0.153442	0.939496		11.4207	11.986	11.6413	11.592	11.5688	11.4831
DAZAP1	ENSG00000071626	ENSG00000071626	-0.181332	0.939496		12.3279	12.3416	12.0462	12.1818	12.0235	11.9761
RPS2P46	ENSG00000189343	ENSG00000189343	0.164282	0.941323		12.5019	12.3227	12.0724	11.8511	12.6403	12.7703
HDAC7	ENSG00000061273	ENSG00000061273	-0.24425	0.939496		10.755	10.6426	11.3624	11.0871	10.5314	10.429
AHSA1	ENSG00000100591	ENSG00000100591	-0.189822	0.939496		11.3298	11.0533	11.2675	11.5626	10.7722	10.556
EDF1	ENSG00000107223	ENSG00000107223	-0.339797	0.939496		12.163	12.1924	12.0358	11.6252	11.7381	11.9902
BTG1	ENSG00000133639	ENSG00000133639	-0.178797	0.939496		11.3986	11.1726	11.569	11.53	10.9857	11.0521
KIF5B	ENSG00000170759	ENSG00000170759	0.191114	0.939496		12.1212	12.2531	12.1518	12.2105	12.3656	12.5115
MTPN	ENSG00000105887	ENSG00000105887	-0.0463392	0.9928		12.4613	12.5957	12.3258	12.2961	12.4628	12.4901
ATF4	ENSG00000128272	ENSG00000128272	-0.20847	0.939496		11.6187	11.8266	11.8712	11.3341	11.7159	11.6294
RPL22L1	ENSG00000163584	ENSG00000163584	0.201552	0.939496		12.2451	12.3469	12.0908	11.9843	12.5441	12.6806
PDLIM1	ENSG00000107438	ENSG00000107438	-0.157846	0.939496		12.1865	12.3329	12.0259	12.0559	12.0821	11.9461
MAP7D1	ENSG00000116871	ENSG00000116871	-0.22407	0.939496		11.6382	11.1503	11.5844	11.58	11.0963	11.0026
SYMPK	ENSG00000125755	ENSG00000125755	-0.735358	0.939496		11.2226	10.528	11.2232	10.8543	10.1977	9.52465
SNRPD2	ENSG00000125743	ENSG00000125743	0.0831996	0.974695		11.8503	12.0052	12.0551	11.8464	12.101	12.1996
DDR2	ENSG00000162733	ENSG00000162733	0.0298109	0.994968		11.3931	11.4539	11.697	11.6898	11.5374	11.4118
PLAUR	ENSG00000011422	ENSG00000011422	-0.233972	0.939496		11.8533	11.6937	11.6434	11.8022	11.4698	11.1499
ENSG00000243829	ENSG00000243829	ENSG00000243829	-0.132601	0.942246		11.8447	11.4271	11.7425	11.7879	11.4879	11.3338
ZC3H15	ENSG00000065548	ENSG00000065548	-0.145413	0.939496		11.6265	11.4945	11.7506	11.6713	11.3703	11.3847
BRI3	ENSG00000164713	ENSG00000164713	0.0898826	0.975131		12.1557	12.2269	12.1943	11.9464	12.3645	12.484
MBNL1	ENSG00000152601	ENSG00000152601	0.029513	0.994697		11.7484	11.6209	11.8005	11.9125	11.7168	11.6183
PTBP1	ENSG00000011304	ENSG00000011304	-0.209539	0.939496		12.2888	12.1844	12.1127	12.0484	11.9741	11.9372
ANXA1	ENSG00000135046	ENSG00000135046	0.38485	0.939496		11.8133	11.8761	11.7652	11.8008	12.3001	12.4357
ATP5MK	ENSG00000173915	ENSG00000173915	0.248086	0.973613		11.0131	11.7627	11.1551	10.8963	11.7398	11.9522
ROCK1	ENSG00000067900	ENSG00000067900	0.18624	0.939496		11.321	11.2384	11.7044	11.5416	11.7586	11.5573
ATP1B3	ENSG00000069849	ENSG00000069849	0.056903	0.9928		11.4644	11.8063	11.8315	11.5106	11.9302	11.8303
APP	ENSG00000142192	ENSG00000142192	-0.0242346	0.995401		11.8503	12.0032	12.0116	11.8437	11.9876	11.9642
SMARCC1	ENSG00000173473	ENSG00000173473	0.0862859	0.988642		11.1421	10.8655	11.42	11.5408	11.1124	11.0325
RPS3AP47	ENSG00000205871	ENSG00000205871	-0.103195	0.961862		12.1081	11.9765	12.091	11.7732	12.1788	11.8873
JUN	ENSG00000177606	ENSG00000177606	-0.0687714	0.990585		11.5666	11.2772	11.7171	11.619	11.3957	11.3601
RPL10AP6	ENSG00000226360	ENSG00000226360	0.0266928	0.995401		13.0686	12.9266	12.688	12.7639	13.0935	12.9115
SDF4	ENSG00000078808	ENSG00000078808	-0.159202	0.939496		12.4251	11.9122	11.8947	12.1709	11.8256	11.7895
SOD1	ENSG00000142168	ENSG00000142168	0.0225246	0.995706		12.0471	12.2702	12.0843	11.9498	12.308	12.1993
COX7C	ENSG00000127184	ENSG00000127184	0.108749	0.970855		11.4847	11.8617	11.8133	11.5182	12.021	11.9291
YWHAZ	ENSG00000164924	ENSG00000164924	0.228771	0.939496		12.1388	12.3395	12.0294	12.0931	12.4471	12.6219
PSMD13	ENSG00000185627	ENSG00000185627	-0.292764	0.939496		11.9999	11.8606	11.8979	11.7476	11.5746	11.5531
NDUFA1	ENSG00000125356	ENSG00000125356	0.00258645	0.99972		11.284	11.9617	11.5851	11.2398	11.7475	11.861
TTYH3	ENSG00000136295	ENSG00000136295	-0.480197	0.906801		11.2444	11.3627	11.373	11.2367	10.6636	10.5454
PSMB6	ENSG00000142507	ENSG00000142507	-0.105743	0.941323		11.9215	11.8595	11.8908	11.9259	11.7432	11.6734
COX8A	ENSG00000176340	ENSG00000176340	-0.129555	0.939496		12.5405	12.278	12.2969	12.2669	12.2601	12.2131
SF3B2	ENSG00000087365	ENSG00000087365	0.0488777	0.9928		11.711	11.7294	11.8492	11.89	11.7993	11.7475
ATP5F1A	ENSG00000152234	ENSG00000152234	0.0546078	0.994359		11.488	12.0242	11.667	11.3436	11.9241	12.0379
ATRX	ENSG00000085224	ENSG00000085224	0.105094	0.975131		11.1052	10.8882	11.5463	11.3963	11.1851	11.3461
CORO1C	ENSG00000110880	ENSG00000110880	0.00482325	0.999177		12.5405	12.4135	12.3933	12.3758	12.4828	12.5039
S100A10	ENSG00000197747	ENSG00000197747	0.237263	0.939496		11.7176	11.9461	11.8089	11.6146	12.238	12.2544
FGFR1	ENSG00000077782	ENSG00000077782	0.0345181	0.99456		11.6388	11.6925	11.8229	11.8207	11.7062	11.7354
KLF6	ENSG00000067082	ENSG00000067082	0.0832916	0.964663		11.943	12.0129	12.0262	12.0361	12.0715	12.125
RPL39	ENSG00000198918	ENSG00000198918	-0.108127	0.939496		11.8355	11.7658	11.9373	11.7386	11.7582	11.7233
DPYSL3	ENSG00000113657	ENSG00000113657	-0.23206	0.939496		11.8288	11.8863	11.8541	11.6972	11.5259	11.6459
CLPTM1L	ENSG00000049656	ENSG00000049656	-0.277767	0.939496		12.0099	11.984	11.8787	11.7837	11.6668	11.5845
RPS15	ENSG00000115268	ENSG00000115268	0.0387419	0.994697		12.079	12.1686	12.1263	11.8617	12.1734	12.4064
NQO1	ENSG00000181019	ENSG00000181019	0.0927792	0.960726		12.5959	12.5805	12.4232	12.4956	12.6196	12.7568
MYO1C	ENSG00000197879	ENSG00000197879	-0.112968	0.953702		12.297	12.3554	11.9358	12.1593	12.1702	11.9421
RPL10P3	ENSG00000230734	ENSG00000230734	-0.130862	0.942246		11.7976	11.406	11.726	11.6826	11.5957	11.252
ALCAM	ENSG00000170017	ENSG00000170017	0.165926	0.939496		11.8898	11.6732	11.7995	12.0559	11.943	11.861
RPL37P2	ENSG00000239559	ENSG00000239559	0.0413473	0.993465		12.3993	12.5082	12.2517	12.3313	12.3908	12.5624
GDF15	ENSG00000130513	ENSG00000130513	-0.571605	0.939496		11.0004	10.2927	11.1799	10.7854	10.0455	9.91263
CELF1	ENSG00000149187	ENSG00000149187	-0.00801463	0.998896		11.5094	11.4806	11.6697	11.7157	11.3952	11.5139
PAFAH1B2	ENSG00000168092	ENSG00000168092	-0.0533515	0.989233		12.0244	11.9795	12.0472	11.9389	11.9463	12.0062
SERPINE2	ENSG00000135919	ENSG00000135919	-0.053581	0.9928		12.1317	11.8874	12.0089	12.0449	11.8962	11.9311
MRPL51	ENSG00000111639	ENSG00000111639	0.0172433	0.996011		11.4457	11.8269	11.6653	11.2047	11.9553	11.7563
PA2G4	ENSG00000170515	ENSG00000170515	-0.104748	0.955697		11.8467	11.7694	11.7738	11.8487	11.7285	11.4736
PDIA3	ENSG00000167004	ENSG00000167004	-0.043967	0.994968		11.608	10.8537	11.2611	11.6315	11.0581	10.8871
B4GALT2	ENSG00000117411	ENSG00000117411	-0.307503	0.939496		11.7014	11.5223	11.669	11.5195	11.286	11.1457
PSMD4	ENSG00000159352	ENSG00000159352	-0.191664	0.939496		11.5905	11.4156	11.6766	11.5329	11.3664	11.2015
CCAR1	ENSG00000060339	ENSG00000060339	0.211237	0.939496		11.0829	11.2509	11.4796	11.6048	11.5093	11.3504
MRPS21	ENSG00000266472	ENSG00000266472	-0.0978873	0.961862		12.1018	12.1743	11.8882	12.0539	11.9948	11.8263
S100A13	ENSG00000189171	ENSG00000189171	-0.237657	0.939496		11.5935	11.6473	11.7516	11.2924	11.6357	11.3332
HSPH1	ENSG00000120694	ENSG00000120694	0.0476434	0.993465		11.3071	11.1803	11.6528	11.4275	11.5124	11.3841
FKBP10	ENSG00000141756	ENSG00000141756	-0.255845	0.939496		11.5029	10.8259	11.2474	11.4217	10.8381	10.4621
DDX1	ENSG00000079785	ENSG00000079785	-0.0446096	0.994359		11.3232	11.1388	11.5694	11.4816	11.105	11.3196
CSTB	ENSG00000160213	ENSG00000160213	-0.0729354	0.973759		12.2715	12.1436	12.119	12.1318	12.1306	12.0553
CD9	ENSG00000010278	ENSG00000010278	-0.0907384	0.972881		12.1769	12.3896	12.0379	11.9779	12.0678	12.2908
SNRPB2	ENSG00000125870	ENSG00000125870	-0.0484617	0.9928		11.5881	11.8349	11.8288	11.5872	11.7586	11.7691
DCN	ENSG00000011465	ENSG00000011465	-0.0384609	0.993465		12.4617	12.31	12.2976	12.2724	12.2535	12.4271
RPL7AP70	ENSG00000235776	ENSG00000235776	-0.08959	0.980485		12.0262	12.3533	11.7187	11.8373	12.0598	11.993
SNHG8	ENSG00000269893	ENSG00000269893	-0.246682	0.939496		11.501	11.9398	11.5826	11.2408	11.6081	11.4522
CTSC	ENSG00000109861	ENSG00000109861	0.183152	0.939496		11.9205	12.14	11.9633	11.9659	12.2294	12.3605
TTC3	ENSG00000182670	ENSG00000182670	0.208114	0.939496		11.3442	11.3289	11.6776	11.5852	11.6835	11.7317
VCP	ENSG00000165280	ENSG00000165280	0.0457872	0.9928		12.3308	12.4355	12.1656	12.2804	12.4096	12.3884
HNRNPUL2	ENSG00000214753	ENSG00000214753	-0.372704	0.939496		11.1528	10.6767	11.2209	11.1334	10.4109	10.2974
LMAN2	ENSG00000169223	ENSG00000169223	-0.27013	0.939496		11.6913	11.7753	11.7645	11.4734	11.4136	11.5344
SEPTIN7	ENSG00000122545	ENSG00000122545	0.177336	0.939496		11.2398	11.2844	11.6507	11.4405	11.5309	11.7554
BAZ1B	ENSG00000009954	ENSG00000009954	0.106494	0.978954		10.7839	10.6825	11.2882	11.2948	10.9354	10.8846
NDUFS6	ENSG00000145494	ENSG00000145494	-0.198212	0.939496		11.7775	12.1026	11.729	11.4708	11.8421	11.7081
NDUFB1	ENSG00000183648	ENSG00000183648	-0.030774	0.995401		11.5838	12.1001	11.6286	11.565	11.8174	11.8788
NES	ENSG00000132688	ENSG00000132688	-0.0243635	0.995706		11.2328	10.8758	11.4314	11.4099	11.0595	11.018
RAD23B	ENSG00000119318	ENSG00000119318	-0.161229	0.939496		11.5266	11.2435	11.6363	11.4484	11.2416	11.2513
ENSG00000225475	ENSG00000225475	ENSG00000225475	0.17152	0.941323		10.7572	11.0828	10.8994	11.4842	11.0539	10.5977
BMS1	ENSG00000165733	ENSG00000165733	-0.266345	0.939496		11.1659	10.9632	11.3232	11.256	10.7671	10.5624
SMC1A	ENSG00000072501	ENSG00000072501	0.391232	0.894764		10.9912	11.0533	11.2941	11.6233	11.4255	11.4741
AP1B1	ENSG00000100280	ENSG00000100280	-0.383503	0.877849		11.7348	11.7507	11.6032	11.4764	11.2349	11.2163
CAST	ENSG00000153113	ENSG00000153113	0.087479	0.986185		11.7706	11.0898	11.6342	11.7299	11.5659	11.5376
MAVS	ENSG00000088888	ENSG00000088888	-0.243336	0.939496		11.3261	11.0507	11.3928	11.3483	10.8872	10.757
DHCR24	ENSG00000116133	ENSG00000116133	-0.332191	0.939496		12.1371	12.2206	11.7389	11.6987	11.7557	11.689
CSNK1A1	ENSG00000113712	ENSG00000113712	0.246435	0.939496		11.1918	10.9155	11.4241	11.5474	11.426	11.3332
VAT1	ENSG00000108828	ENSG00000108828	-0.233146	0.939496		11.7945	11.5488	11.6625	11.6396	11.4147	11.2323
RALA	ENSG00000006451	ENSG00000006451	0.037324	0.994697		10.9186	11.2108	11.5107	11.124	11.4185	11.2585
RPL13P12	ENSG00000215030	ENSG00000215030	0.143196	0.939496		12.3589	11.9423	12.1743	12.1452	12.388	12.3875
ARF4	ENSG00000168374	ENSG00000168374	0.107142	0.939496		12.3518	12.3996	12.1536	12.3465	12.4185	12.4695
SERINC2	ENSG00000168528	ENSG00000168528	-0.0844636	0.987196		11.3628	11.205	11.3526	11.5666	11.0753	10.9536
HSPD1	ENSG00000144381	ENSG00000144381	0.332237	0.906801		11.5911	11.6854	11.6687	11.8864	11.9411	12.107
CALR	ENSG00000179218	ENSG00000179218	0.00997426	0.999177		10.471	9.82678	10.9848	10.9677	10.1698	10.2641
NDUFAF8	ENSG00000224877	ENSG00000224877	-0.199461	0.939496		12.1805	12.1808	12.0371	11.7904	12.0653	11.9364
EHD2	ENSG00000024422	ENSG00000024422	-0.370797	0.906801		11.4464	11.261	11.5616	11.1113	11.0922	10.9664
PLIN2	ENSG00000147872	ENSG00000147872	-0.167754	0.939496		11.0257	11.4256	11.4515	11.2352	11.1322	11.0685
MLF2	ENSG00000089693	ENSG00000089693	-0.012186	0.996011		11.7298	11.666	11.8495	11.6811	11.8072	11.7247
BPTF	ENSG00000171634	ENSG00000171634	0.00763368	0.999177		10.9912	10.8484	11.4483	11.1857	11.0794	11.1159
CDK2AP1	ENSG00000111328	ENSG00000111328	0.112938	0.955697		11.8533	12.096	11.9131	11.7997	12.124	12.2528
SEC61B	ENSG00000106803	ENSG00000106803	0.209182	0.939496		11.461	11.9884	11.3328	11.4563	11.9058	12.0672
CAPZA1	ENSG00000116489	ENSG00000116489	0.217069	0.939496		11.5517	11.3443	11.4318	11.8511	11.4515	11.6538
CBX5	ENSG00000094916	ENSG00000094916	0.0624757	0.993465		10.9244	10.6487	11.2661	11.279	10.966	10.8076
OAZ2	ENSG00000180304	ENSG00000180304	-0.305837	0.939496		11.133	10.7335	11.08	11.213	10.3913	10.2615
NPC2	ENSG00000119655	ENSG00000119655	-0.295419	0.939496		11.4997	11.1874	11.6076	11.0927	11.1492	11.1988
RDX	ENSG00000137710	ENSG00000137710	0.2636	0.939496		11.4524	11.4597	11.5519	11.7436	11.8676	11.6359
IER5	ENSG00000162783	ENSG00000162783	-0.252711	0.939496		11.7865	11.8932	11.659	11.6307	11.5169	11.4356
SDF2L1	ENSG00000128228	ENSG00000128228	-0.47275	0.939496		10.7924	10.3102	11.0208	10.8069	10.0315	9.73725
VCL	ENSG00000035403	ENSG00000035403	0.206371	0.939496		11.5361	11.5747	11.7467	11.6221	11.9012	11.9429
ROMO1	ENSG00000125995	ENSG00000125995	-0.119305	0.939496		12.0017	11.9911	11.9905	11.7458	11.8919	11.9792
CD248	ENSG00000174807	ENSG00000174807	-0.304163	0.939496		11.4906	11.4656	11.6293	11.1405	11.173	11.3583
DCAF7	ENSG00000136485	ENSG00000136485	-0.221493	0.939496		11.526	11.4256	11.4816	11.517	11.0643	11.1471
LPP	ENSG00000145012	ENSG00000145012	-0.0122165	0.997412		11.2944	11.0429	11.4843	11.4248	11.105	11.2714
RPL29	ENSG00000162244	ENSG00000162244	0.189982	0.939496		11.7026	11.7948	11.7104	11.4095	12.0546	12.2
SARS1	ENSG00000031698	ENSG00000031698	-0.147832	0.941323		10.8165	10.7279	11.3047	10.9763	10.7989	10.6873
MRC2	ENSG00000011028	ENSG00000011028	-0.22494	0.939496		11.553	11.7172	11.6844	11.3226	11.4282	11.5296
THRAP3	ENSG00000054118	ENSG00000054118	0.178556	0.939496		11.0612	11.3757	11.5332	11.3071	11.5986	11.6213
SH3KBP1	ENSG00000147010	ENSG00000147010	0.184722	0.939496		11.501	11.3171	11.3624	11.7827	11.5384	11.3895
SEC13	ENSG00000157020	ENSG00000157020	-0.251549	0.939496		11.4939	11.4892	11.6004	11.3407	11.2538	11.2362
TBX3	ENSG00000135111	ENSG00000135111	-0.0781307	0.992507		11.3756	11.1376	11.2086	11.5486	10.9608	10.8922
RAD21	ENSG00000164754	ENSG00000164754	0.115346	0.939496		11.377	11.5958	11.6047	11.6523	11.6577	11.6259
UBE2R2	ENSG00000107341	ENSG00000107341	-0.229111	0.939496		11.7544	11.6584	11.7191	11.5498	11.461	11.4327
SHISA5	ENSG00000164054	ENSG00000164054	-0.225338	0.939496		11.9572	11.8349	11.864	11.619	11.7316	11.6299
SPIN1	ENSG00000106723	ENSG00000106723	0.212461	0.939496		11.0302	11.0834	11.2246	11.5527	11.2115	11.1879
PRPF40A	ENSG00000196504	ENSG00000196504	0.204663	0.939496		11.5151	11.7567	11.6786	11.7353	11.918	11.9152
SDCBP	ENSG00000137575	ENSG00000137575	-0.140305	0.939496		12.0373	11.9011	11.9125	11.8323	11.8393	11.7604
PPP3R1	ENSG00000221823	ENSG00000221823	-0.445166	0.939496		11.9657	11.5966	11.0944	11.4898	11.0266	10.8565
GPC1	ENSG00000063660	ENSG00000063660	-0.29337	0.939496		11.543	11.3794	11.5065	11.3834	10.9564	11.1825
HNRNPD	ENSG00000138668	ENSG00000138668	0.21725	0.939496		11.9624	12.0552	11.8263	11.9901	12.3205	12.1747
STARD7	ENSG00000084090	ENSG00000084090	0.010111	0.998896		11.8843	12.2209	11.4479	11.7487	11.9612	11.965
SRSF2	ENSG00000161547	ENSG00000161547	0.0634564	0.9928		11.6765	11.9826	11.7748	11.6146	11.9385	12.0545
MRPL33	ENSG00000243147	ENSG00000243147	0.134462	0.955011		11.3363	11.7258	11.5694	11.3302	11.6781	11.9816
PRDX6	ENSG00000117592	ENSG00000117592	0.0383568	0.994697		11.6879	11.7936	11.8278	11.5337	11.9	11.9602
TBCB	ENSG00000105254	ENSG00000105254	-0.0516084	0.9928		12.0751	11.9286	11.9221	11.9591	11.9719	11.8403
LAMC1	ENSG00000135862	ENSG00000135862	0.04507	0.9928		11.7652	11.6643	11.7071	11.8624	11.6745	11.7289
HNRNPA1	ENSG00000135486	ENSG00000135486	0.113168	0.939496		12.1433	12.2186	12.0459	12.0985	12.3039	12.3386
TWF2	ENSG00000247596	ENSG00000247596	-0.412392	0.942654		10.7199	9.75535	10.8205	10.7356	9.65716	9.57977
PLAU	ENSG00000122861	ENSG00000122861	0.0757828	0.975131		12.135	12.0571	11.8799	12.1687	12.0449	12.0929
DDX5	ENSG00000108654	ENSG00000108654	0.162118	0.939496		11.7716	11.8573	11.8489	11.7149	12.0643	12.1515
PPP1R10	ENSG00000204569	ENSG00000204569	-0.303097	0.939496		10.4789	10.1655	10.9782	10.7327	10.0841	9.87244
SNRPE	ENSG00000182004	ENSG00000182004	0.162477	0.939496		11.3847	11.8841	11.4793	11.4266	11.8585	11.9494
SMAD3	ENSG00000166949	ENSG00000166949	-0.235653	0.939496		11.7353	11.4887	11.6318	11.5266	11.3399	11.2804
YWHAQ	ENSG00000134308	ENSG00000134308	0.121782	0.965771		11.6205	12.0738	11.4228	11.6388	11.9012	11.998
SLC20A1	ENSG00000144136	ENSG00000144136	-0.074516	0.978954		11.743	11.9194	11.6987	11.7248	11.796	11.6208
SPDL1	ENSG00000040275	ENSG00000040275	-0.221306	0.939496		10.9473	10.6555	11.0364	11.1394	10.4504	10.2563
ITGA3	ENSG00000005884	ENSG00000005884	-0.0197067	0.999177		11.2689	10.3338	10.4512	11.3007	10.4662	10.1664
HNRNPF	ENSG00000169813	ENSG00000169813	-0.142182	0.939496		11.8744	11.9465	11.6576	11.8125	11.5847	11.6597
ZKSCAN1	ENSG00000106261	ENSG00000106261	-0.271154	0.939496		10.7365	10.9069	11.24	10.7979	10.8308	10.4633
HNRNPUL1	ENSG00000105323	ENSG00000105323	0.0374466	0.994697		11.0542	10.7968	11.2455	11.3369	10.9857	10.8795
CDC25B	ENSG00000101224	ENSG00000101224	-0.198989	0.939496		10.9369	11.4366	11.3654	10.765	11.1256	11.2605
SNRNP27	ENSG00000124380	ENSG00000124380	-0.0276071	0.996011		10.9109	10.4227	11.0722	11.1761	10.5794	10.5529
LUC7L3	ENSG00000108848	ENSG00000108848	0.0576959	0.9928		11.4014	11.7874	11.5324	11.6032	11.7251	11.5902
FOXN3	ENSG00000053254	ENSG00000053254	0.0526943	0.996011		9.9341	11.2441	10.7337	10.2345	11.1883	10.7808
ATP5MJ	ENSG00000156411	ENSG00000156411	-0.124844	0.939496		11.8789	12.0594	11.8407	11.5972	11.8474	11.9486
TMBIM1	ENSG00000135926	ENSG00000135926	-0.162984	0.939496		11.9113	11.8171	11.7799	11.7149	11.7505	11.5483
TAOK3	ENSG00000135090	ENSG00000135090	0.0042778	0.999177		11.2681	11.3669	11.5282	11.419	11.4515	11.3158
CDK16	ENSG00000102225	ENSG00000102225	-0.43237	0.939496		10.934	10.3113	11.0732	10.7507	10.2458	10.039
EEF1B2P3	ENSG00000232472	ENSG00000232472	-0.361167	0.939496		11.3041	11.0364	11.3505	11.07	10.8903	10.6342
NAV1	ENSG00000134369	ENSG00000134369	-0.169673	0.939496		11.6685	11.5396	11.6409	11.5441	11.4468	11.3449
ILF3	ENSG00000129351	ENSG00000129351	-0.0332787	0.994697		11.9035	11.6529	11.8285	11.7672	11.8199	11.7062
SNRPB	ENSG00000125835	ENSG00000125835	-0.036639	0.994697		11.9325	11.6639	11.7201	11.8733	11.7146	11.6193
PRKAR1A	ENSG00000108946	ENSG00000108946	-0.0627357	0.986185		11.8932	11.9015	11.7713	11.8404	11.851	11.6832
CCT6A	ENSG00000146731	ENSG00000146731	0.0156337	0.996011		12.0413	12.1013	11.956	11.9883	12.0674	12.0914
ATP5PO	ENSG00000241837	ENSG00000241837	-0.123622	0.939496		11.4076	11.5998	11.529	11.4497	11.4356	11.2817
LMO7	ENSG00000136153	ENSG00000136153	0.189483	0.939496		11.313	11.3327	11.556	11.5433	11.5605	11.6769
USF2	ENSG00000105698	ENSG00000105698	-0.324954	0.939496		10.9244	10.5262	11.0612	10.9621	10.3041	10.1992
CDK2	ENSG00000123374	ENSG00000123374	-0.20254	0.939496		11.1213	10.7058	11.2171	11.1157	10.8194	10.4812
CEP55	ENSG00000138180	ENSG00000138180	0.0529358	0.994968		10.9254	9.90205	10.8377	11.1163	10.1774	10.577
STOML2	ENSG00000165283	ENSG00000165283	-0.328562	0.913519		11.5972	11.4791	11.5583	11.284	11.23	11.1337
PRR11	ENSG00000068489	ENSG00000068489	0.101625	0.954031		11.6044	11.4864	11.5206	11.7851	11.5693	11.5504
ZEB1	ENSG00000148516	ENSG00000148516	0.23589	0.939496		11.2787	10.8297	11.3332	11.4519	11.4992	11.2336
RPS23	ENSG00000186468	ENSG00000186468	0.297427	0.973338		10.6056	11.2441	10.5038	10.1577	11.4319	11.4373
TRIAP1	ENSG00000170855	ENSG00000170855	-0.290618	0.939496		11.2885	11.5331	11.3069	11.2316	11.1743	10.8332
ZMAT3	ENSG00000172667	ENSG00000172667	-0.101473	0.964663		11.1619	11.4241	11.3815	11.3639	11.166	11.1373
SRM	ENSG00000116649	ENSG00000116649	-0.266033	0.939496		12.341	12.0451	11.9661	11.8716	11.895	11.8127
ENSG00000290018	ENSG00000290018	ENSG00000290018	-0.262387	0.939496		10.9792	10.8259	11.1986	11.0316	10.7031	10.4474
PCYOX1	ENSG00000116005	ENSG00000116005	0.0408744	0.994697		10.7496	10.8787	11.1871	11.2146	10.7914	10.9367
RNF126	ENSG00000070423	ENSG00000070423	-0.382538	0.939496		11.0329	10.5892	11.1717	10.8463	10.4889	10.3237
C12orf75	ENSG00000235162	ENSG00000235162	0.143363	0.939496		12.4295	12.3983	12.0643	12.3756	12.3803	12.5828
MCFD2	ENSG00000180398	ENSG00000180398	0.238146	0.939496		11.2077	11.6673	11.3475	11.2151	11.7625	11.9106
CLIC4	ENSG00000169504	ENSG00000169504	0.219758	0.939496		11.7309	11.9097	11.7054	11.6953	12.1401	12.1353
ATP2B1	ENSG00000070961	ENSG00000070961	0.0908836	0.970855		11.7348	11.446	11.6097	11.798	11.6709	11.5995
EHD1	ENSG00000110047	ENSG00000110047	-0.324028	0.939496		11.7304	11.5082	11.4591	11.4734	11.1914	11.0401
HOXB5	ENSG00000120075	ENSG00000120075	-0.304654	0.939496		10.8774	10.7882	11.1905	10.9092	10.5413	10.4879
SUPT16H	ENSG00000092201	ENSG00000092201	-0.0985644	0.964663		11.2802	11.4835	11.4015	11.4511	11.199	11.213
SYAP1	ENSG00000169895	ENSG00000169895	0.199705	0.939496		11.6241	11.4455	11.4777	11.8011	11.7747	11.5626
SPCS3	ENSG00000129128	ENSG00000129128	-0.148723	0.939496		11.8799	12.0793	11.6725	11.723	11.7058	11.7841
MAPK3	ENSG00000102882	ENSG00000102882	-0.390154	0.939496		11.2398	11.0822	11.2851	11.0555	10.6554	10.6998
CHD3	ENSG00000170004	ENSG00000170004	-0.254622	0.939496		11.3607	11.0397	11.2129	11.3148	10.7722	10.6969
RAB34	ENSG00000109113	ENSG00000109113	-0.298939	0.939496		11.4056	11.0739	11.4302	11.1323	10.9096	10.9893
GLG1	ENSG00000090863	ENSG00000090863	0.0020313	0.99972		11.441	11.3607	11.5149	11.5519	11.434	11.332
AP2S1	ENSG00000042753	ENSG00000042753	-0.249342	0.939496		11.1619	10.5721	11.2629	10.9403	10.7172	10.6689
SF1	ENSG00000168066	ENSG00000168066	0.0507089	0.9928		11.465	11.4583	11.657	11.4603	11.6231	11.6523
MYO10	ENSG00000145555	ENSG00000145555	0.056198	0.9928		11.8734	12.1308	11.7359	11.8828	11.9966	12.0523
SRSF1	ENSG00000136450	ENSG00000136450	-0.127623	0.939496		11.4288	11.63	11.5679	11.3926	11.4521	11.4077
ENSG00000242299	ENSG00000242299	ENSG00000242299	0.0231824	0.995706		12.9306	12.6812	12.3375	12.6952	12.6144	12.7644
PTPN14	ENSG00000152104	ENSG00000152104	-0.165665	0.939496		11.5467	11.5279	11.5422	11.4807	11.388	11.2409
PPP1R12A	ENSG00000058272	ENSG00000058272	0.19874	0.939496		11.4417	11.2149	11.5727	11.5187	11.6467	11.6778
HOOK3	ENSG00000168172	ENSG00000168172	-0.221959	0.939496		11.4847	11.1265	11.3595	11.3741	10.9332	10.9767
PIM3	ENSG00000198355	ENSG00000198355	-0.574629	0.472904		11.469	11.2844	11.2246	10.9836	10.7328	10.5099
ATP2A2	ENSG00000174437	ENSG00000174437	-0.107359	0.963776		11.441	11.7399	11.5913	11.2711	11.5428	11.6304
VASP	ENSG00000125753	ENSG00000125753	-0.339743	0.939496		11.6032	11.6686	11.4555	11.3269	11.0138	11.3522
SND1	ENSG00000197157	ENSG00000197157	-0.122477	0.939496		11.9258	11.8735	11.7844	11.7932	11.6623	11.7604
PGK1	ENSG00000102144	ENSG00000102144	0.247902	0.939496		11.4887	11.7567	11.4379	11.3502	11.9203	12.0801
EPHB2	ENSG00000133216	ENSG00000133216	-0.492888	0.863172		11.5016	11.0546	11.3131	10.9836	10.8373	10.575
EML2	ENSG00000125746	ENSG00000125746	-0.378997	0.964663		10.7733	9.98178	10.5583	10.8563	9.5956	9.36002
AKAP12	ENSG00000131016	ENSG00000131016	0.0916703	0.973613		11.0222	11.0199	11.3135	11.3398	11.1813	11.1216
SH3BP4	ENSG00000130147	ENSG00000130147	0.0256826	0.996011		11.1413	11.6937	11.1751	10.8899	11.6361	11.5253
AP5Z1	ENSG00000242802	ENSG00000242802	-0.502495	0.939496		10.6998	10.4476	10.9848	10.5604	10.303	9.67825
AP2M1	ENSG00000161203	ENSG00000161203	-0.167862	0.939496		12.3678	12.1166	11.9487	12.0431	12.0273	11.8831
MGST1	ENSG00000008394	ENSG00000008394	0.18565	0.939496		11.6377	11.8765	11.6659	11.7252	11.9023	12.098
RPL7AP6	ENSG00000242071	ENSG00000242071	0.0506551	0.994359		11.2651	10.7295	11.251	11.3676	11.0245	11.0386
SPOP	ENSG00000121067	ENSG00000121067	-0.239868	0.939496		11.3979	11.3968	11.3131	11.3755	11.0567	10.9179
SLC1A5	ENSG00000105281	ENSG00000105281	-0.0621548	0.989233		11.7501	11.8322	11.7945	11.5395	11.7591	11.8746
MAF1	ENSG00000179632	ENSG00000179632	-0.139026	0.980485		10.9001	10.1703	10.7898	11.0345	10.3669	9.92086
PLXNB2	ENSG00000196576	ENSG00000196576	-0.0297228	0.996011		10.9254	10.3434	10.6957	11.1857	10.2275	10.3112
RAB7A	ENSG00000075785	ENSG00000075785	0.0434558	0.9928		11.9368	11.9665	11.8829	11.8955	11.9571	12.0605
RNF115	ENSG00000265491	ENSG00000265491	0.103969	0.972819		10.8893	10.8455	11.1293	11.3114	10.9437	10.9005
EXT1	ENSG00000182197	ENSG00000182197	0.0683074	0.987196		11.7248	11.9731	11.7372	11.7087	11.9131	12.0162
WDR1	ENSG00000071127	ENSG00000071127	0.105246	0.941323		12.2206	12.1479	11.9723	12.1754	12.2762	12.2128
GOLGB1	ENSG00000173230	ENSG00000173230	0.209661	0.939496		10.7221	10.6521	11.1203	11.201	11.0463	10.9071
GABARAPL1	ENSG00000139112	ENSG00000139112	-0.388977	0.939496		10.805	10.8334	11.0975	10.8083	10.3891	10.3459
CNN3	ENSG00000117519	ENSG00000117519	-0.0101728	0.997412		12.2005	12.0907	11.8748	12.1144	12.0188	12.017
THY1	ENSG00000154096	ENSG00000154096	-0.277753	0.939496		11.5887	11.7776	11.5041	11.287	11.433	11.3283
SREK1	ENSG00000153914	ENSG00000153914	0.0942854	0.978954		10.6092	10.9938	11.2072	11.0797	11.0875	10.9893
ARID5B	ENSG00000150347	ENSG00000150347	0.130851	0.939496		11.1594	11.1228	11.4459	11.3046	11.4594	11.3764
RPL21P16	ENSG00000220842	ENSG00000220842	0.174184	0.939496		11.9171	11.3763	11.7064	11.8011	11.9016	11.8665
PPIG	ENSG00000138398	ENSG00000138398	0.16286	0.939496		10.9235	11.2015	11.344	11.0984	11.5359	11.3239
SRSF5	ENSG00000100650	ENSG00000100650	0.0282884	0.995401		11.1145	10.8387	11.2905	11.2751	11.0202	11.0551
LDHB	ENSG00000111716	ENSG00000111716	-0.117616	0.939496		11.9263	11.9914	11.7748	11.7668	11.8097	11.7709
ANXA11	ENSG00000122359	ENSG00000122359	-0.123255	0.939496		12.3496	12.2409	12.0337	12.0763	12.1124	12.0819
RPS3AP6	ENSG00000234797	ENSG00000234797	-0.0280461	0.996011		10.6622	11.4311	10.6058	11.0233	11.0875	10.6151
PFN2	ENSG00000070087	ENSG00000070087	0.0957099	0.975213		11.7966	12.0245	11.7214	11.6237	11.9959	12.1747
FAM114A1	ENSG00000197712	ENSG00000197712	0.0212015	0.995401		11.5253	11.6213	11.6176	11.5988	11.5698	11.6607
ZNF106	ENSG00000103994	ENSG00000103994	0.0181391	0.996011		11.239	11.0344	11.3157	11.3972	11.1756	11.0641
NDUFA4	ENSG00000189043	ENSG00000189043	0.0783126	0.987703		11.7082	12.0069	11.6427	11.59	11.8899	12.0958
ARL6IP5	ENSG00000144746	ENSG00000144746	0.0887981	0.980632		11.0266	10.7246	11.251	11.2244	11.0629	11.0211
PDCD5	ENSG00000105185	ENSG00000105185	0.202199	0.987196		10.8217	11.4296	10.5928	10.4623	11.3764	11.5323
TNFRSF12A	ENSG00000006327	ENSG00000006327	-0.0434848	0.993764		11.2452	11.1061	11.4089	11.3051	11.1473	11.1893
GLE1	ENSG00000119392	ENSG00000119392	-0.291803	0.939496		11.1263	11.2079	11.331	10.922	11.0393	10.8314
ATP5PB	ENSG00000116459	ENSG00000116459	0.0178199	0.996011		11.4978	11.8454	11.5694	11.488	11.679	11.8065
FHOD1	ENSG00000135723	ENSG00000135723	-0.470072	0.898403		11.1716	11.0126	11.1273	10.915	10.6212	10.3062
CTSZ	ENSG00000101160	ENSG00000101160	-0.236956	0.9928		10.492	9.19187	10.4976	10.6437	9.47645	9.30824
SKA2	ENSG00000182628	ENSG00000182628	0.0383118	0.994697		11.2029	11.5556	11.4395	11.2203	11.6306	11.4573
HEG1	ENSG00000173706	ENSG00000173706	-0.230191	0.939496		11.4729	11.5725	11.5026	11.2362	11.4033	11.2136
SMIM29	ENSG00000186577	ENSG00000186577	-0.416945	0.939496		10.7221	10.2425	10.8124	10.7305	10.0622	9.55459
TALDO1	ENSG00000177156	ENSG00000177156	0.0439576	0.99284		11.8324	11.8121	11.8014	11.7544	11.9557	11.861
HCFC1	ENSG00000172534	ENSG00000172534	-0.288155	0.939496		11.3854	11.6037	11.2515	11.2845	11.0124	11.0877
TNPO3	ENSG00000064419	ENSG00000064419	-0.081127	0.989233		11.0095	11.198	11.0013	11.3158	10.8849	10.7017
TAF1	ENSG00000147133	ENSG00000147133	-0.470117	0.939496		11.1145	10.8867	10.7752	11.0084	10.2385	9.91263
ABCF1	ENSG00000204574	ENSG00000204574	0.311413	0.939496		9.85749	9.87006	10.697	10.8429	10.3181	10.2986
KPNA6	ENSG00000025800	ENSG00000025800	0.0843915	0.974498		11.5266	11.3721	11.3961	11.6615	11.5374	11.3326
PTPA	ENSG00000119383	ENSG00000119383	-0.362539	0.964663		10.37	9.42991	10.6643	10.4711	9.62578	9.27779
MAP7D3	ENSG00000129680	ENSG00000129680	0.252926	0.939496		10.1749	10.5027	10.977	10.9453	10.762	10.8165
ERBIN	ENSG00000112851	ENSG00000112851	0.137262	0.96044		10.4578	10.6383	10.9518	11.0831	10.8154	10.5582
ZMAT2	ENSG00000146007	ENSG00000146007	-0.0419659	0.993465		11.2855	11.3014	11.4459	11.3662	11.255	11.29
STAT1	ENSG00000115415	ENSG00000115415	-0.154029	0.939496		11.6952	11.7419	11.604	11.5548	11.577	11.447
CCN2	ENSG00000118523	ENSG00000118523	0.176992	0.939496		12.4657	12.0684	11.9	12.2983	12.1663	12.5337
RALBP1	ENSG00000017797	ENSG00000017797	0.162391	0.939496		10.3298	10.8824	11.0903	10.9092	11.0657	10.9154
ATP5MC1	ENSG00000159199	ENSG00000159199	0.0372616	0.99453		11.6725	11.5153	11.4972	11.7426	11.5497	11.4969
AURKA	ENSG00000087586	ENSG00000087586	-0.213428	0.939496		11.3903	11.3737	11.4678	11.2264	11.1826	11.1852
NKTR	ENSG00000114857	ENSG00000114857	0.19969	0.939496		10.5802	10.7017	11.0412	11.1611	10.8613	10.9236
APOBEC3C	ENSG00000244509	ENSG00000244509	-0.342237	0.939496		11.3298	11.1431	11.3113	11.0345	11.0181	10.6864
HM13	ENSG00000101294	ENSG00000101294	-0.359165	0.939496		11.1627	10.803	11.1248	10.9891	10.5502	10.4394
PSME4	ENSG00000068878	ENSG00000068878	-0.27909	0.939496		10.6092	10.4076	11.0078	10.684	10.2201	10.3087
GPI	ENSG00000105220	ENSG00000105220	-0.176992	0.939496		11.5499	11.5688	11.3388	11.4966	11.3279	11.0818
HSPE1	ENSG00000115541	ENSG00000115541	0.197529	0.939496		10.6656	11.3193	11.1233	10.8369	11.3036	11.5499
HMGB2	ENSG00000164104	ENSG00000164104	0.276488	0.939496		11.6265	11.4892	11.4224	11.8268	11.7031	11.8386
URI1	ENSG00000105176	ENSG00000105176	-0.194265	0.939496		11.1128	10.8933	11.1862	11.1284	10.5717	10.8719
GIGYF2	ENSG00000204120	ENSG00000204120	0.0155374	0.997532		10.7243	10.2242	10.962	10.9781	10.5541	10.4655
GRINA	ENSG00000178719	ENSG00000178719	-0.375126	0.939496		11.8467	11.5661	11.2529	11.4493	11.121	10.9893
CCDC25	ENSG00000147419	ENSG00000147419	-0.134329	0.953409		10.6377	10.6942	11.1634	10.6705	10.808	10.6737
GOLIM4	ENSG00000173905	ENSG00000173905	0.261031	0.939496		11.1363	11.0113	11.3153	11.4022	11.4547	11.4048
MEG3	ENSG00000214548	ENSG00000214548	0.0276598	0.995706		10.5505	11.0739	11.0138	11.1051	10.9058	10.7441
TAOK1	ENSG00000160551	ENSG00000160551	0.131077	0.956221		10.969	10.599	11.1157	11.2352	10.8437	11.018
LPAR1	ENSG00000198121	ENSG00000198121	0.0909173	0.986185		10.9958	11.6147	11.1948	11.0922	11.5159	11.5035
NCDN	ENSG00000020129	ENSG00000020129	-0.283735	0.939496		10.6104	11.3773	10.8965	10.3637	10.7814	10.9391
USP7	ENSG00000187555	ENSG00000187555	-0.189894	0.939496		11.29	11.163	11.3043	11.2377	11.0916	10.8332
ADM	ENSG00000148926	ENSG00000148926	0.0705114	0.993465		10.5899	11.4024	10.9664	10.6165	11.2404	11.3314
DDX17	ENSG00000100201	ENSG00000100201	-0.0861852	0.974498		11.0095	11.2599	11.3319	11.1196	11.08	11.1646
SIGMAR1	ENSG00000147955	ENSG00000147955	-0.277366	0.939496		11.4723	11.6117	11.2538	11.2756	11.3024	10.9187
DYNLL2	ENSG00000264364	ENSG00000264364	-0.181578	0.939496		11.3735	11.3019	11.42	11.2775	11.1647	11.1058
RPS3A	ENSG00000145425	ENSG00000145425	0.283163	0.939496		11.0734	11.5561	10.9591	11.0292	11.6817	11.7029
COL5A1	ENSG00000130635	ENSG00000130635	-0.24934	0.939496		11.4349	11.4186	11.1867	11.3582	11.0766	10.8183
LDLR	ENSG00000130164	ENSG00000130164	-0.320756	0.939496		11.3085	11.3726	11.3432	11.0573	11.0807	10.9212
TBX2	ENSG00000121068	ENSG00000121068	-0.0815232	0.980632		11.538	11.2888	11.3747	11.5325	11.144	11.2618
ATP5ME	ENSG00000169020	ENSG00000169020	-0.0898488	0.977364		11.2498	11.6473	11.3902	11.166	11.4662	11.3995
CAPN2	ENSG00000162909	ENSG00000162909	0.340526	0.939496		11.4062	11.5451	11.3358	11.3857	11.8268	12.0307
LOXL2	ENSG00000134013	ENSG00000134013	-0.156976	0.939496		11.9045	11.7658	11.7825	11.5275	11.7881	11.6588
LAMA4	ENSG00000112769	ENSG00000112769	-0.154681	0.939496		11.3071	11.4704	11.4607	11.1681	11.3262	11.2836
COLGALT1	ENSG00000130309	ENSG00000130309	-0.36099	0.913519		11.4965	11.6064	11.3029	11.1756	11.157	11.0002
KDELR2	ENSG00000136240	ENSG00000136240	-0.0334412	0.994697		12.2033	12.077	12.0342	11.7952	12.0892	12.2927
GAS6	ENSG00000183087	ENSG00000183087	0.0799521	0.970855		11.6306	11.5625	11.5778	11.7135	11.6343	11.6617
CCDC88A	ENSG00000115355	ENSG00000115355	0.34582	0.939496		10.8824	11.2108	11.1283	11.376	11.4879	11.4136
KMT2E	ENSG00000005483	ENSG00000005483	0.0799981	0.986185		10.7647	10.97	11.0789	11.1973	11.0442	10.8032
THOC2	ENSG00000125676	ENSG00000125676	0.0384592	0.994697		10.8278	11.0416	11.2232	11.119	11.1223	10.9924
LAMB1	ENSG00000091136	ENSG00000091136	0.230001	0.939496		11.2757	11.5556	11.4294	11.4378	11.7342	11.7709
ADAMTS1	ENSG00000154734	ENSG00000154734	0.189736	0.939496		11.9306	11.5909	11.7237	11.8971	11.9237	12.0097
FXR1	ENSG00000114416	ENSG00000114416	0.0548809	0.993465		10.9445	10.6504	11.0105	11.227	10.7543	10.7589
ATP6V1B2	ENSG00000147416	ENSG00000147416	-0.274097	0.939496		11.1741	11.2649	11.2602	11.0956	10.8565	10.9171
MAP3K20	ENSG00000091436	ENSG00000091436	0.0120303	0.996011		11.4062	11.3454	11.5176	11.4212	11.3675	11.5188
PSMA4	ENSG00000041357	ENSG00000041357	0.279677	0.939496		10.5826	11.1449	11.0964	11.1378	11.3141	11.2721
HOMER3	ENSG00000051128	ENSG00000051128	-0.44361	0.939496		11.2636	10.8372	10.8775	11.0263	10.3591	10.1497
PARP1	ENSG00000143799	ENSG00000143799	-0.00625938	0.999177		10.7829	11.2212	11.233	11.0132	11.1375	11.1123
MDH2	ENSG00000146701	ENSG00000146701	-0.19679	0.939496		11.6229	11.5377	11.5407	11.4167	11.3808	11.3127
SYF2	ENSG00000117614	ENSG00000117614	-0.223966	0.939496		9.84939	10.1511	10.7841	10.3833	9.97839	9.86563
FOXP1	ENSG00000114861	ENSG00000114861	0.0430596	0.993465		11.2719	11.3374	11.4208	11.4185	11.367	11.3781
POLE3	ENSG00000148229	ENSG00000148229	-0.193168	0.939496		11.6229	11.7074	11.5623	11.4036	11.4589	11.4544
EMD	ENSG00000102119	ENSG00000102119	-0.206984	0.939496		11.409	11.2344	11.2639	11.3422	10.9111	11.001
BCLAF1	ENSG00000029363	ENSG00000029363	0.13963	0.963255		10.2945	10.4015	10.9903	10.7692	10.8113	10.6222
GSPT1	ENSG00000103342	ENSG00000103342	-0.00789671	0.999154		11.3643	11.0643	11.3332	11.3889	11.2652	11.0847
ROCK2	ENSG00000134318	ENSG00000134318	0.148509	0.939496		11.5023	11.3835	11.4362	11.6511	11.6024	11.5112
ARPC3	ENSG00000111229	ENSG00000111229	0.00480847	0.999177		11.2696	11.6854	11.2756	11.3615	11.5542	11.3619
TBL1X	ENSG00000101849	ENSG00000101849	-0.118125	0.941323		11.2982	11.3412	11.272	11.3737	11.1283	11.0333
NSD2	ENSG00000109685	ENSG00000109685	-0.102653	0.970855		11.0924	11.0891	11.1561	11.2575	10.8178	10.9171
MANF	ENSG00000145050	ENSG00000145050	-0.115647	0.941323		11.7759	11.6469	11.5351	11.6744	11.4889	11.4453
CLTA	ENSG00000122705	ENSG00000122705	-0.0907052	0.96435		11.614	11.5524	11.5373	11.5412	11.5053	11.3805
CCT7	ENSG00000135624	ENSG00000135624	-0.230297	0.939496		11.8513	11.8536	11.6434	11.527	11.5838	11.5557
PNISR	ENSG00000132424	ENSG00000132424	0.168039	0.939496		10.907	11.2997	11.226	11.1389	11.5274	11.2747
CD99L2	ENSG00000102181	ENSG00000102181	-0.662447	0.8474		10.281	10.0047	10.7623	10.0337	9.49904	9.57977
TRA2A	ENSG00000164548	ENSG00000164548	-0.329982	0.939496		11.4815	11.2844	11.3423	11.1926	10.9384	10.9807
ASPM	ENSG00000066279	ENSG00000066279	0.375827	0.939496		10.9089	10.4632	11.0127	11.2459	11.1037	11.2136
HIPK2	ENSG00000064393	ENSG00000064393	-0.0268043	0.994697		11.5126	11.4455	11.5229	11.5056	11.4578	11.4373
TMEM147	ENSG00000105677	ENSG00000105677	-0.288687	0.939496		11.2328	11.3789	11.2492	11.0619	11.1003	10.8227
PGRMC2	ENSG00000164040	ENSG00000164040	-0.276655	0.939496		11.7593	11.658	11.5145	11.4127	11.4578	11.231
ENSG00000236844	ENSG00000236844	ENSG00000236844	-0.0895396	0.974249		11.1078	10.9728	11.2629	11.1339	11.0595	10.8854
C11orf68	ENSG00000175573	ENSG00000175573	-0.339438	0.939496		11.2892	10.9521	11.1939	11.009	10.8413	10.5497
OPTN	ENSG00000123240	ENSG00000123240	-0.177255	0.939496		11.1454	11.4271	11.299	11.0392	11.2622	11.0431
RPS7P3	ENSG00000231940	ENSG00000231940	-0.199425	0.939496		11.2552	10.9098	11.2963	11.031	11.0308	10.8218
ENSG00000213315	ENSG00000213315	ENSG00000213315	-0.0492628	0.994697		11.3671	10.5784	11.0701	11.2213	11.0511	10.6392
SLC4A7	ENSG00000033867	ENSG00000033867	-0.100251	0.973613		10.8534	10.9141	11.0633	11.0939	10.7389	10.6689
EI24	ENSG00000149547	ENSG00000149547	-0.00257463	0.999699		11.732	11.8296	11.6783	11.6808	11.7484	11.8047
DDX46	ENSG00000145833	ENSG00000145833	0.164353	0.939496		10.602	11.2627	11.0502	10.9578	11.3552	11.1464
FASTK	ENSG00000164896	ENSG00000164896	-0.225239	0.939496		10.9875	10.6409	10.7866	11.0567	10.4292	10.107
STT3A	ENSG00000134910	ENSG00000134910	-0.204362	0.939496		10.8154	11.1117	11.1308	10.8873	10.8755	10.6989
ACBD3	ENSG00000182827	ENSG00000182827	-0.0675319	0.985334		11.2877	11.4321	11.3952	11.3017	11.3869	11.2243
SCAF11	ENSG00000139218	ENSG00000139218	0.0364183	0.994697		10.8584	11.0713	11.098	11.2249	10.9726	10.9342
SEC61A1	ENSG00000058262	ENSG00000058262	-0.0527091	0.9928		11.9397	11.5579	11.6817	11.7157	11.7488	11.5757
RBM3	ENSG00000102317	ENSG00000102317	-0.294902	0.939496		11.7287	11.7599	11.5271	11.2285	11.5093	11.3912
CACUL1	ENSG00000151893	ENSG00000151893	-0.302317	0.939496		10.8134	10.4951	11.0401	10.6545	10.5163	10.3024
UBE2D2	ENSG00000131508	ENSG00000131508	-0.100395	0.970855		11.3756	11.7098	11.2639	11.3474	11.4505	11.2836
COX6B1	ENSG00000126267	ENSG00000126267	-0.124975	0.939496		11.6382	11.7559	11.6032	11.4172	11.6047	11.5984
VCAN	ENSG00000038427	ENSG00000038427	0.211601	0.939496		11.1255	11.0246	10.9636	11.4755	11.0718	11.1708
CRTAP	ENSG00000170275	ENSG00000170275	0.0411046	0.993465		11.7918	11.8352	11.7461	11.6732	11.9161	11.8965
ACTR1A	ENSG00000138107	ENSG00000138107	-0.343214	0.939496		11.63	11.357	11.3393	11.2239	11.2084	10.8522
CTSL	ENSG00000135047	ENSG00000135047	-0.0475361	0.993465		11.553	11.7241	11.5789	11.3741	11.5259	11.7899
EIF2S3	ENSG00000130741	ENSG00000130741	0.0733565	0.985326		11.2996	11.6387	11.341	11.4863	11.4698	11.5663
UBE2I	ENSG00000103275	ENSG00000103275	-0.0283581	0.994968		11.526	11.3003	11.4659	11.4868	11.2495	11.4674
FLNC	ENSG00000128591	ENSG00000128591	0.232538	0.939496		11.8299	11.9079	11.5738	11.8805	12.0609	12.079
EIF3E	ENSG00000104408	ENSG00000104408	0.388375	0.939496		10.6247	11.1915	10.871	10.9169	11.5119	11.413
EIF5	ENSG00000100664	ENSG00000100664	-0.16336	0.939496		11.6453	11.4435	11.58	11.3681	11.3941	11.4235
LRP1	ENSG00000123384	ENSG00000123384	-0.030363	0.994697		11.4815	11.6117	11.5237	11.4642	11.5418	11.5226
COPA	ENSG00000122218	ENSG00000122218	-0.00331197	0.999287		11.2666	11.4221	11.3241	11.4149	11.3388	11.2487
SNHG25	ENSG00000266402	ENSG00000266402	-0.353296	0.939496		11.9373	11.3953	11.3419	11.3857	11.3135	10.956
NCS1	ENSG00000107130	ENSG00000107130	-0.237669	0.939496		10.7419	10.4387	11.0617	10.579	10.5174	10.5022
RHOBTB3	ENSG00000164292	ENSG00000164292	0.144926	0.939496		11.2651	11.3036	11.341	11.4524	11.5359	11.351
SMURF2	ENSG00000108854	ENSG00000108854	0.0475727	0.993285		11.0194	11.0796	11.2353	11.2464	11.1342	11.1022
SDHC	ENSG00000143252	ENSG00000143252	0.0210903	0.995706		11.2734	11.409	11.4495	11.2494	11.3158	11.6117
PTTG1IP	ENSG00000183255	ENSG00000183255	0.0452677	0.993465		11.5586	11.5819	11.6136	11.4868	11.5866	11.8002
SNRPF	ENSG00000139343	ENSG00000139343	0.222984	0.939496		11.1545	11.4306	11.3197	11.1868	11.6696	11.6793
MIDN	ENSG00000167470	ENSG00000167470	0.0227967	0.995706		11.5875	11.2531	11.4192	11.5747	11.2972	11.4601
RCN1	ENSG00000049449	ENSG00000049449	0.131354	0.973613		10.7935	11.4873	10.8167	10.791	11.2544	11.4775
TRIM44	ENSG00000166326	ENSG00000166326	-0.121207	0.970032		10.5101	10.5401	11.0224	10.5871	10.732	10.4382
SRGAP1	ENSG00000196935	ENSG00000196935	-0.0219774	0.996011		10.1749	10.0993	10.5657	10.7882	10.0188	9.82234
AAK1	ENSG00000115977	ENSG00000115977	-0.0705331	0.9928		10.7572	10.5383	10.925	10.9903	10.5736	10.4058
EMILIN1	ENSG00000138080	ENSG00000138080	-0.0238397	0.999177		10.1749	9.62201	10.2689	10.7291	9.53725	9.41934
ARPC5L	ENSG00000136950	ENSG00000136950	-0.229523	0.939496		11.0726	11.4075	11.2185	10.9271	11.0834	11.018
TMED10	ENSG00000170348	ENSG00000170348	0.0585339	0.9928		11.3188	11.5984	11.4499	11.3168	11.493	11.72
GRSF1	ENSG00000132463	ENSG00000132463	-0.0486342	0.993465		11.0769	11.4583	11.2067	11.2413	11.2034	11.1784
BBX	ENSG00000114439	ENSG00000114439	-0.0725294	0.9928		10.6032	10.2916	11.0122	10.6598	10.5244	10.5957
S100A16	ENSG00000188643	ENSG00000188643	-0.166953	0.939496		11.5467	11.4563	11.4987	11.355	11.2989	11.3479
ENSG00000185641	ENSG00000185641	ENSG00000185641	0.204798	0.939496		11.7243	11.8036	11.5358	11.8049	11.9623	11.918
DNAJC5	ENSG00000101152	ENSG00000101152	-0.406667	0.894764		11.0699	10.9769	11.0969	10.8226	10.5443	10.5422
TPX2	ENSG00000088325	ENSG00000088325	-0.0731887	0.986185		11.7187	11.3559	11.4863	11.58	11.3614	11.4124
SNRNP70	ENSG00000104852	ENSG00000104852	-0.145503	0.939496		11.2328	11.0726	11.3012	11.129	11.0943	10.9504
TFDP1	ENSG00000198176	ENSG00000198176	-0.0835195	0.972598		11.3979	11.3491	11.4027	11.3788	11.1933	11.3214
ATP5PD	ENSG00000167863	ENSG00000167863	0.174081	0.941323		11.2013	11.5139	11.031	10.8321	11.5847	11.741
SLC16A3	ENSG00000141526	ENSG00000141526	-0.231274	0.939496		11.3777	11.2976	11.3131	11.2041	11.127	10.9528
ODC1	ENSG00000115758	ENSG00000115758	0.0141423	0.996163		11.5777	11.9015	11.4228	11.4127	11.7089	11.8338
TRAPPC2L	ENSG00000167515	ENSG00000167515	-0.492811	0.578201		11.1027	10.9191	11.1188	10.4518	10.7101	10.4989
ANAPC11	ENSG00000141552	ENSG00000141552	0.0375372	0.99456		11.3247	11.4489	11.4706	11.3187	11.4223	11.6071
UGCG	ENSG00000148154	ENSG00000148154	0.261088	0.939496		11.0365	11.1939	11.1881	11.4027	11.3456	11.4573
HSBP1	ENSG00000230989	ENSG00000230989	-0.218218	0.939496		11.3026	11.2178	11.3337	11.0734	10.8597	11.2448
EBNA1BP2	ENSG00000117395	ENSG00000117395	0.170336	0.939496		10.9464	11.3711	11.2119	11.0286	11.4961	11.5002
PPM1G	ENSG00000115241	ENSG00000115241	0.0685327	0.9928		11.0409	10.5981	11.0417	11.1745	10.9549	10.7699
PFKP	ENSG00000067057	ENSG00000067057	-0.0321361	0.994697		11.2817	11.0898	11.306	11.3085	11.1302	11.1443
EXOSC6	ENSG00000223496	ENSG00000223496	-0.290344	0.939496		10.8874	11.0272	11.1457	10.6383	10.8565	10.7017
SSBP1	ENSG00000106028	ENSG00000106028	0.156037	0.939496		11.2021	11.3385	11.3548	11.1574	11.6596	11.5079
ENSG00000291080	ENSG00000291080	ENSG00000291080	-0.376553	0.939496		10.6494	10.0457	10.8205	10.4719	10.058	9.90601
ENSG00000293064	ENSG00000293064	ENSG00000293064	-0.432285	0.939496		10.5593	9.99263	10.5885	10.5612	9.7127	9.37688
ASAP1	ENSG00000153317	ENSG00000153317	0.0935374	0.967551		11.6026	11.7028	11.6154	11.5515	11.7311	11.9007
MESD	ENSG00000117899	ENSG00000117899	0.000430524	0.999855		11.3854	11.0662	11.3483	11.3298	11.3365	11.1464
SYNJ2	ENSG00000078269	ENSG00000078269	0.00390242	0.999699		10.7397	10.599	10.868	11.055	10.6582	10.4497
SSB	ENSG00000138385	ENSG00000138385	0.335834	0.939496		10.0622	9.8774	10.6151	10.7993	10.5423	10.2783
CLDN11	ENSG00000013297	ENSG00000013297	0.365058	0.906801		11.3882	11.3773	11.2945	11.5081	11.776	11.8498
MLEC	ENSG00000110917	ENSG00000110917	0.114904	0.953409		11.1171	10.9346	11.0954	11.3441	11.1316	10.9994
RTL8C	ENSG00000134590	ENSG00000134590	-0.113324	0.939496		12.0971	11.9727	11.8733	11.7827	11.8825	11.9417
UBXN4	ENSG00000144224	ENSG00000144224	0.106687	0.953409		11.1805	11.409	11.3641	11.3134	11.4489	11.5161
TMX2	ENSG00000213593	ENSG00000213593	-0.0333789	0.995401		10.9949	10.6926	10.842	11.1783	10.5726	10.608
TRIM28	ENSG00000130726	ENSG00000130726	-0.0663051	0.993465		11.2674	10.6606	10.9359	11.2295	10.7864	10.6432
SLC25A5	ENSG00000005022	ENSG00000005022	0.132302	0.939496		11.7115	11.8495	11.6257	11.6725	11.9039	11.9973
POLR2J	ENSG00000005075	ENSG00000005075	-0.070783	0.9928		11.1204	10.6104	11.0321	11.1202	10.7013	10.7385
SELENOS	ENSG00000131871	ENSG00000131871	-0.0307034	0.994697		11.0095	11.1642	11.2891	11.009	11.1263	11.2428
IPO9	ENSG00000198700	ENSG00000198700	0.0499327	0.994359		10.8258	10.563	10.9936	11.0526	10.7738	10.7141
RRM2	ENSG00000171848	ENSG00000171848	0.0219334	0.995401		11.2825	11.467	11.3848	11.3657	11.3952	11.4453
PSMD8	ENSG00000099341	ENSG00000099341	-0.140148	0.939496		11.7625	11.7737	11.5422	11.5912	11.5149	11.5615
SAR1A	ENSG00000079332	ENSG00000079332	-0.0350309	0.994697		10.785	11.063	11.1717	10.8	11.121	11.0064
UBE2J2	ENSG00000160087	ENSG00000160087	-0.198143	0.939496		11.1405	10.6435	11.056	10.9952	10.7233	10.5358
ZBTB38	ENSG00000177311	ENSG00000177311	-0.0338677	0.994697		11.1396	10.8349	11.2269	11.0745	11.1237	10.9228
SRP72	ENSG00000174780	ENSG00000174780	0.0220354	0.995401		11.5746	11.6265	11.5571	11.5515	11.6047	11.6671
ENSG00000227081	ENSG00000227081	ENSG00000227081	0.227278	0.939496		11.7187	11.4085	11.5635	11.6698	11.8158	11.8931
KPNA2	ENSG00000182481	ENSG00000182481	0.0962829	0.970855		11.4834	11.6799	11.5061	11.4418	11.655	11.8429
PTGES3	ENSG00000110958	ENSG00000110958	0.15808	0.939496		11.4056	11.4767	11.4753	11.4546	11.6118	11.7521
RAB11FIP5	ENSG00000135631	ENSG00000135631	-0.375097	0.939496		10.7658	11.0403	10.9376	10.6773	10.5462	10.3975
ACSL3	ENSG00000123983	ENSG00000123983	-0.113468	0.951252		11.1346	11.2401	11.1516	11.1957	11.1064	10.866
SSR2	ENSG00000163479	ENSG00000163479	-0.0727866	0.986185		11.4537	11.5474	11.5018	11.191	11.4425	11.6224
AURKB	ENSG00000178999	ENSG00000178999	-0.474348	0.694685		11.1781	10.8802	11.1147	10.5406	10.7075	10.5131
MMS19	ENSG00000155229	ENSG00000155229	-0.404419	0.906801		10.676	10.8983	10.9279	10.5514	10.4356	10.3087
WASF2	ENSG00000158195	ENSG00000158195	-0.113853	0.939496		11.8319	11.8491	11.6247	11.6353	11.6641	11.6744
UQCRH	ENSG00000173660	ENSG00000173660	0.0183677	0.996011		11.8594	12.0182	11.6318	11.5461	11.9437	12.053
XPO6	ENSG00000169180	ENSG00000169180	-0.185145	0.939496		11.0612	11.3246	10.9405	11.0648	11.0691	10.6191
PVR	ENSG00000073008	ENSG00000073008	-0.275397	0.939496		10.3966	10.2905	10.834	10.4287	10.2983	9.9976
TPR	ENSG00000047410	ENSG00000047410	0.182677	0.939496		10.6152	10.23	10.9163	10.8853	10.7372	10.7635
SPOCD1	ENSG00000134668	ENSG00000134668	-0.262	0.939496		11.2552	10.8281	11.0893	11.0416	10.6435	10.6989
NPM3	ENSG00000107833	ENSG00000107833	-0.0693656	0.986185		11.1296	11.4024	11.2565	11.124	11.2907	11.1756
BPNT2	ENSG00000104331	ENSG00000104331	-0.0602743	0.9928		11.1942	11.5543	11.2607	11.14	11.3591	11.3467
TRAPPC3	ENSG00000054116	ENSG00000054116	-0.192258	0.939496		11.4841	11.4396	11.1986	11.3741	11.0511	11.1138
KPNA4	ENSG00000186432	ENSG00000186432	0.17237	0.939496		11.0958	10.6469	11.1363	11.1788	11.056	11.2049
YTHDF3	ENSG00000185728	ENSG00000185728	-0.264141	0.939496		11.5247	11.3917	11.2824	11.2765	10.9452	11.1742
PSMC3	ENSG00000165916	ENSG00000165916	0.0770666	0.9928		10.5468	11.3203	10.7105	10.8048	11.1433	10.9616
FUBP1	ENSG00000162613	ENSG00000162613	0.0656243	0.992899		10.8814	10.8045	10.7078	11.1989	10.4899	10.8165
MRPS34	ENSG00000074071	ENSG00000074071	-0.190041	0.939496		11.4821	11.4075	11.3254	11.3134	11.0045	11.3096
LOXL1	ENSG00000129038	ENSG00000129038	-0.348421	0.939496		11.2952	11.2605	11.0675	11.0636	10.7781	10.7217
WNT5B	ENSG00000111186	ENSG00000111186	-0.0377314	0.994359		11.345	11.2201	11.362	11.277	11.3331	11.2049
ELOB	ENSG00000103363	ENSG00000103363	-0.0270661	0.995549		11.6901	11.8665	11.5172	11.3288	11.8092	11.8237
IFI16	ENSG00000163565	ENSG00000163565	0.0532838	0.993465		10.9521	10.5318	10.9914	11.0745	10.8324	10.7497
TXNRD1	ENSG00000198431	ENSG00000198431	0.269072	0.939496		11.6026	11.5021	11.4761	11.6272	11.8191	11.9279
RTL8A	ENSG00000203950	ENSG00000203950	-0.332067	0.939496		11.5119	11.4201	11.2702	11.159	10.9519	11.0971
RBMS1	ENSG00000153250	ENSG00000153250	0.108538	0.964663		10.9206	10.6892	11.081	11.0893	10.9988	10.9512
SUMO2	ENSG00000188612	ENSG00000188612	0.0892897	0.970855		11.3269	11.2424	11.2972	11.4391	11.2245	11.4595
PPP1R14B	ENSG00000173457	ENSG00000173457	0.226361	0.939496		11.3356	11.216	11.3667	11.3634	11.6226	11.6015
LEPROT	ENSG00000213625	ENSG00000213625	-0.00022796	0.999855		10.8493	10.6069	11.0401	10.951	10.8292	10.7404
DBN1	ENSG00000113758	ENSG00000113758	-0.267442	0.939496		11.1724	11.091	11.0779	11.0233	10.8911	10.5926
GNB2	ENSG00000172354	ENSG00000172354	0.0642646	0.994359		11.0185	10.3349	10.4867	11.1057	10.6023	10.2936
BCCIP	ENSG00000107949	ENSG00000107949	0.332417	0.939496		10.1087	9.42591	9.93541	10.7578	9.91718	9.6147
NCOR2	ENSG00000196498	ENSG00000196498	-0.183735	0.939496		11.0059	10.8998	11.1516	10.8833	10.7543	10.8778
WAC	ENSG00000095787	ENSG00000095787	-0.00111399	0.99972		10.8584	10.9844	11.1765	10.9131	11.0081	11.1094
SNHG1	ENSG00000255717	ENSG00000255717	-0.265944	0.939496		10.3269	9.98042	10.5576	10.5206	9.96518	9.43782
SCAMP2	ENSG00000140497	ENSG00000140497	-0.337951	0.939496		10.9118	10.74	11.0105	10.684	10.493	10.4767
FXR2	ENSG00000129245	ENSG00000129245	-0.313955	0.939496		10.8412	10.771	10.7291	10.8663	10.3227	10.1012
TOMM70	ENSG00000154174	ENSG00000154174	-0.144702	0.939496		11.0131	11.2582	11.1147	11.0573	10.9279	10.9759
EEA1	ENSG00000102189	ENSG00000102189	0.188175	0.939496		10.6714	10.5676	10.972	10.9994	10.8565	10.948
FAM177A1	ENSG00000151327	ENSG00000151327	0.120699	0.970855		10.2689	10.3539	10.7967	10.7741	10.5393	10.5131
APMAP	ENSG00000101474	ENSG00000101474	0.112353	0.972881		10.7188	11.2304	11.0628	10.8456	11.2071	11.3058
SRSF3	ENSG00000112081	ENSG00000112081	0.141781	0.939496		12.0625	11.8428	11.7783	11.9573	12.077	12.0849
CUL4B	ENSG00000158290	ENSG00000158290	4.71258e-05	0.999874		10.9764	10.5811	10.9709	11.0648	10.7535	10.7169
SMARCA2	ENSG00000080503	ENSG00000080503	-0.139193	0.978639		9.95876	9.56138	10.6336	10.1161	9.99294	9.8241
CACYBP	ENSG00000116161	ENSG00000116161	0.134655	0.95929		10.9848	11.4276	11.0779	10.9403	11.4615	11.4713
MTA2	ENSG00000149480	ENSG00000149480	-0.0460651	0.993465		11.5555	11.409	11.3573	11.5102	11.3285	11.343
RBM17	ENSG00000134453	ENSG00000134453	0.18346	0.939496		10.7177	10.9762	11.0717	10.7642	11.2895	11.2323
SKI	ENSG00000157933	ENSG00000157933	-0.0730496	0.9928		10.6424	10.4816	10.7031	10.9112	10.1452	10.4554
ASH1L	ENSG00000116539	ENSG00000116539	0.0587652	0.994697		10.0796	9.94037	10.384	10.71	9.80626	9.9225
MORF4L2	ENSG00000123562	ENSG00000123562	0.000351553	0.999855		12.1817	12.1482	11.7441	12.0127	12.0206	12.079
HP1BP3	ENSG00000127483	ENSG00000127483	0.0518479	0.9928		11.1692	11.169	11.1654	11.3302	11.0407	11.2714
BRD9	ENSG00000028310	ENSG00000028310	-0.291174	0.939496		10.7463	10.2516	10.8049	10.6188	10.2422	10.0749
CLU	ENSG00000120885	ENSG00000120885	-0.374776	0.939496		10.6656	10.4227	10.8823	10.2799	10.4961	10.0808
RER1	ENSG00000157916	ENSG00000157916	0.0771589	0.974249		11.7397	11.5989	11.5328	11.7127	11.7168	11.6788
TMEM9B	ENSG00000175348	ENSG00000175348	-0.348485	0.939496		10.8864	11.129	10.7726	10.8308	10.4827	10.4174
FBN1	ENSG00000166147	ENSG00000166147	0.21894	0.939496		11.1821	10.9205	11.1097	11.3578	11.1164	11.3901
REEP4	ENSG00000168476	ENSG00000168476	-0.468326	0.939496		10.1878	9.75056	10.5605	10.1447	9.44928	9.50945
YWHAG	ENSG00000170027	ENSG00000170027	0.0963994	0.965771		11.249	11.369	11.3453	11.3022	11.3461	11.5912
KLC1	ENSG00000126214	ENSG00000126214	0.0807966	0.988386		10.834	10.744	10.7429	11.1481	10.773	10.5822
AUP1	ENSG00000115307	ENSG00000115307	-0.132042	0.964663		10.4697	10.7615	10.808	10.6636	10.7646	10.1733
ITM2B	ENSG00000136156	ENSG00000136156	0.0521147	0.9928		11.4932	11.4494	11.3038	11.5654	11.3864	11.4499
EIF3I	ENSG00000084623	ENSG00000084623	0.187457	0.939496		11.1171	11.3549	11.1353	11.1224	11.6357	11.3787
ENSG00000293057	ENSG00000293057	ENSG00000293057	-0.175533	0.939496		10.9995	10.9945	10.6208	11.0544	10.6986	10.255
PPP1R15A	ENSG00000087074	ENSG00000087074	-0.224087	0.939496		11.281	11.3246	11.2067	11.0922	10.8389	11.19
ITGA6	ENSG00000091409	ENSG00000091409	0.175687	0.939496		11.4913	11.7395	11.2487	11.4458	11.6527	11.9114
AP1S1	ENSG00000106367	ENSG00000106367	-0.26441	0.983982		10.5075	9.35624	10.318	10.4728	9.61453	9.2675
RTF1	ENSG00000137815	ENSG00000137815	-0.0620101	0.9928		10.9331	11.3369	10.9681	11.0854	11.0463	10.9536
RARS1	ENSG00000113643	ENSG00000113643	0.23343	0.939496		11.0941	10.9041	11.039	11.3177	11.0231	11.377
PTK7	ENSG00000112655	ENSG00000112655	-0.325604	0.939496		11.0778	10.6892	10.8353	10.9028	10.2794	10.3892
USP48	ENSG00000090686	ENSG00000090686	-0.166757	0.939496		10.7332	10.9479	10.9439	10.826	10.7747	10.5175
CAPRIN1	ENSG00000135387	ENSG00000135387	-0.0684365	0.9928		10.6817	10.7165	11.0353	10.6878	10.6416	10.9146
EMP2	ENSG00000213853	ENSG00000213853	0.0246612	0.995401		10.9736	11.2137	11.158	11.095	11.2288	11.1044
LMNB2	ENSG00000176619	ENSG00000176619	-0.102233	0.973613		11.4511	11.2316	11.0753	11.3825	11.1137	10.9424
SPTLC2	ENSG00000100596	ENSG00000100596	-0.371831	0.939496		10.6436	10.9659	10.8644	10.374	10.6352	10.3556
ENSA	ENSG00000143420	ENSG00000143420	-0.245408	0.939496		10.4723	10.8099	10.8614	10.562	10.3989	10.4767
EWSR1	ENSG00000182944	ENSG00000182944	0.47635	0.656305		10.8092	11.0093	10.7258	11.1936	11.3007	11.4775
GDI2	ENSG00000057608	ENSG00000057608	0.0453611	0.994697		11.1708	11.5801	11.1238	11.038	11.4271	11.5446
TCEAL8	ENSG00000180964	ENSG00000180964	-0.180067	0.939496		10.5887	10.621	10.8614	10.724	10.3891	10.4104
PERP	ENSG00000112378	ENSG00000112378	-0.0641394	0.990585		11.1757	11.3533	11.1218	11.2565	11.0017	11.1981
SNHG3	ENSG00000242125	ENSG00000242125	0.133791	0.941323		11.1145	11.1862	10.8111	11.3578	11.1583	10.9979
PCOLCE	ENSG00000106333	ENSG00000106333	-0.238635	0.939496		11.8913	11.7831	11.6176	11.3393	11.5634	11.6676
MRPL21	ENSG00000197345	ENSG00000197345	-0.328453	0.939496		10.8029	11.086	10.9608	10.5088	10.7535	10.61
CLTB	ENSG00000175416	ENSG00000175416	-0.0474817	0.993465		11.1773	10.8574	11.1566	11.0978	11.0753	10.8871
HMGA2	ENSG00000149948	ENSG00000149948	-0.0206145	0.995706		11.3917	11.2822	11.2478	11.4104	11.1596	11.2811
SLC9A3R2	ENSG00000065054	ENSG00000065054	-0.0947535	0.992989		10.2705	9.52075	10.3849	10.5273	9.71796	9.60247
CSRP1	ENSG00000159176	ENSG00000159176	0.0439339	0.993465		11.262	11.3364	11.3135	11.283	11.4239	11.3351
CDC42EP3	ENSG00000163171	ENSG00000163171	-0.0487	0.992989		11.138	11.3122	11.262	11.0854	11.157	11.3214
C1orf43	ENSG00000143612	ENSG00000143612	-0.148484	0.939496		11.1363	11.4592	11.1575	10.9226	11.1124	11.2766
SLC2A4RG	ENSG00000125520	ENSG00000125520	-0.108641	0.94319		11.2552	11.2154	11.179	11.2311	11.056	11.0279
DLG4	ENSG00000132535	ENSG00000132535	-0.314401	0.939496		11.0786	10.5954	10.7343	10.8944	10.3192	10.1925
TCF4	ENSG00000196628	ENSG00000196628	0.0423587	0.994359		10.8554	10.9297	11.0111	11.0984	10.8739	10.9464
NECTIN3	ENSG00000177707	ENSG00000177707	0.123098	0.939496		11.4477	11.2543	11.3535	11.4647	11.5164	11.4476
IRF2BPL	ENSG00000119669	ENSG00000119669	-0.238414	0.939496		11.2974	11.3289	11.2775	10.9226	11.123	11.1358
CSNK2A1	ENSG00000101266	ENSG00000101266	-0.239057	0.939496		10.8654	10.8304	10.9244	10.8523	10.4714	10.5529
PLEC	ENSG00000178209	ENSG00000178209	-0.118651	0.955697		11.2069	10.7812	11.1502	11.0162	10.9157	10.8821
WDR43	ENSG00000163811	ENSG00000163811	0.102576	0.976421		10.533	10.3069	10.8499	10.7664	10.725	10.5497
G3BP1	ENSG00000145907	ENSG00000145907	-0.138417	0.939496		11.3924	11.1974	11.1799	11.2924	10.9755	11.0759
CPT1A	ENSG00000110090	ENSG00000110090	-0.265114	0.939496		11.4227	11.2097	11.0691	11.2005	10.7956	10.8988
TMEM258	ENSG00000134825	ENSG00000134825	-0.240322	0.939496		11.7625	11.7427	11.4358	11.3657	11.4641	11.4107
TRIM11	ENSG00000154370	ENSG00000154370	-0.391489	0.906801		11.0515	10.7695	10.9909	10.6652	10.5363	10.4428
COX7B	ENSG00000131174	ENSG00000131174	0.062102	0.994697		10.5036	11.1503	10.5441	10.176	10.9806	11.1499
IGFBP3	ENSG00000146674	ENSG00000146674	-0.00905836	0.998423		11.0149	10.9687	11.0143	11.1611	10.9369	10.854
CNOT7	ENSG00000198791	ENSG00000198791	0.0422101	0.994697		11.2148	10.6648	10.8541	11.2005	11.0045	10.6541
TMEM248	ENSG00000106609	ENSG00000106609	0.00731644	0.999177		10.6283	10.529	10.9614	10.7312	10.7662	10.6806
SCN9A	ENSG00000169432	ENSG00000169432	0.105924	0.970855		10.6517	10.68	10.7752	11.0427	10.6817	10.6698
ATP6V1G1	ENSG00000136888	ENSG00000136888	-0.279587	0.939496		11.1171	11.2344	11.081	10.9022	10.8911	10.8041
NORAD	ENSG00000260032	ENSG00000260032	0.0700848	0.980229		11.3019	11.3958	11.2543	11.4059	11.4023	11.3565
RPL22	ENSG00000116251	ENSG00000116251	0.0886606	0.986185		10.8665	11.3881	10.9898	10.9485	11.2177	11.3679
MICAL2	ENSG00000133816	ENSG00000133816	0.170167	0.939496		11.7479	11.7587	11.5347	11.7357	11.8129	12
POP7	ENSG00000172336	ENSG00000172336	-0.311139	0.939496		10.9109	10.7647	10.7923	10.7798	10.6118	10.0496
PDGFRB	ENSG00000113721	ENSG00000113721	-0.0883574	0.964663		11.3664	11.3607	11.3056	11.2884	11.2355	11.2435
FAM98A	ENSG00000119812	ENSG00000119812	-0.412804	0.939496		10.6748	10.4066	10.8353	10.1824	10.4483	10.0556
SAFB2	ENSG00000130254	ENSG00000130254	-0.162273	0.973613		9.40917	9.46148	10.4945	9.68827	9.81119	9.65869
TSPAN5	ENSG00000168785	ENSG00000168785	-0.0679085	0.9928		11.0726	10.6817	11.0127	11.0357	10.8104	10.7273
TRAPPC1	ENSG00000170043	ENSG00000170043	-0.343059	0.939496		10.8715	10.5383	10.8529	10.6468	10.4087	10.1608
MACROH2A1	ENSG00000113648	ENSG00000113648	0.101606	0.975213		10.6575	10.9402	11.0401	10.6982	11.0943	11.1408
FZD2	ENSG00000180340	ENSG00000180340	0.0449029	0.994968		10.4323	9.88178	10.5546	10.7019	10.2854	10.0146
CHMP5	ENSG00000086065	ENSG00000086065	0.0495235	0.993465		10.7776	11.098	10.9575	11.0763	10.9578	10.9632
SERPINB2	ENSG00000197632	ENSG00000197632	0.615348	0.863172		10.2689	10.5308	10.1742	10.4518	10.8942	11.3546
FOSL1	ENSG00000175592	ENSG00000175592	0.0228859	0.996011		10.4524	11.0866	10.8547	10.502	10.9081	11.0685
RPL7L1	ENSG00000146223	ENSG00000146223	0.0557139	0.9928		11.1479	11.3443	11.2451	11.2228	11.3273	11.3589
SH3GL1	ENSG00000141985	ENSG00000141985	-0.130037	0.964905		11.138	10.7702	10.8136	11.1017	10.7075	10.4778
PCLAF	ENSG00000166803	ENSG00000166803	0.146295	0.939496		11.2077	11.0954	10.9227	11.3899	11.2002	11.0663
LITAF	ENSG00000189067	ENSG00000189067	-0.0689563	0.983676		11.9354	11.8852	11.7094	11.6815	11.781	11.864
CHD2	ENSG00000173575	ENSG00000173575	0.218798	0.939496		10.1372	10.4347	10.733	10.7188	10.7154	10.5874
LBH	ENSG00000213626	ENSG00000213626	-0.127333	0.939496		10.8992	10.7945	11.0665	10.8055	10.8349	10.7515
TCERG1	ENSG00000113649	ENSG00000113649	0.304185	0.939496		10.8442	11.1061	11.0035	11.1476	11.3393	11.3817
ZNFX1	ENSG00000124201	ENSG00000124201	-0.0874533	0.972598		11.2877	11.4226	11.2765	11.1509	11.3608	11.2103
HERC4	ENSG00000148634	ENSG00000148634	0.0913479	0.972598		11.1103	11.2003	11.0105	11.3322	11.0732	11.1825
C7orf50	ENSG00000146540	ENSG00000146540	-0.12948	0.939496		11.1997	11.0086	11.1313	11.1202	10.8817	10.944
EIF6	ENSG00000242372	ENSG00000242372	-0.134623	0.949553		12.2195	12.1283	11.6684	11.6473	12.0973	11.8902
PRPF4B	ENSG00000112739	ENSG00000112739	0.384253	0.877849		10.6737	10.8425	10.7668	11.1246	11.2226	11.0891
TOMM22	ENSG00000100216	ENSG00000100216	-0.197053	0.939496		11.4356	11.5101	11.2227	11.1411	11.3658	11.0685
MRTO4	ENSG00000053372	ENSG00000053372	-0.0734903	0.986185		10.7054	10.9283	10.9484	10.8879	10.7233	10.7598
SSR1	ENSG00000124783	ENSG00000124783	-0.023231	0.995401		11.6211	11.4499	11.4427	11.5051	11.5032	11.4402
PRPF6	ENSG00000101161	ENSG00000101161	-0.247703	0.939496		11.089	10.8714	10.9439	10.9603	10.6472	10.5251
HSPA4	ENSG00000170606	ENSG00000170606	0.038317	0.994697		11.0302	11.3496	11.1497	11.1129	11.2729	11.2727
TNPO2	ENSG00000105576	ENSG00000105576	-0.149528	0.939496		11.2069	10.7882	11.0095	11.0268	10.9467	10.5708
DNAJB6	ENSG00000105993	ENSG00000105993	-0.162025	0.939496		10.7506	10.9569	11.0219	10.6305	10.8194	10.8041
PPP1R14A	ENSG00000167641	ENSG00000167641	-0.211797	0.9928		10.0761	9.00365	10.2153	10.2538	9.39337	8.99234
CWC15	ENSG00000150316	ENSG00000150316	0.200993	0.939496		10.7076	10.9735	10.9382	11.0532	11.166	11.0141
RAB13	ENSG00000143545	ENSG00000143545	-0.0547532	0.993465		10.8962	11.3422	11.0176	10.7748	11.0739	11.2448
CTNNA1	ENSG00000044115	ENSG00000044115	0.210122	0.939496		11.0013	11.2548	10.8547	10.6705	11.4515	11.5068
TCF12	ENSG00000140262	ENSG00000140262	-0.232142	0.939496		11.225	10.97	11.1178	10.9933	10.7781	10.8471
KIAA2013	ENSG00000116685	ENSG00000116685	-0.30975	0.939496		10.8584	10.5954	10.9163	10.562	10.5966	10.2834
SRPK2	ENSG00000135250	ENSG00000135250	-0.167781	0.939496		10.3657	10.6842	10.761	10.5943	10.4292	10.3024
B4GALT1	ENSG00000086062	ENSG00000086062	-0.22421	0.939496		11.1137	11.0206	11.099	10.9271	10.6799	10.9415
NDUFB2	ENSG00000090266	ENSG00000090266	-0.0298593	0.995401		11.1504	11.4065	11.2297	10.983	11.2842	11.4113
ARHGEF17	ENSG00000110237	ENSG00000110237	-0.261376	0.939496		10.9196	10.8529	10.8977	10.8083	10.6942	10.3446
CYCS	ENSG00000172115	ENSG00000172115	0.367383	0.939496		10.9568	11.2424	10.6137	11.0078	11.3054	11.6061
NASP	ENSG00000132780	ENSG00000132780	0.0234506	0.995706		10.7871	10.9535	11.0475	10.8536	11.099	10.9088
TMEM98	ENSG00000006042	ENSG00000006042	-0.319867	0.939496		11.0673	11.323	10.9512	10.6591	10.9377	10.7996
TMEM30A	ENSG00000112697	ENSG00000112697	0.0383475	0.994077		11.6176	11.637	11.4804	11.5498	11.665	11.6369
EGFR	ENSG00000146648	ENSG00000146648	0.159492	0.939496		10.7539	10.6733	10.949	10.9671	11.0456	10.8497
GNA12	ENSG00000146535	ENSG00000146535	-0.246521	0.939496		11.2643	11.338	11.1283	11.0474	10.9279	11.0211
NUTF2	ENSG00000102898	ENSG00000102898	-0.149335	0.939496		11.214	10.9041	11.1398	11.0245	10.918	10.8804
ANKRD12	ENSG00000101745	ENSG00000101745	0.0607591	0.992989		10.6587	10.9019	11.0133	10.618	11.0491	11.0715
PRRX1	ENSG00000116132	ENSG00000116132	-0.000941119	0.999855		10.834	10.8152	11.0857	10.7763	10.9814	10.9838
MARVELD1	ENSG00000155254	ENSG00000155254	-0.372272	0.939496		10.3756	9.70842	10.5306	10.2304	9.73537	9.57561
NRBP1	ENSG00000115216	ENSG00000115216	-0.254451	0.939496		10.8092	9.93335	10.6691	10.529	10.2567	9.9469
C6orf89	ENSG00000198663	ENSG00000198663	-0.0341897	0.994697		10.934	11.166	11.1363	10.8247	11.119	11.1797
BUB3	ENSG00000154473	ENSG00000154473	0.046632	0.9928		11.5887	11.5648	11.489	11.5165	11.5886	11.6744
NDUFB3	ENSG00000119013	ENSG00000119013	0.157672	0.95929		10.4842	11.1123	10.6476	10.4518	11.1596	11.084
SCARB2	ENSG00000138760	ENSG00000138760	-0.0805671	0.974706		11.2132	11.3396	11.2607	11.0671	11.2562	11.2455
ABL2	ENSG00000143322	ENSG00000143322	-0.0139697	0.996011		11.0804	11.0501	10.9558	11.2109	10.8509	10.9592
SRSF7	ENSG00000115875	ENSG00000115875	0.21007	0.939496		11.1716	11.1148	11.218	11.2631	11.3642	11.4997
ECPAS	ENSG00000136813	ENSG00000136813	-0.0740231	0.9928		10.041	10.6104	10.6643	10.5037	10.2865	10.3785
EIF3B	ENSG00000106263	ENSG00000106263	-0.114072	0.941323		11.5298	11.4854	11.2752	11.4008	11.3071	11.2468
TMCO1	ENSG00000143183	ENSG00000143183	0.105558	0.973613		11.0409	11.0733	11.1373	10.8041	11.4233	11.274
ZNF703	ENSG00000183779	ENSG00000183779	-0.359406	0.939496		10.8523	10.0431	10.4106	10.6102	9.97253	9.56093
SSH1	ENSG00000084112	ENSG00000084112	-0.140486	0.978954		10.191	9.80541	10.3748	10.4883	9.87068	9.45832
RSF1	ENSG00000048649	ENSG00000048649	0.116866	0.964663		10.3938	10.4979	10.7258	10.8192	10.6718	10.4778
BABAM1	ENSG00000105393	ENSG00000105393	-0.148668	0.953409		10.9986	10.5936	10.7111	10.9769	10.4483	10.3833
STIP1	ENSG00000168439	ENSG00000168439	-0.280816	0.939496		11.2061	10.6581	10.8517	10.9271	10.5093	10.4394
HK1	ENSG00000156515	ENSG00000156515	0.0494771	0.993465		10.7376	10.7124	10.9433	10.9233	10.8557	10.7708
MRPL52	ENSG00000172590	ENSG00000172590	0.201962	0.939496		10.8309	11.0669	10.9484	10.6491	11.2337	11.4635
PSMB5	ENSG00000100804	ENSG00000100804	0.0125907	0.996011		11.9435	11.9534	11.6608	11.7647	11.9253	11.9176
AP1S2	ENSG00000182287	ENSG00000182287	0.0707405	0.989226		11.0864	10.7504	11.0235	11.1487	10.9134	11.0203
SPG7	ENSG00000197912	ENSG00000197912	-0.257623	0.939496		10.3472	10.4406	10.6801	10.4763	10.1056	10.1041
SEMA3A	ENSG00000075213	ENSG00000075213	0.128102	0.961862		10.5887	10.4564	10.9041	10.7034	10.6305	11.0103
CCT2	ENSG00000166226	ENSG00000166226	0.182959	0.939496		11.7171	11.7351	11.4212	11.7201	11.8129	11.9027
DDAH1	ENSG00000153904	ENSG00000153904	-0.186064	0.939496		11.7199	11.6248	11.4224	11.3365	11.5556	11.3196
CUL4A	ENSG00000139842	ENSG00000139842	-0.141407	0.939496		11.0149	11.2733	11.0358	10.9842	10.9264	11.0041
FLNB	ENSG00000136068	ENSG00000136068	-0.298524	0.939496		10.1255	10.5196	10.676	10.064	10.3284	10.0793
PDLIM7	ENSG00000196923	ENSG00000196923	-0.184772	0.939496		11.3071	10.6201	10.9648	11.0036	10.7276	10.662
RPS15AP1	ENSG00000214535	ENSG00000214535	0.124222	0.939496		11.585	11.5209	11.4953	11.4655	11.735	11.7568
RBBP6	ENSG00000122257	ENSG00000122257	0.261665	0.939496		10.1222	10.5036	10.7356	10.6305	10.8096	10.769
MT-TL1	ENSG00000209082	ENSG00000209082	-0.226394	0.993465		10.0709	8.60124	9.68901	10.2467	8.66792	8.39265
HADHA	ENSG00000084754	ENSG00000084754	0.0547995	0.9928		10.8371	10.8274	11.0262	10.9738	10.8755	11.0126
DDX3X	ENSG00000215301	ENSG00000215301	0.061469	0.9928		10.7506	10.6876	10.9399	10.9378	10.7276	10.9013
DNPH1	ENSG00000112667	ENSG00000112667	-0.177652	0.939496		11.0176	10.8198	11.0877	10.765	10.8055	10.8358
SMC3	ENSG00000108055	ENSG00000108055	0.398521	0.939496		10.3342	10.1523	10.5672	10.855	10.7224	10.695
NCOR1	ENSG00000141027	ENSG00000141027	0.0839358	0.978459		10.8992	11.0872	11.0628	10.9732	11.261	11.0603
INPPL1	ENSG00000165458	ENSG00000165458	-0.406948	0.939496		9.84125	9.78684	10.5169	9.58924	9.56477	9.87922
CSNK1D	ENSG00000141551	ENSG00000141551	-0.129524	0.941323		10.9426	11.3003	10.9209	10.8996	11.0337	10.8702
HGSNAT	ENSG00000165102	ENSG00000165102	-0.327573	0.939496		10.1339	10.6867	10.5516	10.1283	10.4098	9.86051
TGM2	ENSG00000198959	ENSG00000198959	0.103846	0.960401		11.4965	11.5833	11.3531	11.4996	11.4905	11.748
ZRANB2	ENSG00000132485	ENSG00000132485	0.143431	0.95328		10.1814	10.1267	10.6343	10.6344	10.3364	10.4428
TEAD1	ENSG00000187079	ENSG00000187079	0.211165	0.939496		11.0621	10.9026	11.1046	11.1799	11.1851	11.3394
MGLL	ENSG00000074416	ENSG00000074416	-0.053426	0.9928		11.3385	11.52	11.2756	11.2177	11.3703	11.3918
CCDC50	ENSG00000152492	ENSG00000152492	0.0820026	0.979143		11.0149	10.9979	11.1526	10.9422	11.283	11.1722
GTF3C6	ENSG00000155115	ENSG00000155115	0.0586737	0.994359		10.5605	11.1534	10.7585	10.5088	11.0636	11.0737
SEPTIN2	ENSG00000168385	ENSG00000168385	0.192003	0.939496		11.6969	11.5223	11.482	11.6095	11.6956	11.957
CDH2	ENSG00000170558	ENSG00000170558	0.122813	0.960864		10.4524	10.8529	10.6657	10.8905	10.8786	10.577
UXS1	ENSG00000115652	ENSG00000115652	-0.410966	0.939496		10.3672	9.99398	10.5404	10.2087	9.96518	9.44925
RRAGA	ENSG00000155876	ENSG00000155876	0.00386917	0.999287		11.0752	11.368	11.0717	11.1557	11.1492	11.2409
WIPI2	ENSG00000157954	ENSG00000157954	-0.157613	0.939496		10.4997	10.5093	10.6608	10.6975	10.2077	10.2446
TXNIP	ENSG00000265972	ENSG00000265972	-0.0756959	0.980632		10.9369	10.8289	11.0623	10.8702	10.8276	10.9129
TUFM	ENSG00000178952	ENSG00000178952	-0.154808	0.939496		10.9783	11.1284	11.0691	10.5282	11.0595	11.0678
MMP2	ENSG00000087245	ENSG00000087245	0.0605759	0.989226		11.4906	11.3685	11.347	11.4257	11.559	11.4007
NPTN	ENSG00000156642	ENSG00000156642	-0.0745349	0.977364		11.2764	11.3063	11.211	11.2078	11.2115	11.1513
PSMA3	ENSG00000100567	ENSG00000100567	0.27462	0.939496		10.3385	10.9823	10.6158	10.5256	11.0759	11.1555
CLMP	ENSG00000166250	ENSG00000166250	0.0738966	0.983955		10.8391	11.041	11.0197	10.983	11.1479	10.9948
PSMC5	ENSG00000087191	ENSG00000087191	0.0674429	0.9928		10.7882	11.0733	10.9969	10.6243	11.2052	11.1777
NARS1	ENSG00000134440	ENSG00000134440	0.0311906	0.994697		10.9001	10.8447	11.0203	10.9738	11.0252	10.8608
UBE2E3	ENSG00000170035	ENSG00000170035	-0.0429308	0.993465		11.1454	11.3273	11.1432	11.119	11.2465	11.1266
MAGOH	ENSG00000162385	ENSG00000162385	-0.275966	0.939496		10.6008	10.0817	10.2861	10.5887	10.0131	9.30824
NPEPPS	ENSG00000141279	ENSG00000141279	-0.294714	0.939496		10.4008	10.4025	10.6406	10.4509	10.1374	9.94043
ID1	ENSG00000125968	ENSG00000125968	0.020216	0.995706		11.7353	11.6257	11.566	11.58	11.6777	11.7303
LRRC47	ENSG00000130764	ENSG00000130764	-0.358048	0.906801		11.1528	11.0929	10.9931	10.7965	10.6835	10.6864
CLUH	ENSG00000132361	ENSG00000132361	-0.252275	0.939496		10.4868	10.4167	10.5665	10.6102	9.95035	10.0675
SIVA1	ENSG00000184990	ENSG00000184990	-0.261833	0.939496		10.5899	10.3779	10.7533	10.4969	10.115	10.3249
OAF	ENSG00000184232	ENSG00000184232	-0.291206	0.939496		10.5617	10.634	10.7771	10.4866	10.3501	10.2654
ZC3H13	ENSG00000123200	ENSG00000123200	0.254485	0.939496		10.281	10.2208	10.6322	10.7628	10.5852	10.577
SUB1	ENSG00000113387	ENSG00000113387	0.194674	0.939496		11.1805	11.4296	11.1046	11.1389	11.4594	11.672
SRPRB	ENSG00000144867	ENSG00000144867	-0.101872	0.972386		10.6656	11.0338	10.7993	10.8389	10.6193	10.7524
SVIP	ENSG00000198168	ENSG00000198168	-0.159598	0.939496		10.3629	10.1068	10.6698	10.4152	10.1774	10.107
TRAM1	ENSG00000067167	ENSG00000067167	0.198158	0.939496		11.3699	11.2027	11.1619	11.4506	11.2901	11.5798
CRELD2	ENSG00000184164	ENSG00000184164	-0.187082	0.939496		10.218	10.4912	10.735	10.0408	10.462	10.3987
GUK1	ENSG00000143774	ENSG00000143774	-0.0637189	0.991039		10.9483	10.8603	11.08	10.7944	11.0145	10.8905
UBE2G2	ENSG00000184787	ENSG00000184787	-0.0478972	0.993465		10.553	10.7091	10.8068	10.7628	10.6563	10.5077
TRIP12	ENSG00000153827	ENSG00000153827	-0.0638908	0.99095		11.0907	10.9932	10.9887	11.1101	10.9467	10.8085
CENPE	ENSG00000138778	ENSG00000138778	0.356881	0.913519		10.954	10.695	10.8242	11.1936	11.125	11.231
RBPMS	ENSG00000157110	ENSG00000157110	0.197261	0.939496		10.8019	10.9693	10.8505	11.1196	11.119	10.9744
MTND2P28	ENSG00000225630	ENSG00000225630	0.113922	0.994697		9.41467	9.1269	9.65051	10.3306	8.968	8.72531
POMT2	ENSG00000009830	ENSG00000009830	-0.401552	0.939496		10.492	10.1727	10.5192	10.3925	9.89101	9.61064
DDA1	ENSG00000130311	ENSG00000130311	-0.236704	0.939496		10.553	10.2971	10.4899	10.6305	10.0989	9.78133
KANK2	ENSG00000197256	ENSG00000197256	0.103308	0.961862		11.2498	11.4126	11.2588	11.2372	11.4319	11.5515
COMMD6	ENSG00000188243	ENSG00000188243	0.100224	0.973613		11.3159	11.5675	11.1953	11.1868	11.563	11.6183
PLEKHM2	ENSG00000116786	ENSG00000116786	-0.323867	0.939496		10.2398	9.63764	10.2959	10.3103	9.42589	9.34296
UQCR11	ENSG00000127540	ENSG00000127540	-0.226112	0.939496		11.445	11.1117	11.098	11.146	11.0145	10.8227
NXN	ENSG00000167693	ENSG00000167693	-0.563072	0.656305		10.218	10.3933	10.5628	9.7368	9.7232	10.0345
ID2	ENSG00000115738	ENSG00000115738	0.0868301	0.976421		11.1171	10.9687	10.9146	11.2585	10.9519	11.037
NSRP1	ENSG00000126653	ENSG00000126653	0.283591	0.939496		9.89532	10.3862	10.5819	10.5231	10.738	10.5294
AKAP9	ENSG00000127914	ENSG00000127914	0.234147	0.939496		10.5126	10.4495	10.7481	10.8722	10.8154	10.7395
SBDS	ENSG00000126524	ENSG00000126524	0.25282	0.939496		10.6104	10.8962	10.9018	10.8138	11.1104	11.2323
MAN1A2	ENSG00000198162	ENSG00000198162	0.115161	0.954388		10.5355	10.5874	10.8186	10.8382	10.7004	10.7626
KRT10	ENSG00000186395	ENSG00000186395	-0.144543	0.939496		10.804	11.1327	10.9342	10.7586	10.7713	10.9236
EIF1AX	ENSG00000173674	ENSG00000173674	0.251494	0.939496		11.2164	11.2212	10.9787	11.3041	11.5595	11.302
TARDBP	ENSG00000120948	ENSG00000120948	-0.0346938	0.995401		10.5493	11.1767	10.6787	10.6383	10.7696	10.956
ELOC	ENSG00000154582	ENSG00000154582	0.184479	0.939496		10.8804	11.0012	11.0192	10.7507	11.2907	11.3467
TSPO	ENSG00000100300	ENSG00000100300	-0.119943	0.946794		11.6702	11.5139	11.2409	11.4799	11.2925	11.3152
EGR1	ENSG00000120738	ENSG00000120738	0.600788	0.160071		10.3019	10.3047	10.3629	10.824	10.8739	11.0611
RIF1	ENSG00000080345	ENSG00000080345	0.239513	0.939496		10.3486	10.4652	10.6101	10.8576	10.6933	10.5905
C4orf3	ENSG00000164096	ENSG00000164096	0.239349	0.939496		10.602	10.9918	10.8547	10.8912	11.0252	11.2553
BOD1L1	ENSG00000038219	ENSG00000038219	0.311577	0.939496		10.2765	10.5429	10.7098	10.7628	10.8194	10.9129
RABL6	ENSG00000196642	ENSG00000196642	-0.0466906	0.994697		10.7528	10.3738	10.7317	10.8096	10.5344	10.3677
PDAP1	ENSG00000106244	ENSG00000106244	-0.0252375	0.995401		11.2628	11.1198	11.1658	11.2192	11.0868	11.1659
SBF1	ENSG00000100241	ENSG00000100241	-0.593118	0.939496		10.9311	10.5055	10.2616	10.484	9.83399	9.50507
PLEKHO1	ENSG00000023902	ENSG00000023902	-0.460132	0.939496		10.8675	10.7647	10.5863	10.5766	10.2889	9.90932
CKAP2L	ENSG00000169607	ENSG00000169607	0.139041	0.963776		10.2552	10.97	10.4899	10.6659	10.9004	10.6472
STAT3	ENSG00000168610	ENSG00000168610	-0.241246	0.939496		10.5139	10.8014	10.7468	10.529	10.3669	10.4576
STT3B	ENSG00000163527	ENSG00000163527	-0.229399	0.939496		10.702	10.379	10.7866	10.5456	10.31	10.3446
HMGN1	ENSG00000205581	ENSG00000205581	0.326397	0.939496		10.9511	11.0675	10.737	10.7378	11.3681	11.5317
AURKAIP1	ENSG00000175756	ENSG00000175756	-0.0725756	0.986185		11.5061	11.205	11.2882	11.2651	11.3642	11.1604
RBM39	ENSG00000131051	ENSG00000131051	0.232642	0.939496		11.4363	11.3041	11.2693	11.4145	11.4982	11.7741
TMX3	ENSG00000166479	ENSG00000166479	0.0665331	0.9928		10.4604	10.2828	10.6329	10.7514	10.442	10.3737
MMGT1	ENSG00000169446	ENSG00000169446	-0.280847	0.939496		10.324	10.4456	10.5928	10.426	9.99727	10.0749
ADD1	ENSG00000087274	ENSG00000087274	0.0371681	0.994359		11.063	11.0891	11.1343	11.041	11.2269	11.1259
PRPF38B	ENSG00000134186	ENSG00000134186	0.288872	0.939496		10.0339	10.563	10.5115	10.693	10.7822	10.5486
ZDHHC7	ENSG00000153786	ENSG00000153786	-0.163438	0.939496		11.187	11.338	11.0348	10.9609	11.1902	10.9195
ENSG00000214748	ENSG00000214748	ENSG00000214748	-0.123854	0.978954		11.239	10.2265	10.7688	10.8563	10.5717	10.5885
CDC34	ENSG00000099804	ENSG00000099804	-0.372442	0.939496		10.8893	10.6192	10.6315	10.6591	10.325	9.97247
FRMD8	ENSG00000126391	ENSG00000126391	-0.167943	0.939496		11.1145	10.9162	11.0701	10.9054	10.7654	10.9285
MED1	ENSG00000125686	ENSG00000125686	0.0386024	0.994697		10.5814	10.6884	10.733	10.8748	10.649	10.5822
VDAC3	ENSG00000078668	ENSG00000078668	0.220435	0.939496		10.7143	11.1382	10.7218	11.0503	11.0841	11.1415
DNM2	ENSG00000079805	ENSG00000079805	-0.25606	0.939496		10.5814	10.0431	10.5306	10.4901	10.0732	9.79572
KDM2A	ENSG00000173120	ENSG00000173120	-0.18756	0.939496		10.8534	10.6817	10.8334	10.7678	10.6259	10.3928
DDX18	ENSG00000088205	ENSG00000088205	0.10109	0.978393		10.5405	11.0739	10.7158	10.7406	11.0705	10.8565
JAK1	ENSG00000162434	ENSG00000162434	-0.0461804	0.993764		10.7321	10.7033	10.9575	10.6697	10.7066	10.8854
IPO7	ENSG00000205339	ENSG00000205339	0.317221	0.939496		10.8903	11.1594	10.8371	11.1085	11.2913	11.4402
ATP6V1E1	ENSG00000131100	ENSG00000131100	-0.0113243	0.997532		11.1537	11.4316	11.1198	11.059	11.2753	11.3437
RANBP1	ENSG00000099901	ENSG00000099901	-0.00980428	0.998272		11.6038	11.1576	11.2381	11.4221	11.3279	11.252
BLOC1S2	ENSG00000196072	ENSG00000196072	-0.236828	0.939496		10.3211	10.5327	10.7031	10.3132	10.2312	10.3311
GNPDA1	ENSG00000113552	ENSG00000113552	-0.207949	0.939496		10.7765	10.7488	10.7655	10.7607	10.5234	10.3532
ZCRB1	ENSG00000139168	ENSG00000139168	0.0758217	0.986185		10.7321	10.6876	10.8074	10.9163	10.9065	10.6131
NOL7	ENSG00000225921	ENSG00000225921	0.220335	0.939496		10.4159	11.072	10.5146	10.5967	11.0393	11.0715
BGN	ENSG00000182492	ENSG00000182492	-0.16863	0.939496		11.3966	11.3025	11.2414	11.1129	11.2115	11.1116
CFL2	ENSG00000165410	ENSG00000165410	0.237713	0.939496		10.769	10.5355	10.8947	10.9073	10.9218	11.0979
RPL30	ENSG00000156482	ENSG00000156482	0.194733	0.941323		10.4881	11.0325	10.3066	10.2659	10.9541	11.152
U2SURP	ENSG00000163714	ENSG00000163714	0.164691	0.939496		10.4187	10.2345	10.6051	10.7756	10.4755	10.5044
SLC39A13	ENSG00000165915	ENSG00000165915	-0.250343	0.939496		11.337	11.3496	11.1313	10.9428	11.1479	10.9783
ECHS1	ENSG00000127884	ENSG00000127884	-0.252384	0.939496		10.9109	10.5856	10.7879	10.7167	10.5314	10.2602
USP5	ENSG00000111667	ENSG00000111667	-0.0245769	0.996011		10.1878	9.8934	10.2626	10.562	9.80131	9.78674
CTBP1	ENSG00000159692	ENSG00000159692	-0.341173	0.939496		11.2742	10.9563	11.0465	10.784	10.7654	10.7217
RBBP7	ENSG00000102054	ENSG00000102054	0.0295346	0.994703		11.1255	11.3079	10.9947	11.212	11.1902	11.1295
GARS1	ENSG00000106105	ENSG00000106105	0.137069	0.941323		10.6176	10.9521	10.8918	10.7019	11.105	11.0574
TMEM109	ENSG00000110108	ENSG00000110108	-0.148487	0.939496		11.1789	11.129	11.023	11.0665	10.9711	10.8419
EML4	ENSG00000143924	ENSG00000143924	-0.00497229	0.999177		10.7354	10.8714	10.9782	10.672	10.8308	11.0551
LAMP2	ENSG00000005893	ENSG00000005893	-0.174843	0.939496		11.0077	10.9693	11.03	10.7986	10.9004	10.7826
MTREX	ENSG00000039123	ENSG00000039123	-0.161676	0.977364		9.32121	9.30278	10.1992	9.93131	9.33975	9.14352
RNF181	ENSG00000168894	ENSG00000168894	-0.0629379	0.9928		10.9811	11.2073	11.0062	10.8722	11.1743	10.9544
KIF3B	ENSG00000101350	ENSG00000101350	-0.241287	0.939496		10.0968	10.6331	10.5986	10.0926	10.2913	10.2796
PIK3C2A	ENSG00000011405	ENSG00000011405	-0.214321	0.939496		9.83102	9.92912	10.4147	10.1414	9.79468	9.62078
LRRC58	ENSG00000163428	ENSG00000163428	0.00261716	0.99972		10.3255	10.1963	10.452	10.6697	10.1361	10.1142
PTGR1	ENSG00000106853	ENSG00000106853	0.0837644	0.991039		10.5304	11.1105	10.6923	10.5742	11.0245	11.008
SERINC3	ENSG00000132824	ENSG00000132824	-0.0817121	0.978954		10.9652	11.0066	11.0743	10.7642	11.0308	10.9963
RGMB	ENSG00000174136	ENSG00000174136	-0.0672164	0.9928		10.6529	11.052	10.7151	10.6188	11.006	10.5895
ZC3H7B	ENSG00000100403	ENSG00000100403	0.0420168	0.993599		10.9483	11.0053	10.9422	11.0961	10.9011	11.018
RBCK1	ENSG00000125826	ENSG00000125826	-0.359163	0.939496		10.9041	11.0285	10.8469	10.5332	10.5143	10.6591
SBNO1	ENSG00000139697	ENSG00000139697	0.12553	0.965771		10.0068	10.208	10.608	10.417	10.4567	10.3952
F2R	ENSG00000181104	ENSG00000181104	0.359423	0.906801		10.934	10.894	10.7481	11.2026	11.1401	11.3096
CCNB1	ENSG00000134057	ENSG00000134057	0.0234351	0.995706		11.1388	11.3622	11.1328	10.9572	11.2489	11.4669
ARMCX3	ENSG00000102401	ENSG00000102401	0.102456	0.977364		10.1455	10.3026	10.6413	10.4702	10.6033	10.3617
PPP2CB	ENSG00000104695	ENSG00000104695	-0.0553001	0.993465		11.2005	10.5963	10.9569	11.0018	10.8316	10.8068
SMC2	ENSG00000136824	ENSG00000136824	0.186392	0.939496		10.6104	10.4446	10.7643	10.8409	10.8421	10.7084
TSPAN3	ENSG00000140391	ENSG00000140391	0.0635861	0.993465		10.6942	11.1148	10.7764	10.5505	11.1737	11.0188
STK25	ENSG00000115694	ENSG00000115694	-0.128388	0.952704		10.9426	11.2661	10.9501	10.6945	10.9726	11.1037
IL6ST	ENSG00000134352	ENSG00000134352	0.210707	0.939496		11.1078	11.0733	11.0111	11.257	11.1316	11.4212
ARID4B	ENSG00000054267	ENSG00000054267	0.0780346	0.9928		9.61412	9.95846	10.4805	10.1382	10.0854	10.2006
SGIP1	ENSG00000118473	ENSG00000118473	-0.180982	0.939496		11.0338	10.7859	10.7118	10.959	10.4703	10.5251
H1-10	ENSG00000184897	ENSG00000184897	-0.362671	0.939496		11.1255	10.3253	10.4196	10.6937	10.1569	9.96612
IL7R	ENSG00000168685	ENSG00000168685	-0.0638211	0.9928		10.6354	10.9048	10.695	10.8429	10.6277	10.5729
ARGLU1	ENSG00000134884	ENSG00000134884	0.136536	0.939496		10.7485	10.4046	10.7662	10.8938	10.7713	10.6815
NUCB2	ENSG00000070081	ENSG00000070081	0.209432	0.939496		10.8196	11.0139	10.887	11.028	11.2416	11.0774
PTN	ENSG00000105894	ENSG00000105894	0.0213342	0.996011		10.287	10.285	10.7185	10.4043	10.5304	10.4655
BIRC2	ENSG00000110330	ENSG00000110330	0.0730104	0.988386		11.3276	11.4276	10.9541	11.3751	11.2783	11.3127
PAPSS2	ENSG00000198682	ENSG00000198682	0.101867	0.974249		10.934	10.4446	10.9279	10.8663	10.8895	10.9071
RAB31	ENSG00000168461	ENSG00000168461	-0.132846	0.942654		10.7166	10.9388	10.6448	10.8294	10.6221	10.4394
DHX29	ENSG00000067248	ENSG00000067248	0.239322	0.939496		10.3728	9.97769	10.6371	10.5423	10.6924	10.5401
EIF3H	ENSG00000147677	ENSG00000147677	0.154276	0.940245		10.994	11.309	10.9157	10.8781	11.2682	11.4997
COPS7A	ENSG00000111652	ENSG00000111652	-0.107645	0.970032		10.3938	10.5766	10.7422	10.4935	10.3501	10.5634
STC1	ENSG00000159167	ENSG00000159167	0.0622491	0.991429		11.582	11.5597	11.2372	11.5544	11.4792	11.5536
PAICS	ENSG00000128050	ENSG00000128050	0.385381	0.939496		10.4458	10.7921	10.6265	10.6893	11.0909	11.2116
TLE4	ENSG00000106829	ENSG00000106829	0.172882	0.967187		9.59731	9.48279	10.0455	10.3572	9.83075	9.33805
SNU13	ENSG00000100138	ENSG00000100138	-0.0328646	0.994697		11.4517	11.5368	11.2639	11.3441	11.3681	11.4522
NEMF	ENSG00000165525	ENSG00000165525	0.122045	0.980632		9.53055	10.2606	10.4528	10.0709	10.4451	10.2287
ISCU	ENSG00000136003	ENSG00000136003	-0.0805466	0.986185		10.5765	10.9395	10.8267	10.5661	10.8129	10.7385
CTSB	ENSG00000164733	ENSG00000164733	-0.0553945	0.992989		11.1602	11.4519	11.0219	11.0138	11.2158	11.2611
LGALS3	ENSG00000131981	ENSG00000131981	0.271051	0.939496		10.9167	11.1431	10.859	10.8676	11.3427	11.4702
ZNF503	ENSG00000165655	ENSG00000165655	-0.111274	0.96435		10.614	10.5234	10.7539	10.6682	10.4206	10.4666
ENSG00000283041	ENSG00000283041	ENSG00000283041	0.146827	0.939496		11.3188	11.4455	11.1838	11.3254	11.5463	11.5182
PSMF1	ENSG00000125818	ENSG00000125818	-0.00667759	0.999177		10.5049	10.9945	10.6753	10.5935	10.9429	10.6382
TUBG1	ENSG00000131462	ENSG00000131462	-0.118858	0.964663		10.6541	10.7718	10.5993	10.8151	10.4033	10.4151
QKI	ENSG00000112531	ENSG00000112531	0.160917	0.939496		10.4697	10.4893	10.6385	10.8288	10.4451	10.7826
EPRS1	ENSG00000136628	ENSG00000136628	0.248128	0.939496		10.5654	10.6512	10.8093	10.8456	10.8872	11.0423
ST13	ENSG00000100380	ENSG00000100380	0.0624989	0.991039		10.7121	10.7734	10.9233	10.8083	10.8903	10.9063
PHLDA3	ENSG00000174307	ENSG00000174307	-0.595149	0.472904		10.6587	10.4307	10.5643	10.0926	10.0059	9.76129
SAP18	ENSG00000150459	ENSG00000150459	-0.107053	0.964663		11.3756	11.5125	11.1668	11.0837	11.3946	11.2598
SCARA3	ENSG00000168077	ENSG00000168077	-0.346033	0.939496		11.3945	10.9255	10.6773	10.9516	10.5521	10.5033
CLSPN	ENSG00000092853	ENSG00000092853	0.126084	0.970855		10.0674	10.0968	10.5679	10.3171	10.5947	10.2327
LMO4	ENSG00000143013	ENSG00000143013	0.160513	0.939496		10.3558	10.6034	10.7205	10.7203	10.7137	10.7534
EIF3K	ENSG00000178982	ENSG00000178982	0.102441	0.977364		10.6044	11.1216	10.7171	10.784	10.8668	11.1309
ARIH2	ENSG00000177479	ENSG00000177479	-0.342349	0.939496		10.5617	10.3047	10.5215	10.4571	9.97106	9.87583
TXN2	ENSG00000100348	ENSG00000100348	-0.170975	0.939496		10.711	10.6331	10.6821	10.6833	10.6156	10.1608
CBX1	ENSG00000108468	ENSG00000108468	0.23391	0.939496		10.8534	10.9776	10.9111	11.0711	11.0664	11.297
REXO2	ENSG00000076043	ENSG00000076043	0.263571	0.939496		11.1238	11.2021	11.0084	11.2504	11.4196	11.4522
MSRB3	ENSG00000174099	ENSG00000174099	-0.0897233	0.985326		11.0489	10.9283	10.6643	11.0602	10.6071	10.6864
TRNP1	ENSG00000253368	ENSG00000253368	-0.0948847	0.961862		11.2734	11.2794	11.1756	11.1101	11.187	11.1478
WNK1	ENSG00000060237	ENSG00000060237	-0.0390186	0.994359		10.9388	10.8507	10.9053	10.9775	10.7956	10.797
JUND	ENSG00000130522	ENSG00000130522	-0.0165084	0.996011		11.1027	10.8743	11.0321	11.0491	10.9134	11.0018
FAM43A	ENSG00000185112	ENSG00000185112	-0.197549	0.939496		10.1339	10.1667	10.3406	10.4179	9.58987	9.92905
REEP5	ENSG00000129625	ENSG00000129625	-0.0260483	0.995401		11.3805	11.3768	11.2114	11.2565	11.4001	11.2336
RHOG	ENSG00000177105	ENSG00000177105	-0.199086	0.939496		10.4228	10.5074	10.642	10.4901	10.2651	10.2154
LMF2	ENSG00000100258	ENSG00000100258	-0.416976	0.939496		10.5075	10.1279	10.5979	10.0524	10.115	9.84674
VDAC1	ENSG00000213585	ENSG00000213585	0.0943042	0.970032		11.8543	11.6883	11.6093	11.6538	11.7977	11.9753
C19orf53	ENSG00000104979	ENSG00000104979	-0.0471052	0.993465		10.8493	10.8648	10.992	10.7341	10.9195	10.9105
SNRNP200	ENSG00000144028	ENSG00000144028	-0.0912284	0.97611		11.0077	10.9219	10.798	11.0251	10.6906	10.7188
KPNA3	ENSG00000102753	ENSG00000102753	0.337721	0.939496		10.5228	9.84634	10.4205	10.7628	10.4869	10.6222
CDC27	ENSG00000004897	ENSG00000004897	-0.00767032	0.998896		11.2552	11.3638	11.1915	11.1692	11.2459	11.371
RSL1D1	ENSG00000171490	ENSG00000171490	-0.0309615	0.994697		10.8071	10.8402	10.9715	10.7341	10.8413	10.9504
MPHOSPH8	ENSG00000196199	ENSG00000196199	0.0591966	0.9928		10.6128	10.9077	10.8632	10.636	10.9988	10.922
MGAT1	ENSG00000131446	ENSG00000131446	0.0158375	0.996011		10.7797	10.7066	10.8865	10.8483	10.7956	10.7817
ADH5	ENSG00000197894	ENSG00000197894	0.0322986	0.994697		11.4504	11.5186	11.3052	11.2331	11.6	11.5209
NDUFAB1	ENSG00000004779	ENSG00000004779	-0.0956843	0.965748		11.4049	11.4656	11.2657	11.1438	11.3467	11.3565
TCOF1	ENSG00000070814	ENSG00000070814	-0.0528769	0.993764		10.2445	10.6775	10.6378	10.4089	10.6407	10.3797
PHF19	ENSG00000119403	ENSG00000119403	0.00814025	0.999177		10.272	10.1727	10.6476	10.4215	10.3158	10.4244
TUBGCP2	ENSG00000130640	ENSG00000130640	-0.0741537	0.992989		10.3034	9.7806	10.431	10.4071	10.0469	9.86222
RSRC2	ENSG00000111011	ENSG00000111011	0.272096	0.939496		10.3005	9.96536	10.4961	10.6537	10.3669	10.5895
NAA50	ENSG00000121579	ENSG00000121579	0.0758502	0.987757		10.6482	10.9507	10.8847	10.7063	10.9887	11.0165
MOB4	ENSG00000115540	ENSG00000115540	-0.291365	0.939496		10.1668	10.1559	10.5672	9.64886	10.1672	10.1856
VKORC1	ENSG00000167397	ENSG00000167397	-0.152946	0.939496		10.731	11.1382	10.7422	10.6375	10.7328	10.8174
ZFR	ENSG00000056097	ENSG00000056097	0.315352	0.939496		10.3543	9.83584	10.4992	10.6227	10.463	10.6222
COL4A1	ENSG00000187498	ENSG00000187498	0.0407928	0.994359		11.7711	11.7172	11.4499	11.6373	11.6	11.8312
GTF2H5	ENSG00000272047	ENSG00000272047	-0.146756	0.939496		10.8401	11.1968	10.8161	10.6742	10.8872	10.8762
MYH10	ENSG00000133026	ENSG00000133026	0.0418339	0.994697		10.2258	10.4116	10.4726	10.6568	10.2651	10.291
UBE2V2	ENSG00000169139	ENSG00000169139	-0.0227109	0.995706		10.5948	11.0344	10.7822	10.672	10.8129	10.8871
ANP32E	ENSG00000143401	ENSG00000143401	0.198729	0.939496		10.34	10.5036	10.7064	10.6689	10.7093	10.7916
CETN2	ENSG00000147400	ENSG00000147400	-0.457851	0.973338		8.75092	7.96065	9.8506	9.33981	7.87656	8.16759
DNAJC21	ENSG00000168724	ENSG00000168724	0.264042	0.939496		10.2398	10.0074	10.5023	10.5959	10.5928	10.3845
SOCS3	ENSG00000184557	ENSG00000184557	-0.324375	0.939496		10.1684	10.4836	10.4687	10.2427	9.91259	9.9976
POSTN	ENSG00000133110	ENSG00000133110	-0.144905	0.939496		11.1537	10.8896	11.0959	10.7875	10.8525	11.0641
XRCC6	ENSG00000196419	ENSG00000196419	0.009463	0.999177		10.5139	10.8432	10.7604	10.2858	10.7789	11.0126
AK5	ENSG00000154027	ENSG00000154027	0.0953879	0.992604		10.0516	10.7828	10.4048	10.1338	10.4724	10.9096
RPS7P1	ENSG00000263266	ENSG00000263266	0.230217	0.939496		10.8735	11.2032	10.8024	11.0006	11.2783	11.3039
PPP2R2A	ENSG00000221914	ENSG00000221914	-0.275905	0.939496		10.0882	10.3242	10.5245	9.9675	10.2591	9.89602
SYNCRIP	ENSG00000135316	ENSG00000135316	0.0545613	0.9928		11.488	11.6064	11.2784	11.3811	11.5586	11.6056
GABARAPL2	ENSG00000034713	ENSG00000034713	-0.0897673	0.98707		10.1926	10.6096	10.6532	10.1887	10.4271	10.5916
DHX9	ENSG00000135829	ENSG00000135829	0.397477	0.906801		10.6552	10.7702	10.4147	11.0132	11.0414	10.9956
CANX	ENSG00000127022	ENSG00000127022	-0.0704875	0.99456		9.44183	9.25853	10.2058	9.90581	9.56672	9.35517
MRPL27	ENSG00000108826	ENSG00000108826	-0.0415862	0.994697		10.1603	10.6157	10.623	10.2528	10.6118	10.4394
DDX27	ENSG00000124228	ENSG00000124228	-0.230594	0.939496		10.475	10.6297	10.6732	10.4412	10.3376	10.315
BRD3	ENSG00000169925	ENSG00000169925	-0.369754	0.939496		10.6212	10.4535	10.4237	10.5063	9.96074	9.83807
AAGAB	ENSG00000103591	ENSG00000103591	-0.0740903	0.985381		10.9225	11.086	10.8644	10.9572	10.7696	10.9261
TRA2B	ENSG00000136527	ENSG00000136527	0.210575	0.939496		11.4035	11.3155	11.2077	11.2879	11.6646	11.5845
GOT2	ENSG00000125166	ENSG00000125166	-0.239717	0.939496		10.9426	10.6809	10.8722	10.6522	10.624	10.5088
PNN	ENSG00000100941	ENSG00000100941	0.320418	0.939496		9.83921	10.0141	10.4472	10.417	10.426	10.4901
YBX3	ENSG00000060138	ENSG00000060138	0.245795	0.939496		10.8624	10.3944	10.7044	10.9879	10.8154	10.9244
TAF1D	ENSG00000166012	ENSG00000166012	0.447884	0.913519		10.1372	10.6288	10.3595	10.6282	10.9422	10.9203
MRPL15	ENSG00000137547	ENSG00000137547	-0.268682	0.939496		10.4022	10.5502	10.6732	10.148	10.4022	10.277
PSMG3	ENSG00000157778	ENSG00000157778	-0.398976	0.939496		10.7397	10.8014	10.5775	10.5037	10.2189	10.187
NBR1	ENSG00000188554	ENSG00000188554	-0.211566	0.939496		10.5393	10.7655	10.7297	10.3693	10.6174	10.4151
SF3B3	ENSG00000189091	ENSG00000189091	-0.143263	0.972819		10.2644	9.73934	10.3119	10.374	9.77798	9.70138
ERGIC3	ENSG00000125991	ENSG00000125991	-0.133854	0.964663		10.1603	10.0114	10.5819	10.0314	10.0813	10.2936
RAB11B	ENSG00000185236	ENSG00000185236	-0.0463328	0.99456		10.7903	10.4485	10.6984	10.8117	10.4185	10.5592
SEPTIN8	ENSG00000164402	ENSG00000164402	-0.100743	0.975213		10.34	10.2639	10.6208	10.3768	10.4098	10.1497
POLR2G	ENSG00000168002	ENSG00000168002	-0.220167	0.939496		10.7882	10.9618	10.7258	10.713	10.5649	10.5422
ATF5	ENSG00000169136	ENSG00000169136	-0.525737	0.906801		10.29	10.1328	10.3398	10.0982	9.5706	9.44011
SUGT1	ENSG00000165416	ENSG00000165416	-0.188229	0.939496		10.8237	11.0828	10.8554	10.5381	10.7328	10.9187
IGF2BP2	ENSG00000073792	ENSG00000073792	0.0279761	0.995706		10.7343	11.1418	10.7064	10.7019	11.105	10.8745
UBE3A	ENSG00000114062	ENSG00000114062	0.031582	0.995388		10.563	10.8053	10.7961	10.5903	10.9384	10.7245
OXTR	ENSG00000180914	ENSG00000180914	0.109035	0.965771		10.4855	10.8677	10.7617	10.7093	10.8129	10.9399
CDV3	ENSG00000091527	ENSG00000091527	0.0326918	0.994703		10.7288	10.7083	10.907	10.6046	10.9586	10.8668
PRPF19	ENSG00000110107	ENSG00000110107	-0.201912	0.939496		10.0303	9.78995	10.2798	10.2457	9.63878	9.54823
NONO	ENSG00000147140	ENSG00000147140	-0.020128	0.995706		11.5317	11.41	11.2265	11.4104	11.3853	11.3245
BCAT1	ENSG00000060982	ENSG00000060982	-0.0149299	0.996011		11.1982	11.2498	11.1368	11.0717	11.2801	11.1832
LRP10	ENSG00000197324	ENSG00000197324	0.0397779	0.994359		11.1974	11.2716	11.1198	11.1454	11.3296	11.231
OSTC	ENSG00000198856	ENSG00000198856	0.205013	0.939496		11.0284	10.959	10.9342	11.1719	11.0814	11.2766
AARS1	ENSG00000090861	ENSG00000090861	-0.261888	0.939496		10.2705	10.5036	10.5877	10.2222	10.107	10.2667
CYP1B1	ENSG00000138061	ENSG00000138061	-0.15817	0.939496		10.4657	10.0715	10.576	10.386	10.2324	10.0481
POLR2F	ENSG00000100142	ENSG00000100142	-0.119098	0.970855		11.1635	10.6716	10.7546	10.9903	10.6563	10.5998
CSE1L	ENSG00000124207	ENSG00000124207	0.0701836	0.989127		11.0231	11.2822	10.9692	11.0613	11.1177	11.314
MRPS16	ENSG00000182180	ENSG00000182180	-0.260547	0.939496		10.6188	10.9645	10.676	10.2253	10.56	10.6835
CDIPT	ENSG00000103502	ENSG00000103502	0.0342704	0.995401		10.4008	10.867	10.7071	10.4632	10.7048	10.9162
SMARCA4	ENSG00000127616	ENSG00000127616	0.0265753	0.995401		11.4789	11.5993	11.2547	11.2992	11.5698	11.5488
ARPC1A	ENSG00000241685	ENSG00000241685	0.369915	0.939496		10.1798	10.6087	10.2011	10.1371	10.718	11.1209
SMARCD2	ENSG00000108604	ENSG00000108604	-0.236172	0.939496		10.2133	9.88469	10.1566	10.3618	9.65167	9.36244
PDPR	ENSG00000090857	ENSG00000090857	-0.369174	0.939496		10.5254	10.4476	10.5576	10.3229	10.1672	9.90601
ATXN2	ENSG00000204842	ENSG00000204842	-0.0527223	0.9928		10.7647	10.7631	10.8668	10.7664	10.6654	10.805
ATP5PF	ENSG00000154723	ENSG00000154723	0.154496	0.939496		11.2552	11.4231	11.0964	11.1894	11.4951	11.5467
PUM3	ENSG00000080608	ENSG00000080608	0.12334	0.955697		10.5505	10.3004	10.5892	10.76	10.6061	10.4405
MAP2K2	ENSG00000126934	ENSG00000126934	-0.365031	0.939496		10.4063	10.0509	10.4024	10.2729	9.78969	9.65475
SNHG5	ENSG00000203875	ENSG00000203875	-0.0767814	0.9928		10.6044	10.1316	10.5046	10.6243	10.2723	10.1027
DCTN2	ENSG00000175203	ENSG00000175203	-0.121793	0.939496		10.9921	11.0701	10.9759	10.826	10.9785	10.8668
PSMB4	ENSG00000159377	ENSG00000159377	0.196996	0.939496		11.5209	11.5432	11.2321	11.4418	11.6319	11.8091
TXNL4A	ENSG00000141759	ENSG00000141759	0.0444687	0.993465		10.8289	10.9776	10.9427	10.8543	11.0273	11.001
ARL4C	ENSG00000188042	ENSG00000188042	-0.192766	0.939496		11.1974	11.0106	11.0095	10.9478	10.7747	10.9179
RAB1A	ENSG00000138069	ENSG00000138069	0.108551	0.970855		11.1578	11.3544	11.0544	10.9873	11.3984	11.4769
GRB2	ENSG00000177885	ENSG00000177885	0.0738311	0.9928		10.5605	10.1655	10.7356	10.4403	10.6545	10.6372
NRGN	ENSG00000154146	ENSG00000154146	-0.612449	0.939496		9.61651	8.5323	9.97601	9.41584	8.74212	8.25876
CCDC34	ENSG00000109881	ENSG00000109881	-0.00827327	0.999177		9.91678	10.4593	10.4867	10.1512	10.5113	10.2234
KIF20B	ENSG00000138182	ENSG00000138182	0.23967	0.939496		11.0158	10.8962	10.9765	11.0768	11.2489	11.2753
STX4	ENSG00000103496	ENSG00000103496	-0.210266	0.939496		10.4282	10.5739	10.5826	10.4571	10.3523	10.1327
IGFBP7	ENSG00000163453	ENSG00000163453	0.514987	0.906801		10.4049	10.5883	10.1478	10.484	11.011	11.1408
ANKRD17	ENSG00000132466	ENSG00000132466	0.0449207	0.993465		10.7776	10.8236	10.874	10.8781	10.8373	10.8963
ARHGAP22	ENSG00000128805	ENSG00000128805	0.0729361	0.9928		10.0374	10.0207	10.4821	10.3656	10.2639	10.1747
MAX	ENSG00000125952	ENSG00000125952	-0.253361	0.939496		11.0104	11.0694	10.8395	10.7854	10.6444	10.7357
ERF	ENSG00000105722	ENSG00000105722	-0.198576	0.949166		10.2006	9.51512	10.181	10.2508	9.61641	9.3888
TFPI	ENSG00000003436	ENSG00000003436	0.0619139	0.988931		10.9559	11.0318	10.9947	11	11.0449	11.1223
PTPN11	ENSG00000179295	ENSG00000179295	0.211081	0.939496		9.96626	9.96122	10.3163	10.4961	10.3192	10.0571
FIBP	ENSG00000172500	ENSG00000172500	-0.0877981	0.974498		11.0158	10.744	10.9898	10.7923	10.8039	10.903
MBD4	ENSG00000129071	ENSG00000129071	-0.116491	0.970299		10.0481	10.3964	10.523	10.2619	10.1348	10.2641
EFR3A	ENSG00000132294	ENSG00000132294	-0.000590271	0.999855		10.1339	10.38	10.4359	10.534	10.0786	10.3187
ETS2	ENSG00000157557	ENSG00000157557	-0.0748507	0.9928		10.4894	10.1043	10.5943	10.4745	10.3146	10.206
NAP1L4	ENSG00000205531	ENSG00000205531	0.0652417	0.994697		9.63546	9.15855	9.74882	10.2365	9.12678	9.13505
FAM180A	ENSG00000189320	ENSG00000189320	0.0148854	0.996011		10.5814	10.8469	10.7815	10.7196	10.7276	10.8209
ANGPT1	ENSG00000154188	ENSG00000154188	0.0574494	0.994697		10.4538	9.7696	10.3171	10.553	10.2434	9.93231
MYOF	ENSG00000138119	ENSG00000138119	0.335956	0.939496		10.9577	10.7376	10.7681	11.0961	11.0615	11.3077
UBQLN1	ENSG00000135018	ENSG00000135018	-0.0988067	0.978954		11.2101	11.0891	10.7258	11.0854	10.9741	10.6786
SELENOT	ENSG00000198843	ENSG00000198843	0.140406	0.953582		10.8952	11.256	10.7429	10.8096	11.1983	11.3102
UBE2L3	ENSG00000185651	ENSG00000185651	0.0377414	0.994697		10.5728	10.9339	10.7004	10.7218	10.9058	10.7094
MSRB2	ENSG00000148450	ENSG00000148450	-0.0981698	0.987196		10.8695	10.296	10.475	10.7784	10.3579	10.2033
GNG12	ENSG00000172380	ENSG00000172380	0.434937	0.863172		10.5691	10.7008	10.5199	10.8436	11.0181	11.2136
YIPF5	ENSG00000145817	ENSG00000145817	-0.0333673	0.994697		11.3861	11.5158	11.1986	11.1246	11.4351	11.4367
LARP6	ENSG00000166173	ENSG00000166173	-0.0948401	0.977364		10.7155	10.9423	10.8285	10.5742	10.6212	10.983
TNRC6B	ENSG00000100354	ENSG00000100354	0.205362	0.939496		10.1121	9.92205	10.18	10.6023	10.0663	10.1056
ANGPTL2	ENSG00000136859	ENSG00000136859	-0.537471	0.578201		10.1121	10.3026	10.3798	9.7626	9.73017	9.7109
PIN4	ENSG00000102309	ENSG00000102309	-0.0688399	0.993465		9.8595	10.7464	10.2516	9.99678	10.3053	10.4542
EIF3F	ENSG00000175390	ENSG00000175390	0.471344	0.939496		10.3182	10.6767	9.65885	10.484	10.803	10.9179
TRPA1	ENSG00000104321	ENSG00000104321	-0.144114	0.940996		10.2506	10.2185	10.5553	10.2759	10.2747	10.0586
LARP7	ENSG00000174720	ENSG00000174720	-0.00873092	0.999177		9.59247	9.62375	10.2497	10.0903	9.7371	9.68019
TSPAN4	ENSG00000214063	ENSG00000214063	0.0716626	0.9928		10.6874	9.98586	10.5419	10.6773	10.3387	10.4812
EMC7	ENSG00000134153	ENSG00000134153	0.291945	0.939496		10.4498	10.9339	10.1838	10.4909	11.0153	10.9807
SNRPD3	ENSG00000100028	ENSG00000100028	-0.361641	0.939496		9.80614	9.74255	10.2986	9.75833	9.70034	9.34296
PSIP1	ENSG00000164985	ENSG00000164985	0.098547	0.974249		10.5593	10.2717	10.667	10.6529	10.6527	10.5109
EIF4G3	ENSG00000075151	ENSG00000075151	0.429161	0.939496		9.55563	10.0194	10.1848	10.4053	10.4525	10.255
IK	ENSG00000113141	ENSG00000113141	0.130603	0.96435		10.2689	10.6529	10.6364	10.3534	10.8333	10.7543
HPCAL1	ENSG00000115756	ENSG00000115756	-0.218876	0.939496		10.4985	10.8462	10.5921	10.3925	10.56	10.3446
MRPL14	ENSG00000180992	ENSG00000180992	-0.163283	0.939496		9.90316	10.296	10.4655	10.0064	10.1491	10.0793
RWDD1	ENSG00000111832	ENSG00000111832	0.162248	0.939496		10.8371	10.936	10.9342	10.8596	11.1342	11.1832
RRAS	ENSG00000126458	ENSG00000126458	-0.25236	0.939496		11.3334	11.2661	10.9399	10.8944	11.1157	10.7808
RDH11	ENSG00000072042	ENSG00000072042	0.0682914	0.9928		10.4008	10.9019	10.6223	10.465	10.8802	10.7987
ACO1	ENSG00000122729	ENSG00000122729	-0.208409	0.939496		10.9483	10.6383	10.7649	10.7493	10.4703	10.5055
PAFAH1B1	ENSG00000007168	ENSG00000007168	0.0408558	0.994697		10.6575	11.0449	10.7585	10.724	10.9564	10.9228
DAP	ENSG00000112977	ENSG00000112977	0.0679503	0.986185		11.441	11.2114	11.2584	11.2997	11.4147	11.406
MARK3	ENSG00000075413	ENSG00000075413	-0.123569	0.970855		9.92835	10.4446	10.4278	10.1512	10.2901	10.0405
ATP6V1A	ENSG00000114573	ENSG00000114573	-0.0528665	0.9928		10.5543	10.6725	10.7455	10.6015	10.6324	10.5885
ZNF827	ENSG00000151612	ENSG00000151612	0.00410313	0.999578		10.2825	10.4086	10.2923	10.622	10.3088	9.99916
SNHG19	ENSG00000260260	ENSG00000260260	-0.15035	0.939496		10.7582	10.9837	10.8062	10.5273	10.6061	10.9424
PRCP	ENSG00000137509	ENSG00000137509	-0.313888	0.939496		10.199	10.573	10.493	10.0267	10.1595	10.1664
SNTB2	ENSG00000168807	ENSG00000168807	-0.0154143	0.996011		10.5241	10.4257	10.6434	10.6414	10.4838	10.4209
RHOT2	ENSG00000140983	ENSG00000140983	-0.320774	0.939496		10.0726	10.1377	10.4568	9.8916	9.98859	9.85879
STAU1	ENSG00000124214	ENSG00000124214	0.0207803	0.996011		11.1732	10.8206	10.8211	11.119	10.9444	10.8235
EFCAB14	ENSG00000159658	ENSG00000159658	0.0737744	0.9928		10.4458	10.1655	10.2753	10.6952	10.2603	10.0925
STAG2	ENSG00000101972	ENSG00000101972	0.21959	0.939496		9.9793	9.93616	10.0603	10.5563	10.0566	9.94367
TMEM250	ENSG00000238227	ENSG00000238227	-0.163158	0.96435		10.9157	10.6087	10.0873	10.7784	10.115	10.255
SMAD5	ENSG00000113658	ENSG00000113658	0.351988	0.939496		9.74202	9.72965	10.22	10.3998	10.2312	10.1622
COL12A1	ENSG00000111799	ENSG00000111799	0.252336	0.939496		10.9263	11.0364	10.8841	11.0392	11.1933	11.3577
ELOVL1	ENSG00000066322	ENSG00000066322	-0.29938	0.939496		10.3034	9.74255	10.2888	10.1834	9.78802	9.43552
CASP2	ENSG00000106144	ENSG00000106144	-0.0489846	0.994697		10.0622	9.7884	10.1537	10.3693	9.85325	9.53112
TIMMDC1	ENSG00000113845	ENSG00000113845	-0.187855	0.939496		10.7254	10.7099	10.7784	10.5702	10.5561	10.5261
WLS	ENSG00000116729	ENSG00000116729	0.000978301	0.99972		11.2498	11.2655	11.1183	11.1361	11.3019	11.1975
RBX1	ENSG00000100387	ENSG00000100387	0.230866	0.939496		11.0638	11.1247	10.8248	11.1852	11.109	11.4095
ARHGAP18	ENSG00000146376	ENSG00000146376	0.121447	0.958719		10.4431	10.194	10.5738	10.6368	10.4714	10.4856
DFFA	ENSG00000160049	ENSG00000160049	-0.103711	0.979361		10.1782	10.1267	10.3731	10.3934	10.0935	9.83807
PPHLN1	ENSG00000134283	ENSG00000134283	-0.0768934	0.9928		10.0267	9.88032	10.3346	10.2838	9.78969	9.93068
CAV2	ENSG00000105971	ENSG00000105971	0.106291	0.952704		10.8654	10.7671	10.8894	10.9321	10.9011	11.008
MAP3K3	ENSG00000198909	ENSG00000198909	-0.120037	0.9928		9.82484	9.07682	9.89598	10.0993	9.26981	8.94468
PHAX	ENSG00000164902	ENSG00000164902	0.162065	0.939496		10.4697	10.606	10.5576	10.7784	10.7772	10.555
TMA16	ENSG00000198498	ENSG00000198498	-0.177819	0.939496		10.2054	10.4998	10.5084	10.2838	10.3018	10.1113
TAX1BP1	ENSG00000106052	ENSG00000106052	0.0570818	0.9928		11.0933	10.9005	11.0111	11.0036	11.1576	11.0149
JPT1	ENSG00000189159	ENSG00000189159	-0.0574253	0.9928		11.9502	11.7831	11.6346	11.5944	11.7654	11.8412
SNX12	ENSG00000147164	ENSG00000147164	-0.120198	0.972598		10.083	10.0509	10.5176	9.9883	10.0854	10.2589
ILF2	ENSG00000143621	ENSG00000143621	-0.207373	0.939496		11.1797	10.8492	10.9925	10.7944	10.8251	10.7978
PCMT1	ENSG00000120265	ENSG00000120265	0.0837187	0.976823		10.8422	11.0305	10.871	10.8925	11.1104	10.9917
TTL	ENSG00000114999	ENSG00000114999	-0.116301	0.969834		10.4657	10.8998	10.623	10.3468	10.6718	10.6372
NDUFB8	ENSG00000166136	ENSG00000166136	-0.311409	0.939496		10.6668	10.5178	10.5782	10.4536	10.3041	10.0451
GCN1	ENSG00000089154	ENSG00000089154	-0.38847	0.913519		10.3515	10.4357	10.5054	10.0982	9.99583	10.0405
SH3PXD2A	ENSG00000107957	ENSG00000107957	-0.175454	0.939496		10.3501	10.4056	10.4766	10.4359	9.90646	10.3162
PTMAP10	ENSG00000213237	ENSG00000213237	0.162174	0.985042		9.28266	8.50983	9.82366	9.94765	9.23597	9.04149
NIPAL3	ENSG00000001461	ENSG00000001461	0.12059	0.951252		10.6306	10.8312	10.803	10.7356	10.8211	11.0603
NDUFB4	ENSG00000065518	ENSG00000065518	0.12576	0.94319		10.9829	11.1684	10.9575	10.9054	11.2783	11.2811
GARIN2	ENSG00000172717	ENSG00000172717	-0.174783	0.939496		10.8134	10.7311	10.5598	10.7748	10.4152	10.3629
MDH1	ENSG00000014641	ENSG00000014641	-0.00309624	0.99972		10.4723	10.379	10.5313	10.6583	10.3319	10.3629
PSME3	ENSG00000131467	ENSG00000131467	-0.0836327	0.980229		10.9568	10.9127	10.7297	10.9441	10.738	10.6581
ZFHX3	ENSG00000140836	ENSG00000140836	-0.0734896	0.9928		10.1717	9.7264	10.3739	10.2478	9.908	9.94528
URM1	ENSG00000167118	ENSG00000167118	-0.309178	0.939496		10.785	11.039	10.1963	10.4116	10.4206	10.3845
DSTYK	ENSG00000133059	ENSG00000133059	-0.304424	0.939496		10.1636	10.3581	10.4375	10.0243	10.2077	9.80465
USP8	ENSG00000138592	ENSG00000138592	0.0768223	0.993465		9.69989	9.49237	10.1596	10.1674	9.85802	9.57977
SACM1L	ENSG00000211456	ENSG00000211456	-0.00363942	0.99972		10.272	10.2516	10.1497	10.5959	10.0469	9.92742
ILRUN	ENSG00000196821	ENSG00000196821	-0.432862	0.863172		10.8784	10.8758	10.618	10.397	10.3847	10.3062
PLOD2	ENSG00000152952	ENSG00000152952	0.179458	0.939496		10.4458	10.123	10.3458	10.7232	10.3557	10.3556
SMTN	ENSG00000183963	ENSG00000183963	0.0957129	0.993465		9.48164	8.86593	9.82489	10.0709	9.19379	9.15194
DOK1	ENSG00000115325	ENSG00000115325	-0.314375	0.939496		9.70662	9.50379	10.2534	9.61464	9.47438	9.54397
B2M	ENSG00000166710	ENSG00000166710	0.422565	0.939496		10.1389	10.1547	10.0975	9.85209	10.5561	11.0195
GSN	ENSG00000148180	ENSG00000148180	-0.267044	0.939496		10.7998	10.5008	10.7688	10.2447	10.589	10.4348
ATP6AP1	ENSG00000071553	ENSG00000071553	-0.205858	0.939496		10.8574	11.1092	10.7356	10.5472	10.817	10.7348
TRIO	ENSG00000038382	ENSG00000038382	0.121124	0.941323		10.7945	10.6007	10.7111	10.9239	10.7822	10.7616
TCEAL4	ENSG00000133142	ENSG00000133142	0.166681	0.939496		10.3785	10.8006	10.6173	10.4763	10.9035	10.9088
ABHD5	ENSG00000011198	ENSG00000011198	-0.186713	0.939496		10.4855	10.4642	10.6123	10.4368	10.2213	10.3422
FEN1	ENSG00000168496	ENSG00000168496	0.111692	0.964663		10.5691	10.9493	10.7064	10.71	10.9241	10.9424
KRCC1	ENSG00000172086	ENSG00000172086	0.0119914	0.999024		9.73105	9.82678	10.3723	9.69424	9.96665	10.3274
ALYREF	ENSG00000183684	ENSG00000183684	-0.179133	0.939496		10.6247	9.96398	10.4576	10.443	10.0539	10.0526
YIF1A	ENSG00000174851	ENSG00000174851	-0.136766	0.940289		11.2877	10.8969	10.9399	11.0392	10.7595	10.9318
MOK	ENSG00000080823	ENSG00000080823	-0.28566	0.939496		10.7572	10.9169	10.3916	10.5481	10.5103	10.1691
ISY1	ENSG00000240682	ENSG00000240682	-0.397329	0.939496		10.6828	10.3613	10.4278	10.4062	9.92326	9.91263
RAB14	ENSG00000119396	ENSG00000119396	-0.00216767	0.99972		10.9912	10.6934	10.7815	10.964	10.7629	10.7348
GYS1	ENSG00000104812	ENSG00000104812	-0.534915	0.939496		9.71555	9.21983	10.0155	9.65652	8.85151	8.78065
FHL2	ENSG00000115641	ENSG00000115641	0.141769	0.939496		10.9206	10.8831	10.9546	10.772	11.0889	11.2798
CHMP4B	ENSG00000101421	ENSG00000101421	-0.212548	0.939496		10.4789	10.8477	10.4758	10.4562	10.3891	10.352
TCEAL3	ENSG00000196507	ENSG00000196507	-0.124382	0.949213		10.3196	10.6648	10.5679	10.3934	10.3858	10.4256
MIR100HG	ENSG00000255248	ENSG00000255248	-0.0773696	0.9928		10.0339	9.71499	10.3302	10.1781	9.80131	9.90767
SMIM14	ENSG00000163683	ENSG00000163683	-0.151021	0.939496		10.2243	10.379	10.4758	10.3581	10.0827	10.1856
UTRN	ENSG00000152818	ENSG00000152818	0.194604	0.939496		9.89138	10.0418	10.3276	10.4007	10.3215	10.1469
HNRNPA0	ENSG00000177733	ENSG00000177733	0.215399	0.939496		11.1095	11.0507	10.9111	11.0978	11.4012	11.2069
PPP2R5E	ENSG00000154001	ENSG00000154001	0.134468	0.941323		10.5468	10.4807	10.3815	10.8213	10.5363	10.4256
KMT2C	ENSG00000055609	ENSG00000055609	-0.0514669	0.994697		9.75291	9.92205	10.0914	10.2508	9.83075	9.43552
SNX5	ENSG00000089006	ENSG00000089006	-0.0815678	0.978954		10.6152	10.7205	10.6608	10.6765	10.5794	10.4923
ANLN	ENSG00000011426	ENSG00000011426	0.235783	0.939496		11.2787	11.1437	10.9996	11.2904	11.2913	11.5435
RAB10	ENSG00000084733	ENSG00000084733	0.141149	0.939496		10.5802	10.6691	10.5679	10.8576	10.5784	10.7907
NEURL1B	ENSG00000214357	ENSG00000214357	-0.402418	0.939496		10.4458	10.2288	10.2598	10.3035	9.63322	9.70138
FOXK1	ENSG00000164916	ENSG00000164916	-0.275641	0.939496		10.3799	9.9263	10.4375	10.1338	10.0371	9.77589
GIPC1	ENSG00000123159	ENSG00000123159	-0.24311	0.939496		10.2705	9.98857	10.3629	10.2498	9.75768	9.86393
UPF1	ENSG00000005007	ENSG00000005007	-0.278964	0.939496		10.1798	10.0141	10.3866	10.0869	9.57834	10.0526
GPX8	ENSG00000164294	ENSG00000164294	0.187603	0.939496		10.42	10.6992	10.6657	10.5173	10.9042	10.9105
CLNS1A	ENSG00000074201	ENSG00000074201	0.00563157	0.999177		10.1554	10.4436	10.5702	10.2858	10.3703	10.5529
ABLIM3	ENSG00000173210	ENSG00000173210	0.0490943	0.993764		10.7376	10.9084	10.5146	10.9041	10.7637	10.6531
FAM107B	ENSG00000065809	ENSG00000065809	0.0870775	0.988386		9.94363	9.92912	10.3294	10.3458	10.0173	10.1185
FEZ2	ENSG00000171055	ENSG00000171055	0.120229	0.941323		10.398	10.5748	10.5753	10.6908	10.6407	10.5833
EIF4E2	ENSG00000135930	ENSG00000135930	0.0012346	0.99972		10.7711	10.7074	10.8303	10.7378	10.826	10.7506
COX5A	ENSG00000178741	ENSG00000178741	0.147296	0.941326		11.0293	11.1315	10.9018	10.7435	11.2765	11.4113
ACTR3	ENSG00000115091	ENSG00000115091	0.156776	0.939496		11.5856	11.4361	11.3175	11.3143	11.6198	11.8394
ZFP91	ENSG00000186660	ENSG00000186660	0.237772	0.939496		10.3515	10.1118	10.4424	10.6499	10.3924	10.5822
SAE1	ENSG00000142230	ENSG00000142230	0.0170582	0.996011		10.6896	11.0139	10.7694	10.7012	10.8707	10.9624
GALNT5	ENSG00000136542	ENSG00000136542	0.121779	0.949553		10.7032	10.6926	10.7923	10.7578	10.7093	11.0633
DYNLT1	ENSG00000146425	ENSG00000146425	0.00842876	0.998896		10.7892	10.9019	10.8894	10.6952	10.8763	11.0211
HECTD1	ENSG00000092148	ENSG00000092148	0.191728	0.939496		10.4077	10.2606	10.576	10.618	10.4755	10.732
TRMT112	ENSG00000173113	ENSG00000173113	0.116528	0.978954		10.2975	10.789	10.4695	10.2055	10.7119	10.9399
CDCA8	ENSG00000134690	ENSG00000134690	0.110509	0.953409		10.6771	10.5811	10.735	10.7965	10.679	10.8479
ITGA2	ENSG00000164171	ENSG00000164171	0.126819	0.968722		9.98485	9.86269	10.2562	10.4071	10.0116	10.0601
TGFB1I1	ENSG00000140682	ENSG00000140682	0.0100918	0.997532		10.7485	10.8168	10.8093	10.7923	10.7441	10.8677
PSMA1	ENSG00000129084	ENSG00000129084	0.354122	0.939496		10.4363	10.6581	10.3748	10.4623	11.0916	10.9212
BNC2	ENSG00000173068	ENSG00000173068	-0.31024	0.939496		10.2825	10.4836	10.4608	10.0869	10.2519	9.95494
N4BP2L2	ENSG00000244754	ENSG00000244754	0.0560718	0.993465		10.1355	10.0968	10.3048	10.4832	10.1749	10.0146
VAPA	ENSG00000101558	ENSG00000101558	0.140366	0.939496		11.076	11.1425	11.0203	11.0108	11.3007	11.3301
TMTC1	ENSG00000133687	ENSG00000133687	0.0108289	0.997532		10.4776	10.6884	10.6108	10.6712	10.5403	10.6039
CAMLG	ENSG00000164615	ENSG00000164615	-0.114284	0.985326		9.77658	9.64109	10.1438	10.1116	9.55892	9.51816
OGA	ENSG00000198408	ENSG00000198408	0.186475	0.939496		10.3615	10.6331	10.4367	10.75	10.4869	10.7515
WIPF2	ENSG00000171475	ENSG00000171475	-0.0378352	0.994697		10.3728	10.6183	10.5848	10.5348	10.442	10.4989
MFSD5	ENSG00000182544	ENSG00000182544	-0.455152	0.906801		10.0392	10.1595	10.3119	9.82106	9.7127	9.62482
CNOT11	ENSG00000158435	ENSG00000158435	-0.372785	0.939496		10.7744	10.3644	10.4294	10.4197	10.2102	9.78133
PSMB2	ENSG00000126067	ENSG00000126067	-0.0204974	0.996011		11.3041	11.3819	11.1353	10.9812	11.3781	11.377
COPB1	ENSG00000129083	ENSG00000129083	0.0712911	0.987196		11.0031	11.0809	10.8273	11.0757	10.9073	11.1422
PAK2	ENSG00000180370	ENSG00000180370	0.0826893	0.986185		10.3371	10.379	10.384	10.6644	10.2865	10.3677
TTC1	ENSG00000113312	ENSG00000113312	-0.169019	0.939496		10.5279	10.9184	10.4992	10.4763	10.5194	10.4834
EIF2AK2	ENSG00000055332	ENSG00000055332	0.266192	0.939496		10.246	10.4662	10.2923	10.721	10.5794	10.5011
KIAA1109	ENSG00000138688	ENSG00000138688	-0.293897	0.939496		9.80405	9.87886	10.1732	9.98465	9.63878	9.30068
TENT4B	ENSG00000121274	ENSG00000121274	-0.245728	0.939496		10.284	9.92912	10.4327	10.0993	9.97693	9.87074
LCE2A	ENSG00000187173	ENSG00000187173	-0.162842	0.939496		11.0113	10.8507	10.8322	10.8199	10.7449	10.6402
HUWE1	ENSG00000086758	ENSG00000086758	-0.170208	0.939496		10.9128	10.355	10.6787	10.629	10.4651	10.3821
ANTXR2	ENSG00000163297	ENSG00000163297	-0.122124	0.964663		10.6998	11.079	10.5115	10.6023	10.6305	10.7469
RBM8A	ENSG00000265241	ENSG00000265241	-0.243834	0.939496		10.4985	10.4749	10.3587	10.4969	10.0594	9.99292
NSFL1C	ENSG00000088833	ENSG00000088833	-0.1382	0.939496		10.4657	10.5234	10.5077	10.539	10.1517	10.3665
CHMP3	ENSG00000115561	ENSG00000115561	-0.111362	0.960726		11.0022	11.0559	10.7585	10.8989	10.8887	10.7017
MTSS2	ENSG00000132613	ENSG00000132613	-0.273293	0.939496		10.1389	9.73288	10.1299	10.1696	9.57254	9.34541
HACD3	ENSG00000074696	ENSG00000074696	0.0870657	0.978639		10.8432	10.803	10.5972	10.9836	10.7654	10.7515
CHTOP	ENSG00000160679	ENSG00000160679	-0.129004	0.970032		10.2583	10.0087	10.3949	10.2314	10.2543	9.76495
TMPO	ENSG00000120802	ENSG00000120802	0.087972	0.971098		10.835	10.8076	10.8167	10.9214	10.8429	10.956
CTR9	ENSG00000198730	ENSG00000198730	0.411618	0.939496		9.25842	9.58665	9.77463	10.2927	9.71621	9.82234
PARVA	ENSG00000197702	ENSG00000197702	0.0873323	0.978639		10.8923	11.0992	10.8722	10.8443	11.1641	11.1094
MXD4	ENSG00000123933	ENSG00000123933	-0.246914	0.939496		10.6633	10.0804	10.2479	10.484	9.93837	9.79393
EIF4H	ENSG00000106682	ENSG00000106682	0.412262	0.939496		9.56802	10.1118	9.5893	9.22492	10.5373	10.4734
TXNDC15	ENSG00000113621	ENSG00000113621	-0.0610457	0.994359		10.0604	10.5318	10.3638	9.74401	10.5541	10.3975
REV3L	ENSG00000009413	ENSG00000009413	0.169964	0.961862		9.21183	9.47894	10.0811	9.98951	9.65167	9.76495
GNAI3	ENSG00000065135	ENSG00000065135	0.0372167	0.994697		10.9681	11.0675	10.9681	10.8873	11.0581	11.1604
PCM1	ENSG00000078674	ENSG00000078674	0.189769	0.939496		10.3827	9.95431	10.3739	10.5927	10.3814	10.3286
ENY2	ENSG00000120533	ENSG00000120533	0.00914356	0.999006		10.8154	10.9986	10.8011	10.5669	11.101	10.9342
SLFN5	ENSG00000166750	ENSG00000166750	0.103238	0.980485		10.5455	10.1715	10.2368	10.7203	10.2747	10.2393
TM9SF2	ENSG00000125304	ENSG00000125304	-0.178517	0.939496		11.2877	10.9721	10.9881	10.9195	11.0117	10.7934
PHACTR4	ENSG00000204138	ENSG00000204138	0.0584621	0.993764		9.72222	9.94317	10.325	10.1183	10.0329	10.0837
HDAC2	ENSG00000196591	ENSG00000196591	-0.0885736	0.978954		10.9811	10.6504	10.75	10.859	10.5765	10.6835
COPS6	ENSG00000168090	ENSG00000168090	0.129559	0.939496		10.7441	10.8765	10.803	10.7334	11.0916	10.9688
TNFRSF1A	ENSG00000067182	ENSG00000067182	-0.0626589	0.9928		10.6691	10.4387	10.6984	10.579	10.3814	10.6581
COX17	ENSG00000138495	ENSG00000138495	0.13808	0.974498		9.8269	10.5196	10.2414	9.8454	10.5093	10.6191
FASN	ENSG00000169710	ENSG00000169710	-0.331637	0.939496		10.9596	10.6984	10.6718	10.5927	10.3088	10.4359
REST	ENSG00000084093	ENSG00000084093	0.00540119	0.999361		9.62601	9.53008	10.2707	9.71054	9.79302	10.0421
UFC1	ENSG00000143222	ENSG00000143222	-0.514365	0.578201		10.7452	10.7311	10.4615	10.1272	10.1736	10.1128
TPRG1L	ENSG00000158109	ENSG00000158109	-0.26536	0.939496		10.5049	10.7287	10.5336	10.3382	10.3736	10.2706
SMIM4	ENSG00000168273	ENSG00000168273	0.00508407	0.999177		10.6975	11.0726	10.6504	10.7086	10.8243	10.9334
C12orf57	ENSG00000111678	ENSG00000111678	-0.359287	0.939496		10.0933	9.78995	10.3475	9.71348	9.72495	9.77407
IGFBP6	ENSG00000167779	ENSG00000167779	-0.190521	0.939496		9.92257	10.1559	10.3798	9.81969	10.1672	9.92086
IWS1	ENSG00000163166	ENSG00000163166	0.0959279	0.986185		9.87951	9.74736	10.3424	10.1194	10.1361	10.0734
MAGED2	ENSG00000102316	ENSG00000102316	-0.167031	0.939496		10.9699	10.8289	10.6848	10.8069	10.7084	10.4565
TIAL1	ENSG00000151923	ENSG00000151923	0.0485095	0.994359		10.3994	10.8045	10.5848	10.5456	10.5813	10.8227
SCFD1	ENSG00000092108	ENSG00000092108	0.480992	0.906801		9.70662	10.1952	9.75272	10.4771	10.4066	10.2524
UBE2C	ENSG00000175063	ENSG00000175063	0.134955	0.939496		10.9186	10.5892	10.7461	10.9334	10.9294	10.8076
TOMM34	ENSG00000025772	ENSG00000025772	-0.0175304	0.996011		10.5984	10.4807	10.5957	10.6682	10.5304	10.414
NUCB1	ENSG00000104805	ENSG00000104805	-0.453662	0.939496		10.4644	9.89195	10.1359	10.1653	9.50108	9.3959
SNX3	ENSG00000112335	ENSG00000112335	0.370954	0.939496		11.2742	10.5874	10.409	11.0144	11.1685	11.3276
GLS	ENSG00000115419	ENSG00000115419	-0.0786104	0.989324		10.4868	10.382	10.404	10.5887	10.3123	10.0925
EP300	ENSG00000100393	ENSG00000100393	0.100834	0.987543		10.0357	10.7327	10.1693	10.1971	10.6609	10.4451
TMA7	ENSG00000232112	ENSG00000232112	-0.030793	0.995401		10.4894	10.9062	10.5928	10.3693	10.6772	10.8462
ARHGAP21	ENSG00000107863	ENSG00000107863	-0.0398114	0.995401		9.82896	9.71171	10.2396	10.0709	9.9637	9.65079
PLEKHA4	ENSG00000105559	ENSG00000105559	-0.125494	0.974498		9.9129	9.58486	10.2433	10.01	9.69502	9.7147
MTND1P23	ENSG00000225972	ENSG00000225972	0.302339	0.939496		8.98316	9.81919	9.79872	10.0536	10.0962	9.40767
SRGN	ENSG00000122862	ENSG00000122862	0.0536983	0.9928		11.0812	11.0292	10.9518	11.0694	11.0103	11.1422
FADS1	ENSG00000149485	ENSG00000149485	-0.116558	0.964663		10.191	10.2706	10.4742	10.1834	10.3421	10.066
PICALM	ENSG00000073921	ENSG00000073921	-0.00167594	0.99972		11.2281	11.3528	11.0659	10.9976	11.2777	11.3571
RNF14	ENSG00000013561	ENSG00000013561	-0.385005	0.939496		9.86754	10.2795	10.2312	9.81422	9.69502	9.75394
DENR	ENSG00000139726	ENSG00000139726	0.242639	0.939496		10.3515	10.7867	10.46	10.6506	10.8162	10.8863
PCYT1A	ENSG00000161217	ENSG00000161217	-0.34197	0.939496		10.8361	10.6521	10.6909	10.3609	10.4641	10.3324
IREB2	ENSG00000136381	ENSG00000136381	-0.223516	0.939496		9.53308	9.48471	10.18	9.55192	9.43231	9.65277
MRPL24	ENSG00000143314	ENSG00000143314	-0.0990924	0.963776		10.731	10.7679	10.7655	10.6212	10.7022	10.6442
SRSF4	ENSG00000116350	ENSG00000116350	0.305731	0.939496		9.92257	10.0638	10.2753	10.4368	10.4451	10.3162
CASP4	ENSG00000196954	ENSG00000196954	0.00959755	0.999177		9.13068	10.2185	9.77463	9.02391	10.2002	9.89435
CNN1	ENSG00000130176	ENSG00000130176	-0.35709	0.939496		10.4881	10.3263	10.3544	10.2629	10.103	9.67436
SNHG6	ENSG00000245910	ENSG00000245910	-0.186646	0.970855		9.55563	10.4495	9.73706	9.07055	9.87383	10.1897
NNMT	ENSG00000166741	ENSG00000166741	-0.0717722	0.992073		10.2705	10.6546	10.3974	10.465	10.378	10.2872
ALG3	ENSG00000214160	ENSG00000214160	-0.223325	0.939496		10.4363	10.736	10.5215	10.1512	10.5184	10.352
ATP6AP2	ENSG00000182220	ENSG00000182220	-0.14527	0.939496		11.0022	10.8372	10.7707	10.8389	10.7163	10.6181
ENSG00000241494	ENSG00000241494	ENSG00000241494	-0.199267	0.939496		10.4551	10.6078	10.5605	10.2304	10.5403	10.2406
TRIR	ENSG00000123144	ENSG00000123144	-0.107299	0.973613		10.3686	10.1595	10.5419	10.1556	10.4281	10.176
AGPAT3	ENSG00000160216	ENSG00000160216	0.039848	0.99456		10.6068	10.4505	10.63	10.678	10.5928	10.538
RNF10	ENSG00000022840	ENSG00000022840	-0.262523	0.939496		10.6885	10.7773	10.5819	10.4866	10.4473	10.3286
CD82	ENSG00000085117	ENSG00000085117	-0.305157	0.939496		10.0213	9.94596	10.22	10.0478	9.67531	9.51163
OST4	ENSG00000228474	ENSG00000228474	0.107894	0.992211		10.1138	10.723	9.75272	9.90581	10.3512	10.7141
GLTP	ENSG00000139433	ENSG00000139433	0.0812099	0.992203		10.2149	10.7536	10.4155	10.3103	10.7302	10.61
PTPRF	ENSG00000142949	ENSG00000142949	0.0919421	0.970855		10.6679	10.5639	10.7125	10.745	10.7215	10.757
ADD3	ENSG00000148700	ENSG00000148700	0.347326	0.939496		10.1405	10.0612	10.2807	10.5774	10.4185	10.5304
NIBAN1	ENSG00000135842	ENSG00000135842	0.0861165	0.986185		10.0985	10.4989	10.2552	10.5348	10.2226	10.3653
CLIP1	ENSG00000130779	ENSG00000130779	0.290937	0.939496		10.6354	10.7671	10.5576	10.8827	10.963	10.9909
CCDC14	ENSG00000175455	ENSG00000175455	-0.0462248	0.994697		9.9129	9.88615	10.2816	10.162	9.94587	9.85364
NCLN	ENSG00000125912	ENSG00000125912	-0.244187	0.939496		10.3728	10.5594	10.3782	10.374	10.0566	10.137
SEC22B	ENSG00000265808	ENSG00000265808	-0.225285	0.939496		10.608	10.7702	10.6385	10.3458	10.5234	10.4745
DEGS1	ENSG00000143753	ENSG00000143753	-0.104563	0.969749		10.7966	10.4544	10.7435	10.5734	10.5423	10.5874
DTD1	ENSG00000125821	ENSG00000125821	-0.15399	0.939496		11.0158	10.985	10.7118	10.8496	10.8006	10.6059
GLUD1	ENSG00000148672	ENSG00000148672	0.208226	0.939496		9.97559	9.96536	10.2265	10.4447	10.1335	10.21
PSMC6	ENSG00000100519	ENSG00000100519	-0.147153	0.939496		10.7956	11.0099	10.5665	10.646	10.7671	10.5422
CPNE1	ENSG00000214078	ENSG00000214078	0.119964	0.939496		11.1789	11.1036	10.9991	11.1633	11.2337	11.2468
DPP9	ENSG00000142002	ENSG00000142002	-0.150838	0.939596		10.1587	10.5046	10.4294	10.0443	10.4367	10.158
SERP1	ENSG00000120742	ENSG00000120742	-0.0246762	0.995706		11.3283	11.3973	11.1163	11.0503	11.2374	11.4652
CAMK2D	ENSG00000145349	ENSG00000145349	-0.0164286	0.996011		10.0551	9.8538	10.345	10.2013	9.93235	10.1027
CHD9	ENSG00000177200	ENSG00000177200	0.328441	0.939496		10.1389	10.1279	10.3672	10.4667	10.6582	10.5
SPTLC1	ENSG00000090054	ENSG00000090054	-0.107371	0.969889		10.5088	10.5883	10.4544	10.5991	10.2663	10.3446
CEP350	ENSG00000135837	ENSG00000135837	0.165336	0.939496		10.1684	9.83434	10.3215	10.4034	10.0594	10.3737
SMPD1	ENSG00000166311	ENSG00000166311	-0.142538	0.941323		10.5228	10.6716	10.3415	10.5774	10.3546	10.1636
ETHE1	ENSG00000105755	ENSG00000105755	-0.0224843	0.995706		11.0726	10.838	10.7636	11.0078	10.7923	10.8112
STRAP	ENSG00000023734	ENSG00000023734	0.00342418	0.999361		11.3643	11.3716	11.1328	11.2192	11.2586	11.406
C1orf122	ENSG00000197982	ENSG00000197982	-0.3172	0.939496		10.6259	10.4426	10.4687	10.398	9.98423	10.1802
PYCR2	ENSG00000143811	ENSG00000143811	0.245621	0.939496		10.0551	10.5612	10.2552	10.1183	10.7889	10.664
YWHAH	ENSG00000128245	ENSG00000128245	0.208559	0.939496		10.8834	10.9367	10.8018	10.9073	11.2096	11.1166
KCTD10	ENSG00000110906	ENSG00000110906	-0.0779978	0.9928		10.3313	10.7734	10.4781	10.1436	10.6071	10.5916
KHDRBS1	ENSG00000121774	ENSG00000121774	0.151646	0.939496		11.4	11.256	11.1663	11.3036	11.4147	11.5557
FCF1	ENSG00000119616	ENSG00000119616	-0.0288808	0.995401		10.5568	10.6758	10.6787	10.4961	10.7449	10.5781
ARF3	ENSG00000134287	ENSG00000134287	-0.082457	0.975811		11.0838	11.0423	10.9692	10.882	10.8755	11.0833
HMCES	ENSG00000183624	ENSG00000183624	-0.196281	0.939496		10.293	10.215	10.3697	10.3161	9.90953	10.0375
PLEKHB2	ENSG00000115762	ENSG00000115762	-0.127625	0.939496		10.7376	10.7156	10.7796	10.4314	10.7198	10.6854
RHOC	ENSG00000155366	ENSG00000155366	-0.136184	0.939496		11.5132	11.3932	11.1962	11.182	11.2226	11.3033
EFEMP2	ENSG00000172638	ENSG00000172638	-0.21484	0.939496		10.7945	10.8425	10.7383	10.5198	10.5403	10.6698
CTCF	ENSG00000102974	ENSG00000102974	0.117418	0.988386		9.30058	9.35204	9.83351	10.0396	9.55892	9.16863
EPAS1	ENSG00000116016	ENSG00000116016	-0.147568	0.941323		10.6306	10.4237	10.6882	10.1294	10.4879	10.6512
ERP29	ENSG00000089248	ENSG00000089248	-0.0776149	0.987757		10.6587	10.9618	10.5928	10.5718	10.7956	10.6322
TUBB2A	ENSG00000137267	ENSG00000137267	0.00532722	0.999177		10.7625	10.9604	10.7442	10.5398	11.0308	10.8812
MCAM	ENSG00000076706	ENSG00000076706	0.115324	0.993459		9.15387	8.80263	9.24987	9.96256	8.66065	8.471
GNA11	ENSG00000088256	ENSG00000088256	-0.0139617	0.996163		11.1446	10.8773	10.7835	10.9879	11.0615	10.7122
ITGA5	ENSG00000161638	ENSG00000161638	-0.0822513	0.985326		11.3327	11.2811	11.0789	10.9015	11.3563	11.1646
PRKDC	ENSG00000253729	ENSG00000253729	0.164379	0.939496		10.5777	10.0286	10.2662	10.672	10.4515	10.2589
TMEM87A	ENSG00000103978	ENSG00000103978	-0.163098	0.939496		10.6044	10.9198	10.3389	10.5071	10.5363	10.3845
UBE2K	ENSG00000078140	ENSG00000078140	0.220326	0.939496		10.4118	10.2795	10.5169	10.6259	10.6108	10.6412
DCBLD1	ENSG00000164465	ENSG00000164465	-0.490951	0.751148		10.1749	10.2493	10.2834	9.75691	9.83883	9.64086
ATOX1	ENSG00000177556	ENSG00000177556	-0.057132	0.9928		10.6668	10.7929	10.752	10.5456	10.7302	10.7607
JUNB	ENSG00000171223	ENSG00000171223	-0.0886788	0.986185		10.533	10.2762	10.3891	10.5677	10.0745	10.255
EIF3M	ENSG00000149100	ENSG00000149100	0.220716	0.939496		10.702	10.9666	10.6336	10.8083	11.0252	11.1337
ADAR	ENSG00000160710	ENSG00000160710	-0.0936993	0.97356		10.4431	10.6892	10.5613	10.458	10.5083	10.4587
TRIM25	ENSG00000121060	ENSG00000121060	-0.0925224	0.992211		9.84736	9.56683	10.1158	10.0582	9.71971	9.4651
SLK	ENSG00000065613	ENSG00000065613	0.143329	0.939496		10.4173	10.1106	10.4647	10.5538	10.4776	10.4104
TPT1-AS1	ENSG00000170919	ENSG00000170919	-0.116075	0.960726		10.6552	10.4826	10.5972	10.5823	10.2711	10.5196
RTF2	ENSG00000022277	ENSG00000022277	-0.245845	0.939496		10.8923	10.9451	10.7442	10.4269	10.7679	10.6382
ESD	ENSG00000139684	ENSG00000139684	0.259178	0.939496		10.5667	10.7504	10.4343	10.3934	11.078	10.9838
NBL1	ENSG00000158747	ENSG00000158747	-0.0369608	0.994697		10.9001	10.7576	10.8805	10.6102	10.7535	11.0363
MARCHF6	ENSG00000145495	ENSG00000145495	-0.0237778	0.995706		10.3827	10.5901	10.5702	10.465	10.4076	10.6039
RALB	ENSG00000144118	ENSG00000144118	-0.262988	0.939496		10.5405	10.6967	10.5253	10.2386	10.4899	10.2393
REEP3	ENSG00000165476	ENSG00000165476	0.000770671	0.999855		10.5617	10.2069	10.5351	10.5423	10.4367	10.3446
PWP1	ENSG00000136045	ENSG00000136045	-0.0244018	0.995401		11.1724	11.2131	10.8929	11.0757	11.0922	11.0559
C9orf78	ENSG00000136819	ENSG00000136819	-0.151999	0.939496		10.1717	10.4893	10.4155	10.0524	10.4217	10.144
SLC44A2	ENSG00000129353	ENSG00000129353	-0.0657473	0.9928		10.9652	10.4979	10.576	10.8247	10.5254	10.5099
CBR1	ENSG00000159228	ENSG00000159228	0.106632	0.977364		10.2568	10.4046	10.5404	10.1877	10.5254	10.768
VPS4A	ENSG00000132612	ENSG00000132612	-0.214963	0.939496		10.3313	10.3455	10.4969	10.1534	10.2275	10.1567
ENSG00000266944	ENSG00000266944	ENSG00000266944	-0.0310328	0.996011		9.47377	8.43229	9.85302	9.65346	9.28407	8.99546
VDAC2	ENSG00000165637	ENSG00000165637	0.279091	0.939496		10.5617	10.748	10.5389	10.6102	11.0595	10.9862
PCNA	ENSG00000132646	ENSG00000132646	0.47146	0.894764		10.4159	10.1619	10.2816	10.513	10.7215	11.0041
ATAD2	ENSG00000156802	ENSG00000156802	0.10164	0.978954		9.91871	10.2795	10.3083	10.3219	10.0962	10.4104
HELLS	ENSG00000119969	ENSG00000119969	0.159979	0.951577		9.53308	9.68354	10.1982	9.93257	10.0732	9.97722
TFG	ENSG00000114354	ENSG00000114354	0.145402	0.941323		10.5972	10.9583	10.5434	10.6243	10.8268	11.084
RNF213	ENSG00000173821	ENSG00000173821	-0.297586	0.939496		10.4444	10.4056	10.4639	10.2055	10.1901	10.0208
ACIN1	ENSG00000100813	ENSG00000100813	-0.104452	0.990585		9.50759	9.45953	9.99918	9.90324	9.18368	9.54397
SMARCA5	ENSG00000153147	ENSG00000153147	0.306093	0.939496		9.86353	9.66501	10.1458	10.3064	10.2102	10.1084
PHIP	ENSG00000146247	ENSG00000146247	0.354215	0.939496		10.0985	10.4554	10.2707	10.4071	10.8014	10.6737
SNX1	ENSG00000028528	ENSG00000028528	-0.150722	0.939496		10.501	10.8507	10.4671	10.4043	10.5304	10.4633
TLN2	ENSG00000171914	ENSG00000171914	-0.107249	0.985042		9.60694	10.1155	10.1867	9.77814	10.119	9.73164
DDX54	ENSG00000123064	ENSG00000123064	-0.331523	0.939496		10.0744	9.94875	10.2284	9.98708	9.66445	9.59013
AMOTL2	ENSG00000114019	ENSG00000114019	0.311774	0.939496		10.3841	9.93897	10.0123	10.6422	10.2039	10.4233
PBX3	ENSG00000167081	ENSG00000167081	-0.178699	0.939496		10.5924	10.5493	10.4984	10.529	10.3053	10.255
PTPN12	ENSG00000127947	ENSG00000127947	0.0877363	0.9928		9.66111	9.50568	9.83964	10.1898	9.35785	9.6086
ACLY	ENSG00000131473	ENSG00000131473	0.070559	0.992211		11.3678	11.4787	11.0127	11.1536	11.4378	11.4958
APCDD1L	ENSG00000198768	ENSG00000198768	0.0782411	0.994359		10.229	9.1195	9.81124	10.2457	9.72495	9.52681
KDSR	ENSG00000119537	ENSG00000119537	0.0212228	0.995706		10.3543	10.3581	10.5	10.4935	10.3978	10.3881
SLTM	ENSG00000137776	ENSG00000137776	0.228997	0.939496		10.2659	10.3231	10.4205	10.575	10.5985	10.5261
HAS2	ENSG00000170961	ENSG00000170961	0.320968	0.939496		10.5543	10.1834	10.2181	10.7678	10.5073	10.6541
EIF2AK1	ENSG00000086232	ENSG00000086232	-0.00812704	0.999177		10.0428	10.621	10.2789	10.3025	10.2854	10.3904
ADAM15	ENSG00000143537	ENSG00000143537	-0.73462	0.939496		9.9793	8.82404	9.72519	9.46904	8.49069	8.32973
RAC2	ENSG00000128340	ENSG00000128340	-0.233578	0.939496		9.78932	10.4979	10.0508	9.8454	10.0102	9.87244
GLO1	ENSG00000124767	ENSG00000124767	0.298189	0.939496		10.2825	10.3004	10.418	10.5546	10.4889	10.8323
DUT	ENSG00000128951	ENSG00000128951	0.0729768	0.986927		10.6679	10.7246	10.7604	10.6251	10.8039	10.9302
NDUFA12	ENSG00000184752	ENSG00000184752	0.309529	0.939496		10.0709	10.5262	9.73574	9.9351	10.7328	10.5833
ARHGEF2	ENSG00000116584	ENSG00000116584	-0.180803	0.939496		10.3924	10.7214	10.4131	10.3161	10.4271	10.2628
AK2	ENSG00000004455	ENSG00000004455	-0.155359	0.939496		10.7776	10.6375	10.7198	10.3572	10.7789	10.5055
UQCRC1	ENSG00000010256	ENSG00000010256	0.0171571	0.996011		10.7572	10.5456	10.6698	10.7529	10.6052	10.6679
FAF1	ENSG00000185104	ENSG00000185104	-0.108156	0.973613		10.1717	10.381	10.2237	10.3758	10.1243	9.92414
GPAT4	ENSG00000158669	ENSG00000158669	-0.19638	0.939496		10.6633	10.8068	10.6265	10.4676	10.4641	10.5812
XRN2	ENSG00000088930	ENSG00000088930	0.170969	0.939496		10.7232	10.8068	10.7526	10.687	11.0386	11.0439
UTP3	ENSG00000132467	ENSG00000132467	0.254656	0.939496		9.74202	9.98178	10.2377	10.2447	10.2507	10.2757
CCBE1	ENSG00000183287	ENSG00000183287	0.0735688	0.987757		11.0213	10.9112	10.6691	11.0233	10.9952	10.813
RERE	ENSG00000142599	ENSG00000142599	-0.0902716	0.983676		10.3952	10.0842	10.4294	10.3373	10.2519	10.0586
GHITM	ENSG00000165678	ENSG00000165678	0.0855952	0.991312		10.7669	11.0226	10.4836	10.4771	11.0916	10.9424
GLRX	ENSG00000173221	ENSG00000173221	0.133716	0.972598		10.5216	10.8765	10.3355	10.2498	10.8692	10.9696
SPAG9	ENSG00000008294	ENSG00000008294	-0.148509	0.964663		9.96813	9.48279	10.2303	9.83328	9.75768	9.74283
TOP2B	ENSG00000077097	ENSG00000077097	0.0173424	0.996011		10.3994	10.6323	10.5306	10.4935	10.6499	10.4756
WDR82	ENSG00000164091	ENSG00000164091	0.0226398	0.995706		10.4671	10.6305	10.6364	10.4676	10.5707	10.758
CNBP	ENSG00000169714	ENSG00000169714	0.286374	0.939496		10.0587	10.3423	10.2507	9.96133	10.7075	10.7329
CD2BP2	ENSG00000169217	ENSG00000169217	-0.170424	0.939496		10.5667	10.8875	10.5015	10.3925	10.5103	10.5687
MSL1	ENSG00000188895	ENSG00000188895	0.153613	0.941323		9.90706	10.3263	10.2923	10.2789	10.1374	10.575
SETD7	ENSG00000145391	ENSG00000145391	0.0597088	0.994697		10.0087	10.4187	10.2143	9.61936	10.5413	10.5164
IKBIP	ENSG00000166130	ENSG00000166130	0.260613	0.939496		10.7829	10.8618	10.6251	10.8034	11.1794	11.0521
FKBP14	ENSG00000106080	ENSG00000106080	-0.156	0.964663		9.44452	9.40374	10.0686	9.64578	9.49904	9.40062
UBXN7	ENSG00000163960	ENSG00000163960	0.177097	0.939496		9.59004	9.74095	10.0665	10.1294	10.0908	9.71659
ATP6V0B	ENSG00000117410	ENSG00000117410	-0.16439	0.939496		10.982	10.8076	10.6896	10.7363	10.3591	10.8591
NRP1	ENSG00000099250	ENSG00000099250	0.403463	0.939496		10.5518	10.514	9.88061	10.7269	10.6268	10.8778
DGCR2	ENSG00000070413	ENSG00000070413	-0.260703	0.939496		9.48948	9.49809	10.0079	9.71348	9.32603	9.19059
NUDCD3	ENSG00000015676	ENSG00000015676	-0.314054	0.939496		10.5266	10.4177	10.4844	10.2242	10.0059	10.2485
OSBPL8	ENSG00000091039	ENSG00000091039	0.275337	0.939496		10.4511	10.1595	10.4254	10.6399	10.5393	10.6931
USP14	ENSG00000101557	ENSG00000101557	0.0320137	0.994697		10.7647	10.7804	10.6964	10.8124	10.7475	10.7771
FILIP1L	ENSG00000168386	ENSG00000168386	-0.372825	0.939496		9.54315	8.78714	9.96485	9.08198	9.26981	9.05951
SP100	ENSG00000067066	ENSG00000067066	0.0387216	0.994359		10.5814	10.6606	10.6015	10.6863	10.6426	10.6312
STARD3	ENSG00000131748	ENSG00000131748	-0.294747	0.939496		9.61651	9.08698	9.82242	9.76118	9.02855	8.75509
NIN	ENSG00000100503	ENSG00000100503	0.244596	0.939496		10.0726	9.88469	10.2001	10.4403	10.1374	10.3125
COX7A1	ENSG00000161281	ENSG00000161281	-0.230702	0.939496		9.73764	10.123	10.2237	9.75405	9.78969	9.89769
CCT8	ENSG00000156261	ENSG00000156261	0.203493	0.9928		9.26147	9.79461	9.57174	8.38051	10.1308	10.1678
NOP56	ENSG00000101361	ENSG00000101361	0.137023	0.939496		10.4985	10.5493	10.5943	10.6235	10.7586	10.6698
PLS3	ENSG00000102024	ENSG00000102024	0.338083	0.939496		10.2367	10.5594	10.246	10.2868	10.7415	10.9704
TSC22D3	ENSG00000157514	ENSG00000157514	-0.3596	0.939496		9.08661	9.28304	9.95133	9.14653	9.10552	9.15194
ZNF24	ENSG00000172466	ENSG00000172466	0.11714	0.965771		9.96439	10.1739	10.3092	10.2609	10.4076	10.1412
CABIN1	ENSG00000099991	ENSG00000099991	-0.232266	0.939496		10.4657	10.2391	10.3638	10.3238	10.1504	9.86904
MYO18A	ENSG00000196535	ENSG00000196535	-0.443858	0.939496		10.5088	9.63245	9.9502	10.0501	9.55696	9.14914
ESF1	ENSG00000089048	ENSG00000089048	0.397002	0.939496		9.97744	9.89773	10.1319	10.4224	10.4515	10.3286
AMD1	ENSG00000123505	ENSG00000123505	0.0839908	0.978954		10.7121	10.4807	10.695	10.6915	10.6718	10.7844
[truncated: 61,488 more rows]

## Sheet: MC
symbol	ensembl_ID	User_ID	MC100-MC1_log2FC	MC100-MC1_adjPval	Processed data:	MC1_1	MC1_2	MC1_3	MC100_1	MC100_2	MC100_3
[truncated: 63,241 more rows]

[truncated: 3 more sheets: MA regulation, MB regulation, MC regulation]
