# Supplementary material for: Tracing micro and nanoplastics toxicity in human pulmonary fibroblasts through integrated Raman and transcriptomic analyses
Source: Sci Rep. 2025 Nov 11;15:39459. doi: 10.1038/s41598-025-22947-7 (PMC12606128; doi:10.1038/s41598-025-22947-7)
Supplement: Supplementary file 6 — Supplementary Material 6 [file 41598_2025_22947_MOESM6_ESM.xlsx]

## Sheet: 1 µm particles
symbol	ensembl_ID	User_ID	MB1-CTR_log2FC	MB1-CTR_adjPval	MC1-CTR_log2FC	MC1-CTR_adjPval	MD1-CTR_log2FC	MD1-CTR_adjPval	Processed data:	MA1_1	MA1_2	MA1_3	MD1_1	MD1_2	MD1_3	MB1_1	MB1_2	MB1_3	MC1_1	MC1_2	MC1_3	CTR	CTR1	CTR2
MT-RNR2	ENSG00000210082	ENSG00000210082	-0.416697	0.0106499	-0.562561	8.37572e-05	-0.479824	0.00115405		18.573	18.4632	18.1587	17.8626	18.1694	18.0253	17.9519	18.0639	18.2331	18.0758	17.816	17.9217	18.5437	18.5941	18.3654
MT-ATP6	ENSG00000198899	ENSG00000198899	-0.389107	0.569517	-1.02795	0.0410483	-1.12709	0.0224176		17.6048	17.1319	15.6485	16.0002	16.4582	16.5805	16.7049	17.497	17.0005	16.7851	16.1769	16.3683	17.4405	17.4981	17.5421
MT2A	ENSG00000125148	ENSG00000125148	0.0823803	0.717632	-0.175826	0.321206	-0.304825	0.0518118		18.0061	17.9479	17.6933	17.3262	17.4772	17.6166	17.6798	18.0897	17.7951	17.6992	17.503	17.6127	17.8158	17.7035	17.8266
MT-ATP8	ENSG00000228253	ENSG00000228253	-0.381006	0.478612	0.181391	0.749561	-0.311164	0.554605		15.9358	16.1022	15.9983	15.9262	16.1266	15.6847	15.9069	14.7812	16.4264	16.4526	16.4848	16.305	16.4795	16.412	15.6881
MT-ND4	ENSG00000198886	ENSG00000198886	-0.440242	0.184548	-0.57937	0.0423044	-0.88103	0.000790406		16.7886	16.6406	15.8597	15.9564	16.2161	16.3481	16.2775	16.8572	16.6759	16.5686	16.468	16.4117	17.099	16.9784	17.1096
MT-CO3	ENSG00000198938	ENSG00000198938	-0.190977	0.255874	-0.317201	0.0204833	-0.285587	0.0427861		17.1863	17.2601	17.3208	16.8555	16.9581	17.2304	17.0858	17.2632	16.992	16.9798	16.9665	17.0287	17.4249	17.298	17.1951
MT-ND3	ENSG00000198840	ENSG00000198840	-0.220536	0.304151	-0.519893	0.00147646	-0.506993	0.00213148		17.3254	17.2424	16.8215	16.6053	16.996	16.9619	16.9583	17.3423	17.1277	16.9805	16.776	16.7904	17.4151	17.3697	17.3296
MT-CO2	ENSG00000198712	ENSG00000198712	-0.161653	0.433583	-0.511471	0.000541046	-0.335385	0.0378724		17.3165	17.262	17.0443	16.8114	16.9486	17.2426	17.0768	17.4335	17.0108	16.8108	16.835	16.8623	17.3175	17.3239	17.4
COL1A1	ENSG00000108821	ENSG00000108821	0.571347	0.109673	0.142941	0.743705	0.195941	0.644797		16.328	16.2426	15.434	15.962	16.2525	16.1302	16.2386	16.7602	16.438	16.227	16.0325	15.9244	16.1775	15.9945	15.5233
MT-CYB	ENSG00000198727	ENSG00000198727	-0.318146	0.510722	-0.938454	0.00697636	-0.877105	0.0135585		16.5601	15.9586	15.4369	15.3941	15.5821	15.6755	15.7083	16.4955	16.0291	15.6676	15.3737	15.4231	16.2474	16.4828	16.5496
VIM	ENSG00000026025	ENSG00000026025	-0.358247	0.0646955	-0.413324	0.0165587	-0.200155	0.328966		15.9411	16.0241	16.3648	15.886	15.9127	16.0913	15.8891	15.8595	15.666	15.7165	15.8315	15.7079	16.2698	15.8078	16.3627
MT-ND2	ENSG00000198763	ENSG00000198763	-0.736295	0.091473	-1.14423	0.00170701	-1.35622	0.000130181		15.5065	14.9592	14.0135	14.3975	14.6646	14.5432	14.7654	15.3222	15.3212	14.9387	14.6406	14.6542	15.7859	15.8207	16.0632
MT-ND1	ENSG00000198888	ENSG00000198888	-0.62665	0.179901	-1.31663	0.000320961	-1.32933	0.000276163		15.7107	15.2641	14.3272	14.3171	14.5748	14.6928	14.781	15.6209	15.1941	14.7327	14.39	14.504	15.7086	15.9477	15.9291
CD63	ENSG00000135404	ENSG00000135404	0.517574	0.00251365	0.30571	0.0879868	0.234053	0.22036		16.1459	16.2819	15.597	15.9284	16.0047	15.9811	16.1714	16.3195	16.2709	16.1732	15.9304	16.0161	15.7665	15.8054	15.6359
CAVIN1	ENSG00000177469	ENSG00000177469	0.564431	0.000110498	0.897432	3.33918e-12	0.672063	6.4931e-07		15.1017	15.2059	14.9409	15.4976	15.2886	15.2503	15.3661	15.0249	15.3124	15.3572	15.655	15.6902	14.7331	14.7139	14.5813
MTCO1P12	ENSG00000237973	ENSG00000237973	0.0893946	0.939269	0.286673	0.746659	1.09727	0.107493		14.7765	14.3889	14.4795	15.7811	13.755	14.016	14.011	13.8491	13.5332	13.4403	14.3279	14.116	13.6294	13.8112	13.7189
HSPB1	ENSG00000106211	ENSG00000106211	0.193474	0.509524	0.632551	0.00213587	0.274899	0.272083		14.3894	14.2149	14.5792	15.2542	14.8165	14.6523	15.1879	14.3726	14.8731	15.091	15.3973	15.3573	14.7177	14.6797	14.5653
RPL37A	ENSG00000197756	ENSG00000197756	0.0617723	0.873268	-0.199108	0.490546	-0.154113	0.621837		16.027	16.0885	15.0743	15.5166	15.8873	15.9291	15.8215	16.1818	15.9893	15.8319	15.6793	15.717	15.8893	16.1077	15.8167
FLNA	ENSG00000196924	ENSG00000196924	0.6539	0.18826	0.899394	0.0338664	0.731164	0.103309		14.0211	14.0285	14.3851	15.319	14.5161	14.2301	14.9082	13.9135	15.0098	14.7852	15.0195	14.9839	14.2226	14.0746	13.768
RPS29	ENSG00000213741	ENSG00000213741	0.3639	0.00556385	0.354567	0.0038626	0.222864	0.105159		15.8147	15.9347	15.7212	15.4795	15.8408	15.6843	15.8453	15.802	15.8027	15.8829	15.7382	15.7976	15.5433	15.3815	15.4291
RPS3	ENSG00000149273	ENSG00000149273	0.420666	0.0708462	0.690829	0.000352733	0.465182	0.0264199		14.7574	14.6	14.7245	15.4514	14.9947	14.6238	15.2305	14.6237	15.1315	15.185	15.3451	15.3307	14.6428	14.5584	14.5915
HSP90AA1	ENSG00000080824	ENSG00000080824	-0.612849	0.0573023	-0.892084	0.00113667	-1.03335	0.000108375		15.4404	15.1498	14.6188	14.446	14.7907	14.7065	14.699	15.3456	15.1093	15.0075	14.6209	14.7327	15.4777	15.7647	15.8012
MT-RNR1	ENSG00000211459	ENSG00000211459	-0.226136	0.196562	-0.287051	0.0580475	-0.164481	0.343119		15.6823	15.7332	15.8621	15.7034	15.5993	15.5244	15.7095	15.3558	15.5609	15.3943	15.5481	15.518	15.9019	15.8626	15.534
RPL27A	ENSG00000166441	ENSG00000166441	0.4068	0.0380391	0.32809	0.0848889	0.115571	0.634938		15.3117	15.3742	14.7553	15.2866	15.2548	14.9377	15.4616	15.294	15.6054	15.4498	15.3511	15.3381	14.9174	15.1043	15.1268
ACTB	ENSG00000075624	ENSG00000075624	-0.481509	0.0246746	-0.640696	0.000649384	-0.543448	0.00534083		14.6124	14.6938	15.4223	14.5059	14.5239	14.6756	14.5014	14.7898	14.5908	14.4318	14.4618	14.5247	15.2664	15.0423	15.0198
CCDC80	ENSG00000091986	ENSG00000091986	0.241389	0.164585	0.397849	0.0053097	0.107349	0.580206		14.9653	15.0259	15.0331	14.9669	15.1371	14.8989	15.1046	15.0596	15.2448	15.3385	15.3005	15.2444	15.0036	15.0631	14.5779
LGALS1	ENSG00000100097	ENSG00000100097	0.0432278	0.840038	-0.190499	0.205718	-0.000485573	0.997969		15.8977	16.0406	15.8046	15.7637	15.814	16.0771	15.9177	16.0661	15.8108	15.6099	15.6945	15.7947	15.933	15.8687	15.8738
S100A6	ENSG00000197956	ENSG00000197956	0.171135	0.287425	0.138422	0.37238	0.0666595	0.718685		15.5131	15.5317	15.2053	15.3083	15.4393	15.472	15.442	15.5078	15.5847	15.5106	15.5119	15.4154	15.3337	15.232	15.4508
HMGA1	ENSG00000137309	ENSG00000137309	0.375265	0.0497791	0.512621	0.00180407	0.551085	0.000711073		14.5769	14.7035	14.1108	15.0878	14.8641	14.9026	14.9536	14.6416	14.7238	14.7492	14.9645	15.0213	14.3713	14.3257	14.5082
TOP2A	ENSG00000131747	ENSG00000131747	0.536533	4.08662e-05	0.966453	6.25063e-17	0.531985	2.38174e-05		14.1351	14.3626	14.1528	14.2175	14.3934	14.2531	14.3212	14.0768	14.4598	14.6986	14.7329	14.7412	13.7879	13.8379	13.6414
RPS24	ENSG00000138326	ENSG00000138326	-0.147166	0.753721	-0.520089	0.110474	-0.693882	0.0228068		15.2836	14.8824	14.31	14.4899	14.778	14.3967	14.8469	15.3473	15.0948	14.9425	14.6089	14.6382	15.04	15.3248	15.386
ENO1	ENSG00000074800	ENSG00000074800	-0.000720832	0.998213	-0.131269	0.585934	0.105201	0.686825		14.4824	14.5657	15.2058	14.636	14.5199	14.6855	14.5868	14.5994	14.3265	14.258	14.3945	14.4761	14.5218	14.4772	14.5312
MT-ND5	ENSG00000198786	ENSG00000198786	-0.00290422	0.992917	0.192821	0.218551	0.238913	0.112297		14.8697	14.8661	15.0924	15.025	15.0404	14.7758	14.8257	14.5583	14.7343	14.7945	15.0187	14.8959	14.7699	14.7544	14.6098
FTL	ENSG00000087086	ENSG00000087086	0.103931	0.674682	-0.0952368	0.675713	-0.0572957	0.819535		14.8626	15.0473	15.2222	14.5846	14.4394	14.9831	14.7951	14.994	14.7457	14.6519	14.6441	14.6535	14.8797	14.7062	14.6384
KHSRP	ENSG00000088247	ENSG00000088247	0.274925	0.136528	0.923862	6.64924e-12	0.563523	0.000118837		13.6081	13.7941	13.936	14.2845	13.9973	13.9531	13.9621	13.5994	13.8083	14.2713	14.5016	14.5505	13.4473	13.5857	13.5314
MT1E	ENSG00000169715	ENSG00000169715	0.086502	0.770089	-0.0406164	0.893727	0.0115824	0.969569		14.4982	14.3995	15.0879	14.2785	14.4406	14.4397	14.4595	14.5782	14.3422	14.3889	14.3331	14.2843	14.3867	14.1277	14.5802
ACTN1	ENSG00000072110	ENSG00000072110	0.498001	8.74073e-06	0.631089	1.24091e-09	0.552895	1.89571e-07		14.2566	14.3651	14.216	14.6667	14.6029	14.4127	14.5792	14.4693	14.4786	14.5146	14.6669	14.7382	14.0244	13.9688	14.0416
TAGLN2	ENSG00000158710	ENSG00000158710	0.562821	0.117686	0.695542	0.027514	0.55256	0.100838		13.6276	13.3358	13.6226	14.4535	13.9657	13.6365	14.2433	13.4498	14.3549	14.0673	14.2546	14.2723	13.4702	13.6121	13.4281
NUCKS1	ENSG00000069275	ENSG00000069275	0.0982796	0.642558	0.536875	5.14049e-05	-0.0111425	0.960784		14.0328	13.9524	14.0806	14.0204	14.0499	13.8772	13.9661	13.9071	14.3637	14.513	14.5197	14.5639	13.9929	14.0945	13.8923
ANXA2	ENSG00000182718	ENSG00000182718	-0.270988	0.309047	-0.541299	0.0100952	-0.537823	0.0110439		14.9045	14.966	14.199	14.4148	14.6852	14.7683	14.6389	15.1898	14.8068	14.815	14.4595	14.5838	15.164	15.1352	15.2048
HNRNPK	ENSG00000165119	ENSG00000165119	0.434069	0.00215599	0.569203	6.61752e-06	0.541159	2.27237e-05		14.1284	14.1976	14.501	14.4804	14.446	14.2708	14.3695	14.2238	14.2878	14.3547	14.3696	14.5566	13.8709	13.7761	13.9315
KDELR1	ENSG00000105438	ENSG00000105438	0.670571	0.0012043	0.860595	4.5455e-06	0.760815	6.81139e-05		13.6368	13.6409	12.798	14.2181	14.1096	13.8905	14.1149	13.8328	14.005	14.0397	14.2133	14.2733	13.2627	13.3896	13.3001
EEF2	ENSG00000167658	ENSG00000167658	0.023812	0.927372	-0.292423	0.0515796	-0.0740392	0.720983		15.0798	15.1331	15.1371	14.825	15.0616	14.9669	14.9534	15.2265	14.9597	14.8258	14.7012	14.6769	15.003	15.2372	14.814
COL6A1	ENSG00000142156	ENSG00000142156	0.533307	8.77665e-05	0.616923	1.16527e-06	0.625167	7.55842e-07		14.0165	14.2381	14.2674	14.5252	14.4916	14.3175	14.4929	14.2841	14.2802	14.3743	14.4496	14.4916	14.0112	13.7776	13.6559
RPS6	ENSG00000137154	ENSG00000137154	-0.0323601	0.93223	-0.338332	0.142099	-0.166991	0.543249		15.2381	15.2289	14.3437	14.9472	15.1641	15.0754	15.0752	15.4237	15.0707	14.9222	14.7845	14.9681	15.2025	15.2047	15.2871
SPON2	ENSG00000159674	ENSG00000159674	0.687177	2.02252e-07	0.723543	1.18675e-08	0.672171	1.8325e-07		13.9103	13.9872	13.6935	14.3806	14.2864	14.0959	14.3374	14.1086	14.3629	14.2759	14.3453	14.3093	13.6376	13.7009	13.4062
RPL18	ENSG00000063177	ENSG00000063177	0.277244	0.171391	0.432298	0.010182	0.334652	0.0619315		14.0737	14.3216	13.6492	14.4643	14.3701	14.4082	14.4888	14.2625	14.311	14.379	14.5453	14.6036	14.1347	13.9422	14.1542
PABPC1	ENSG00000070756	ENSG00000070756	-0.169046	0.575579	0.415513	0.0647075	0.123801	0.680608		13.6755	13.6439	14.0666	14.1483	13.9032	13.6594	13.7638	13.0843	13.901	14.125	14.2462	14.2523	13.8237	13.8976	13.6484
TMSB4X	ENSG00000205542	ENSG00000205542	0.343974	0.0487232	-0.074866	0.735416	0.00940556	0.970133		14.4656	14.3944	14.6158	14.0673	14.2864	14.2996	14.3717	14.6006	14.6785	14.3015	14.0774	14.0176	14.4359	14.0957	14.076
RPS27A	ENSG00000143947	ENSG00000143947	-0.176962	0.763602	-0.709544	0.073515	-0.722485	0.0691284		14.518	14.2849	13.2864	13.3895	13.9066	13.9496	13.8915	14.6758	14.2727	13.9601	13.5552	13.805	14.5314	14.5559	14.3838
CFL1	ENSG00000172757	ENSG00000172757	0.0814781	0.606449	0.0696076	0.63889	0.0798761	0.585004		14.6149	14.8532	14.7833	14.7235	14.8335	14.79	14.7783	14.8205	14.7544	14.69	14.7965	14.8283	14.724	14.7612	14.6207
RPS4X	ENSG00000198034	ENSG00000198034	0.155233	0.717215	-0.0972283	0.815088	-0.220999	0.551004		14.5877	14.4074	13.5181	14.2635	14.4862	14.002	14.5139	14.6386	14.7577	14.5402	14.2943	14.3159	14.3254	14.6193	14.4954
RPL34	ENSG00000109475	ENSG00000109475	-0.272285	0.529917	-0.749849	0.017341	-0.753719	0.0166207		14.6814	14.3911	13.7084	13.6124	14.1152	13.9749	14.123	14.6593	14.3592	14.1666	13.7158	13.8389	14.5275	14.8077	14.6599
CAPZB	ENSG00000077549	ENSG00000077549	0.627348	0.000202322	0.830222	6.79805e-08	0.570648	0.00047859		13.925	14.1157	13.4298	13.7749	14.0667	13.9915	13.9361	14.1213	13.954	14.1605	14.2097	14.2555	13.4578	13.3878	13.2865
CHCHD2	ENSG00000106153	ENSG00000106153	0.452199	0.00125254	0.560136	1.09191e-05	0.54593	2.10255e-05		13.9932	14.0313	13.6848	14.3505	14.3201	14.1546	14.2398	14.1105	14.1985	14.1784	14.3248	14.3655	13.5858	13.7462	13.8513
RPS14	ENSG00000164587	ENSG00000164587	0.409671	0.044943	0.294073	0.146904	0.340603	0.0850663		14.549	14.7682	14.0669	14.5116	14.6417	14.7376	14.8625	14.7457	14.4716	14.3934	14.6507	14.6978	14.3054	14.3184	14.2534
TIMP1	ENSG00000102265	ENSG00000102265	-0.00215205	0.995025	-0.0702769	0.764113	-0.145971	0.485231		14.4284	14.4279	14.764	14.3518	14.071	14.5717	14.4961	14.626	14.3321	14.3477	14.4334	14.4805	14.5273	14.5746	14.3653
TPM4	ENSG00000167460	ENSG00000167460	0.124176	0.442777	0.154982	0.274361	0.0593894	0.736808		14.8372	14.8964	14.7062	14.6176	14.7658	14.7406	14.7678	14.8129	14.741	14.8817	14.6961	14.8308	14.7894	14.4969	14.6489
COL1A2	ENSG00000164692	ENSG00000164692	0.219167	0.202482	0.0517648	0.804781	0.0132922	0.951717		14.7474	14.673	14.5442	14.587	14.6752	14.6209	14.7436	14.9269	14.8255	14.7373	14.6381	14.6218	14.7862	14.6996	14.3168
NIBAN2	ENSG00000136830	ENSG00000136830	0.379421	0.0180648	0.596182	1.36372e-05	0.513895	0.000258757		13.803	14.0423	13.9896	14.2129	14.0508	14.1822	14.217	13.9514	13.8552	13.9858	14.3567	14.3265	13.6291	13.6138	13.6663
RPS19	ENSG00000105372	ENSG00000105372	0.11839	0.677909	-0.36538	0.0708877	-0.200325	0.393296		14.9941	15.0758	14.3017	14.5664	14.7781	14.7693	14.8863	15.2371	14.9304	14.6316	14.4466	14.5444	14.9086	14.9572	14.857
TPT1	ENSG00000133112	ENSG00000133112	-0.137695	0.395926	-0.388704	0.00109334	-0.197289	0.154722		15.1294	15.1191	14.9446	14.9146	15.1345	15.077	15.0213	15.2714	15.0053	14.862	14.8027	14.8946	15.3135	15.1797	15.2306
RTN4	ENSG00000115310	ENSG00000115310	-0.16773	0.207814	-0.105999	0.431611	-0.294984	0.00611958		14.5995	14.6061	14.6149	14.4211	14.4709	14.4536	14.3803	14.6697	14.6588	14.6535	14.5896	14.6686	14.7289	14.7546	14.7473
CKAP4	ENSG00000136026	ENSG00000136026	0.241239	0.15174	0.288816	0.0513871	0.253132	0.101464		14.4645	14.5252	14.2734	14.5917	14.5902	14.5082	14.6189	14.6425	14.3807	14.5569	14.7108	14.5241	14.51	14.1447	14.2529
NEAT1	ENSG00000245532	ENSG00000245532	0.74946	0.152687	0.384628	0.490133	0.513019	0.333085		13.6514	12.9542	13.966	13.4635	13.7609	13.3848	13.4892	13.909	13.9085	14.0051	12.9019	13.091	12.8222	13.395	12.7993
EIF4G2	ENSG00000110321	ENSG00000110321	0.185656	0.234562	-0.00122007	0.995063	0.301059	0.0185797		14.4824	14.5718	14.7319	14.417	14.5859	14.6076	14.4825	14.514	14.2629	14.1787	14.2602	14.2705	14.3099	14.1421	14.2579
ENSG00000227615	ENSG00000227615	ENSG00000227615	-0.0405639	0.903394	-0.501832	0.00806543	-0.319627	0.130967		15.007	14.8666	14.3317	14.4442	14.912	14.6131	14.849	15.1173	14.8632	14.6278	14.4285	14.3946	14.8227	15.0722	15.0591
HSP90AB1	ENSG00000096384	ENSG00000096384	-0.0181306	0.942909	0.102923	0.545359	-0.258984	0.0658891		14.3185	14.4183	14.1634	13.9895	14.2025	14.0903	14.1593	14.322	14.5094	14.4632	14.3882	14.5213	14.4066	14.3086	14.3501
MXRA8	ENSG00000162576	ENSG00000162576	0.617449	0.0006136	0.834467	3.21937e-07	0.711909	2.32123e-05		13.5554	13.6125	13.1307	14.0883	13.8414	13.7007	14.0387	13.6218	13.6777	13.8275	14.0555	14.1253	13.2695	13.1845	13.0606
RAB5C	ENSG00000108774	ENSG00000108774	0.363185	0.608693	0.232198	0.738857	0.373821	0.565441		12.5177	12.4653	14.0792	12.7795	12.5926	12.4709	12.7231	12.6201	12.4741	12.4707	12.469	12.4954	12.1804	12.2732	12.2833
CALU	ENSG00000128595	ENSG00000128595	0.129102	0.612906	0.157651	0.47821	0.161743	0.471142		13.766	13.8265	14.4487	13.8826	13.8649	13.8376	13.8834	13.7806	13.8219	13.7961	13.9108	13.864	13.8205	13.5437	13.7227
CBX3	ENSG00000122565	ENSG00000122565	0.398745	0.0116504	0.96632	2.12218e-14	0.555765	5.61693e-05		13.1443	13.3256	12.9868	13.4055	13.5215	13.4488	13.3341	13.0532	13.4867	13.7465	13.8866	13.9677	12.8682	12.9515	12.8906
LMNA	ENSG00000160789	ENSG00000160789	0.10322	0.736596	0.510666	0.00922857	0.193712	0.435723		13.2399	13.6116	13.7497	13.9013	13.3263	13.7298	13.7458	13.3879	13.589	13.7667	13.9924	14.1782	13.6518	13.3808	13.3853
ENSG00000293293	ENSG00000293293	ENSG00000293293	0.325987	0.0204516	0.447901	0.000269007	0.46627	0.000129274		13.8034	13.9319	13.9569	14.1921	14.1829	14.0322	14.1364	13.874	13.9697	13.9297	14.243	14.1666	13.7181	13.6443	13.6506
RPL37	ENSG00000145592	ENSG00000145592	-0.378471	0.123539	-0.833383	1.64155e-05	-0.681481	0.000677655		14.3873	14.3229	13.6372	13.585	13.9316	14.0553	13.9694	14.4624	14.0381	13.8038	13.6224	13.7247	14.5412	14.6382	14.4717
RPL31	ENSG00000071082	ENSG00000071082	-0.586068	0.00827487	-1.00635	9.10642e-08	-0.928599	9.64689e-07		14.0988	13.8059	13.3271	13.1819	13.5197	13.5866	13.532	14.0832	13.6737	13.5082	13.2486	13.3175	14.2892	14.4832	14.3252
RPS12	ENSG00000112306	ENSG00000112306	-0.295003	0.470185	-0.915832	0.00162631	-0.668503	0.0321221		14.3084	14.1788	13.4221	13.3665	13.8582	13.8103	13.7887	14.4253	13.9081	13.5886	13.3103	13.4298	14.4165	14.3796	14.29
FAU	ENSG00000149806	ENSG00000149806	0.313767	0.114025	0.269548	0.153733	0.305258	0.0999523		14.2012	14.2534	13.6455	14.2875	14.2774	14.3514	14.3633	14.4066	14.1617	14.152	14.3665	14.2838	14.1045	13.8291	14.0536
OAZ1	ENSG00000104904	ENSG00000104904	0.266028	0.0245318	0.325705	0.00190094	0.328135	0.00187927		14.0862	14.1167	14.0651	14.258	14.2072	14.2174	14.2227	14.1598	14.1126	14.0988	14.3316	14.2359	13.8537	13.8302	14.0085
CALD1	ENSG00000122786	ENSG00000122786	-0.21767	0.251054	-0.142854	0.453215	-0.461261	0.00174772		14.2347	14.0316	14.0345	13.8028	13.9083	13.8093	13.8976	14.0715	14.2608	14.2712	14.1023	14.0974	14.2393	14.5324	14.1002
RPL11	ENSG00000142676	ENSG00000142676	-0.199753	0.416788	-0.601415	0.000731879	-0.553154	0.00228867		14.4634	14.3037	13.7465	13.941	14.1234	14.0791	14.216	14.626	14.3362	14.0521	14.0032	13.9478	14.4599	14.7642	14.5681
RPS16	ENSG00000105193	ENSG00000105193	0.0344242	0.870353	0.0776916	0.644553	0.0502214	0.784985		14.2201	14.2316	14.3837	14.3138	14.2905	14.3844	14.4505	14.3159	14.163	14.2146	14.438	14.41	14.2366	14.2523	14.3483
H4C3	ENSG00000197061	ENSG00000197061	0.818818	0.0641588	1.59345	8.01042e-06	0.892733	0.0250646		12.2155	12.5601	12.9606	12.8246	12.5058	12.3512	12.5962	11.7513	12.9185	13.0411	13.2907	13.4612	12.0385	11.5422	11.3825
COL6A3	ENSG00000163359	ENSG00000163359	0.447105	0.00145421	0.515288	6.28677e-05	0.2791	0.0568639		13.7211	13.7286	13.5124	13.6605	13.7363	13.6233	13.7758	13.653	14.0655	14.0078	13.9137	13.8021	13.4199	13.3871	13.3782
TMED9	ENSG00000184840	ENSG00000184840	0.532637	2.38514e-06	0.596838	2.02292e-08	0.43808	8.91919e-05		13.6288	13.6857	13.5385	13.6762	13.8529	13.6138	13.7703	13.7164	13.9405	13.8392	13.9446	13.8436	13.2461	13.3364	13.2557
RPL18AP3	ENSG00000213442	ENSG00000213442	0.254196	0.204429	0.298462	0.0915308	0.279526	0.121853		13.6871	13.6536	14.1626	13.9328	13.8557	13.8869	14.0466	13.847	13.6847	13.7627	13.933	14.0253	13.5468	13.6562	13.6329
MT-CO1	ENSG00000198804	ENSG00000198804	-0.142294	0.424887	-0.24145	0.0983072	-0.0878934	0.635387		15.0566	14.902	14.6281	14.892	14.6421	14.7963	14.6298	14.8179	14.7243	14.6099	14.6049	14.6652	14.8749	14.8453	14.8845
PTMA	ENSG00000187514	ENSG00000187514	-0.0760377	0.815488	0.244745	0.31537	-0.294505	0.208619		13.7825	13.6014	13.4161	13.1992	13.3962	13.2046	13.342	13.1436	13.8754	14.0702	13.5328	13.7727	13.6961	13.5175	13.4683
MYL9	ENSG00000101335	ENSG00000101335	0.550612	0.00693547	0.526532	0.00578175	0.678993	0.0001895		13.1009	13.4041	13.5709	13.9181	13.5846	13.8055	13.8419	13.5642	13.5154	13.3862	13.7452	13.7126	13.2908	13.1967	12.7478
CAV1	ENSG00000105974	ENSG00000105974	-0.219042	0.149858	-0.0964682	0.560586	-0.11767	0.471142		14.1927	14.1453	14.392	14.2218	14.2408	14.3099	14.2767	14.182	13.9982	14.2384	14.3435	14.2535	14.4211	14.2333	14.4625
PPDPF	ENSG00000125534	ENSG00000125534	0.362795	0.0342151	0.141664	0.469622	0.0536398	0.821232		13.832	14.0468	13.6777	13.8318	14.0673	13.7819	14.0259	14.3367	14.2443	14.1108	13.8943	13.9474	13.8237	13.9928	13.7054
SEPTIN11	ENSG00000138758	ENSG00000138758	-0.0757772	0.720286	0.180792	0.260598	-0.198854	0.205988		13.8539	13.7683	13.7238	13.6173	13.7993	13.5472	13.7278	13.6183	13.9747	14.0395	14.0047	14.0694	13.8664	13.9828	13.7098
MTDH	ENSG00000147649	ENSG00000147649	0.127239	0.466155	0.493259	3.90257e-05	0.263853	0.0533907		13.6869	13.8469	13.6786	13.7401	13.8207	13.6436	13.7064	13.3674	13.7011	13.9599	13.9075	14.028	13.457	13.4944	13.4668
RPL13A	ENSG00000142541	ENSG00000142541	-0.219621	0.635509	-0.764812	0.0160767	-0.7175	0.0260029		14.1179	13.9761	13.1456	13.1932	13.4471	13.6001	13.5579	14.2857	13.8231	13.5229	13.1729	13.4098	14.0929	14.125	14.2012
HSPA5	ENSG00000044574	ENSG00000044574	0.368658	0.016424	0.384414	0.00653344	0.451874	0.00102917		13.9267	14.1206	13.5841	14.0524	14.2166	14.0598	14.0577	14.0572	13.9688	14.0391	14.0275	14.0657	13.7014	13.597	13.6791
TMEM158	ENSG00000249992	ENSG00000249992	0.267312	0.185139	0.246151	0.194198	0.228357	0.236195		14.3133	14.2451	13.7176	14.1527	14.1798	14.0694	14.159	14.0713	14.2826	14.1369	14.2077	14.1111	13.8299	13.7698	14.0981
STC2	ENSG00000113739	ENSG00000113739	0.71654	5.13926e-06	0.627644	4.72447e-05	0.744639	6.48704e-07		13.2597	13.5488	13.7661	13.4015	13.5898	13.5714	13.4833	13.4374	13.5623	13.3925	13.3925	13.4339	12.9481	12.8708	12.4747
PKM	ENSG00000067225	ENSG00000067225	0.0424607	0.903687	0.0936199	0.744019	-0.121138	0.669522		13.54	13.2465	13.9344	13.8982	13.4889	13.4007	13.9863	13.4989	13.8023	13.8057	13.8953	13.7784	13.8378	13.635	13.7212
MYL6	ENSG00000092841	ENSG00000092841	-0.0492216	0.792217	-0.229962	0.0644279	-0.202915	0.116884		14.236	14.1717	14.4401	14.1696	14.06	14.1368	14.2424	14.3722	14.2098	14.014	14.0903	14.1783	14.3648	14.3444	14.266
RPS15P4	ENSG00000233762	ENSG00000233762	0.199505	0.228408	0.32333	0.0174414	0.202004	0.184515		13.8204	13.8616	13.6601	14.0865	14.0558	13.7611	14.1144	13.8754	13.9169	14.0597	14.1163	14.1122	13.6689	13.8022	13.8426
RPS27	ENSG00000177954	ENSG00000177954	-0.732315	8.77665e-05	-0.864579	6.82144e-07	-0.99157	9.85126e-09		13.1662	13.2235	12.8898	12.787	12.7768	13.2764	12.9903	13.4928	13.146	13.1253	13.0539	13.0996	13.911	14.1741	13.756
RPL5	ENSG00000122406	ENSG00000122406	-0.346953	0.0755038	-0.611726	0.000132329	-0.67891	1.8e-05		14.2241	14.0213	13.8609	13.5477	13.7971	13.7442	13.7492	14.3536	13.9247	13.8737	13.6785	13.7433	14.3189	14.3997	14.4167
RPS8	ENSG00000142937	ENSG00000142937	-0.106307	0.58564	-0.348938	0.010504	-0.290367	0.0417019		14.8064	14.7272	14.3802	14.4906	14.5631	14.487	14.5741	14.8172	14.6925	14.5212	14.3996	14.443	14.7399	14.8826	14.7868
RPS23P8	ENSG00000230629	ENSG00000230629	-0.452362	0.029364	-0.573025	0.00168354	-0.602831	0.000916679		13.4873	13.3091	14.0355	13.114	13.3785	13.1313	13.2955	13.4525	13.3378	13.3387	13.2158	13.1689	13.6631	13.7472	14.0134
SET	ENSG00000119335	ENSG00000119335	0.0800352	0.677909	0.406888	0.00091801	0.187616	0.199493		13.5907	13.8295	13.5597	13.6556	13.6306	13.7515	13.6039	13.4579	13.6493	13.816	13.9681	13.91	13.6189	13.3953	13.4542
IGFBP5	ENSG00000115461	ENSG00000115461	0.0589445	0.85062	0.0780862	0.777704	-0.064084	0.824646		13.6486	13.7209	13.8675	13.6637	13.6588	13.6262	13.7393	13.8107	13.767	13.7218	13.8101	13.8408	14.0776	13.7508	13.1719
AKT2	ENSG00000105221	ENSG00000105221	0.617151	0.00404234	0.760742	7.77324e-05	0.692467	0.000400163		12.9021	13.2191	12.2153	13.44	13.4642	13.2539	13.3798	13.2342	13.3236	13.3528	13.549	13.4633	12.7174	12.7306	12.6411
FKBP1A	ENSG00000088832	ENSG00000088832	0.160265	0.414102	0.259495	0.109587	0.33683	0.0275996		13.4825	13.5946	13.6408	14.0433	13.6941	13.8172	13.818	13.4863	13.723	13.6585	13.8435	13.8351	13.5723	13.3524	13.6272
EEF1A1	ENSG00000156508	ENSG00000156508	-0.491849	0.00169553	-0.727865	1.29746e-07	-0.517087	0.000392132		14.0033	13.8108	13.9193	13.6935	13.6973	13.9214	13.763	14.0409	13.5548	13.4833	13.5505	13.6532	14.4147	14.1445	14.3033
RPLP1	ENSG00000137818	ENSG00000137818	0.083314	0.732578	-0.116885	0.567251	-0.198199	0.283279		14.4138	14.4979	13.9841	13.9917	14.1414	14.2939	14.3137	14.5947	14.3629	14.2137	14.2121	14.2604	14.4101	14.3087	14.3163
LAMP1	ENSG00000185896	ENSG00000185896	0.63551	7.96736e-05	0.648926	2.36922e-05	0.786543	1.47595e-07		13.2163	13.4461	12.7792	13.6952	13.6503	13.4874	13.5118	13.4014	13.4728	13.438	13.5873	13.3959	12.7993	12.8981	12.7822
RPLP0P9	ENSG00000229119	ENSG00000229119	0.33681	0.0152334	0.26586	0.0489073	0.232248	0.0999523		14.0841	14.2179	13.9989	14.0477	14.2289	14.0538	14.2753	14.3388	14.0183	14.1938	14.1121	14.1315	13.8283	13.8402	13.9686
RPL4	ENSG00000174444	ENSG00000174444	-0.352346	0.361515	-0.989935	0.000515362	-0.79264	0.00799859		13.8345	13.5896	13.1122	12.8254	13.2095	13.2968	13.2019	13.9575	13.4278	13.1281	12.7137	12.9108	13.8095	14.0173	13.9168
H2AZ1	ENSG00000164032	ENSG00000164032	0.192679	0.358457	-0.0769144	0.740827	0.144407	0.493212		14.4615	14.5745	14.1556	14.2253	14.5371	14.4651	14.472	14.6253	14.2718	14.1516	14.181	14.2476	14.2519	14.084	14.453
RPL23	ENSG00000125691	ENSG00000125691	-0.249566	0.228408	-0.449664	0.00678073	-0.565274	0.000393774		14.2909	14.1483	13.7493	13.6791	13.9676	13.9665	14.068	14.4017	14.084	14.0372	13.8989	14.0383	14.3392	14.499	14.484
RPS27L	ENSG00000185088	ENSG00000185088	0.0748543	0.74342	0.307582	0.044426	0.0816406	0.696345		13.496	13.5097	13.305	13.6854	13.5859	13.4308	13.6458	13.3095	13.7069	13.6667	13.8181	13.8968	13.5759	13.4475	13.4411
CDC37	ENSG00000105401	ENSG00000105401	0.513462	6.92752e-05	0.627856	1.47808e-07	0.572463	2.25076e-06		13.3617	13.3352	13.4607	13.6972	13.5368	13.5254	13.739	13.3822	13.443	13.6101	13.746	13.5698	12.9472	13.0331	13.0662
YBX1	ENSG00000065978	ENSG00000065978	0.0335154	0.909843	0.302003	0.0967747	0.290053	0.116219		13.6704	13.8393	13.6221	13.9676	13.664	13.8051	13.8047	13.3502	13.4911	13.7563	13.8467	13.8826	13.7754	13.3432	13.4268
IGF2R	ENSG00000197081	ENSG00000197081	0.119119	0.877343	0.0455665	0.953682	0.244585	0.704776		13.6771	13.2721	12.6663	13.5436	13.2669	13.665	13.8111	12.8777	13.2866	13.1774	13.8524	12.6098	13.0982	13.3464	13.3135
PFN1	ENSG00000108518	ENSG00000108518	0.118141	0.698214	-0.192688	0.442941	-0.00926978	0.976078		13.2932	13.5048	13.6563	13.7587	13.4632	13.8304	13.9465	13.7255	13.779	13.3297	13.6567	13.5229	14.0918	13.3144	13.5898
FN1	ENSG00000115414	ENSG00000115414	0.012157	0.964479	-0.0260598	0.904107	0.165709	0.292573		13.9672	14.1164	13.9723	14.1014	14.0235	14.3451	14.0668	14.0727	13.8823	13.8863	14.0249	13.9997	14.0814	13.8597	14.0423
TRIOBP	ENSG00000100106	ENSG00000100106	0.307718	0.532265	-0.0900555	0.870242	-0.224453	0.648461		13.9081	13.6874	12.4766	13.1935	13.2183	13.4313	13.5188	14.1071	13.7641	13.5699	13.394	13.2793	13.489	13.4231	13.61
RPL35A	ENSG00000182899	ENSG00000182899	-0.135355	0.541102	-0.395252	0.0129608	-0.372058	0.0209168		14.4127	14.2326	13.9153	13.9459	14.1909	14.0936	14.1266	14.5098	14.2885	14.1463	14.043	13.9771	14.3737	14.4934	14.4868
MMP14	ENSG00000157227	ENSG00000157227	0.555058	0.0129182	0.760365	9.14666e-05	0.661962	0.000937898		12.8085	12.7282	13.0389	13.3764	13.2094	12.9978	13.3478	12.6133	13.2254	13.0986	13.4512	13.3315	12.3584	12.4665	12.7671
CSDE1	ENSG00000009307	ENSG00000009307	0.28677	0.0702435	0.415966	0.00188329	0.226573	0.142456		13.5733	13.7167	13.2684	13.5743	13.7206	13.5087	13.6135	13.619	13.755	13.8242	13.7107	13.8415	13.4075	13.3502	13.3741
TMSB10	ENSG00000034510	ENSG00000034510	-0.103278	0.694371	-0.62641	0.00012808	-0.31833	0.0945977		14.3458	14.3759	13.9048	13.8865	13.9917	14.1717	14.1581	14.5064	13.9974	13.7324	13.6791	13.7285	14.4489	14.3608	14.1985
S100A11	ENSG00000163191	ENSG00000163191	-0.315247	0.175308	-0.119239	0.652414	-0.431027	0.0304674		13.184	12.8896	13.4498	13.5401	13.1833	13.0115	13.5293	13.0478	13.5071	13.5349	13.6542	13.5284	13.7002	13.6199	13.7553
ARPC2	ENSG00000163466	ENSG00000163466	-0.218912	0.213877	0.149801	0.393215	-0.0312117	0.896826		13.2552	13.3431	13.668	13.3836	13.5007	13.4792	13.2935	13.2632	13.2464	13.4635	13.7638	13.6655	13.5111	13.3825	13.5605
SERPINE1	ENSG00000106366	ENSG00000106366	-0.209611	0.246297	-0.162512	0.35273	-0.208508	0.209197		13.8058	13.7278	13.7451	13.8976	14.0628	13.8685	13.8994	14.0776	13.8459	14.0594	13.935	13.9774	13.9889	14.0113	14.4199
CCND1	ENSG00000110092	ENSG00000110092	0.221551	0.404868	0.718177	0.0001641	0.442526	0.0353376		12.693	12.8941	13.2525	13.1344	12.9792	12.9074	12.9303	12.3009	13.0334	13.1807	13.3284	13.3423	12.6831	12.4788	12.5337
RPL27	ENSG00000131469	ENSG00000131469	-0.310634	0.115973	-0.341549	0.0541273	-0.478043	0.00396723		14.0394	14.0283	13.3953	13.843	13.9115	13.8186	14.0181	14.0779	13.9791	14.0134	13.8866	14.0777	14.2045	14.3726	14.4225
RPL19	ENSG00000108298	ENSG00000108298	-0.445119	0.0193332	-0.814927	2.70715e-07	-0.80347	3.9556e-07		13.8881	13.552	13.3639	13.1201	13.3559	13.3497	13.439	13.9155	13.5109	13.3796	13.227	13.19	14.0078	14.1789	14.0555
COL6A2	ENSG00000142173	ENSG00000142173	0.349236	0.471622	0.613172	0.118172	0.532359	0.190459		12.5066	12.4463	13.0208	13.5193	12.9998	12.7152	13.2851	12.447	12.9505	12.9992	13.333	13.2414	12.5881	12.8479	12.2597
LAPTM4A	ENSG00000068697	ENSG00000068697	0.383054	0.0162295	0.30857	0.0463596	0.251884	0.123771		13.7822	13.7826	13.4104	13.599	13.8295	13.6112	13.7059	13.7957	13.9338	13.8536	13.7204	13.6395	13.4708	13.5062	13.3117
MT-ND4L	ENSG00000212907	ENSG00000212907	0.190876	0.243467	0.26072	0.0607602	0.239019	0.0968304		13.7154	13.8077	13.8312	13.7406	13.7432	13.7976	13.8302	13.6493	13.6513	13.6427	13.8851	13.8088	13.7148	13.3851	13.4434
CALM2	ENSG00000143933	ENSG00000143933	-0.116547	0.502265	-0.174838	0.228446	-0.164923	0.264215		14.1632	14.1991	14.1612	14.1178	14.061	14.2504	14.1805	14.2859	14.1091	14.1377	14.1087	14.1592	14.3563	14.0882	14.4609
HSP90B1	ENSG00000166598	ENSG00000166598	0.243285	0.210308	0.310837	0.0633747	0.258003	0.142786		13.8591	13.9171	13.3146	13.7014	13.9091	13.8316	13.8002	13.812	13.7934	13.8932	13.8956	13.8181	13.6319	13.5433	13.4974
SPARC	ENSG00000113140	ENSG00000113140	-0.0807248	0.67821	-0.262643	0.0540904	-0.146976	0.348883		13.9695	14.0341	13.9691	14.0392	14.1135	14.1167	14.1287	14.2799	14.0514	13.9375	13.9259	14.0566	14.3234	14.3613	14
CCN1	ENSG00000142871	ENSG00000142871	0.362506	0.100467	0.232259	0.300948	0.294928	0.168147		13.6217	13.7566	12.9314	13.5442	13.7948	13.5896	13.5718	13.7592	13.8022	13.5365	13.5714	13.6433	13.3248	13.3261	13.4043
RRBP1	ENSG00000125844	ENSG00000125844	0.509495	0.0111389	0.951943	1.18675e-08	0.678251	0.000118837		12.5694	12.6052	12.6547	13.1573	12.8436	12.6927	12.9326	12.3555	12.8726	13.0273	13.2191	13.2942	12.2411	12.3919	12.0457
RPL13	ENSG00000167526	ENSG00000167526	-0.198616	0.305009	-0.525913	0.000286902	-0.489351	0.000887899		13.9928	14.1542	13.7357	13.6072	13.6131	13.8103	13.8256	14.1121	13.9596	13.6922	13.5858	13.6503	14.2128	14.3072	13.9665
APH1A	ENSG00000117362	ENSG00000117362	0.626131	0.0124825	0.901348	3.24851e-05	0.830502	0.000153818		12.5508	12.5932	11.738	13.2643	12.9741	12.7387	13.0433	12.4441	12.862	12.921	13.1732	13.131	12.1745	12.109	12.2486
NCL	ENSG00000115053	ENSG00000115053	0.00268246	0.992917	0.152859	0.302003	-0.130507	0.40125		13.5779	13.5914	13.54	13.4089	13.4558	13.3745	13.4334	13.4648	13.7228	13.8112	13.5938	13.6768	13.4336	13.6265	13.565
SERF2	ENSG00000140264	ENSG00000140264	0.351462	0.124884	0.377748	0.0688283	0.453933	0.0228068		13.1003	13.5332	12.9249	13.3622	13.4656	13.5834	13.4951	13.3482	13.2598	13.1256	13.4123	13.6124	13.2077	13.0625	12.7513
TUBA1A	ENSG00000167552	ENSG00000167552	-0.0994297	0.738933	-0.534689	0.00445791	-0.433571	0.027841		14.0134	13.9125	13.3437	13.3202	13.5878	13.6511	13.5642	14.1105	13.8557	13.4331	13.4062	13.4374	13.9928	13.9786	13.9076
MALAT1	ENSG00000251562	ENSG00000251562	0.248235	0.624166	0.467728	0.243738	0.298113	0.508128		13.1721	13.1843	12.8338	12.7527	13.0248	12.8524	12.6983	12.163	13.3756	13.1111	13.0468	12.9913	12.7979	12.8112	12.0012
MYH9	ENSG00000100345	ENSG00000100345	0.245081	0.0533083	0.341828	0.00161402	0.279286	0.0140138		13.5334	13.4646	13.5676	13.568	13.6789	13.645	13.6902	13.6467	13.4438	13.7239	13.7037	13.6532	13.4191	13.3672	13.266
MAP2K3	ENSG00000034152	ENSG00000034152	0.815757	5.83343e-06	0.819864	2.10389e-06	1.04451	6.16991e-10		12.9963	13.2154	12.8494	13.3934	13.301	13.235	13.2582	13.0985	12.8651	13.05	13.2347	12.9619	12.3678	11.8456	12.5079
TUBB6	ENSG00000176014	ENSG00000176014	0.305815	0.046483	0.316616	0.0234349	0.262537	0.0743925		13.4198	13.3586	13.5111	13.7269	13.5321	13.3844	13.7567	13.4785	13.5443	13.5027	13.6519	13.6657	13.2	13.3515	13.3207
GSTP1	ENSG00000084207	ENSG00000084207	0.341974	0.106709	0.420823	0.0232799	0.275597	0.181062		13.0384	12.985	12.4282	13.3763	13.1265	13.0372	13.2933	13.0189	13.4197	13.2809	13.3777	13.3369	12.9309	12.9667	12.8343
RPS7	ENSG00000171863	ENSG00000171863	-0.297237	0.519146	-0.900988	0.0061222	-0.861174	0.00987418		13.4359	13.2755	12.5686	12.3654	12.7745	12.7993	12.7696	13.6401	13.1259	12.8463	12.3452	12.625	13.5642	13.4852	13.5109
BCYRN1	ENSG00000236824	ENSG00000236824	0.31989	0.264092	0.577904	0.0118228	0.23242	0.415941		12.9358	13.3325	12.4671	12.786	13.1466	13.0031	12.9915	13.1787	13.0437	13.4184	13.1783	13.3861	12.7115	13.1	12.3533
MAP1B	ENSG00000131711	ENSG00000131711	-0.386414	0.0380391	-0.283368	0.12462	-0.706487	4.34838e-06		13.5373	13.2089	13.2851	12.8973	12.9377	12.8825	12.9617	13.2203	13.4531	13.4326	13.2889	13.2594	13.4257	13.8415	13.5369
ATP5MG	ENSG00000167283	ENSG00000167283	0.285491	0.300255	-0.061267	0.856328	0.0402995	0.912684		14.0149	14.0317	13.0841	13.5159	13.8552	13.7442	13.8641	14.0855	13.912	13.7514	13.4509	13.6132	13.6964	13.5671	13.7456
RPL10A	ENSG00000198755	ENSG00000198755	0.188499	0.531448	-0.187102	0.495561	-0.0995268	0.754147		14.0944	14.0353	13.2739	13.4074	13.6406	13.8204	13.7344	14.2276	13.7425	13.5497	13.4454	13.634	13.7942	13.6816	13.7183
RPS2P46	ENSG00000189343	ENSG00000189343	-0.944862	1.50309e-07	-1.28185	1.12739e-14	-0.926098	1.17604e-07		12.3939	12.2512	12.3995	12.442	12.5382	12.2797	12.5965	12.417	12.172	12.0234	12.0582	12.1217	13.0289	13.746	13.1698
RPL38	ENSG00000172809	ENSG00000172809	-0.482928	0.000227813	-0.542944	9.38737e-06	-0.718074	1.36997e-09		13.5238	13.4441	13.4198	13.0938	13.1656	13.2797	13.2511	13.6378	13.3315	13.3387	13.3607	13.3708	13.8271	14.01	13.8548
RACK1	ENSG00000204628	ENSG00000204628	-0.326317	0.0433261	-0.351092	0.0164588	-0.495644	0.0002939		13.7878	13.7284	13.381	13.4713	13.5771	13.6194	13.6576	13.8289	13.6871	13.6667	13.7101	13.7279	13.9135	14.2307	13.9951
TPM2	ENSG00000198467	ENSG00000198467	-0.334596	0.0144138	-0.496387	2.52362e-05	-0.653057	1.07408e-08		13.5966	13.4522	13.4565	13.2526	13.1202	13.2927	13.3674	13.6737	13.5677	13.2998	13.4488	13.3885	13.8701	13.9721	13.7811
RHOA	ENSG00000067560	ENSG00000067560	0.13545	0.439166	0.269069	0.0499785	0.279932	0.0406671		13.3023	13.3615	13.449	13.5884	13.438	13.6267	13.568	13.4319	13.2049	13.4243	13.5888	13.6073	13.3051	13.2487	13.2661
RAC1	ENSG00000136238	ENSG00000136238	-0.0635201	0.687599	0.037638	0.809371	-0.0690419	0.633063		13.5797	13.5685	13.7	13.5838	13.5761	13.6054	13.5632	13.6765	13.5386	13.5784	13.7305	13.7694	13.6546	13.6499	13.668
MT-TF	ENSG00000210049	ENSG00000210049	0.22778	0.805189	0.797811	0.23384	0.26411	0.759216		11.4129	11.0667	11.778	12.7205	11.6923	11.4391	12.2482	10.6342	12.5654	12.4405	12.6343	12.7009	12.2087	11.6473	11.4243
ANXA6	ENSG00000197043	ENSG00000197043	0.287395	0.0397433	0.322784	0.0100952	0.235137	0.083722		13.377	13.4261	13.2035	13.4659	13.3123	13.5879	13.5583	13.439	13.5362	13.5315	13.5664	13.544	13.1914	13.3474	13.1263
DSTN	ENSG00000125868	ENSG00000125868	-0.0157339	0.962266	0.28951	0.107402	-0.122539	0.579711		12.9565	13.1117	12.7431	12.8388	12.9045	12.9524	12.8359	12.8725	13.2679	13.2251	13.3625	13.3422	13.0431	13.1819	12.8171
IGFBP4	ENSG00000141753	ENSG00000141753	0.324067	0.0743871	0.224162	0.218387	0.252773	0.155566		13.2098	13.3507	13.4669	13.4608	13.3183	13.4323	13.5213	13.4334	13.4732	13.3404	13.4289	13.3587	13.4199	13.1721	12.7984
RPS18	ENSG00000231500	ENSG00000231500	-0.174805	0.50067	-0.540764	0.00335697	-0.379391	0.0587995		13.8615	13.9456	13.3725	13.4085	13.7544	13.723	13.7003	14.1312	13.6415	13.3885	13.4363	13.5938	14.0129	14.1086	13.9208
RPS20	ENSG00000008988	ENSG00000008988	-0.196486	0.389223	-0.601869	0.000272292	-0.51927	0.00226724		13.9314	13.8531	13.5543	13.1247	13.4757	13.5876	13.5708	13.9611	13.6321	13.3903	13.1366	13.4352	13.9668	13.8412	13.9729
SERBP1	ENSG00000142864	ENSG00000142864	-0.0627727	0.80491	0.453086	0.00363812	-0.054549	0.823718		12.5895	12.6753	12.9257	12.7557	12.5736	12.659	12.7593	12.3521	12.8153	13.0538	13.1817	13.2722	12.7953	12.6664	12.6927
METAP2	ENSG00000111142	ENSG00000111142	0.261328	0.190824	0.453574	0.00510053	0.202373	0.300651		12.9668	13.0492	12.6089	13.0157	13.1625	13.0191	13.1303	12.9927	13.2447	13.2498	13.4369	13.2609	12.6043	13.0154	12.9433
YWHAB	ENSG00000166913	ENSG00000166913	0.00129995	0.995025	0.052808	0.716184	-0.09701	0.455646		13.7404	13.6949	13.5531	13.6625	13.6453	13.6245	13.6712	13.7814	13.7717	13.7931	13.8152	13.7732	13.702	13.7012	13.8173
RPS21	ENSG00000171858	ENSG00000171858	-0.30099	0.148176	-0.323552	0.0852401	-0.432808	0.0142934		13.6531	13.7034	13.1134	13.2909	13.5178	13.6172	13.5005	13.7424	13.5869	13.658	13.5259	13.5859	13.8116	14.0782	13.8381
POLR2E	ENSG00000099817	ENSG00000099817	0.433139	0.10061	0.598174	0.00779616	0.410647	0.0978776		12.6347	12.8126	12.3094	13.1011	12.8939	12.4392	12.9829	12.3377	13.1395	12.9258	13.0989	13.0434	12.2965	12.4996	12.4755
COTL1	ENSG00000103187	ENSG00000103187	0.607539	0.00841289	0.375758	0.115593	0.411908	0.0799615		13.0348	13.2714	12.8439	13.1403	12.7238	13.3009	13.3424	13.1229	13.3355	12.8118	13.2658	13.0023	12.9012	12.2095	12.7881
TXN	ENSG00000136810	ENSG00000136810	-0.464255	0.0197834	-0.724975	2.12116e-05	-0.695908	5.15562e-05		13.5941	13.4055	13.1481	12.8809	13.0704	13.3014	13.1566	13.5696	13.2165	13.0945	13.0256	13.0756	13.7359	13.5712	14.0264
SUMO3	ENSG00000184900	ENSG00000184900	0.437058	0.00751711	0.384444	0.0139324	0.359785	0.0231599		13.1963	13.2323	12.6916	13.2595	13.4509	13.2416	13.4397	13.3555	13.3969	13.2655	13.414	13.352	12.9079	12.979	12.9943
RPL23A	ENSG00000198242	ENSG00000198242	0.124839	0.559986	0.558694	7.82497e-05	0.20085	0.256378		12.6155	12.8512	12.9959	12.6744	12.6764	12.9232	12.7901	12.5963	12.6684	12.9487	13.2159	13.1825	12.6495	12.456	12.5744
ENSG00000244398	ENSG00000244398	ENSG00000244398	0.0168428	0.969421	0.045459	0.888344	-0.141323	0.605653		13.6721	13.3629	12.8065	13.5535	13.5147	13.1299	13.6251	13.4904	13.5903	13.6198	13.5913	13.5835	13.3746	13.6332	13.6355
MFGE8	ENSG00000140545	ENSG00000140545	0.875122	0.0136421	0.950758	0.00314321	0.935662	0.00396723		11.9867	11.9803	11.9944	12.9445	12.6555	12.0854	12.6658	12.1018	12.7772	12.4046	12.7148	12.7168	11.7829	11.9724	11.1224
RPL36	ENSG00000130255	ENSG00000130255	-0.190593	0.336586	-0.513719	0.000484992	-0.360148	0.0228606		13.9212	13.9976	13.6787	13.6277	13.9003	13.8702	13.934	14.1611	13.804	13.7804	13.5769	13.5863	14.045	14.3178	14.1168
UACA	ENSG00000137831	ENSG00000137831	-0.320016	0.068831	-0.0727183	0.741213	-0.190381	0.298076		13.5193	13.4344	13.4083	13.3081	13.4481	13.2722	13.2173	13.0561	13.3564	13.5607	13.3992	13.422	13.5244	13.778	13.2557
KPNB1	ENSG00000108424	ENSG00000108424	0.0543265	0.872926	-0.175869	0.488319	-0.210265	0.395756		14.0623	13.8335	13.3544	13.3091	13.6332	13.5014	13.4728	14.0018	13.7321	13.7311	13.3654	13.4424	13.6554	13.7474	13.6882
UBC	ENSG00000150991	ENSG00000150991	-0.0519811	0.840043	0.16856	0.384619	0.0557601	0.817587		12.9262	12.9246	13.3386	13.3397	13.2621	13.0859	13.3166	13.0244	13.0153	13.2624	13.406	13.3652	13.0665	13.2136	13.2457
SLC38A2	ENSG00000134294	ENSG00000134294	0.0765584	0.699762	0.114702	0.490039	0.209174	0.154566		13.5072	13.5739	13.1879	13.6441	13.712	13.7493	13.646	13.6013	13.4563	13.5334	13.5993	13.6873	13.5171	13.48	13.4827
PXDN	ENSG00000130508	ENSG00000130508	0.26669	0.0951978	0.179374	0.266183	0.231737	0.130013		13.1676	13.3103	13.4467	13.3561	13.3548	13.4621	13.4181	13.5284	13.327	13.2848	13.2714	13.455	13.2897	13.2081	12.963
PABPC4	ENSG00000090621	ENSG00000090621	0.0832748	0.763602	0.273002	0.161196	0.187456	0.381637		12.8113	12.8247	12.9214	13.2987	13.0536	13.0264	13.2046	12.7674	13.0763	13.0658	13.3707	13.1982	12.9016	13.1935	12.6931
PEA15	ENSG00000162734	ENSG00000162734	0.285596	0.0469982	0.287936	0.0286254	0.292817	0.0259828		13.2462	13.2607	13.3943	13.5098	13.3948	13.2517	13.5006	13.2931	13.3449	13.3298	13.4289	13.3925	13.1911	13.1369	12.9506
CD44	ENSG00000026508	ENSG00000026508	-0.134763	0.240178	-0.284663	0.00140338	-0.153913	0.132922		13.836	13.8639	13.8967	13.8048	13.9365	13.9195	13.9119	13.9578	13.8502	13.7457	13.7741	13.7522	14.0392	14.0346	14.0521
PSAP	ENSG00000197746	ENSG00000197746	0.70019	2.7768e-06	0.623067	2.00287e-05	0.564097	0.000140844		13.2385	13.2954	12.7308	13.0958	13.1535	13.0728	13.2298	13.2642	13.2371	13.1814	13.128	13.19	12.5379	12.6831	12.3966
INHBA	ENSG00000122641	ENSG00000122641	-0.0676319	0.761482	-0.0765671	0.699363	-0.221564	0.160622		13.6305	13.6113	13.4754	13.4067	13.5601	13.354	13.5614	13.4567	13.7558	13.7492	13.445	13.5529	13.5463	13.7803	13.6572
SERPINH1	ENSG00000149257	ENSG00000149257	0.63997	0.000328897	0.58597	0.000643416	0.470761	0.00887685		12.6806	12.6763	12.5079	12.9845	12.9115	12.5618	13.0466	12.7404	13.178	12.9052	13.0474	12.8791	12.6249	12.2083	12.2057
RPS13P2	ENSG00000228929	ENSG00000228929	-0.073009	0.77665	0.0876456	0.703524	-0.195421	0.314904		13.1108	12.9023	13.1212	13.2035	13.0521	12.8336	13.2593	12.847	13.3284	13.3139	13.3919	13.2525	13.1448	13.204	13.3429
MT-ND6	ENSG00000198695	ENSG00000198695	-0.321742	0.0912147	-0.172338	0.393982	-0.296127	0.101064		13.2362	13.064	13.1776	13.1914	13.189	12.9246	13.0362	12.7927	13.3583	13.1495	13.3515	13.1828	13.4767	13.4578	13.265
AHNAK	ENSG00000124942	ENSG00000124942	-0.183191	0.324718	-0.529288	0.000103143	-0.331771	0.0266948		14.0356	13.9865	13.6919	13.5953	13.768	13.7672	13.7296	14.0174	13.8204	13.6831	13.3771	13.4676	14.0986	14.0141	14.0181
MYL12A	ENSG00000101608	ENSG00000101608	-0.1148	0.683925	-0.090013	0.737517	0.0646832	0.822407		12.8011	12.8708	13.4381	12.9174	13.025	13.0891	12.7856	12.9206	12.7881	12.7093	12.9448	12.9077	12.9588	12.6978	13.1508
THBS1	ENSG00000137801	ENSG00000137801	-0.181495	0.477494	-0.0932475	0.727518	-0.0410063	0.896826		12.8073	12.8389	13.4798	13.0979	13.0669	13.0282	13.116	12.7927	12.8432	12.9467	13.0709	13.0169	13.1338	12.9345	13.2327
FSCN1	ENSG00000075618	ENSG00000075618	0.259014	0.174626	0.265737	0.127076	0.240595	0.179678		12.8332	13.0425	13.433	13.1505	13.0806	13.015	13.2129	13.0799	13.0045	13.1506	13.1288	13.043	12.829	12.7874	12.9088
SNHG25	ENSG00000266402	ENSG00000266402	0.136973	0.868294	0.47141	0.427859	0.373032	0.558547		11.6913	11.5256	13.0358	11.9664	12.0738	11.6783	12.0319	11.4895	11.4414	11.8899	12.0122	12.1296	11.3896	11.7135	11.5073
RPL41	ENSG00000229117	ENSG00000229117	0.207254	0.325566	0.33171	0.0564677	0.257724	0.165712		13.0156	13.2721	13.141	13.1241	13.038	13.2071	13.201	13.0875	12.9214	12.9227	13.2529	13.3822	13.0807	12.76	12.734
TMSB4XP4	ENSG00000223551	ENSG00000223551	0.143134	0.600871	-0.00710573	0.981362	-0.0590807	0.843996		12.8812	12.7234	12.2968	12.9991	13.0127	13.0303	13.3101	12.9285	13.3715	13.1411	13.118	12.9301	13.308	12.8463	13.0273
PSMD3	ENSG00000108344	ENSG00000108344	0.633086	0.184548	0.911649	0.0233272	0.745849	0.0792539		11.9613	11.8472	12.7823	12.758	12.2517	11.8356	12.5576	11.7316	12.2495	12.452	12.561	12.4751	11.611	11.653	11.4891
RPL13P12	ENSG00000215030	ENSG00000215030	-0.86277	3.05317e-05	-0.830166	3.25548e-05	-0.808166	5.71794e-05		12.1412	12.1514	12.3926	12.4893	12.3868	12.0442	12.4535	12.0365	12.2739	12.2801	12.3867	12.219	12.75	13.5551	12.9487
MSN	ENSG00000147065	ENSG00000147065	0.233835	0.103452	0.110658	0.479272	0.11268	0.476336		13.2956	13.4477	13.4036	13.3225	13.4752	13.2852	13.4366	13.474	13.5404	13.4088	13.3309	13.343	13.3621	13.0632	13.3094
UBA52	ENSG00000221983	ENSG00000221983	-0.210597	0.324718	-0.402815	0.0177158	-0.405097	0.0169295		13.21	13.2168	13.5364	12.9145	12.7274	13.2594	13.2095	13.3037	13.0074	12.9154	12.9584	13.0805	13.4468	13.4041	13.3133
MORF4L1	ENSG00000185787	ENSG00000185787	0.572723	0.00027319	0.506761	0.000929788	0.553506	0.000247011		12.9477	13.0611	12.5383	13.1398	12.979	13.1656	13.1827	13.1296	13.0333	12.8731	13.2086	13.05	12.5963	12.513	12.521
CD59	ENSG00000085063	ENSG00000085063	0.0646598	0.80491	-0.119939	0.579277	-0.131629	0.545787		13.928	13.8275	13.3991	13.5359	13.8008	13.6513	13.726	14.0471	13.7956	13.8214	13.5619	13.6398	13.762	13.8276	13.8047
RPS5	ENSG00000083845	ENSG00000083845	-0.31048	0.0394321	-0.368207	0.00590658	-0.268817	0.0625722		13.2371	13.3436	13.57	13.2904	13.2672	13.4134	13.3211	13.3551	13.168	13.0572	13.3278	13.2781	13.5696	13.6471	13.5634
GANAB	ENSG00000089597	ENSG00000089597	0.805543	3.38696e-06	1.11066	2.08956e-12	0.90336	4.74154e-08		12.1029	12.3205	11.6703	12.4913	12.5973	12.306	12.3691	12.3614	12.3856	12.5011	12.8271	12.6841	11.705	11.575	11.4062
H3-3B	ENSG00000132475	ENSG00000132475	0.00239445	0.993028	-0.055544	0.741213	-0.0231018	0.906426		13.89	13.8032	13.6185	13.7062	13.8848	13.7611	13.8026	13.8615	13.7689	13.7371	13.7005	13.8205	13.8408	13.7211	13.8615
ZFP36L1	ENSG00000185650	ENSG00000185650	0.251923	0.0684464	0.414784	0.000298934	0.226217	0.0850663		13.0566	13.0677	12.904	12.9736	13.1532	12.9152	12.9133	13.0961	13.1109	13.2566	13.1707	13.1894	12.8413	12.7718	12.7598
PRMT1	ENSG00000126457	ENSG00000126457	0.645478	0.00458853	0.842127	3.16106e-05	0.786962	0.000118837		11.9484	11.8559	11.8798	12.8495	12.5025	12.1275	12.6017	11.8836	12.5547	12.4195	12.6794	12.6225	11.676	11.839	11.6894
HINT1	ENSG00000169567	ENSG00000169567	-0.0359129	0.912849	-0.340941	0.09168	-0.266712	0.213294		13.7145	13.7881	13.1705	13.2444	13.5818	13.5592	13.52	13.9736	13.5631	13.3887	13.3446	13.4515	13.7389	13.7783	13.6908
STMN1	ENSG00000117632	ENSG00000117632	-0.143266	0.426031	-0.21163	0.1637	-0.119907	0.495409		13.4333	13.4184	13.6079	13.2287	13.3562	13.4563	13.2373	13.5213	13.1996	13.2525	13.1925	13.327	13.5667	13.397	13.4407
RPLP0	ENSG00000089157	ENSG00000089157	0.00223262	0.99595	-0.290249	0.210594	-0.399805	0.0649074		13.3719	13.5386	13.0883	12.7959	12.7334	13.339	13.1995	13.6772	13.2254	13.2044	13.0085	13.0567	13.5012	13.3981	13.2355
AXL	ENSG00000167601	ENSG00000167601	0.0445458	0.858775	0.0922654	0.649269	0.106732	0.59473		12.9825	13.1332	12.6844	13.2889	13.1915	13.2733	13.1603	13.2138	13.1943	13.12	13.3081	13.2771	13.0947	13.3246	12.9962
RPL32	ENSG00000144713	ENSG00000144713	-0.250712	0.144706	-0.482554	0.00043473	-0.397906	0.00541067		13.9401	13.7319	13.5424	13.5252	13.5967	13.7402	13.7377	13.9399	13.6158	13.4832	13.6069	13.5238	13.9301	14.0948	14.0343
RAN	ENSG00000132341	ENSG00000132341	0.0232801	0.931979	-0.235219	0.155744	-0.075302	0.727637		13.973	13.887	13.5759	13.601	13.8486	13.8579	13.7716	14.0281	13.804	13.6553	13.5495	13.6354	13.8644	13.7254	13.9493
NFIX	ENSG00000008441	ENSG00000008441	0.539813	0.00180649	0.88228	3.88009e-09	0.669517	1.94163e-05		12.299	12.1993	12.1035	12.7079	12.5734	12.3644	12.636	12.2318	12.3817	12.6297	12.8496	12.8152	11.8783	12.0805	11.6714
RAB3B	ENSG00000169213	ENSG00000169213	0.0298676	0.880932	0.0355016	0.839149	0.161503	0.22138		13.3518	13.4324	13.5237	13.3232	13.4049	13.3588	13.2684	13.3024	13.1165	13.1914	13.2312	13.286	13.2556	13.2657	13.0744
EIF5B	ENSG00000158417	ENSG00000158417	-0.351762	0.0654846	-0.286724	0.119726	-0.569366	0.000346574		13.3299	13.073	12.8923	12.8977	12.9693	12.8827	12.9349	13.2939	13.1517	13.3322	13.1356	13.1212	13.2537	13.6922	13.4795
ANXA5	ENSG00000164111	ENSG00000164111	-0.525801	3.05777e-07	-0.66564	3.20005e-12	-0.518187	2.11721e-07		13.0721	13.0509	13.297	12.9745	12.992	12.9938	12.9464	13.0523	12.9359	12.8287	12.8406	12.8489	13.5545	13.5024	13.4557
NACA	ENSG00000196531	ENSG00000196531	-0.478321	0.234562	-0.989089	0.00157798	-0.927129	0.0036134		12.9421	12.5356	12.1732	11.9071	12.4503	12.2907	12.2963	13.1025	12.5238	12.3782	11.9671	12.1401	13.0265	13.2611	13.1831
RPL21	ENSG00000122026	ENSG00000122026	-0.503299	0.0511217	-0.796741	0.00024063	-0.809814	0.000176291		13.0958	12.7693	12.4518	12.1703	12.6653	12.576	12.4513	13.2115	12.5968	12.5341	12.2825	12.6562	13.2556	13.3807	13.2462
NFIC	ENSG00000141905	ENSG00000141905	-0.375784	0.0141196	-0.281552	0.0611841	-0.557856	2.43386e-05		13.1527	13.0044	12.9708	12.7545	12.947	12.8163	12.9866	12.9501	13.1272	13.1754	13.1091	13.0665	13.4025	13.6014	13.1595
MRFAP1L1	ENSG00000178988	ENSG00000178988	0.173987	0.641036	0.941587	5.57491e-05	0.483104	0.0731422		11.351	11.2617	10.5554	12.2924	11.9372	11.6562	11.9141	11.1668	11.8394	12.3174	12.555	12.4485	11.5474	11.5056	11.4542
SDF4	ENSG00000078808	ENSG00000078808	0.440383	0.269039	0.609928	0.0714416	0.644523	0.0551821		11.9918	12.1169	12.8876	12.5051	12.3182	12.3661	12.5196	12.0065	11.9942	12.0611	12.5651	12.4204	11.7385	11.8202	11.7029
APLP2	ENSG00000084234	ENSG00000084234	-0.0215828	0.94798	-0.0366819	0.896094	-0.166886	0.442252		13.3159	13.4955	12.8392	13.0291	13.351	13.2358	13.2385	13.3834	13.4402	13.4336	13.3203	13.2657	13.4383	13.3764	13.3174
COL4A2	ENSG00000134871	ENSG00000134871	0.394305	0.0946977	0.764441	5.56375e-05	0.561597	0.00537951		11.9289	12.0989	11.9373	12.6355	12.2484	12.3545	12.3179	11.9025	12.484	12.5567	12.6947	12.6198	11.9807	12.0777	11.4485
RPL8	ENSG00000161016	ENSG00000161016	-0.08539	0.681687	-0.184772	0.251873	-0.298973	0.0385963		13.7065	13.8935	13.5265	13.6231	13.577	13.6555	13.8867	13.9471	13.6468	13.7343	13.6398	13.8195	13.8282	14.0153	13.9038
UQCRB	ENSG00000156467	ENSG00000156467	-0.20132	0.497095	-0.531186	0.0150909	-0.569752	0.00828896		13.395	13.124	12.6173	12.5314	13.0706	12.845	12.9239	13.4408	13.1906	12.9404	12.8391	12.8307	13.2007	13.5521	13.4312
TIMP2	ENSG00000035862	ENSG00000035862	0.267889	0.15914	-0.0518824	0.828787	0.0160087	0.949666		13.4223	13.5213	13.0274	13.1372	13.3873	13.3087	13.3866	13.639	13.5623	13.3473	13.1217	13.1617	13.2966	13.3351	13.1587
ENSG00000226396	ENSG00000226396	ENSG00000226396	0.306364	0.280904	0.526059	0.0219789	0.18626	0.52941		12.2919	12.1096	11.7289	12.5928	12.5407	12.0896	12.8367	12.069	12.6248	12.6388	12.7936	12.852	12.0225	12.2842	12.3853
RPL7A	ENSG00000148303	ENSG00000148303	-0.263188	0.376508	-0.765208	0.00043473	-0.599386	0.00887511		13.2125	13.1867	12.468	12.316	12.754	12.8981	12.6953	13.3189	12.9546	12.6661	12.3775	12.474	13.3077	13.322	13.194
MT-TP	ENSG00000210196	ENSG00000210196	-0.736815	0.000374204	-0.446759	0.0394957	-0.488986	0.0216706		12.0928	12.2218	12.7285	12.5899	12.3214	12.3834	12.3018	11.9355	12.2987	12.3429	12.5637	12.5189	12.9957	13.1463	12.573
BASP1	ENSG00000176788	ENSG00000176788	-0.276439	0.115646	-0.121309	0.527377	-0.461651	0.00144996		13.1948	12.8309	12.9563	12.8057	12.8806	12.6836	12.7779	13.0656	13.0685	13.2952	13.0303	13.0568	13.2708	13.2999	13.1879
ERGIC1	ENSG00000113719	ENSG00000113719	0.441203	4.38319e-05	0.424259	4.67383e-05	0.523112	2.13997e-07		12.8018	12.9664	12.9277	12.8946	13.0655	12.9903	12.9084	12.894	12.9074	12.8779	12.8408	12.9387	12.4832	12.5372	12.3609
TGFBI	ENSG00000120708	ENSG00000120708	-0.0106274	0.975339	-0.177929	0.339483	-0.203657	0.262177		13.2012	13.1343	12.9728	13.0592	13.3477	13.0267	13.1634	13.4848	13.3676	13.2653	13.0474	13.2114	13.3573	13.5104	13.1798
HSPA8	ENSG00000109971	ENSG00000109971	-0.563021	0.0194644	-0.99684	7.93572e-07	-0.852874	3.86436e-05		12.9353	12.6778	12.3025	12.1283	12.2665	12.5505	12.2859	13.0444	12.3947	12.1851	12.0543	12.297	13.1186	13.133	13.2782
EIF3A	ENSG00000107581	ENSG00000107581	0.0339923	0.911395	0.212678	0.301136	-0.209258	0.314785		12.9052	12.8843	12.6016	12.4756	12.6305	12.4025	12.4848	12.6662	13.0384	13.0384	12.7783	12.9544	12.7156	12.8403	12.5775
PPIA	ENSG00000196262	ENSG00000196262	-0.181282	0.335387	-0.369007	0.0123882	-0.3326	0.0278637		13.474	13.5595	13.2604	13.1769	13.3766	13.4916	13.4001	13.6776	13.4217	13.363	13.2975	13.2919	13.8087	13.5354	13.7029
MTATP6P1	ENSG00000248527	ENSG00000248527	-0.452674	0.477292	-0.66442	0.216108	-1.17973	0.0127579		12.8979	12.077	11.1188	11.4626	11.442	11.8807	12.0015	12.677	12.247	12.1462	12.0976	12.1291	12.4092	12.9828	12.9086
RPS19P3	ENSG00000240463	ENSG00000240463	-0.345723	0.164585	0.352068	0.121506	-0.634941	0.00153823		11.5155	11.1466	11.4671	11.5535	11.5871	11.2895	11.7239	11.6425	11.9317	12.5674	12.5462	12.2744	11.6857	12.4378	12.1304
RPL14	ENSG00000188846	ENSG00000188846	-0.32657	0.417436	-0.759937	0.0133156	-0.841476	0.00533793		12.9358	12.7037	12.0691	11.9338	12.4801	12.3931	12.4577	13.1314	12.7387	12.5895	12.2323	12.2592	13.0924	13.1681	13.126
CETN3	ENSG00000153140	ENSG00000153140	0.616736	2.83145e-07	1.21026	1.63597e-30	0.632274	6.03108e-08		11.6025	11.8202	11.7899	11.9598	12.0263	11.8122	11.9744	11.8248	11.9564	12.5541	12.5516	12.4297	11.2581	11.2933	11.359
NR2F2	ENSG00000185551	ENSG00000185551	-0.0179571	0.951	0.0506803	0.818242	-0.132571	0.487895		13.2867	13.1189	13.0456	13.119	13.0468	12.8995	13.1412	12.9327	13.3176	13.334	13.2343	13.0398	13.1917	13.2057	13.0701
RPL3	ENSG00000100316	ENSG00000100316	-0.320657	0.284188	-0.985223	6.3359e-06	-0.724195	0.00162453		12.9761	12.8729	12.1127	12.1214	12.4562	12.4921	12.4225	13.0941	12.7114	12.3353	11.9469	12.0021	13.1682	12.9811	13.1136
ENSG00000226532	ENSG00000226532	ENSG00000226532	-0.0418978	0.898742	-0.0405054	0.895874	-0.151547	0.545037		12.9025	12.869	13.0873	12.9532	12.9969	12.4493	12.9747	12.6515	13.1236	12.8966	12.9463	12.9501	12.693	13.0983	13.0882
QSOX1	ENSG00000116260	ENSG00000116260	0.466023	0.000701099	0.241888	0.10786	0.329178	0.0186825		12.9782	13.2173	12.9567	12.9304	13.0157	12.9693	13.0262	13.1286	13.168	12.8099	12.9046	12.9373	12.7728	12.7169	12.4145
RPSAP58	ENSG00000288920	ENSG00000288920	-0.415688	0.0449837	-0.213135	0.336932	-0.428059	0.0239682		12.6628	12.4647	12.3666	12.8219	12.7268	12.4908	12.9021	12.392	12.7562	12.7906	12.974	12.9325	12.8226	13.342	13.1315
ENSG00000244313	ENSG00000244313	ENSG00000244313	-0.0567813	0.840545	0.0249359	0.931844	-0.00281655	0.992431		13.1398	12.9585	12.5529	13.218	13.3255	13.0344	13.2785	13.0568	13.0859	13.156	13.1873	13.3268	12.9891	13.3039	13.287
RPL32P18	ENSG00000146677	ENSG00000146677	0.131835	0.54932	0.172782	0.362359	0.0535345	0.823744		12.9957	12.7251	12.9825	13.1977	13.1211	12.8428	13.2889	13.1163	13.001	13.1238	13.2395	13.177	12.8117	13.0213	13.1696
PSMC1	ENSG00000100764	ENSG00000100764	0.370239	0.507616	1.16577	0.00324472	0.36604	0.48473		11.3392	11.265	11.6871	11.6832	11.5206	11.2189	11.6051	10.4945	11.9931	12.2078	12.3116	12.3346	11.1938	11.3309	10.7851
FSTL1	ENSG00000163430	ENSG00000163430	-0.127534	0.600871	-0.192392	0.340628	-0.0873275	0.720556		12.6549	12.7925	13.2652	12.9205	12.8087	12.9102	12.8779	12.8876	12.7524	12.7358	12.7973	12.7931	13.0761	13.0367	12.7724
CAPNS1	ENSG00000126247	ENSG00000126247	0.256723	0.123539	0.126752	0.482749	0.188166	0.256671		13.0123	13.2118	12.9434	13.1626	13.1148	13.2892	13.2229	13.3632	13.1857	13.1207	13.1523	13.115	13.1493	13.0735	12.7557
DYNC1H1	ENSG00000197102	ENSG00000197102	0.167928	0.578523	-0.141531	0.621048	-0.166337	0.554674		13.4651	13.3343	12.5748	12.9156	13.2256	12.9217	13.1738	13.4937	13.4012	13.1594	12.9713	13.0223	13.0445	13.343	13.181
LMAN1	ENSG00000074695	ENSG00000074695	0.122365	0.560799	0.219503	0.195245	-0.0440944	0.853243		12.8676	12.7478	12.6997	12.7132	12.798	12.6341	12.843	12.694	13.0841	13.027	13.0549	12.8499	12.6675	12.9391	12.6573
RPS28	ENSG00000233927	ENSG00000233927	0.29388	0.149704	0.0858814	0.724088	0.167559	0.437451		13.1314	13.2561	12.598	13.104	13.1988	13.2982	13.3744	13.2983	13.3127	13.1089	13.1027	13.1506	13.211	12.9157	12.9604
AP2B1	ENSG00000006125	ENSG00000006125	0.241767	0.344969	0.55687	0.00438057	0.190185	0.453277		12.346	12.3833	12.2789	12.3288	12.6078	12.1009	12.5107	12.0337	12.6267	12.7742	12.7436	12.6616	12.3383	12.2845	11.839
GNAS	ENSG00000087460	ENSG00000087460	-0.97898	5.80416e-09	-0.937025	9.46771e-09	-1.01528	4.59523e-10		12.3927	12.201	12.1322	11.9346	11.9748	11.873	11.671	12.2351	11.9299	11.9648	12.0692	11.9825	12.8328	13.2281	12.7156
TLN1	ENSG00000137076	ENSG00000137076	0.164064	0.480626	0.325027	0.076343	0.159005	0.467737		12.3397	12.529	12.6243	12.7543	12.7203	12.4614	12.7578	12.3177	12.8403	12.7787	12.8125	12.8587	12.6131	12.5369	12.3093
GNAI2	ENSG00000114353	ENSG00000114353	-0.124878	0.478812	0.0406935	0.835962	-0.0644284	0.73456		12.9023	13.124	13.0452	13.2323	13.0379	13.0976	13.2198	12.9501	13.0106	13.1869	13.1789	13.3197	13.1795	13.272	13.1118
IFITM2	ENSG00000185201	ENSG00000185201	0.176751	0.308494	0.263666	0.0708342	0.0758395	0.697678		12.9751	12.8545	13.0209	12.7648	12.8205	12.8957	12.9285	12.9424	12.9157	12.9971	13.0494	13.0002	12.8719	12.8809	12.4659
DYNLL1	ENSG00000088986	ENSG00000088986	-0.204493	0.319801	-0.356525	0.0323316	-0.206142	0.277478		13.0225	12.9655	13.3475	12.9232	12.8979	13.072	12.9231	13.2008	12.7436	12.8211	12.7404	12.8835	13.2494	13.0335	13.2252
RPL15P3	ENSG00000212802	ENSG00000212802	-0.318986	0.0840886	-0.0267927	0.919314	-0.179013	0.357833		12.5997	12.3619	12.6548	12.8658	12.7893	12.7339	12.8514	12.4849	12.6129	12.9142	12.9172	13.0147	12.7167	13.1806	12.9943
SDC4	ENSG00000124145	ENSG00000124145	0.525648	0.000202322	0.863347	3.06803e-12	0.592969	7.36706e-06		12.0468	12.1008	11.7418	12.3818	12.2671	12.2497	12.2292	12.1748	12.2936	12.4246	12.6097	12.6672	11.7948	11.6031	11.7205
FST	ENSG00000134363	ENSG00000134363	-0.10159	0.626771	-0.332936	0.0217561	-0.159995	0.354241		13.6978	13.6324	13.4274	13.422	13.3555	13.5938	13.4212	13.712	13.4023	13.2287	13.3107	13.3221	13.7571	13.5614	13.5326
RPS11	ENSG00000142534	ENSG00000142534	-0.152113	0.332041	-0.355127	0.00297471	-0.38863	0.00101874		13.2654	13.1415	13.1452	13.2053	13.0094	13.1607	13.3062	13.4396	13.3426	13.1444	13.2775	13.0523	13.5683	13.3908	13.5813
CREB3L1	ENSG00000157613	ENSG00000157613	0.413601	0.0202826	0.197716	0.313014	0.362415	0.0336893		13.2019	13.2511	13.0436	13.238	13.3681	13.1855	13.4451	13.4707	12.9869	13.04	13.0941	13.1669	13.0067	13.0156	12.661
SFRP1	ENSG00000104332	ENSG00000104332	0.161676	0.496171	0.557894	0.000755173	0.311738	0.10053		12.0771	12.2821	12.6285	12.3694	12.4336	12.3273	12.4272	12.0168	12.2105	12.5234	12.6863	12.6552	12.1713	12.0989	11.9154
BEX3	ENSG00000166681	ENSG00000166681	-0.0592237	0.803401	-0.0316539	0.896237	-0.144167	0.442916		12.7741	12.7521	13.1903	12.5309	12.5231	12.7454	12.6738	12.7592	12.6295	12.6572	12.7306	12.7584	12.7757	12.6806	12.7844
RPL26P6	ENSG00000229659	ENSG00000229659	-0.401966	0.320372	-0.70086	0.0326229	-0.731782	0.0245318		12.9224	12.5078	12.0738	11.9908	12.6854	12.2484	12.4243	12.8366	12.7086	12.5561	12.2976	12.2294	12.7701	13.2976	13.0895
SRRM2	ENSG00000167978	ENSG00000167978	0.165854	0.349351	-0.177852	0.269553	-0.0245796	0.914594		12.9445	13.0257	13.1786	12.6855	12.8929	12.9031	12.8782	13.0879	13.086	12.724	12.5643	12.7378	12.9266	12.9214	12.7066
RPL10AP6	ENSG00000226360	ENSG00000226360	-0.175771	0.40201	-0.267823	0.127722	-0.126284	0.5513		12.8803	12.9248	13.3498	13.0613	13.0392	13.0429	13.1632	13.0209	12.7876	12.8161	12.9522	12.9466	13.0604	13.2557	13.1993
RPS2	ENSG00000140988	ENSG00000140988	-0.485018	0.212472	-0.785513	0.0139236	-0.96456	0.00165295		12.7002	12.5761	12.2429	11.7327	11.679	12.3303	12.2366	12.7575	12.2113	12.2131	11.8077	12.3054	12.9422	13.1445	12.5871
RPL15	ENSG00000174748	ENSG00000174748	-0.249371	0.235689	-0.438021	0.00959742	-0.365785	0.0382554		13.5572	13.5958	13.1182	13.2122	13.429	13.5108	13.4857	13.7367	13.255	13.3362	13.2821	13.3328	13.7045	13.82	13.7384
RPL12	ENSG00000197958	ENSG00000197958	-0.601103	0.00115667	-1.06026	2.12503e-11	-0.913293	3.33989e-08		12.5641	12.3347	12.1942	11.9144	12.125	12.1928	12.0839	12.7292	12.2915	11.9769	11.9451	11.8826	12.9893	13.1031	12.8839
RPL9	ENSG00000163682	ENSG00000163682	-0.441558	0.0246746	-0.742123	7.92383e-06	-0.527186	0.0028419		13.1899	13.0471	12.8256	12.6205	12.9819	12.8921	12.7013	13.2741	12.7239	12.6959	12.5478	12.6268	13.3771	13.3544	13.3679
RPL24	ENSG00000114391	ENSG00000114391	-0.538693	0.0134016	-0.851379	4.71331e-06	-0.856052	4.13868e-06		12.6673	12.5494	12.1447	12.0028	12.2995	12.4102	12.3018	12.9304	12.3766	12.2405	12.18	12.3322	12.9774	13.1808	13.1432
RPL21P16	ENSG00000220842	ENSG00000220842	-0.915408	1.19903e-05	-0.658127	0.00189465	-0.979575	7.7933e-07		11.597	11.3467	11.8113	11.7425	11.8925	11.4808	12.0117	11.4705	11.806	12.0967	12.0987	11.9049	12.3234	13.0358	12.6336
LTBP2	ENSG00000119681	ENSG00000119681	0.578126	4.59997e-06	0.632734	1.22824e-07	0.737432	4.59523e-10		12.2435	12.4457	12.2671	12.8463	12.6432	12.544	12.5698	12.576	12.4221	12.4704	12.6614	12.5975	11.9483	11.9426	11.9485
CRIM1	ENSG00000150938	ENSG00000150938	-0.192691	0.42101	0.18434	0.406042	0.19383	0.382689		12.1344	12.3005	12.8429	12.4687	12.5826	12.5418	12.2863	12.1001	12.04	12.4562	12.5474	12.5611	12.4299	12.2744	12.3052
HNRNPA2B1	ENSG00000122566	ENSG00000122566	0.162164	0.50959	-0.215744	0.309653	0.0208361	0.94572		13.7948	13.6642	13.0612	13.4441	13.5885	13.338	13.5891	13.5858	13.63	13.3122	13.2528	13.0989	13.4807	13.3332	13.4995
DCN	ENSG00000011465	ENSG00000011465	0.252191	0.332041	0.436637	0.038758	0.390429	0.0742106		12.2929	12.5475	12.6459	12.5326	12.6346	12.6082	12.5563	12.4043	12.3972	12.5392	12.7685	12.5981	12.4604	12.3836	11.6242
FUS	ENSG00000089280	ENSG00000089280	0.171752	0.33493	0.278045	0.0578279	0.316226	0.0269111		12.494	12.6291	12.8998	12.8213	12.8271	12.8494	12.8205	12.6264	12.6095	12.6941	12.7934	12.8893	12.4725	12.5542	12.5221
ENSG00000244245	ENSG00000244245	ENSG00000244245	0.343791	0.119399	0.295943	0.160562	0.181573	0.447094		12.9008	12.6825	12.5299	12.7509	12.8793	12.4428	12.9301	12.5798	13.0439	12.858	12.8678	12.7194	12.2251	12.653	12.6446
PSMD2	ENSG00000175166	ENSG00000175166	0.156921	0.317116	0.335221	0.00585014	0.0449912	0.810825		12.5686	12.6684	12.5408	12.7067	12.5734	12.6227	12.8774	12.5892	12.7616	12.82	13.0173	12.9319	12.624	12.5663	12.5801
MAP4K4	ENSG00000071054	ENSG00000071054	0.0694161	0.76927	0.246505	0.134223	0.135334	0.481292		12.7071	12.515	12.8062	12.8809	12.7625	12.6364	12.8097	12.5358	12.7338	12.8009	13.0078	12.8047	12.4578	12.729	12.6832
ITGB1	ENSG00000150093	ENSG00000150093	-0.24971	0.278904	0.0324358	0.913419	0.0128058	0.965038		12.2613	12.7095	12.9078	12.5803	12.6974	12.4326	12.3508	12.1507	12.4204	12.5846	12.5315	12.6622	12.6295	12.6955	12.3336
PTK7	ENSG00000112655	ENSG00000112655	0.940345	0.171071	1.10267	0.0695644	1.37459	0.0174093		10.677	10.8787	12.4338	11.4405	11.2658	11.5008	11.1722	10.7833	10.9347	10.8205	11.5047	10.9866	10.3982	9.63035	9.97204
GRN	ENSG00000030582	ENSG00000030582	1.01774	8.73994e-06	1.18482	3.16072e-08	1.05074	1.39321e-06		11.8773	11.9966	11.2344	12.385	11.9033	12.0293	12.2506	11.9666	12.0306	12.0525	12.4577	12.2244	11.4116	10.7526	10.9692
TMBIM6	ENSG00000139644	ENSG00000139644	-0.128666	0.477256	-0.0374389	0.856186	-0.114028	0.510042		13.1752	13.1124	13.1044	13.166	13.2697	13.073	13.2743	13.1802	13.0053	13.1066	13.3374	13.2906	13.2895	13.145	13.4106
FAM120A	ENSG00000048828	ENSG00000048828	0.0827719	0.708402	0.581612	1.30409e-05	0.280814	0.0706701		12.2226	12.4277	12.1146	12.2223	12.3883	12.4126	12.2233	11.9791	12.2216	12.5165	12.6577	12.7487	12.1507	12.006	12.0278
KIF1C	ENSG00000129250	ENSG00000129250	0.540055	0.000199255	0.382517	0.00921753	0.575174	2.64233e-05		12.866	13.0533	12.5741	12.7829	13.0088	12.8524	12.8337	12.8501	12.864	12.7189	12.6748	12.6817	12.2546	12.4438	12.2204
ENSG00000242299	ENSG00000242299	ENSG00000242299	-0.177827	0.51214	-0.0887863	0.753569	-0.00541213	0.986541		12.4659	12.8036	12.819	13.0126	12.9459	12.8498	13.0252	12.7754	12.4371	12.5734	13.0764	12.8691	12.7132	13.1318	12.9538
GOLGA2	ENSG00000167110	ENSG00000167110	0.674517	0.00408734	1.05933	1.63786e-07	0.731662	0.00068558		11.6468	11.7388	11.9291	12.2527	11.8378	11.7091	12.1399	11.3912	12.0465	12.0961	12.2772	12.4446	11.3042	11.3456	10.9889
NDST1	ENSG00000070614	ENSG00000070614	0.759608	4.85045e-05	0.967392	2.02292e-08	0.939119	7.9016e-08		11.8971	12.1154	11.4839	12.4415	12.3947	12.1561	12.3382	11.9445	12.1616	12.3112	12.4098	12.37	11.3304	11.6172	11.216
TNPO1	ENSG00000083312	ENSG00000083312	0.114456	0.696544	0.663538	0.000306892	0.440382	0.0276121		11.8415	11.9707	12.3614	12.3152	12.0839	12.0581	11.899	11.4879	12.0502	12.2888	12.4541	12.3923	11.8921	11.6196	11.6221
HDLBP	ENSG00000115677	ENSG00000115677	0.127134	0.447451	0.291665	0.0216669	0.14985	0.316105		12.5714	12.7511	12.5291	12.7854	12.7292	12.8235	12.7994	12.7366	12.7352	12.8714	12.8785	13.0107	12.785	12.5598	12.5319
RBMX	ENSG00000147274	ENSG00000147274	0.466642	0.0301531	0.748274	3.90257e-05	0.569437	0.00295692		11.8567	11.8555	12.3265	12.0864	12.0342	12.2067	12.0285	11.8604	12.1233	11.9078	12.4339	12.4623	11.691	11.4707	11.4519
RPLP2	ENSG00000177600	ENSG00000177600	0.0636693	0.777048	-0.263572	0.0852069	-0.139922	0.435179		13.7069	13.7954	13.257	13.5664	13.6007	13.5862	13.828	13.7791	13.7562	13.4314	13.4914	13.4592	13.75	13.7219	13.7008
PEBP1	ENSG00000089220	ENSG00000089220	0.00247191	0.99482	-0.143986	0.500959	-0.215158	0.276977		13.4792	13.4107	12.9638	13.1783	13.3875	13.1141	13.392	13.5221	13.4295	13.485	13.1722	13.2311	13.3313	13.5963	13.3986
CD151	ENSG00000177697	ENSG00000177697	0.341833	0.0600539	0.255904	0.152127	0.251411	0.163345		12.6852	12.9645	12.5809	12.9981	12.6324	13.0104	12.9486	13.1428	12.8349	12.8874	12.8611	12.9359	12.7091	12.6757	12.5267
CYTOR	ENSG00000222041	ENSG00000222041	0.355758	0.0533393	0.489697	0.00189479	0.433278	0.00779125		12.2824	12.4995	11.9654	12.5727	12.802	12.5291	12.6884	12.4769	12.513	12.618	12.6843	12.7809	12.089	12.2784	12.2456
NPM1	ENSG00000181163	ENSG00000181163	-0.172164	0.325716	-0.368924	0.00660676	-0.319066	0.0230516		13.5599	13.5879	13.3618	13.2096	13.3712	13.2431	13.2819	13.5758	13.396	13.3675	13.1596	13.1414	13.5713	13.4981	13.7085
OCIAD1	ENSG00000109180	ENSG00000109180	0.732823	0.122935	0.371667	0.467322	0.4605	0.347423		12.5825	12.5542	11.0713	12.1062	12.4916	12.3629	12.4581	12.6284	12.7057	12.3505	12.2001	12.1633	11.7441	11.8118	12.0347
POLR2L	ENSG00000177700	ENSG00000177700	-0.22157	0.0907712	-0.259017	0.02559	-0.41696	8.45497e-05		12.7949	12.9706	12.9554	12.9708	12.7516	12.8123	13.0314	13.0568	13.041	12.9318	13.0045	13.077	13.2282	13.2774	13.2877
IFITM3	ENSG00000142089	ENSG00000142089	0.328221	0.115195	0.191258	0.378974	0.138041	0.559887		12.7707	12.8723	12.8267	12.5798	12.548	12.9547	12.8651	13.0304	12.7828	12.7498	12.7513	12.7775	12.8032	12.6459	12.1873
CDKN1A	ENSG00000124762	ENSG00000124762	0.210334	0.0990329	0.142765	0.265429	0.171419	0.164833		12.8203	12.8824	12.9789	13.0997	12.9719	12.9236	13.0499	13.0704	12.9965	12.9618	12.9234	13.0278	12.86	12.8702	12.7536
EIF5AL1	ENSG00000253626	ENSG00000253626	-0.0293021	0.952625	0.125015	0.727942	0.198204	0.555556		11.969	11.8959	12.5537	12.8491	12.2416	12.1374	12.5691	11.7338	12.2314	12.1879	12.5035	12.4058	12.2215	12.2242	12.2935
ATP2B4	ENSG00000058668	ENSG00000058668	-0.0940289	0.591805	0.173252	0.214222	-0.0460845	0.80276		12.6002	12.6215	12.7211	12.5462	12.5156	12.7524	12.5107	12.4663	12.694	12.8395	12.7851	12.8582	12.6791	12.6591	12.6255
NEXN	ENSG00000162614	ENSG00000162614	-0.367871	0.116022	-0.188472	0.45149	-0.667026	0.000451027		12.9012	12.4806	12.2987	12.0062	12.2856	12.2117	12.1805	12.5333	12.658	12.7712	12.4998	12.6687	12.6561	13.0696	12.7591
CALM1	ENSG00000198668	ENSG00000198668	-0.215949	0.227348	-0.235681	0.141244	-0.406437	0.00437514		13.2348	12.9724	12.788	12.8898	12.9203	12.8788	12.967	13.0917	13.1922	13.1244	12.9826	13.0906	13.2157	13.2411	13.4407
MAPKAPK2	ENSG00000162889	ENSG00000162889	0.452216	0.0141032	0.492472	0.00316299	0.585165	0.000306899		12.3574	12.4933	11.9272	12.8067	12.6067	12.6541	12.6992	12.5724	12.3894	12.4152	12.6616	12.7038	12.1272	12.1155	12.0778
ENSG00000250321	ENSG00000250321	ENSG00000250321	-0.26427	0.282878	-0.0032964	0.990574	-0.133319	0.617508		12.425	12.15	12.6236	12.7983	12.5895	12.3792	12.7266	12.2629	12.375	12.5669	12.823	12.784	12.5153	12.6944	12.9536
HMGB1	ENSG00000189403	ENSG00000189403	0.0418687	0.888441	-0.0687896	0.784156	-0.0652488	0.800476		13.2236	13.3549	12.7432	13.0157	13.2305	13.204	13.1684	13.3671	13.238	13.1733	13.1804	13.0936	13.2812	13.0162	13.3379
NR2F1	ENSG00000175745	ENSG00000175745	0.0176574	0.942909	0.297256	0.0234501	-0.183586	0.213589		12.4532	12.3252	12.3598	12.234	12.3783	12.1248	12.3834	12.3572	12.5973	12.7745	12.7577	12.6547	12.3645	12.4952	12.436
ENSG00000234742	ENSG00000234742	ENSG00000234742	-0.262183	0.398153	-0.704472	0.00209613	-0.728822	0.00144996		12.695	12.3598	11.8677	12.1107	12.1706	11.7769	12.2074	12.3988	12.8122	12.1494	12.065	11.9393	12.4015	12.8805	12.9341
PSMA7	ENSG00000101182	ENSG00000101182	-0.309004	0.058796	-0.126794	0.488319	-0.489654	0.000344705		13.0586	12.9904	12.6585	12.6721	12.7778	12.6013	12.7844	13.0042	12.7988	13.0983	12.9862	13.058	13.1082	13.1148	13.294
HNRNPC	ENSG00000092199	ENSG00000092199	0.105068	0.547035	0.196185	0.156709	0.151709	0.304841		12.8465	12.9208	12.7554	12.934	12.9006	13.0217	12.9311	12.9626	12.8223	12.9734	13.0118	13.0069	12.9347	12.6119	12.8388
SEC31A	ENSG00000138674	ENSG00000138674	0.163025	0.634091	0.785422	0.000349081	0.542077	0.0218608		11.3896	11.8529	12.2561	11.9449	11.8784	11.8944	11.6893	11.1597	11.6741	11.9426	12.2716	12.2127	11.6036	11.289	11.1654
MYL12B	ENSG00000118680	ENSG00000118680	0.153312	0.391914	0.0733379	0.705321	0.157873	0.339532		13.1284	13.1773	12.7738	13.0559	13.1707	13.2466	13.1619	13.1912	13.1119	12.9744	13.174	13.0707	12.9966	12.9916	13.0179
UBL5	ENSG00000198258	ENSG00000198258	0.00773886	0.989107	-0.339832	0.208364	-0.34225	0.20517		13.2089	13.2176	12.2347	12.4553	12.7481	12.8266	12.8279	13.2632	12.9796	12.7446	12.5076	12.795	13.0731	13.1198	12.878
RND3	ENSG00000115963	ENSG00000115963	0.189309	0.475164	0.267433	0.23384	0.345067	0.106957		12.3219	12.5979	12.6591	12.6064	12.511	12.4406	12.4994	12.0025	12.5352	12.312	12.5883	12.416	12.473	11.9491	12.051
CAMK2N1	ENSG00000162545	ENSG00000162545	-0.0458856	0.867462	0.190121	0.319136	-0.0239427	0.928915		12.4188	12.2399	12.7821	12.2342	12.3778	12.2726	12.2547	12.1365	12.4171	12.4248	12.5988	12.5013	12.293	12.3153	12.3515
PDLIM2	ENSG00000120913	ENSG00000120913	0.292855	0.561845	0.669476	0.0813349	0.378195	0.392573		11.4129	11.3348	11.7719	12.3718	11.6545	11.3286	11.7937	11.349	12.0699	11.9589	12.2427	12.2129	11.6036	11.5947	11.1889
DEK	ENSG00000124795	ENSG00000124795	-0.575371	4.08662e-05	-0.38803	0.00693249	-0.665246	3.66986e-07		12.7857	12.7523	12.5825	12.3941	12.5065	12.2689	12.2939	12.5353	12.6001	12.744	12.6128	12.6503	12.9105	13.2258	13.0195
DYNC1I2	ENSG00000077380	ENSG00000077380	0.113705	0.866952	-0.286973	0.580346	-0.52115	0.259317		12.5942	12.7134	11.5499	11.5224	12.1387	11.8378	12.0328	12.6694	12.6752	12.5066	11.8153	11.8317	12.342	12.4457	12.3361
NSA2	ENSG00000164346	ENSG00000164346	-0.383396	0.0150527	-0.300742	0.050243	-0.478526	0.00063529		12.5778	12.4885	12.797	12.2966	12.5423	12.5206	12.4503	12.531	12.6667	12.6612	12.6634	12.579	12.83	13.114	12.8449
CBX6	ENSG00000183741	ENSG00000183741	0.374799	0.000374204	0.0986972	0.461885	0.418015	2.34124e-05		12.7334	12.8307	12.6756	12.9816	13.0913	12.9476	13.0052	12.9317	12.9573	12.6756	12.7123	12.6787	12.6258	12.6321	12.5096
TIMP3	ENSG00000100234	ENSG00000100234	0.295634	0.0639176	0.545015	2.57732e-05	0.43491	0.00130515		12.2724	12.4758	12.3516	12.3713	12.5612	12.4437	12.3886	12.2464	12.3272	12.4183	12.5508	12.7267	12.145	11.8843	12.0377
ARF1	ENSG00000143761	ENSG00000143761	0.080598	0.634537	-0.0183113	0.924289	0.065727	0.687372		12.9565	13.1155	13.0905	13.041	13.0312	13.1284	13.0949	13.0926	13.0597	12.9159	13.0662	12.9643	13.0842	12.8617	13.0499
CCN2	ENSG00000118523	ENSG00000118523	0.00237684	0.99534	0.275349	0.217422	0.227324	0.33356		12.1651	12.2416	12.5648	12.5212	12.3272	12.5922	12.5602	12.1626	11.9995	12.2995	12.651	12.6212	12.4407	12.0703	12.2371
RPL35	ENSG00000136942	ENSG00000136942	-0.445341	0.070367	-0.975529	5.58936e-07	-0.762071	0.000170796		12.5991	12.5859	11.982	11.8539	12.1682	12.3298	12.1912	12.752	12.3374	12.0892	11.8368	11.8096	12.9244	13.0038	12.7352
ATP5MC3	ENSG00000154518	ENSG00000154518	0.0314884	0.882209	-0.10145	0.515978	-0.0642808	0.717743		13.1798	13.2193	13.2338	12.9034	13.0765	13.1879	13.135	13.2204	13.1115	13.0527	12.9679	13.0484	13.1844	12.9741	13.2052
TCF25	ENSG00000141002	ENSG00000141002	0.467396	0.00666822	0.39999	0.0154797	0.490761	0.00199477		12.36	12.6276	12.6856	12.5509	12.6242	12.6752	12.7106	12.5208	12.5449	12.5659	12.4421	12.5695	12.0405	12.4076	11.8823
MYADM	ENSG00000179820	ENSG00000179820	0.370641	0.00547636	0.587636	2.97314e-07	0.530163	5.95519e-06		12.1245	12.1571	12.104	12.6097	12.3503	12.3843	12.3837	12.1674	12.3211	12.4315	12.5697	12.5257	11.86	11.9825	11.924
PRMT2	ENSG00000160310	ENSG00000160310	0.472666	0.0458584	0.827344	2.25917e-05	0.709689	0.000399819		11.5369	11.5485	11.9627	12.2444	12.076	11.8302	11.9684	11.3813	12.0351	12.0553	12.1271	12.3355	11.3411	11.484	11.216
CAP1	ENSG00000131236	ENSG00000131236	-0.288804	0.114025	-0.251722	0.145993	-0.427404	0.00569868		12.639	12.7758	12.8292	12.492	12.4331	12.7135	12.5764	12.8555	12.6215	12.5993	12.7078	12.8615	13.0435	12.753	13.1143
RNU4ATAC	ENSG00000264229	ENSG00000264229	0.537937	0.53569	1.14014	0.0883825	0.333288	0.709099		10.7987	10.6683	11.65	11.2545	10.8111	10.9985	11.6255	9.58045	11.6956	11.5694	11.9927	11.9191	11.1226	10.5818	10.2632
KTN1	ENSG00000126777	ENSG00000126777	-0.403973	0.0195793	-0.0678071	0.770217	-0.389393	0.0161948		12.4349	12.3827	12.5335	12.2199	12.3238	12.2273	12.0705	12.0372	12.5585	12.6394	12.4772	12.6156	12.6182	12.7457	12.571
DCBLD2	ENSG00000057019	ENSG00000057019	-0.0193889	0.950968	0.0149679	0.957884	-0.0324616	0.902332		12.9161	12.9568	12.852	12.8028	12.9286	12.9851	12.8356	13.0511	12.8653	12.9447	12.8643	13.0498	12.8129	12.7017	13.2465
RAI14	ENSG00000039560	ENSG00000039560	-0.0596745	0.781251	0.160221	0.32114	0.0130871	0.951009		12.5731	12.727	12.7855	12.484	12.7437	12.4759	12.4705	12.4043	12.6179	12.7454	12.6292	12.7821	12.5115	12.6495	12.5153
H2AZ2	ENSG00000105968	ENSG00000105968	0.274761	0.153337	0.363619	0.0280072	0.231456	0.209349		12.2895	12.2228	12.075	12.658	12.3924	12.2262	12.5422	12.2545	12.6177	12.4721	12.697	12.527	12.1194	12.2547	12.2381
SEC61G	ENSG00000132432	ENSG00000132432	0.416523	0.14724	-0.0872558	0.808083	-0.00745425	0.985145		12.7915	12.5255	11.6685	12.359	12.4885	12.5262	12.8326	12.9547	12.8599	12.4077	12.4265	12.3025	12.751	12.1243	12.4583
NAP1L1	ENSG00000187109	ENSG00000187109	-0.268117	0.0374966	-0.292339	0.0120396	-0.408555	0.000184977		13.1769	13.1573	13.0255	12.7892	12.9237	13.0007	12.9342	13.1347	13.0659	13.0927	12.993	12.9819	13.3143	13.2878	13.3442
TBCA	ENSG00000171530	ENSG00000171530	0.0653784	0.804577	0.260778	0.159613	-0.133442	0.542962		12.6628	12.6299	12.2158	12.0989	12.4954	12.4307	12.4391	12.5554	12.6487	12.8269	12.6965	12.7107	12.3842	12.5906	12.4735
ENSG00000227081	ENSG00000227081	ENSG00000227081	-0.903468	1.91006e-07	-0.686599	8.19122e-05	-0.958261	1.07408e-08		11.6031	11.4952	11.877	11.6544	11.7206	11.441	11.8133	11.5027	11.663	11.8913	11.8576	11.8951	12.3523	12.8952	12.3889
TACC1	ENSG00000147526	ENSG00000147526	0.0128782	0.956953	0.292623	0.0150778	0.0127019	0.948202		12.4486	12.3818	12.5091	12.4815	12.4229	12.3629	12.4987	12.27	12.4904	12.6488	12.6712	12.7851	12.3888	12.3705	12.4705
TPD52L2	ENSG00000101150	ENSG00000101150	0.466735	0.00381215	0.396231	0.0106196	0.461122	0.00224452		12.5688	12.5453	12.0874	12.6691	12.8035	12.6167	12.7351	12.77	12.6026	12.5914	12.6504	12.6584	12.1249	12.3506	12.2291
LAMTOR1	ENSG00000149357	ENSG00000149357	0.523194	0.00300242	0.560136	0.000546993	0.617437	0.000108375		12.3278	12.432	12.0046	12.5495	12.4033	12.5811	12.5271	12.3813	12.3435	12.2825	12.4875	12.5822	12.0003	11.6263	12.029
RPL36AL	ENSG00000165502	ENSG00000165502	-0.445933	0.293777	-0.959932	0.00350089	-0.927525	0.00538888		12.5983	12.3827	11.5038	11.4901	12.0191	11.8385	11.9927	12.6551	12.1014	11.8179	11.6939	11.785	12.5338	12.7802	12.8447
TPM1	ENSG00000140416	ENSG00000140416	0.0597557	0.864968	0.447712	0.0346133	0.127745	0.657997		11.8128	12.1191	12.197	12.0848	12.022	11.8392	11.9848	11.4459	12.2176	12.1275	12.3628	12.41	11.9231	11.9464	11.6909
ZNF428	ENSG00000131116	ENSG00000131116	0.463636	0.2792	0.803819	0.0202151	0.588559	0.11755		11.1315	11.0523	11.3257	12.2868	11.631	11.2674	11.9042	11.0621	11.8849	11.9779	11.9635	12.075	11.2723	11.2963	11.0269
EIF1	ENSG00000173812	ENSG00000173812	0.0290101	0.916781	-0.229379	0.196703	-0.192698	0.298979		13.3072	13.3223	12.9696	12.9986	13.0954	13.2055	13.1786	13.5628	13.1968	13.1716	13.0139	13.0056	13.3341	13.1962	13.3497
HNRNPDL	ENSG00000152795	ENSG00000152795	0.244242	0.0785174	0.273819	0.0275808	0.304771	0.0127234		12.6546	12.6471	12.7949	12.7973	12.6935	12.7977	12.8161	12.7346	12.5475	12.6969	12.7812	12.7186	12.432	12.4003	12.5413
RPL3P4	ENSG00000232573	ENSG00000232573	-0.365894	0.0592296	-0.465664	0.00578253	-0.517459	0.00182519		13.0506	12.764	12.7112	12.6866	12.912	12.4153	12.8678	12.7892	12.8527	12.8852	12.5887	12.7226	13.0214	13.376	13.1887
RPL10	ENSG00000147403	ENSG00000147403	-0.196367	0.349799	-0.481163	0.00234518	-0.3164	0.0705698		13.0317	13.0994	12.7986	12.8467	12.7435	13.1602	13.0117	13.2386	12.8693	12.685	12.7233	12.8743	13.3672	13.1722	13.1846
RANBP1	ENSG00000099901	ENSG00000099901	0.104151	0.871186	0.421555	0.349135	0.147013	0.794011		11.3153	11.2774	12.4658	11.5844	11.4597	11.4053	11.6983	11.2518	11.3376	11.6817	11.7807	11.8123	11.3361	11.2719	11.4038
DST	ENSG00000151914	ENSG00000151914	-0.287135	0.219245	0.0280342	0.929274	0.00113404	0.997261		12.1494	12.2248	12.6262	12.3027	12.4594	12.1855	12.0894	11.7552	12.2138	12.4813	12.2499	12.2999	12.2959	12.522	12.1096
MYDGF	ENSG00000074842	ENSG00000074842	0.15042	0.51168	0.199461	0.313442	0.244303	0.197448		12.785	12.9961	12.3902	12.8865	13.0116	13.018	13.0459	12.8983	12.6708	12.9835	12.9145	12.8856	12.7059	12.764	12.7168
PRSS23	ENSG00000150687	ENSG00000150687	0.3867	0.0993811	0.228967	0.34446	0.280524	0.22698		12.8161	12.9279	12.0504	12.5912	12.7524	12.8556	12.8473	12.896	12.7845	12.7158	12.6763	12.6644	12.4988	12.5655	12.2922
RPL28	ENSG00000108107	ENSG00000108107	-0.432054	0.0650092	-0.473203	0.0243727	-0.61442	0.0021364		12.3658	12.6049	11.8219	12.4463	11.9051	12.4241	12.4034	12.5486	12.428	12.365	12.389	12.5032	13.0012	12.8633	12.8082
ANXA1	ENSG00000135046	ENSG00000135046	-0.862016	9.37484e-13	-0.934118	1.81936e-15	-0.870815	2.28911e-13		12.2568	11.9294	12.1902	11.8042	11.9816	11.9267	11.9078	11.9703	11.8647	11.8714	11.9059	11.7464	12.6601	12.7936	12.8675
CYB5R3	ENSG00000100243	ENSG00000100243	0.2246	0.135239	0.305508	0.0177213	0.274781	0.0377708		12.3145	12.5111	12.5964	12.5415	12.5676	12.5629	12.4942	12.5794	12.4451	12.5156	12.5945	12.6509	12.373	12.1429	12.3225
TOX2	ENSG00000124191	ENSG00000124191	0.660999	0.00751711	0.549815	0.0210867	0.555973	0.0195671		11.8863	12.1979	11.0646	12.2037	12.2153	12.0663	12.2027	12.1981	12.3947	12.0624	12.1426	12.2596	11.4975	11.5114	11.7952
C12orf75	ENSG00000235162	ENSG00000235162	-0.117995	0.624369	-0.116735	0.591087	0.0594213	0.812461		12.5232	12.5888	12.9305	12.4854	12.5194	12.7214	12.524	12.4926	12.1639	12.448	12.3671	12.3934	12.5619	12.3517	12.6316
SEC62	ENSG00000008952	ENSG00000008952	-0.62994	0.00472487	-0.558756	0.00836219	-0.959551	6.48704e-07		12.3215	11.9687	11.6802	11.5799	11.8209	11.7106	11.7049	12.3352	11.9989	12.2356	12.0719	12.0054	12.4049	12.8813	12.6723
EIF2S2	ENSG00000125977	ENSG00000125977	-0.144583	0.671745	0.0133243	0.972657	-0.459994	0.055578		12.2223	12.3714	11.3792	11.8302	12.0309	12.0442	12.0409	12.4383	12.3511	12.4718	12.2653	12.5794	12.4265	12.4965	12.3682
CSTB	ENSG00000160213	ENSG00000160213	0.089533	0.742196	0.158795	0.4719	0.1744	0.426454		12.3088	12.4013	12.6949	12.3478	12.2245	12.4955	12.3661	12.2379	12.2186	12.1296	12.5246	12.3525	12.1879	11.953	12.385
LIMA1	ENSG00000050405	ENSG00000050405	0.192713	0.39126	0.473711	0.005032	0.486632	0.00392834		11.988	12.2262	12.2325	12.298	12.1944	12.2346	12.0025	11.6644	12.1402	12.0401	12.3396	12.2926	11.897	11.8021	11.5489
RANGAP1	ENSG00000100401	ENSG00000100401	0.353483	0.043774	0.541208	0.000262926	0.480632	0.00150668		12.0269	12.0997	12.2999	12.3889	12.2168	12.2202	12.3207	11.9407	12.1663	12.2233	12.4304	12.3527	11.6409	11.9426	11.7929
RPL37P2	ENSG00000239559	ENSG00000239559	-0.485419	0.00493755	-0.600645	0.000103062	-0.435701	0.00817436		12.4776	12.4076	12.1781	12.4495	12.6367	12.5146	12.4939	12.6025	12.3513	12.2833	12.3357	12.4859	12.7189	13.236	12.9109
ECE1	ENSG00000117298	ENSG00000117298	0.605586	1.54403e-06	0.600424	6.82144e-07	0.656406	5.27593e-08		12.0928	12.311	12.3255	12.4709	12.3998	12.24	12.4599	12.2751	12.2239	12.2318	12.3621	12.3546	11.7347	11.7126	11.7053
EIF4G1	ENSG00000114867	ENSG00000114867	0.228816	0.372832	0.438278	0.0319877	0.290866	0.198042		11.6705	11.8917	12.1542	12.061	11.9594	12.0467	11.9794	11.5934	12.2381	11.9828	12.2738	12.2372	11.8115	11.8448	11.5193
UCHL1	ENSG00000154277	ENSG00000154277	0.0768008	0.679218	0.213631	0.114885	0.137084	0.363201		12.4984	12.3911	12.6778	12.6366	12.5161	12.533	12.5727	12.4616	12.4718	12.6079	12.7121	12.5952	12.3341	12.4759	12.4637
UBE2Z	ENSG00000159202	ENSG00000159202	0.752376	0.000581822	1.40571	6.72281e-14	0.801848	9.61065e-05		10.8178	11.0614	11.1053	11.4115	11.1992	11.1585	11.2902	10.7063	11.5199	11.7078	12.0061	11.8616	10.6746	10.3652	10.3143
PTPN1	ENSG00000196396	ENSG00000196396	0.792904	5.84766e-08	1.01411	6.42589e-14	0.971869	1.4858e-12		11.5026	11.6531	11.4454	12.0584	12.0134	11.8324	11.8927	11.7242	11.7562	11.7281	12.0847	12.1879	10.981	11.0166	11.0046
SDCBP	ENSG00000137575	ENSG00000137575	0.556115	0.00308756	0.671449	7.42493e-05	0.752545	6.35175e-06		12.0416	12.2446	11.8827	12.1821	12.2407	12.3058	12.1319	11.9954	12.0121	11.8359	12.2301	12.3702	11.6309	11.2251	11.5868
SRSF11	ENSG00000116754	ENSG00000116754	-0.212687	0.416667	-0.0589707	0.846681	-0.523866	0.00805343		12.6019	12.2638	12.0447	11.7769	12.1015	12.0541	12.122	12.1836	12.5425	12.6655	12.3518	12.3023	12.3564	12.6884	12.4586
RPS13	ENSG00000110700	ENSG00000110700	-0.207994	0.294543	-0.334735	0.0406804	-0.268309	0.122045		12.7999	12.6783	12.3639	12.5974	12.7668	12.9209	12.7773	12.9334	12.7673	12.5773	12.6401	12.8699	13.0944	12.986	13.0254
NDUFS2	ENSG00000158864	ENSG00000158864	0.148554	0.803401	-0.205675	0.695304	-0.257139	0.61449		12.6899	12.6494	11.3424	12.1085	12.4601	12.0492	12.4221	12.6962	12.731	12.3782	12.1631	12.2577	12.3645	12.5886	12.4617
RPL6	ENSG00000089009	ENSG00000089009	-0.254426	0.26076	-0.385794	0.0403532	-0.572901	0.00101874		12.9896	12.8716	12.4787	12.2048	12.4999	12.551	12.5028	12.9795	12.7114	12.6864	12.4989	12.6484	13.0614	12.8842	13.045
RPL18A	ENSG00000105640	ENSG00000105640	0.142358	0.805875	0.100047	0.861041	-0.135325	0.808118		12.2169	12.5556	11.4884	12.0184	11.5047	12.41	12.1527	12.4319	12.307	12.141	12.136	12.4747	12.3623	12.1986	11.876
SELENOW	ENSG00000178980	ENSG00000178980	0.281671	0.325566	0.577785	0.00994787	0.264336	0.328149		11.7077	11.5826	10.9635	12.1651	11.8719	11.5276	11.9995	11.6263	12.0268	12.1644	12.1772	12.2312	11.4955	11.5488	11.7816
SRP14	ENSG00000140319	ENSG00000140319	-0.0464189	0.839211	0.0799492	0.682917	-0.0926334	0.632536		12.5624	12.68	12.6487	12.2134	12.5499	12.5148	12.4388	12.4624	12.5364	12.5521	12.555	12.7062	12.6729	12.5176	12.3727
CD81	ENSG00000110651	ENSG00000110651	0.137057	0.362333	0.112745	0.436846	0.10175	0.502473		12.7127	12.8334	12.8496	12.7979	12.8557	12.8407	12.9697	12.8808	12.7426	12.8308	12.8844	12.8116	12.7936	12.7813	12.6072
RPL7P9	ENSG00000137970	ENSG00000137970	-0.058791	0.802624	-0.250819	0.120053	-0.116896	0.547854		13.203	13.199	12.8203	13.1821	13.3097	13.138	13.2652	13.3503	13.1897	13.0317	13.055	13.1444	13.1644	13.3187	13.4851
CENPF	ENSG00000117724	ENSG00000117724	-0.232314	0.217196	-0.0956739	0.647268	-0.109279	0.597611		12.5333	12.6163	12.7115	12.4732	12.6159	12.4355	12.4221	12.1915	12.5279	12.5442	12.3811	12.635	12.668	12.7635	12.4031
ENSG00000225475	ENSG00000225475	ENSG00000225475	-0.627101	0.00404487	0.274082	0.260608	-0.830302	1.91602e-05		11.047	10.6473	10.7969	10.8558	10.9366	10.6294	10.8516	11.177	10.9989	12.012	11.9521	11.7723	11.233	11.9568	11.6463
RPSA	ENSG00000168028	ENSG00000168028	-0.495072	0.0162295	-0.899697	1.64214e-07	-0.889904	2.42041e-07		12.3713	12.4141	11.9361	11.6289	11.7868	12.0575	11.9719	12.5263	12.133	11.9153	11.7755	11.7819	12.7225	12.7459	12.7051
SRRM1	ENSG00000133226	ENSG00000133226	-0.161912	0.520227	0.111188	0.656462	-0.312877	0.119507		12.2047	12.2129	12.2451	11.9403	12.1099	11.8176	12.0976	11.7925	12.3838	12.5387	12.2648	12.3362	12.2918	12.4541	12.0453
CNN3	ENSG00000117519	ENSG00000117519	0.337249	0.0650092	0.50163	0.00114276	0.483263	0.00192468		11.9694	12.1606	12.1274	12.2851	12.1207	12.48	12.2951	12.1849	11.9744	12.2435	12.4449	12.2666	11.9509	11.6278	11.8623
CLTC	ENSG00000141367	ENSG00000141367	-0.0374448	0.885228	-0.198247	0.255566	-0.0123421	0.959677		13.2295	13.3306	12.9501	13.0067	13.3878	13.1939	13.1332	13.316	13.0781	13.0948	12.9761	12.9821	13.1612	13.2491	13.2386
RPS26	ENSG00000197728	ENSG00000197728	-1.01196	1.75104e-06	-1.03117	3.50103e-07	-1.44906	1.11056e-13		11.512	11.2405	10.874	10.6807	10.6994	11.0338	10.9946	11.4401	11.2799	11.4406	11.0197	11.2026	12.1317	12.5464	12.0555
RPL26	ENSG00000161970	ENSG00000161970	-0.628385	0.305371	-1.14018	0.0207895	-1.33118	0.00559107		12.003	11.5614	10.6289	10.5817	10.9895	10.9338	10.9559	12.0476	11.4301	11.493	10.5636	10.8966	11.9145	12.4006	12.1701
ENSG00000218426	ENSG00000218426	ENSG00000218426	0.256992	0.297022	0.242822	0.291672	0.0486927	0.87983		12.1237	12.1733	11.7246	12.2072	12.3074	11.8695	12.3455	12.0542	12.5935	12.3924	12.3525	12.253	11.8844	12.181	12.188
PDIA3	ENSG00000167004	ENSG00000167004	0.197951	0.552935	0.736739	0.00121952	0.7284	0.00144996		11.2924	11.5371	11.7892	12.1333	11.9369	11.5703	11.7025	10.9478	11.3606	11.8229	12.115	11.7569	11.2378	11.3397	10.8998
SEPTIN9	ENSG00000184640	ENSG00000184640	0.156525	0.260556	0.11135	0.415884	0.182415	0.140288		12.7213	12.6952	12.667	12.6864	12.7924	12.8582	12.777	12.7952	12.6909	12.5963	12.7561	12.7702	12.5503	12.6525	12.5908
PTP4A2	ENSG00000184007	ENSG00000184007	-0.223394	0.136478	-0.106118	0.511425	-0.317536	0.0133941		12.6461	12.5974	12.3765	12.4613	12.4071	12.5348	12.4148	12.5731	12.6858	12.6251	12.7295	12.6833	12.7932	12.7861	12.7788
RBPJ	ENSG00000168214	ENSG00000168214	0.0964827	0.688075	0.167464	0.392825	-0.151013	0.458153		12.3541	12.1223	12.1547	11.9577	12.2735	12.0956	12.1412	12.3552	12.5577	12.5669	12.2844	12.4339	12.1935	12.2544	12.345
DRAP1	ENSG00000175550	ENSG00000175550	-0.0497982	0.805341	0.120665	0.451365	-0.0697618	0.702943		12.527	12.4673	12.1804	12.6124	12.4816	12.4727	12.5747	12.4846	12.5698	12.6794	12.7155	12.7461	12.533	12.6478	12.597
MAP1A	ENSG00000166963	ENSG00000166963	-0.259498	0.214177	-0.240637	0.216108	-0.449738	0.00798567		12.8681	12.5197	12.3385	12.5335	12.4326	12.3273	12.4876	12.6909	12.6827	12.6782	12.6241	12.6246	12.7128	13.1126	12.7919
SNRPD1	ENSG00000167088	ENSG00000167088	0.109018	0.67716	0.118934	0.607142	0.0856131	0.735449		12.2755	12.2406	12.6411	12.2187	12.3911	12.2681	12.3109	12.4774	12.1468	12.1337	12.4812	12.3472	12.1963	12.0283	12.3808
ATP5F1E	ENSG00000124172	ENSG00000124172	-0.255475	0.204753	-0.442773	0.00653583	-0.416087	0.0121994		13.0376	12.9403	12.4622	12.6526	12.8486	12.7749	12.8202	13.0676	12.8641	12.6608	12.7485	12.7906	13.1107	13.2893	13.1237
HNRNPU	ENSG00000153187	ENSG00000153187	0.0594607	0.803401	-0.0383003	0.869208	0.0540897	0.811279		13.2573	13.287	12.8416	13.0659	13.2082	13.1256	13.0874	13.3034	13.0127	12.9806	13.0656	13.0781	13.0606	13.0295	13.1485
SPATS2L	ENSG00000196141	ENSG00000196141	-0.16158	0.336749	0.0177275	0.936383	-0.193055	0.1972		12.3229	12.2339	12.4109	12.3066	12.4056	12.2411	12.342	12.1789	12.5114	12.493	12.4736	12.6189	12.4712	12.5585	12.5057
DAB2	ENSG00000153071	ENSG00000153071	0.255386	0.153337	0.326072	0.0355628	0.206888	0.231376		12.1978	12.3854	12.3962	12.1445	12.1676	12.2511	12.1301	12.1795	12.3867	12.3391	12.1975	12.3798	12.1764	11.9716	11.768
PTMS	ENSG00000159335	ENSG00000159335	-0.181489	0.623461	0.150144	0.666878	-0.241169	0.453164		11.3743	11.8308	11.4316	12.0883	11.6968	11.2952	11.8758	11.4611	11.9798	12.1433	12.002	12.2081	12.2303	12.1083	11.4599
PALLD	ENSG00000129116	ENSG00000129116	0.245256	0.213957	0.455603	0.00360405	0.35552	0.0321278		12.0826	12.3135	12.221	12.1426	12.279	12.1763	12.0922	11.9615	12.2064	12.2788	12.277	12.3446	12.0709	11.8839	11.5291
ENSG00000243829	ENSG00000243829	ENSG00000243829	0.0488945	0.943798	0.264396	0.584427	0.20936	0.688535		11.6436	11.6556	10.533	11.9818	12.0899	11.7192	11.9392	11.5213	11.842	11.5964	12.0469	12.2599	11.4185	12.0717	11.6186
ENSG00000213280	ENSG00000213280	ENSG00000213280	-0.0818199	0.802591	-0.018935	0.958192	-0.0887659	0.768951		12.2233	11.9795	11.5046	12.5338	12.3947	12.0679	12.4474	12.2569	12.3455	12.3953	12.5815	12.248	12.2402	12.4397	12.599
EMP1	ENSG00000134531	ENSG00000134531	0.0596958	0.804125	0.0471808	0.835962	0.16433	0.371567		12.6914	12.7196	12.811	12.4746	12.7284	12.648	12.5529	12.5994	12.3889	12.5066	12.5111	12.4937	12.3828	12.2381	12.7085
ARPC4	ENSG00000241553	ENSG00000241553	0.1854	0.441372	-0.0329001	0.909805	0.280616	0.16596		12.6997	12.6529	12.5466	13.0587	12.7972	12.6852	13.0473	12.5586	12.6269	12.273	12.7532	12.5605	12.5217	12.5945	12.6077
UBA1	ENSG00000130985	ENSG00000130985	0.0071247	0.985671	0.0842358	0.714558	-0.0162632	0.949666		12.1122	12.012	12.2342	12.5759	12.3101	12.1672	12.5409	12.1821	12.4087	12.39	12.5177	12.4738	12.5048	12.4065	12.2043
TOP1	ENSG00000198900	ENSG00000198900	-0.344573	0.157818	-0.0378651	0.908757	-0.664267	0.00066496		11.9909	11.8295	11.8497	11.439	11.6153	11.3291	11.6013	11.4501	12.1916	12.1125	11.974	12.1809	12.0007	12.3517	12.0074
PLAU	ENSG00000122861	ENSG00000122861	0.126317	0.662731	0.251776	0.264735	0.191608	0.430873		12.1064	11.9899	12.4576	12.0951	12.0443	12.4006	12.2296	12.1514	11.9795	12.1789	12.2489	12.3157	11.968	11.6828	12.2798
BTF3	ENSG00000145741	ENSG00000145741	-0.398657	0.0132383	-0.594954	1.69217e-05	-0.457354	0.00161114		12.4231	12.6062	12.7345	12.3206	12.3017	12.475	12.38	12.6182	12.2583	12.2178	12.2868	12.1848	12.7657	12.7183	12.9777
TOMM7	ENSG00000196683	ENSG00000196683	-0.00772043	0.987928	-0.219771	0.400983	-0.241566	0.348774		12.8996	12.8809	12.2387	12.2481	12.6827	12.727	12.6565	13.0397	12.6763	12.6804	12.3433	12.7177	12.8929	12.8378	12.6907
EID1	ENSG00000255302	ENSG00000255302	-0.303009	0.0835977	-0.167374	0.364298	-0.526093	0.000267667		12.4392	12.3659	12.1266	12.0515	12.2674	12.0202	12.0774	12.4741	12.4347	12.5378	12.4278	12.4593	12.6495	12.6516	12.6275
GOLGA4	ENSG00000144674	ENSG00000144674	-0.423612	0.070323	-0.0737671	0.808615	-0.45917	0.0299675		12.3564	12.0923	12.2031	11.8425	11.9179	11.5878	11.6618	11.5815	12.1595	12.4097	11.9677	12.1105	12.082	12.4883	12.14
ERH	ENSG00000100632	ENSG00000100632	0.0671559	0.822969	0.216229	0.334148	0.0369609	0.905927		12.0484	11.9149	11.7229	12.4367	12.2809	11.8459	12.4406	11.9512	12.2836	12.3717	12.3667	12.4244	12.1181	12.1131	12.2782
SPTBN1	ENSG00000115306	ENSG00000115306	0.296462	0.0516583	0.455588	0.00037916	0.400179	0.00237737		11.9519	12.026	12.0251	12.3723	12.2353	12.0821	12.2341	11.9674	12.179	12.2089	12.3099	12.3476	11.8075	11.92	11.773
ANKRD11	ENSG00000167522	ENSG00000167522	-0.10526	0.752704	-0.0362897	0.916225	-0.365051	0.119578		12.3645	12.1638	12.0515	11.8857	11.9649	11.7342	12.001	11.8373	12.4592	12.3123	12.1118	12.1476	12.0553	12.5965	11.9501
TCEAL9	ENSG00000185222	ENSG00000185222	0.0388677	0.882775	0.123351	0.527265	-0.0267015	0.915972		12.812	12.8437	12.5218	12.3435	12.7019	12.6513	12.6494	12.5992	12.6693	12.8806	12.6779	12.5989	12.5919	12.687	12.5183
ENSG00000185641	ENSG00000185641	ENSG00000185641	-0.756344	5.83343e-06	-0.819201	2.28316e-07	-0.85102	8.15134e-08		11.875	11.6526	11.835	11.7552	11.8453	11.4508	11.8188	11.8979	11.6353	11.7858	11.6498	11.7365	12.2549	12.7815	12.5466
DHCR24	ENSG00000116133	ENSG00000116133	0.672154	3.46917e-06	0.369672	0.0174414	0.809141	3.28441e-09		12.1374	12.2707	12.2503	12.2533	12.2861	12.2972	12.2317	12.3148	11.8384	11.8084	11.9003	11.8092	11.6096	11.4339	11.3565
COX8A	ENSG00000176340	ENSG00000176340	0.0359526	0.885228	0.0780263	0.69884	0.0976764	0.617508		12.3189	12.4408	12.5456	12.549	12.3719	12.666	12.635	12.3722	12.3965	12.4114	12.5986	12.527	12.5396	12.411	12.3521
AP2M1	ENSG00000161203	ENSG00000161203	-0.0198492	0.951092	0.118341	0.582709	0.188203	0.341372		12.0464	12.1694	12.2527	12.6302	12.3304	12.3953	12.4623	12.2108	12.0482	12.1684	12.5629	12.4053	12.2239	12.3126	12.2714
SON	ENSG00000159140	ENSG00000159140	-0.232819	0.203042	-0.220006	0.195485	-0.138176	0.470206		13.0344	12.8229	12.6663	12.8056	12.9398	12.7942	12.6793	12.7426	12.8337	12.873	12.7611	12.6567	12.7955	13.1663	12.973
STIP1	ENSG00000168439	ENSG00000168439	0.0278686	0.977879	0.319544	0.584031	0.281528	0.649156		10.9986	10.8404	12.1958	11.5427	11.2148	11.0087	11.3006	10.7522	10.9512	11.1807	11.5084	11.219	10.8336	10.9529	11.1675
ALCAM	ENSG00000170017	ENSG00000170017	-0.196261	0.301832	0.216873	0.205107	0.0162497	0.948202		11.951	11.9253	12.2449	12.2902	12.0552	11.926	11.9843	11.7674	11.8991	12.2516	12.3364	12.3071	12.0464	12.1446	12.0532
MBNL1	ENSG00000152601	ENSG00000152601	-0.00597203	0.987835	0.314632	0.0689195	0.178936	0.367778		11.7695	11.8707	12.2092	11.9852	11.9934	12.0393	11.843	11.7151	11.9	11.9566	12.145	12.3028	11.8612	11.6796	11.9302
NQO1	ENSG00000181019	ENSG00000181019	-0.227663	0.158449	-0.26346	0.0656175	-0.285671	0.0430595		12.557	12.6199	12.776	12.5169	12.4775	12.7135	12.6905	12.6748	12.5228	12.5301	12.6263	12.6271	12.8725	12.7054	12.9844
MACF1	ENSG00000127603	ENSG00000127603	0.255264	0.0558276	0.292097	0.0141541	0.288559	0.0156705		12.3764	12.3729	12.4486	12.2331	12.4154	12.3936	12.3261	12.2433	12.3763	12.3455	12.328	12.3855	12.123	12.1189	11.9338
FLNC	ENSG00000128591	ENSG00000128591	0.0375721	0.91231	0.0506501	0.866641	0.120612	0.659218		11.9315	12.026	12.5052	11.8554	11.8538	12.1394	11.9244	12.0022	11.6733	11.6861	12.0238	11.9275	11.881	11.6633	11.9472
ACTR2	ENSG00000138071	ENSG00000138071	-0.097482	0.696544	0.243758	0.194698	0.0904304	0.702321		11.8162	11.8489	12.2132	12.1983	11.9372	12.0905	11.9927	11.6975	11.9669	12.1978	12.2828	12.2155	11.9785	11.829	12.1424
COX7A2	ENSG00000112695	ENSG00000112695	-0.103054	0.734334	-0.563117	0.00306079	-0.375779	0.072942		12.7266	12.9087	12.282	12.2533	12.4902	12.7086	12.7127	12.9937	12.5662	12.2293	12.2651	12.4244	13.0137	12.7876	12.802
PURA	ENSG00000185129	ENSG00000185129	-0.266046	0.381245	-0.307942	0.259074	-0.623172	0.00746829		12.7821	12.1507	11.6863	12.014	12.0999	11.7828	12.2609	12.2703	12.4462	12.4147	12.2573	12.1778	12.3888	12.7275	12.6456
RPL13AP25	ENSG00000136149	ENSG00000136149	-0.198368	0.416063	-0.675757	8.97322e-05	-0.501472	0.00607567		12.8479	12.6227	12.2243	12.2205	12.4933	12.3487	12.4845	12.8127	12.6677	12.3585	12.0675	12.1097	12.6932	12.9605	12.9115
SH3BP5L	ENSG00000175137	ENSG00000175137	0.772627	0.00457763	1.09104	5.18504e-06	0.888868	0.00032382		10.8679	10.781	10.8561	11.788	11.4232	10.8918	11.4344	10.6553	11.6297	11.4802	11.7279	11.6265	10.507	10.5779	10.4922
NT5E	ENSG00000135318	ENSG00000135318	-0.497089	0.00297131	-0.50752	0.00108363	-0.427085	0.00801786		12.4296	12.4905	12.4847	12.3494	12.4459	12.41	12.3081	12.5178	12.1476	12.3042	12.3215	12.3399	12.7341	12.5787	13.1199
TACC3	ENSG00000013810	ENSG00000013810	0.261399	0.11926	0.317413	0.0315917	0.284536	0.0621731		12.1681	12.4446	12.3216	12.2377	12.2596	12.4672	12.3931	12.1968	12.3108	12.35	12.3912	12.3327	12.1417	11.8481	12.1153
PALM2AKAP2	ENSG00000157654	ENSG00000157654	0.0806903	0.712841	0.220625	0.170524	0.0652854	0.757495		12.5717	12.4687	12.2712	12.3231	12.2618	12.3723	12.2682	12.1975	12.5185	12.5604	12.3594	12.4981	12.2215	12.3488	12.1883
SF3B5	ENSG00000169976	ENSG00000169976	0.24869	0.183658	0.276492	0.0990218	0.137907	0.489723		12.2361	12.1125	11.9464	12.3373	12.3516	11.9894	12.337	12.2287	12.4626	12.4301	12.425	12.2604	12.0284	12.0432	12.2141
SERINC2	ENSG00000168528	ENSG00000168528	0.251703	0.288944	0.705294	5.56375e-05	0.314175	0.131583		11.1246	10.843	10.6808	11.6832	11.2291	11.4531	11.4573	11.2992	11.4521	11.5951	11.9533	11.992	11.0756	11.1157	11.2622
CAVIN3	ENSG00000170955	ENSG00000170955	0.292903	0.0593366	0.412576	0.00178114	0.361526	0.00806994		11.7617	11.8035	11.6871	12.277	12.1756	11.9758	12.1421	12.0438	12.0513	12.0404	12.3163	12.2266	11.7262	11.7659	11.8653
AHCYL1	ENSG00000168710	ENSG00000168710	0.19769	0.246244	0.31294	0.0253141	0.343771	0.0128087		12.2014	12.5014	12.1086	12.5245	12.5166	12.4796	12.4852	12.3192	12.2715	12.5154	12.4533	12.4593	12.1023	12.1947	12.1917
RPS15A	ENSG00000134419	ENSG00000134419	-0.521968	0.00917534	-0.957176	1.18675e-08	-0.760812	1.34305e-05		12.2315	12.216	11.8096	11.5628	12.0263	11.9404	11.9463	12.365	11.9314	11.7999	11.5617	11.6095	12.6217	12.6316	12.5975
DKC1	ENSG00000130826	ENSG00000130826	0.242443	0.324733	0.539027	0.00433677	0.243965	0.282896		11.5478	11.2617	11.6659	11.902	11.6044	11.5245	11.7555	11.4177	11.8463	11.7508	12.0458	12.1201	11.4169	11.2999	11.5956
CTSD	ENSG00000117984	ENSG00000117984	0.841808	4.89831e-07	0.440306	0.0156701	0.976147	1.01236e-09		11.6484	11.7646	11.2624	12.2152	12.1369	12.0271	12.0811	12.0093	11.8865	11.3915	11.7353	11.6311	11.0756	11.3589	11.0007
GOLGA3	ENSG00000090615	ENSG00000090615	0.362577	0.0487232	0.384984	0.0205477	0.242942	0.192269		11.98	11.8331	11.9993	12.0724	11.9853	11.7631	12.0433	11.8077	12.302	12.0181	12.2105	12.0267	11.6459	11.6708	11.7893
PHLDA1	ENSG00000139289	ENSG00000139289	0.0912346	0.677447	0.034915	0.87853	0.0779969	0.710142		12.9059	12.9868	12.6407	12.8478	12.9991	12.794	12.8951	13.0088	12.7755	12.8651	12.8518	12.802	12.7356	12.6794	12.9819
MAGED1	ENSG00000179222	ENSG00000179222	0.498572	0.00264158	0.382937	0.01874	0.374845	0.0221946		12.0807	12.162	11.7495	12.0728	12.0858	12.299	12.2027	12.3114	12.3223	12.2191	12.1447	12.128	11.9857	11.7306	11.6023
HDGF	ENSG00000143321	ENSG00000143321	-0.0139952	0.953198	-0.0245612	0.901339	-0.0875477	0.596096		12.3351	12.4642	12.548	12.5008	12.3219	12.4006	12.4869	12.4239	12.536	12.4436	12.4933	12.4802	12.5741	12.5441	12.3639
CAST	ENSG00000153113	ENSG00000153113	0.0352419	0.918321	0.43091	0.0308359	0.270439	0.225097		11.6547	11.7752	12.0319	12.0065	11.7949	11.7585	11.8651	11.1839	11.7338	11.8923	12.0433	12.1092	11.6671	11.492	11.5976
MED24	ENSG00000008838	ENSG00000008838	0.251936	0.621459	-0.0294056	0.961151	-0.152102	0.767749		12.1347	11.8711	10.9837	11.7429	11.9921	11.4367	12.0285	11.9139	12.4386	12.0225	11.687	11.8636	11.7309	12.017	11.9183
MCL1	ENSG00000143384	ENSG00000143384	0.315855	0.0150527	0.220683	0.0902498	0.270509	0.0299675		12.3245	12.4518	12.1016	12.5262	12.5349	12.4716	12.5767	12.5693	12.5232	12.4525	12.4684	12.4631	12.2417	12.2185	12.262
PPP3R1	ENSG00000221823	ENSG00000221823	0.633069	0.00474359	0.617762	0.00316062	1.03794	8.15134e-08		11.6721	12.0085	11.6816	12.2409	12.0296	12.0003	12.0602	11.6909	11.1939	11.503	11.6506	11.8489	10.9846	11.102	11.0839
DKK3	ENSG00000050165	ENSG00000050165	-0.068556	0.783245	-0.193537	0.296677	-0.00610887	0.980584		12.4659	12.453	12.6429	12.3215	12.4126	12.6559	12.399	12.5892	12.2118	12.1972	12.2646	12.3814	12.5026	12.5936	12.32
RPS15	ENSG00000115268	ENSG00000115268	-0.0132561	0.973383	-0.0205143	0.946326	-0.253036	0.219114		12.113	12.1771	12.1378	11.9442	11.7136	12.239	12.1736	12.2629	12.2259	11.9782	12.1495	12.4704	12.4138	12.1436	12.1279
FAM32A	ENSG00000105058	ENSG00000105058	0.130174	0.741472	-0.25237	0.417698	-0.52186	0.0503473		11.9011	11.9161	11.1628	11.1449	11.6374	11.3291	11.6369	12.0483	12.3374	11.9295	11.3932	11.588	11.7529	12.0805	11.8658
POMP	ENSG00000132963	ENSG00000132963	-0.0690224	0.788097	-0.276772	0.11773	-0.310907	0.0725845		13.0634	13.0191	12.6864	12.5066	12.8661	12.8119	12.9032	13.1678	12.8434	12.8303	12.668	12.8089	13.0684	12.9519	13.1172
MARCKS	ENSG00000277443	ENSG00000277443	-0.415833	0.0377367	-0.322455	0.099263	-0.403845	0.0299675		11.9583	11.9232	11.9558	11.9063	12.1631	11.8934	11.8287	12.0221	12.0794	12.0967	11.9782	12.1433	12.4084	12.6916	12.0094
COL8A1	ENSG00000144810	ENSG00000144810	0.198255	0.325566	0.388936	0.0147349	0.216574	0.236195		11.5591	11.7798	11.4826	11.914	11.8777	11.9703	11.8506	11.8851	11.9696	11.9717	12.0582	12.2372	11.8518	11.791	11.4376
COPRS	ENSG00000172301	ENSG00000172301	0.236341	0.322424	0.216747	0.333665	0.0394182	0.900376		12.3486	12.2814	11.7243	12.1953	12.1856	12.0587	12.3516	12.1741	12.4904	12.2893	12.4105	12.2712	11.8686	12.1663	12.2623
EEF1B2	ENSG00000114942	ENSG00000114942	-0.238959	0.688075	-0.856565	0.0375073	-0.70461	0.105273		12.2329	11.934	10.8867	11.2476	11.6583	11.5391	11.498	12.4258	11.7857	11.4994	11.2405	11.266	12.0498	12.2618	12.2649
S100A4	ENSG00000196154	ENSG00000196154	0.42865	0.152144	0.542537	0.0371574	0.334906	0.252887		11.6773	11.8406	10.9867	11.8069	11.6136	11.7145	11.8916	11.4981	11.9875	11.7546	12.108	11.8785	11.5605	10.8878	11.5873
MYLK	ENSG00000065534	ENSG00000065534	0.188296	0.53673	0.051089	0.882324	-0.188591	0.505653		12.3024	12.3262	11.7595	11.7641	12.027	11.8324	11.9484	12.3799	12.3936	12.2516	11.9997	12.0923	12.2303	12.2453	11.6497
CHN1	ENSG00000128656	ENSG00000128656	0.177502	0.410093	0.47921	0.00248631	0.313941	0.0739572		11.5426	11.8353	11.8503	11.7364	11.9348	11.9778	11.8088	11.5729	11.8544	12.0513	11.9608	12.1382	11.6941	11.3526	11.6497
SLIRP	ENSG00000119705	ENSG00000119705	-0.204925	0.543795	-0.470014	0.0659829	-0.525151	0.0355279		12.6725	12.4707	11.5319	12.0211	12.34	12.1327	12.3785	12.6782	12.3952	12.3804	12.0728	12.2078	12.6006	12.7128	12.7681
SMC4	ENSG00000113810	ENSG00000113810	-0.531086	0.00372883	-0.265035	0.182322	-0.688622	2.50208e-05		12.214	11.8955	11.9814	11.467	11.8258	11.5439	11.5929	11.7581	11.9576	12.1131	11.8833	12.1226	12.1694	12.5057	12.2278
ARF4	ENSG00000168374	ENSG00000168374	0.0326323	0.893092	0.0480172	0.815919	0.0778574	0.693357		12.3677	12.4662	12.477	12.355	12.3581	12.6105	12.4463	12.4938	12.2532	12.2948	12.4356	12.5106	12.4816	12.2958	12.3209
TPM3	ENSG00000143549	ENSG00000143549	-0.00891189	0.975339	-0.102951	0.540249	-0.0991863	0.568267		12.3509	12.4025	12.4059	12.3256	12.3929	12.463	12.3668	12.5216	12.5587	12.4695	12.2311	12.4608	12.6334	12.4162	12.4215
SNRPG	ENSG00000143977	ENSG00000143977	-0.20949	0.7	-0.660088	0.088266	-0.633387	0.108639		12.2689	12.1927	11.2585	11.2155	11.8382	11.8202	11.721	12.4242	11.9931	11.6932	11.2983	11.8333	12.3256	12.1151	12.3992
RPS15AP1	ENSG00000214535	ENSG00000214535	-0.693667	0.000227194	-0.783536	8.01042e-06	-0.782583	9.09643e-06		11.5512	11.6282	11.9006	11.3734	11.7887	11.4254	11.6795	11.6151	11.5948	11.572	11.543	11.5054	11.9358	12.5514	12.4128
RPL32P34	ENSG00000239524	ENSG00000239524	0.392777	0.0413069	0.431313	0.0130197	0.406216	0.0209498		11.8373	11.5815	11.9012	12.1782	12.1568	11.8406	12.2859	11.9325	11.9116	11.9255	12.2306	12.1023	11.581	11.6671	11.7304
ARPC5	ENSG00000162704	ENSG00000162704	-0.242049	0.172513	0.0416324	0.85514	-0.203349	0.230537		12.0959	12.1205	12.3591	12.0177	11.8363	12.0593	12.04	11.8265	11.9339	12.178	12.2303	12.248	12.1873	11.9923	12.333
ATP6V0E1	ENSG00000113732	ENSG00000113732	0.228554	0.0826298	0.13541	0.322472	0.203022	0.106291		12.6464	12.6549	12.5026	12.6613	12.704	12.6468	12.7999	12.6411	12.6437	12.6307	12.6279	12.55	12.5557	12.3728	12.4696
CCNI	ENSG00000118816	ENSG00000118816	-0.0124847	0.961719	-0.182027	0.21921	-0.161777	0.290541		12.84	12.6778	12.7621	12.4227	12.7197	12.5989	12.6698	12.8404	12.6878	12.6641	12.4751	12.5508	12.7464	12.8076	12.6852
SSR3	ENSG00000114850	ENSG00000114850	-0.274016	0.227348	-0.46782	0.0108747	-0.400658	0.0354092		12.6795	12.6719	12.1205	12.275	12.647	12.4837	12.4799	12.7481	12.5678	12.4916	12.2818	12.4467	12.6978	12.9528	12.965
ATP5F1B	ENSG00000110955	ENSG00000110955	-0.243125	0.155057	-0.439603	0.00143804	-0.222704	0.167476		12.7314	12.5861	12.7412	12.601	12.4596	12.6836	12.5579	12.7558	12.3504	12.2975	12.4975	12.2984	12.762	12.8253	12.8325
UBE2D3	ENSG00000109332	ENSG00000109332	0.0826582	0.763602	-0.12187	0.594833	0.0278657	0.923152		12.9835	13.0007	12.3875	12.7979	12.9267	12.8944	12.8694	13.0941	12.8068	12.7689	12.5947	12.8011	12.825	12.8833	12.8294
MRFAP1	ENSG00000179010	ENSG00000179010	0.020027	0.952625	-0.154601	0.479228	-0.100681	0.680177		12.895	12.7521	12.2308	12.6366	12.8091	12.7586	12.7957	12.9725	12.7961	12.7811	12.558	12.7004	12.821	12.7764	12.9111
ANP32B	ENSG00000136938	ENSG00000136938	-0.086518	0.742743	0.0341606	0.901306	-0.117113	0.612402		12.5046	12.4835	11.985	12.3972	12.483	12.2243	12.3897	12.4059	12.4122	12.5976	12.3052	12.6443	12.5518	12.4215	12.4911
PSMB7	ENSG00000136930	ENSG00000136930	-0.178826	0.742173	-0.649895	0.083529	-0.590319	0.126336		12.411	12.15	11.2942	11.5176	12.1299	11.7203	12.0261	12.4875	12.1133	11.9857	11.549	11.6884	12.1504	12.4369	12.5853
GNB1	ENSG00000078369	ENSG00000078369	-0.203787	0.1512	-0.190989	0.148449	-0.296934	0.0135889		12.5428	12.3821	12.5438	12.3596	12.4635	12.3703	12.4207	12.624	12.4201	12.4884	12.5807	12.4406	12.6651	12.7364	12.6835
COX4I1	ENSG00000131143	ENSG00000131143	-0.194429	0.204753	-0.230459	0.0874718	-0.299538	0.0184803		12.499	12.4393	12.4227	12.4475	12.4346	12.3946	12.4627	12.6051	12.5204	12.3565	12.473	12.6403	12.5853	12.7789	12.8015
LAMC1	ENSG00000135862	ENSG00000135862	0.132377	0.537834	0.329377	0.038207	0.283041	0.0891972		11.735	11.9578	12.1886	12.0928	11.8656	11.9091	11.8597	11.7586	11.8066	11.9109	11.9662	12.1301	11.7415	11.6685	11.6166
TM9SF3	ENSG00000077147	ENSG00000077147	0.219601	0.289582	0.187563	0.341765	0.101158	0.663078		12.0724	12.2389	11.7058	12.1464	12.1859	12.0271	12.1509	12.1065	12.4375	12.2072	12.1798	12.2355	11.942	12.0225	12.0925
MAP4	ENSG00000047849	ENSG00000047849	0.125562	0.39686	0.11477	0.408975	0.0811987	0.596096		12.4677	12.4679	12.3632	12.4174	12.5053	12.4873	12.4467	12.6352	12.4543	12.5104	12.5432	12.4573	12.3763	12.4598	12.329
PSMD1	ENSG00000173692	ENSG00000173692	-0.316788	0.0194644	-0.305539	0.015917	-0.521774	5.99215e-06		12.2782	12.2336	12.282	11.9562	12.1571	12.0694	12.1207	12.3594	12.3115	12.319	12.3352	12.1788	12.4968	12.6459	12.6072
TPI1	ENSG00000111669	ENSG00000111669	-0.0317224	0.895226	-0.368186	0.00718025	-0.215905	0.165089		12.5139	12.5666	12.6251	12.1812	12.2438	12.5255	12.4417	12.6441	12.4306	12.1795	12.1516	12.1869	12.6418	12.4292	12.5429
KIF5B	ENSG00000170759	ENSG00000170759	-0.425006	0.000328897	-0.301256	0.0118889	-0.353316	0.00237737		12.4535	12.4576	12.3886	12.347	12.2779	12.4054	12.2158	12.3473	12.2514	12.3487	12.3102	12.5214	12.6441	12.8042	12.6379
ANXA11	ENSG00000122359	ENSG00000122359	0.147093	0.502265	0.171192	0.379226	0.152116	0.453164		12.1195	12.2628	11.9672	12.3427	12.1933	12.3994	12.4442	12.3352	12.1332	12.1252	12.4927	12.3585	12.2764	12.1765	12.0229
PRKAR2A	ENSG00000114302	ENSG00000114302	0.0955915	0.660616	0.321396	0.031467	0.221037	0.178412		11.7325	12.0345	12.0647	12.1293	11.968	11.9948	11.889	11.9056	11.9262	12.0916	12.0839	12.2185	11.8034	11.653	11.9621
TRAM2	ENSG00000065308	ENSG00000065308	0.441827	7.85843e-05	0.304896	0.0074734	0.295741	0.0105105		12.3071	12.3375	12.1983	12.1132	12.2017	12.266	12.2847	12.4032	12.3321	12.1846	12.2731	12.1522	11.9335	11.8223	11.94
IQGAP1	ENSG00000140575	ENSG00000140575	-0.160702	0.34001	-0.0088243	0.968969	0.0298572	0.891123		12.2453	12.2177	12.4208	12.4014	12.195	12.1629	12.0447	11.9975	12.1524	12.1916	12.2127	12.25	12.295	12.1017	12.2769
CAPZA1	ENSG00000116489	ENSG00000116489	-0.246044	0.342773	0.0142132	0.967496	-0.0417957	0.901491		11.4985	11.4462	12.2238	11.6798	11.7759	11.7769	11.6463	11.4385	11.5313	11.7573	11.8502	11.7936	11.8364	11.6534	11.8615
RPL14P1	ENSG00000139239	ENSG00000139239	-0.374162	0.0562631	-0.528185	0.0015805	-0.592121	0.00031077		12.2283	12.021	12.0999	11.7186	12.1906	11.9387	12.0295	12.3442	12.1479	12.1033	12.0076	11.9641	12.3065	12.7448	12.577
CAPN2	ENSG00000162909	ENSG00000162909	-0.807155	7.909e-09	-0.697973	3.69198e-07	-0.586714	3.44052e-05		11.6794	11.6695	11.8651	11.636	11.6567	11.931	11.5007	11.6393	11.4353	11.6948	11.5806	11.6323	12.2936	12.5111	12.1766
COX6C	ENSG00000164919	ENSG00000164919	-0.264752	0.398502	-0.654706	0.0055294	-0.594446	0.0140232		12.4256	12.3766	11.5066	11.7111	11.932	11.9677	11.9141	12.575	12.0334	11.8102	11.8534	11.7788	12.4188	12.5899	12.3889
SLC25A3	ENSG00000075415	ENSG00000075415	-0.322931	0.0223696	-0.606764	2.29775e-07	-0.295433	0.0275751		12.5022	12.5502	12.396	12.4657	12.4868	12.5321	12.3668	12.6356	12.3842	12.1062	12.1255	12.3114	12.8633	12.6999	12.8033
DBI	ENSG00000155368	ENSG00000155368	0.0644197	0.84377	-0.305909	0.174161	-0.199047	0.428598		12.8198	12.535	11.9796	12.1651	12.4842	12.4352	12.4488	12.7735	12.653	12.2429	12.2228	12.3168	12.4666	12.6367	12.5928
REXO2	ENSG00000076043	ENSG00000076043	-0.239507	0.466434	-0.203673	0.511017	-0.115431	0.745423		11.1277	11.3185	12.1963	11.3697	11.236	11.3893	11.2183	11.2962	11.1079	11.3162	11.3437	11.0588	11.4614	11.3647	11.5155
MAP7D1	ENSG00000116871	ENSG00000116871	0.23876	0.378393	0.507275	0.0163055	0.244992	0.329549		11.2192	11.2504	11.4988	11.9463	11.4331	11.2568	11.7328	11.2445	11.6839	11.7389	11.9692	11.795	11.2711	11.4005	11.3189
COX7C	ENSG00000127184	ENSG00000127184	-0.357913	0.119399	-0.532434	0.00601974	-0.92709	1.77777e-07		11.9888	11.8715	11.7932	11.118	10.9942	11.5899	11.5793	11.956	11.9128	11.7055	11.5426	11.7016	12.1861	12.3885	11.942
PCOLCE	ENSG00000106333	ENSG00000106333	0.299063	0.185142	0.262075	0.219471	0.54525	0.00272675		11.6372	11.8419	12.013	12.2108	11.9944	12.116	11.9858	11.8773	11.7171	11.7573	11.7026	12.0027	11.6746	11.758	11.2025
CLDN11	ENSG00000013297	ENSG00000013297	-0.358557	0.136528	-0.149007	0.576421	-0.169843	0.524234		11.55	11.4346	12.2308	11.6107	11.6236	11.6795	11.4827	11.4715	11.394	11.5677	11.6382	11.7643	11.9785	11.7189	11.7096
PSMB1	ENSG00000008018	ENSG00000008018	0.223999	0.396657	-0.145108	0.584527	-0.214328	0.390126		12.1636	12.2605	11.5169	11.6661	12.1005	12.0177	12.2023	12.4309	12.4848	12.1125	12	11.9081	12.1498	12.1189	12.1931
CLPTM1L	ENSG00000049656	ENSG00000049656	0.519617	1.35358e-05	0.429679	0.000288614	0.599591	1.15796e-07		12.0216	11.9001	11.9867	12.0896	12.0597	12.246	12.1045	12.0782	11.9783	11.9516	11.9641	11.9774	11.5662	11.3921	11.6368
TM4SF1	ENSG00000169908	ENSG00000169908	-0.330347	0.149046	-0.646389	0.000382723	-0.641342	0.000447789		12.4563	12.2615	11.8448	11.7971	12.0381	12.0268	12.0357	12.4619	12.2768	12.1211	11.7649	11.9519	12.4441	12.6624	12.6791
DPYSL3	ENSG00000113657	ENSG00000113657	0.444192	0.0683725	0.479599	0.0288175	0.355664	0.132922		11.9223	11.934	11.0691	11.7031	11.8129	12.0541	11.9234	11.9805	11.9537	11.9423	11.915	12.1001	11.488	11.5804	11.4559
MYO1C	ENSG00000197879	ENSG00000197879	0.0652867	0.783178	0.121356	0.52437	0.0397616	0.870793		12.0924	12.1701	12.2547	12.3844	12.1314	12.305	12.3916	12.4496	12.0354	12.2607	12.3375	12.4706	12.2581	12.2034	12.2509
DNAJC8	ENSG00000126698	ENSG00000126698	0.136449	0.419289	0.236018	0.0852401	-0.158934	0.293715		12.1945	12.1879	12.0663	11.6875	11.8824	11.9457	12.0709	12.1374	12.2011	12.3338	12.2575	12.1122	12.0014	11.9923	12.0109
TIMM13	ENSG00000099800	ENSG00000099800	0.542696	0.0323758	0.523205	0.0264254	0.50281	0.0351236		11.4807	11.813	10.6932	11.756	11.8773	11.7891	11.928	11.6904	11.9144	11.7914	11.8489	11.8452	11.2288	11.2774	11.4068
SPDL1	ENSG00000040275	ENSG00000040275	0.560735	0.00316192	1.15179	1.89649e-13	0.54907	0.00204911		10.5756	10.9392	10.7969	11.0188	11.0372	10.8578	11.0418	10.7496	11.1359	11.3979	11.6698	11.6422	10.2281	10.4545	10.5741
SF3B2	ENSG00000087365	ENSG00000087365	0.0559645	0.792847	0.263869	0.0611212	0.0171883	0.940995		11.7464	11.9186	12.1051	11.8341	11.8542	11.778	11.8055	11.8236	11.9488	12.05	12.0622	12.094	11.8216	11.875	11.7143
EIF3J	ENSG00000104131	ENSG00000104131	-0.00462572	0.992883	0.278753	0.201438	-0.267612	0.225796		11.7404	11.4222	11.3917	11.3267	11.5849	11.3751	11.5851	11.7006	11.7935	12.2045	11.8097	11.8926	11.464	11.99	11.5945
SEM1	ENSG00000127922	ENSG00000127922	-0.116543	0.87122	-0.807597	0.0715547	-0.883455	0.0450853		12.0351	11.7087	10.6107	10.7336	11.1916	11.0332	11.3481	12.1614	11.6645	11.3619	10.6683	11.1091	11.668	11.9495	12.0024
CALR	ENSG00000179218	ENSG00000179218	0.369073	0.274238	1.17017	1.44757e-06	0.0644004	0.883813		10.6174	10.7409	10.6477	10.3251	10.389	10.1678	10.5654	9.9207	11.0843	11.1864	11.5478	11.4428	10.4057	10.3629	9.86996
PRRC2C	ENSG00000117523	ENSG00000117523	-0.175526	0.482382	-0.162134	0.487982	-0.210354	0.344782		12.2205	12.0182	12.145	11.8813	12.1222	11.929	11.7334	11.9918	12.2708	12.1718	11.9405	11.965	12.0067	12.4557	12.07
DAZAP1	ENSG00000071626	ENSG00000071626	0.333891	0.0208615	0.275669	0.0480064	0.373268	0.00452859		12.1438	12.2621	11.9516	12.4042	12.3688	12.3654	12.4225	12.4359	12.1457	12.2769	12.3024	12.2666	12.0228	11.9956	12.0012
MGST3	ENSG00000143198	ENSG00000143198	0.424616	0.0492304	0.115538	0.663127	0.277402	0.206201		12.2868	12.3227	11.6214	11.972	12.1836	12.2226	12.0616	12.4135	12.3328	11.9406	11.9481	12.0157	11.9027	11.8042	11.8507
PRR11	ENSG00000068489	ENSG00000068489	-0.0820015	0.727319	0.283709	0.0800429	0.071886	0.745273		11.6377	11.7411	11.9755	11.9267	11.6819	11.7426	11.6989	11.5805	11.6202	11.8903	12.0336	12.0671	11.8288	11.7541	11.5494
PSMD11	ENSG00000108671	ENSG00000108671	0.360944	0.0687825	0.28968	0.130351	0.264184	0.18003		12.2977	12.4905	11.8594	12.0014	12.2325	12.3647	12.2678	12.4072	12.2309	12.2658	12.2398	12.1918	11.9713	11.9541	11.9037
RPS3AP47	ENSG00000205871	ENSG00000205871	-0.373427	0.0211365	-0.617802	6.61752e-06	-0.519649	0.000232812		12.3038	12.0624	12.3677	12.089	12.043	11.89	12.2027	12.0707	12.1906	11.9146	11.9641	11.8541	12.2895	12.6521	12.6184
LTBP1	ENSG00000049323	ENSG00000049323	0.108006	0.627497	0.278112	0.0883449	0.0848733	0.694516		11.7304	11.8844	11.8658	11.7741	11.7586	11.7832	11.6166	11.6851	12.0431	11.8273	12.056	12.0018	11.7432	11.5992	11.7153
ANLN	ENSG00000011426	ENSG00000011426	-0.298142	0.287093	-0.160099	0.582602	-0.0227602	0.949477		11.3516	11.6445	12.1664	11.5944	11.3863	11.5574	11.3732	11.2378	11.0991	11.2654	11.2533	11.5904	11.7054	11.2621	11.6104
SUMO2	ENSG00000188612	ENSG00000188612	-0.0311002	0.927372	0.391091	0.0457736	0.0216435	0.946218		11.4129	11.4057	11.6043	11.4734	11.4756	11.3618	11.4214	11.3366	11.3967	11.4225	11.914	12.0165	11.6277	11.1655	11.4185
MKI67	ENSG00000148773	ENSG00000148773	-0.293853	0.102522	-0.0422503	0.860246	-0.276928	0.101619		12.2417	12.1335	12.1505	11.9534	12.053	11.9101	12.0261	11.6931	12.1166	12.2626	12.0891	12.2651	12.2245	12.416	12.091
VDAC1	ENSG00000213585	ENSG00000213585	-0.133975	0.6084	-0.136709	0.558365	-0.164887	0.472893		11.8415	11.8219	12.3761	11.7705	11.7439	11.8406	11.9489	11.7825	11.7089	11.7489	11.7919	11.8964	12.0857	11.7501	11.9946
ATP1B3	ENSG00000069849	ENSG00000069849	-0.410225	0.129032	-0.523464	0.0259951	-0.863467	5.61693e-05		12.1137	11.6035	11.2644	11.2534	11.5373	11.253	11.5589	11.9006	11.9311	11.9463	11.5593	11.5384	11.9843	12.3564	12.2833
RBM25	ENSG00000119707	ENSG00000119707	-0.346039	0.108151	-0.336176	0.092026	-0.661121	0.000136888		12.2793	11.9827	11.8529	11.6548	11.6885	11.6795	11.8331	11.9729	12.1431	12.2249	11.8622	11.8804	12.076	12.5675	12.3193
HNRNPF	ENSG00000169813	ENSG00000169813	0.197739	0.335958	0.232091	0.204384	0.378062	0.0205366		11.9337	12.0684	12.1526	12.1339	12.0302	12.1538	11.9689	12.0407	11.7572	11.8549	12.1442	11.8652	11.8046	11.4909	11.8653
SEC11A	ENSG00000140612	ENSG00000140612	0.0177926	0.969547	-0.235866	0.3612	-0.304203	0.21374		12.6883	12.5561	11.9585	12.0298	12.4094	12.2628	12.3946	12.9	12.3274	12.4152	12.2158	12.2941	12.5874	12.4649	12.5835
SFPQ	ENSG00000116560	ENSG00000116560	-0.0895742	0.668605	-0.177298	0.276547	-0.248443	0.102552		12.4928	12.7535	12.3124	12.413	12.4159	12.4355	12.4855	12.6015	12.648	12.5543	12.4597	12.4618	12.6364	12.7633	12.6047
MANF	ENSG00000145050	ENSG00000145050	0.341085	0.085159	0.552802	0.000777231	0.508305	0.00242003		11.6773	11.813	11.328	12.0475	11.759	11.9344	11.8704	11.7411	11.6346	11.9003	11.9746	12.0116	11.3077	11.2969	11.6064
CSNK1A1	ENSG00000113712	ENSG00000113712	-0.310166	0.220738	0.14123	0.605556	0.0115664	0.97212		11.5793	11.2754	11.9678	11.6232	11.7637	11.423	11.2862	11.0097	11.5236	11.7595	11.6903	11.7674	11.4691	11.7193	11.5961
EIF3D	ENSG00000100353	ENSG00000100353	0.146639	0.665086	0.0845643	0.799515	-0.0404055	0.914594		12.3509	12.2006	11.3584	12.2854	12.1601	11.8968	12.3823	12.217	12.3258	12.1983	12.2303	12.3126	12.0702	12.0518	12.3487
GNB2	ENSG00000172354	ENSG00000172354	0.242713	0.683026	0.840456	0.0415093	0.624187	0.160622		10.1165	10.5866	11.0928	11.434	10.8803	10.9844	11.113	10.4289	10.5862	10.7406	11.5369	11.5853	10.5552	10.2501	10.6565
TKT	ENSG00000163931	ENSG00000163931	0.229401	0.406325	0.164184	0.545879	0.23066	0.36929		11.7568	11.4571	11.314	12.1764	11.948	11.6671	12.0797	11.6235	12.0827	11.9795	11.8997	11.7482	11.5748	11.99	11.5344
ASPH	ENSG00000198363	ENSG00000198363	-0.359146	0.00336195	-0.337226	0.00335697	-0.30128	0.0110151		12.5148	12.5312	12.5208	12.3964	12.4174	12.4766	12.377	12.3479	12.3929	12.5014	12.2801	12.3943	12.6348	12.679	12.8705
EPB41L2	ENSG00000079819	ENSG00000079819	0.193199	0.442211	0.170337	0.473271	-0.0156035	0.959552		12.0604	12.1521	11.7936	11.7499	12.0351	11.9648	11.9645	12.2238	12.188	12.3665	11.9044	12.0101	12.0817	12.0338	11.6601
FKBP10	ENSG00000141756	ENSG00000141756	0.373188	0.245303	0.627126	0.0163113	0.523263	0.0555172		11.0622	10.6978	11.5075	11.8592	11.3527	11.0665	11.5974	10.92	11.3469	11.5295	11.6227	11.5489	10.9932	11.021	10.8004
NDUFA1	ENSG00000125356	ENSG00000125356	-0.27487	0.606449	-0.911664	0.0139236	-0.86621	0.0206483		12.0963	11.644	10.8892	10.8581	11.4207	11.0936	11.3785	12.0559	11.6847	11.2771	10.8695	11.1168	11.7936	12.1702	12.0347
DDB1	ENSG00000167986	ENSG00000167986	0.202532	0.540905	-0.00397064	0.990574	-0.0684844	0.856354		12.0412	12.3446	11.2468	11.7781	11.8806	12.131	12.0816	12.2892	12.2458	12.0354	12.0201	11.9495	11.9789	12.2051	11.8064
TMBIM1	ENSG00000135926	ENSG00000135926	0.036929	0.921916	0.0537954	0.869196	0.257244	0.300524		12.0138	12.074	11.6644	12.1091	12.188	12.1612	12.0059	11.9113	11.8795	11.5317	12.1183	12.1231	11.6217	12.223	11.7744
PPP1R14B	ENSG00000173457	ENSG00000173457	-0.126586	0.717632	0.109287	0.736748	0.0477257	0.900454		11.0638	11.4363	11.8842	11.5651	11.3548	11.7817	11.4301	11.3102	11.4662	11.4042	11.6624	11.8207	11.7283	11.2453	11.5753
GPC1	ENSG00000063660	ENSG00000063660	0.445957	0.0732403	0.570892	0.00826708	0.38391	0.108731		11.2924	11.4398	11.2344	11.5535	11.2154	11.7219	11.6375	11.4736	11.606	11.3891	11.7635	11.8967	11.3225	11.2993	10.6752
CORO1C	ENSG00000110880	ENSG00000110880	-0.0988172	0.635509	-0.159034	0.348097	-0.0925911	0.63312		12.4842	12.3911	12.3068	12.7025	12.5723	12.3632	12.635	12.5078	12.4929	12.4277	12.4985	12.5305	12.689	12.4614	12.7678
RPL29	ENSG00000162244	ENSG00000162244	-0.460324	0.00857726	-0.642759	2.71361e-05	-0.697659	4.22999e-06		11.634	11.9529	11.8962	11.6557	11.3453	11.7548	11.7971	11.889	11.81	11.6672	11.7549	11.5195	12.4737	12.196	12.189
RPL13AP5	ENSG00000236552	ENSG00000236552	-0.303502	0.256557	-0.39366	0.0882293	-0.511617	0.0186825		12.5419	12.2403	11.6177	11.9703	12.1357	11.9887	12.0626	12.4237	12.2145	12.2583	12.1093	12.0801	12.3335	12.6659	12.6131
YTHDF3	ENSG00000185728	ENSG00000185728	0.537265	0.034995	0.561826	0.0159834	0.826927	0.000129274		11.3569	11.59	10.6229	11.7523	11.8247	11.7858	11.6192	11.4859	11.3819	11.2048	11.5791	11.7351	10.9186	10.939	11.0269
RAB2A	ENSG00000104388	ENSG00000104388	-0.0655766	0.764141	0.0883948	0.637447	-0.053998	0.79417		11.902	11.9369	12.0444	11.9741	11.8623	11.94	11.899	11.7216	12.0975	12.0031	12.105	12.0951	11.9611	12.0787	11.8945
ITGA3	ENSG00000005884	ENSG00000005884	0.184473	0.771236	0.76184	0.0754857	0.589015	0.1972		10.755	10.4149	10.8373	11.7657	11.165	10.561	11.3634	10.4279	10.5506	11.3203	11.5195	11.4102	10.7474	10.642	10.5814
MTPN	ENSG00000105887	ENSG00000105887	0.0228237	0.926338	-0.0227481	0.918257	-0.0922795	0.61795		12.3984	12.6474	12.4035	12.3758	12.5649	12.3895	12.5559	12.69	12.4254	12.5526	12.4991	12.4939	12.6238	12.4378	12.5469
PSMB6	ENSG00000142507	ENSG00000142507	0.156853	0.358457	0.270136	0.0515796	0.15965	0.312689		12.0097	11.8397	12.0526	12.1034	11.8623	11.9932	12.016	11.9537	11.9904	12.0391	12.1521	12.1064	11.7275	11.7901	11.9629
EDF1	ENSG00000107223	ENSG00000107223	0.353645	0.217795	0.0456447	0.904219	0.193002	0.528104		12.1183	12.1306	11.1962	12.1002	11.7479	12.3008	12.2576	12.2866	12.1354	11.8395	12.031	11.883	11.8844	11.984	11.7454
RDX	ENSG00000137710	ENSG00000137710	-0.417723	0.00600843	-0.0793461	0.696313	-0.189463	0.262207		11.7861	11.917	12.1216	11.9238	11.8018	11.7059	11.5469	11.5539	11.6515	11.8331	12.0076	11.9235	11.935	12.1406	11.9211
TBCB	ENSG00000105254	ENSG00000105254	0.183034	0.251362	0.153487	0.312503	0.160807	0.286454		12.0572	12.1187	12.3239	12.0757	12.0345	12.0405	12.1697	12.0228	12.0216	11.9403	12.0962	12.0871	11.9457	11.8148	11.9054
B4GALT2	ENSG00000117411	ENSG00000117411	0.601403	5.53639e-05	0.568353	7.87749e-05	0.726732	1.77777e-07		11.5421	11.5983	11.4411	11.9016	12.0296	11.5984	11.796	11.6165	11.7686	11.7477	11.6465	11.6921	11.1036	11.2559	11.0154
RPL7	ENSG00000147604	ENSG00000147604	-0.41417	0.0925304	-0.875399	7.92383e-06	-0.728083	0.000309005		12.0253	12.0245	11.6188	11.33	11.551	11.7365	11.6685	12.2804	11.5212	11.4235	11.4405	11.3389	12.3222	12.1633	12.3364
SERPINE2	ENSG00000135919	ENSG00000135919	0.279029	0.146025	0.286288	0.102989	0.202274	0.288603		11.902	12.0646	11.9006	11.9911	12.1451	11.9523	12.2262	11.9816	12.1085	12.103	12.2089	12.0299	11.8139	11.5574	12.0726
ZC3H15	ENSG00000065548	ENSG00000065548	-0.0179325	0.953263	0.207073	0.25516	-0.295773	0.0803979		11.6726	11.3937	11.3602	11.5785	11.4287	11.3215	11.721	11.5887	11.8502	11.9526	11.9587	11.9353	11.6595	11.6306	11.9187
RPL7AP6	ENSG00000242071	ENSG00000242071	-0.641114	0.0154899	-0.332544	0.242249	-0.649016	0.00815181		11.1436	10.7819	11.2692	11.3855	11.3458	10.7602	11.3596	10.8236	11.3506	11.5379	11.553	11.4257	11.4302	12.161	11.8337
HDAC7	ENSG00000061273	ENSG00000061273	0.337037	0.276561	0.740212	0.00180687	-0.0236349	0.951048		10.9119	10.7513	10.1543	10.7837	10.7996	10.4755	10.8494	10.7367	11.462	11.6279	11.4197	11.302	10.7313	10.7684	10.6495
HNRNPD	ENSG00000138668	ENSG00000138668	-0.230647	0.167251	-0.308178	0.0313482	-0.123099	0.493221		12.2304	12.1317	12.4726	12.2432	12.0604	12.1532	12.0569	12.1494	11.9259	11.9915	11.9	12.0139	12.3231	12.1937	12.3112
UBN1	ENSG00000118900	ENSG00000118900	0.552786	0.0112098	0.586593	0.00320461	0.551781	0.00643895		11.6393	11.7207	11.1824	11.8233	11.7303	11.4555	11.7103	11.3874	11.8937	11.7611	11.628	11.7453	10.9716	11.3467	11.0338
SLC16A3	ENSG00000141526	ENSG00000141526	0.343858	0.175341	0.412927	0.0638926	0.573368	0.00590527		11.0053	11.1452	11.5958	11.6738	11.6314	11.6594	11.4722	11.3917	11.4126	11.1498	11.6047	11.6751	11.0235	11.3426	10.8349
BRD4	ENSG00000141867	ENSG00000141867	0.0873277	0.727416	0.350305	0.0359154	0.138921	0.507944		11.7072	11.8737	11.7561	11.8467	11.7254	11.7265	11.8066	11.4428	11.8631	12.0092	11.9635	11.9623	11.6604	11.7974	11.3997
CYGB	ENSG00000161544	ENSG00000161544	0.59788	0.000558713	0.628443	0.000116476	0.565652	0.000680993		11.3418	11.53	11.4072	11.5958	11.819	11.4115	11.6543	11.5666	11.726	11.7129	11.826	11.4835	11.1252	11.1969	10.8093
SNRPB	ENSG00000125835	ENSG00000125835	-0.0929802	0.719967	-0.0371512	0.892104	-0.0692771	0.783383		11.7414	11.8437	12.2923	12.0007	11.9083	11.7702	12.0271	11.7581	11.8196	11.8781	11.9584	11.9467	11.9178	11.9773	11.9996
SPAG7	ENSG00000091640	ENSG00000091640	0.57323	0.0190532	0.300113	0.254402	0.402552	0.10441		12.1408	12.294	11.3751	11.8077	12.1927	11.8356	12.082	12.3431	11.924	11.9075	11.928	11.7172	11.5886	11.5356	11.5377
PTTG1	ENSG00000164611	ENSG00000164611	0.0578497	0.783771	0.164925	0.294164	0.0526474	0.792592		11.9046	11.7789	11.764	12.06	11.967	11.8968	11.9382	11.862	12.129	12.1337	12.0619	12.0683	11.8821	11.8257	12.0532
HNRNPH3	ENSG00000096746	ENSG00000096746	-0.0385997	0.926265	-0.31447	0.232397	-0.318555	0.225952		12.5468	12.4738	11.6131	11.9675	12.2219	12.0788	12.1345	12.628	12.3117	12.283	11.9536	12.0346	12.4448	12.3817	12.4072
KPNA6	ENSG00000025800	ENSG00000025800	0.096938	0.623818	0.463845	0.000272292	0.0927585	0.615803		11.5409	11.5549	11.6335	11.53	11.5624	11.4799	11.6211	11.4663	11.4956	11.8338	11.8103	12.0308	11.571	11.4039	11.3076
LOXL1	ENSG00000129038	ENSG00000129038	0.389205	0.195155	0.405263	0.136203	0.457673	0.0867129		10.7804	11.3304	11.8804	11.4115	11.3996	11.3123	11.3897	11.3546	11.167	11.31	11.5154	11.1151	11.1382	10.7632	10.8244
SSRP1	ENSG00000149136	ENSG00000149136	0.30889	0.0244985	0.184201	0.199159	0.167576	0.254897		12.1967	12.2143	11.9606	12.1473	12.3641	12.2166	12.4214	12.4226	12.3143	12.2993	12.2403	12.2462	12.0322	12.1315	12.0689
ATN1	ENSG00000111676	ENSG00000111676	-0.0795271	0.862606	-0.402256	0.188618	-0.367152	0.240594		11.9333	11.855	11.0484	11.1059	11.8442	11.5129	11.5469	11.6685	12.1332	11.7516	11.4881	11.1497	11.7854	11.9239	11.9424
SMS	ENSG00000102172	ENSG00000102172	-0.064375	0.786262	-0.0781429	0.713046	-0.241351	0.148434		12.4913	12.4684	12.1993	12.077	12.3698	12.1196	12.2254	12.4795	12.397	12.4847	12.2794	12.3004	12.4991	12.3552	12.4495
STOML2	ENSG00000165283	ENSG00000165283	0.782458	8.74073e-06	0.739446	1.43697e-05	0.691002	6.13912e-05		11.5472	11.489	11.22	11.4425	11.4852	11.7087	11.6917	11.5733	11.6578	11.3857	11.6819	11.7067	10.9372	10.5335	11.0602
LDHB	ENSG00000111716	ENSG00000111716	0.0368091	0.890781	0.101601	0.624136	0.20802	0.242226		11.8067	11.9344	11.4381	12.1739	12.1222	12.2039	12.0208	12.0857	11.8744	11.9947	12.0946	12.0907	11.8709	11.9533	12.0483
MMP1	ENSG00000196611	ENSG00000196611	-0.811151	0.0767216	-0.829618	0.0479256	-0.716722	0.102297		11.1601	11.0067	11.0939	10.7909	11.1053	10.9908	10.9109	11.0545	10.6239	10.7189	11.0081	10.8243	11.2269	11.0578	12.3829
SMC1A	ENSG00000072501	ENSG00000072501	-0.266851	0.184611	0.300921	0.0925193	-0.27755	0.131242		11.4297	11.452	11.3529	11.1318	11.2746	11.2063	11.0857	11.1475	11.3936	11.8542	11.779	11.7128	11.5886	11.6454	11.1675
NDUFA4	ENSG00000189043	ENSG00000189043	-0.159941	0.497849	-0.471463	0.00547614	-0.263647	0.175726		11.9557	12.0018	12.2483	11.6613	11.6153	12.0449	11.8027	12.1011	11.7422	11.5917	11.5325	11.6134	12.1606	12.0439	11.9383
AHSA1	ENSG00000100591	ENSG00000100591	0.414316	0.0489714	0.730411	2.43385e-05	0.560114	0.00206754		11.1815	11.1755	10.7807	11.704	11.4606	11.1772	11.4243	11.1475	11.367	11.5406	11.6166	11.7354	10.7981	10.9375	10.9708
SPCS3	ENSG00000129128	ENSG00000129128	0.163849	0.412365	0.115331	0.558365	0.410618	0.00616128		11.9656	12.1799	11.9692	12.0886	12.346	12.2403	11.9744	12.1735	11.772	11.9503	12.009	11.837	11.8352	11.7439	11.8739
MRPS21	ENSG00000266472	ENSG00000266472	0.115027	0.555608	0.178035	0.272382	0.189879	0.236195		12.1374	12.0722	11.9099	12.3324	12.129	12.2218	12.1963	12.2686	11.9878	12.1552	12.1426	12.3476	12.0017	12.0389	12.0796
PPP3CA	ENSG00000138814	ENSG00000138814	0.31813	0.130642	0.488551	0.00546217	0.269417	0.183434		11.3704	11.8098	11.3294	11.5191	11.5089	11.5263	11.3596	11.551	11.7593	11.572	11.7625	11.8613	11.3428	11.182	11.2173
ATP5MC2	ENSG00000135390	ENSG00000135390	0.149509	0.46145	0.0358039	0.879748	-0.0410777	0.867263		12.0572	12.2184	11.8909	11.8387	12.1912	12.2023	12.1783	12.3611	12.2865	12.2293	12.0594	12.1975	12.1204	12.1536	12.1099
ENSG00000213315	ENSG00000213315	ENSG00000213315	-0.394743	0.40201	-0.0163678	0.977658	-0.394091	0.368129		10.9207	10.6493	11.4876	11.4695	11.0495	10.8156	11.4616	10.6725	11.1696	11.3433	11.7144	11.4601	11.2086	11.7576	11.5732
RAD21	ENSG00000164754	ENSG00000164754	-0.140716	0.481576	0.129839	0.4867	-0.026128	0.914841		11.5236	11.7501	11.8474	11.6093	11.811	11.7939	11.4715	11.69	11.7042	11.8186	12.0122	11.8518	11.8066	11.7948	11.6971
PSMD13	ENSG00000185627	ENSG00000185627	0.295018	0.0860657	0.306461	0.0499785	0.312036	0.0463286		11.7976	11.9823	11.5	12.0561	12.023	12.0212	12.0944	11.9549	11.9975	11.9867	11.9912	12.1028	11.7402	11.8076	11.6104
JUN	ENSG00000177606	ENSG00000177606	0.241736	0.180217	0.451891	0.00162244	0.387774	0.00914794		11.7642	11.714	11.5717	11.7194	11.788	11.8133	11.6611	11.3714	11.8166	11.8171	11.7827	11.9116	11.4317	11.3071	11.4185
LMAN2	ENSG00000169223	ENSG00000169223	0.549876	0.0111389	0.469427	0.0233585	0.476338	0.0212977		11.6705	11.8445	11.0707	11.6478	11.9104	11.73	11.7858	11.8695	11.8641	11.8381	11.7649	11.6725	11.4583	11.338	11.0467
HMGA2-AS1	ENSG00000197301	ENSG00000197301	0.568784	0.0438523	0.507786	0.0561843	0.712151	0.00415532		11.1638	11.002	11.3895	11.4501	11.4847	11.5574	11.2098	11.2578	11.5689	11.7019	11.0891	10.983	10.2851	10.7788	11.1661
BRI3	ENSG00000164713	ENSG00000164713	-0.0586488	0.764533	-0.208935	0.12402	-0.0752105	0.66684		12.2043	12.3384	12.4563	12.2284	12.32	12.2671	12.2502	12.3212	12.2939	12.182	12.1368	12.0962	12.2507	12.2985	12.4831
SNRPD2	ENSG00000125743	ENSG00000125743	-0.301131	0.0641588	-0.344736	0.0172753	-0.470847	0.000548608		12.0688	11.9136	11.7875	11.98	11.8049	11.9098	11.9448	12.0994	12.1547	11.9133	12.0128	12.1425	12.2895	12.303	12.5085
SETD5	ENSG00000168137	ENSG00000168137	0.473105	0.00236036	0.506603	0.000395257	0.694681	3.05669e-07		11.5032	11.4918	11.442	11.9313	11.7331	11.6412	11.4559	11.4859	11.7003	11.7122	11.6276	11.3999	11.0395	11.1522	11.0452
NES	ENSG00000132688	ENSG00000132688	-0.0796782	0.805341	0.266878	0.261849	-0.072669	0.815882		11.1939	11.3547	11.6252	11.435	11.0624	11.38	11.3273	10.9699	11.5309	11.4392	11.7406	11.7226	11.3123	11.5514	11.2399
WDR1	ENSG00000071127	ENSG00000071127	-0.17556	0.322683	-0.201879	0.202416	-0.217468	0.164646		12.1872	12.2041	12.3691	12.1485	12.0804	12.2766	12.3152	12.2421	12.0718	12.0419	12.1423	12.3567	12.4055	12.4065	12.3518
RPS25	ENSG00000118181	ENSG00000118181	-0.636969	0.269935	-1.43717	0.00116553	-1.24427	0.0064066		11.5631	11.0122	10.042	10.324	10.4733	10.4002	10.5226	11.5485	10.7344	10.4365	9.87385	10.2585	11.4433	11.6354	11.8232
ATP2B1	ENSG00000070961	ENSG00000070961	-0.160248	0.393787	0.177976	0.292755	-0.152502	0.389145		11.7627	11.9115	11.8773	11.6579	11.8003	11.6517	11.8293	11.5402	11.7093	11.9899	11.9909	12.1204	11.6817	11.8763	11.9969
BTG1	ENSG00000133639	ENSG00000133639	0.288328	0.116199	0.55978	0.000132329	0.211121	0.245948		11.2642	11.3973	11.1916	11.5404	11.4092	11.2637	11.4931	11.2667	11.6685	11.8492	11.6359	11.7778	11.2093	11.1963	11.1882
RPL22L1	ENSG00000163584	ENSG00000163584	-0.358476	0.0459548	-0.681301	3.28021e-06	-0.495737	0.00136723		12.3764	12.435	11.9226	12.0518	12.276	12.2327	12.3397	12.4412	12.1903	11.9533	11.9847	12.0733	12.6297	12.7228	12.7023
RPL7AP70	ENSG00000235776	ENSG00000235776	0.217351	0.315441	0.123644	0.580626	0.198393	0.334552		12.1696	12.2638	12.2011	12.0458	12.2809	12.0584	12.1207	12.4475	11.8183	11.9964	12.0341	12.139	11.8308	11.9345	12.0309
KHDRBS1	ENSG00000121774	ENSG00000121774	-0.267563	0.249821	-0.123118	0.625196	-0.110599	0.67466		11.4813	11.6072	12.0939	11.4176	11.5131	11.6481	11.4945	11.3501	11.2658	11.3043	11.6341	11.5904	11.6323	11.6297	11.6577
XRCC5	ENSG00000079246	ENSG00000079246	-0.279936	0.128489	-0.456111	0.00267991	-0.453579	0.00303803		12.5232	12.2779	12.1175	12.06	12.1145	12.2276	12.1487	12.4715	12.2884	12.3008	12.0381	12.0452	12.5961	12.6438	12.5246
PDLIM1	ENSG00000107438	ENSG00000107438	0.189715	0.240902	0.106276	0.523365	0.162351	0.29238		12.2428	12.0748	12.073	12.2046	12.2407	12.3189	12.2811	12.4271	12.1255	12.116	12.2548	12.2239	12.1298	12.0119	12.135
PLXNB2	ENSG00000196576	ENSG00000196576	0.395888	0.278729	0.930864	0.000793668	0.529009	0.0956662		10.4869	10.2348	11.0857	11.3628	10.6482	10.5558	11.0198	10.4374	10.7951	11.1959	11.3869	11.322	10.6184	10.4685	9.95766
AP3D1	ENSG00000065000	ENSG00000065000	-0.145527	0.507497	-0.264476	0.132474	-0.545911	0.000308609		12.1076	11.9683	11.9355	11.4808	11.6383	11.5673	11.8309	11.8808	12.1553	11.9449	11.7169	11.8633	11.9054	12.3158	12.076
TTC3	ENSG00000182670	ENSG00000182670	-0.413805	0.0420204	-0.303282	0.130824	-0.419517	0.024831		11.735	11.7944	11.9543	11.4906	11.5642	11.5954	11.4387	11.4231	11.7772	11.8276	11.5506	11.6076	11.8693	12.2649	11.7186
ITGB5	ENSG00000082781	ENSG00000082781	0.287792	0.241096	0.0337664	0.916225	0.0774329	0.79417		12.3024	12.3237	11.6403	12.0014	12.2171	12.1181	12.1566	12.5148	12.28	12.2131	12.0281	11.9608	11.9039	12.0126	12.1825
COMT	ENSG00000093010	ENSG00000093010	0.285371	0.199186	0.233411	0.273482	0.185588	0.414209		12.0834	12.2726	11.6936	11.8279	12.1167	12.0479	12.0039	12.2096	12.0857	12.0488	11.9689	12.1293	11.7015	11.6801	12.0415
MRC2	ENSG00000011028	ENSG00000011028	0.329847	0.0497469	0.38706	0.00921753	0.125385	0.521052		11.3953	11.6415	11.3322	11.467	11.6201	11.5456	11.6475	11.8114	11.784	11.7592	11.9838	11.6584	11.4768	11.3983	11.3843
TMEM258	ENSG00000134825	ENSG00000134825	0.38548	0.0487294	0.45839	0.00780763	0.187754	0.380084		11.4536	11.4957	11.473	11.4345	11.5442	11.6687	11.857	11.8369	11.5354	11.7043	11.7226	12.0189	11.5105	11.0811	11.4656
AAMP	ENSG00000127837	ENSG00000127837	0.572566	0.00199098	0.386539	0.0394464	0.502826	0.00479946		11.8456	11.862	11.4364	11.8155	12.1204	11.8611	12.04	12.0981	11.8788	12.0234	11.7535	11.6666	11.2962	11.3949	11.6017
FGFR1	ENSG00000077782	ENSG00000077782	0.273294	0.0866042	0.331846	0.0179823	0.26927	0.0695437		11.7314	11.8044	11.6544	11.8394	11.6279	11.9526	11.7334	11.7867	11.9225	11.8954	11.8521	11.8785	11.6304	11.566	11.4278
FBN1	ENSG00000166147	ENSG00000166147	-0.0231983	0.943657	0.394112	0.0259463	0.281196	0.144943		11.2684	11.2067	11.6889	11.5338	11.3986	11.4881	11.2766	11.0146	11.2092	11.41	11.691	11.6452	11.2623	11.1198	11.1957
SRSF3	ENSG00000112081	ENSG00000112081	-0.0502813	0.805189	-0.026921	0.897152	0.248857	0.0702438		12.0592	12.2759	12.218	12.2905	12.3248	12.2649	12.157	11.937	11.8779	11.9857	12.0273	12.0406	12.0343	11.972	12.1247
KDELR2	ENSG00000136240	ENSG00000136240	-0.0242518	0.930082	-0.18794	0.288791	-0.0980281	0.63584		11.9293	12.0774	12.2419	12.2105	11.9546	12.2062	12.2978	12.1713	12.1338	11.9399	12.1437	12.0253	12.3609	12.0703	12.2338
GSTO1	ENSG00000148834	ENSG00000148834	0.0500908	0.803401	-0.167392	0.252749	-0.178623	0.21597		12.6204	12.565	12.3928	12.2916	12.3098	12.4439	12.5073	12.6328	12.5923	12.4227	12.3539	12.3051	12.4786	12.4397	12.6583
PLAUR	ENSG00000011422	ENSG00000011422	0.241396	0.407566	0.344287	0.16607	0.276214	0.292667		12.0084	11.759	11.4951	12.0392	11.9168	11.5997	11.9479	11.7879	11.7429	11.8456	11.9796	11.9653	11.2834	11.335	12.0217
ATP5MK	ENSG00000173915	ENSG00000173915	-0.45502	0.308582	-1.08587	0.00142575	-0.839657	0.0192448		11.7788	11.5046	10.6153	10.7733	11.1238	11.2434	11.1076	11.8569	11.2546	10.9603	10.6196	10.8435	11.8993	11.907	11.8899
SRF	ENSG00000112658	ENSG00000112658	0.280181	0.605507	-0.285472	0.557379	-0.100756	0.868707		11.9428	11.8331	10.7928	11.0134	11.6223	11.56	11.4214	11.9519	11.9726	11.4687	11.0017	11.2082	11.4717	11.562	11.5366
SMAD3	ENSG00000166949	ENSG00000166949	0.514483	0.0103085	0.441747	0.0209758	0.526705	0.00454899		11.6794	11.5376	11.7698	11.7265	11.7551	11.7087	11.8298	11.5829	11.7313	11.711	11.6731	11.5469	11.3765	11.4112	10.7269
TAF1	ENSG00000147133	ENSG00000147133	1.08048	1.33256e-09	1.22771	1.89649e-13	1.37628	2.49087e-16		10.7251	10.9408	10.537	11.438	11.3807	11.1314	11.209	10.9809	10.8746	10.9283	11.2562	11.3092	9.88669	10.1265	9.81784
SEC61A1	ENSG00000058262	ENSG00000058262	-0.137066	0.593868	0.0590707	0.82605	-0.0469708	0.872425		11.7686	11.7803	11.3331	12.0912	11.9087	11.7415	12.0342	11.6521	11.7813	11.8927	12.0783	12.1001	11.862	12.0532	11.9816
SOD1	ENSG00000142168	ENSG00000142168	-0.213199	0.238624	-0.370574	0.0111711	-0.506129	0.000247032		12.2717	12.077	12.0376	11.8603	12.023	11.9344	12.1416	12.3644	12.1839	12.0348	11.9408	12.237	12.2959	12.5111	12.5216
LRRFIP1	ENSG00000124831	ENSG00000124831	-0.0235566	0.937388	0.00780568	0.976953	-0.208646	0.267119		12.3828	11.9265	11.9428	11.9342	11.9961	11.947	11.9863	12.2898	12.1396	12.1955	12.1955	12.135	12.0253	12.235	12.2334
UQCRQ	ENSG00000164405	ENSG00000164405	-0.0591995	0.797588	-0.259898	0.0970237	-0.191723	0.25469		12.3613	12.5846	12.3011	12.2848	12.1976	12.4966	12.3706	12.6349	12.3709	12.2312	12.2709	12.2888	12.4684	12.5958	12.5035
HNRNPM	ENSG00000099783	ENSG00000099783	0.106288	0.678415	-0.0140594	0.961991	0.0104596	0.969945		12.3209	12.5089	12.0213	12.2131	12.3901	12.2923	12.2819	12.5923	12.2917	12.4039	12.2039	12.2109	12.3678	12.0868	12.3954
HOMER3	ENSG00000051128	ENSG00000051128	0.650009	0.00215633	0.942146	3.69792e-07	0.788056	3.86436e-05		10.8234	10.7828	11.0095	11.5418	11.133	10.9818	11.358	10.9313	10.977	11.1779	11.4275	11.5473	10.5425	10.2968	10.5054
COL4A1	ENSG00000187498	ENSG00000187498	0.21898	0.365506	0.261216	0.223586	0.269587	0.207962		11.5692	11.6405	11.7359	11.643	11.7864	11.95	11.8656	11.8114	11.5495	11.637	11.7535	11.9614	11.7517	11.607	11.1668
FASTK	ENSG00000164896	ENSG00000164896	0.631354	0.00404487	0.872941	6.3359e-06	1.04461	3.79195e-08		10.5621	10.5876	10.5744	11.6747	11.1774	11.0257	11.082	10.735	10.8861	10.845	11.214	11.3413	10.2816	10.2414	10.3093
RTL8C	ENSG00000134590	ENSG00000134590	0.159935	0.475164	0.174548	0.38612	0.117621	0.598558		12.0379	12.0646	11.8416	12.1037	11.9786	12.0268	12.1916	12.0669	11.9729	11.9992	12.0003	12.2661	12.1898	11.7479	11.7776
SPOP	ENSG00000121067	ENSG00000121067	0.431132	0.0207279	0.60301	0.000198674	0.425119	0.0145565		11.3749	11.5366	11.5038	11.4456	11.5414	11.3879	11.4924	11.491	11.4126	11.4598	11.5321	11.8833	10.8087	11.2621	10.9991
VAT1	ENSG00000108828	ENSG00000108828	0.229424	0.242338	0.233441	0.193193	0.206959	0.262029		11.7904	11.6824	12.0118	11.8686	11.6026	11.7525	11.889	11.643	11.762	11.6607	11.9218	11.7193	11.5323	11.6497	11.4249
RHOBTB3	ENSG00000164292	ENSG00000164292	-0.0642151	0.802009	0.255904	0.148371	-0.027877	0.916258		11.5079	11.3798	11.7783	11.4516	11.4703	11.3854	11.3596	11.3977	11.4405	11.593	11.7212	11.8343	11.5041	11.6079	11.2576
TAOK1	ENSG00000160551	ENSG00000160551	-0.0657293	0.853204	0.310258	0.19899	0.317156	0.188596		11.0003	11.2852	11.629	11.2161	11.4102	11.5245	11.0634	10.693	11.2152	11.2395	11.2523	11.6215	11.0903	11.1109	11.0146
MORF4L2	ENSG00000123562	ENSG00000123562	0.150384	0.50959	0.0777961	0.742077	0.133617	0.54096		12.0138	12.0631	12.209	11.9908	12.1335	12.2155	12.2763	12.2424	11.8437	12.0764	12.0212	12.0831	12.1587	11.7571	12.0043
RPS27AP5	ENSG00000231767	ENSG00000231767	0.225419	0.714886	-0.144209	0.809371	-0.0503403	0.942732		12.271	11.8836	10.7955	11.4375	12.0015	11.6189	11.8613	12.0978	11.9738	11.6992	11.5353	11.5959	11.3863	11.9149	11.9054
SNRNP27	ENSG00000124380	ENSG00000124380	0.366756	0.152246	0.827994	3.12159e-05	0.381763	0.104917		10.6718	10.9309	10.3934	10.9481	10.8428	11.02	11.0053	10.5168	11.1717	11.1434	11.5034	11.4785	10.5886	10.6093	10.4721
STC1	ENSG00000159167	ENSG00000159167	-0.371615	0.435107	-0.265317	0.569457	-0.193429	0.705317		11.9893	11.7468	11.5571	11.6883	11.7153	11.818	11.6765	11.654	11.3367	11.797	11.6472	11.555	11.4469	11.5061	12.5617
SYAP1	ENSG00000169895	ENSG00000169895	-0.235977	0.0981723	0.142639	0.329249	-0.0199614	0.922531		11.7597	11.959	11.8921	11.8798	11.8419	11.7627	11.7186	11.5397	11.5772	12.0085	11.9551	12.0098	11.8348	11.9263	11.7816
TARS1	ENSG00000113407	ENSG00000113407	0.066068	0.763549	0.119622	0.49481	-0.0113063	0.959677		11.954	12.0601	11.9235	11.7482	11.8605	12.0334	11.8635	11.9552	12.0615	12.0761	11.9031	12.0637	11.9114	11.7819	11.9899
PPP2R1A	ENSG00000105568	ENSG00000105568	-0.190031	0.805165	-0.187634	0.793166	-0.162926	0.827794		10.4423	10.3371	11.7136	10.6739	10.4578	10.6539	10.9161	10.5495	10.149	10.3344	10.6939	10.6661	11.1259	10.3801	10.6781
RPL10P3	ENSG00000230734	ENSG00000230734	0.0773693	0.805341	0.10329	0.714742	0.121744	0.663433		11.6789	11.4328	11.6226	12.1417	11.6541	11.5053	11.8922	11.5002	11.8256	11.6423	11.8956	11.7754	11.7154	11.4883	11.7943
CELF1	ENSG00000149187	ENSG00000149187	0.280902	0.0715866	0.426505	0.00113667	0.230551	0.127129		11.6232	11.5957	11.6703	11.6777	11.5991	11.5258	11.6039	11.5748	11.7693	11.971	11.6599	11.745	11.3595	11.3403	11.415
S100A10	ENSG00000197747	ENSG00000197747	-0.40251	0.00917534	-0.632272	1.75929e-06	-0.520449	0.000136954		12.1153	11.8555	12.0043	11.7884	11.7295	11.8948	11.8122	12.0403	11.9085	11.7401	11.7458	11.5916	12.3675	12.1359	12.4557
NAV1	ENSG00000134369	ENSG00000134369	0.406247	0.0262541	0.397778	0.0191246	0.291239	0.114321		11.6356	11.4805	11.7956	11.5963	11.6831	11.5111	11.763	11.6338	11.7405	11.7188	11.6932	11.7027	11.3606	11.5294	10.9787
VASP	ENSG00000125753	ENSG00000125753	0.58858	0.0130718	0.488146	0.032159	0.632217	0.0034995		11.3398	11.7576	10.8753	11.7417	11.6756	11.7353	11.6977	11.7628	11.5551	11.6522	11.551	11.5154	11.3517	10.7736	11.0766
ENSG00000293057	ENSG00000293057	ENSG00000293057	0.4903	0.116834	0.534764	0.0571227	0.641915	0.0175223		11.1231	10.9268	11.7341	11.1343	11.1542	11.0972	11.0939	11.0887	10.7203	11.0762	11.0663	10.9175	10.6194	9.84373	10.8279
MAF1	ENSG00000179632	ENSG00000179632	0.322571	0.263306	0.899136	2.36922e-05	0.405669	0.10869		10.4038	10.5166	10.5586	11.1418	10.7125	10.5825	10.9946	10.2643	10.8892	11.1538	11.3284	11.4746	10.4111	10.5808	10.2749
VCL	ENSG00000035403	ENSG00000035403	-0.278181	0.105281	-0.178786	0.30508	-0.38153	0.00973222		11.7681	11.6495	11.9177	11.5958	11.5858	11.6643	11.6306	11.6689	11.8463	11.7899	11.8836	11.7788	12.1036	11.7707	12.0921
HNRNPUL1	ENSG00000105323	ENSG00000105323	-0.0155095	0.973453	0.318517	0.180253	0.0497223	0.886153		10.9039	10.9941	11.6027	11.3278	11.1572	11.1232	11.1487	10.8909	11.345	11.4167	11.5288	11.4738	11.2793	11.1833	10.9897
XPO6	ENSG00000169180	ENSG00000169180	0.219801	0.417436	0.0643926	0.835962	0.136441	0.627812		11.3233	11.2216	11.9297	11.0242	11.2211	11.1389	11.1557	11.4188	11.0399	11.0128	11.1049	11.056	11.0716	10.8717	11.0315
GDF15	ENSG00000130513	ENSG00000130513	0.932385	0.000374204	1.01553	3.67544e-05	1.05352	1.8e-05		10.4569	10.6583	10.5806	11.4435	11.045	10.6797	11.0948	10.3868	11.2794	10.9871	10.9559	11.1995	10.0228	10.2895	9.75457
TCF12	ENSG00000140262	ENSG00000140262	0.392366	0.076205	0.664216	0.000273423	0.503409	0.00913115		10.8977	11.2839	11.114	11.3141	11.2291	11.3956	11.3195	11.0642	11.2173	11.1875	11.6986	11.4937	11.027	10.7892	10.5855
ZEB1	ENSG00000148516	ENSG00000148516	-0.00717501	0.98707	0.358058	0.0455016	0.124222	0.592185		11.3756	11.5741	11.7229	11.3665	11.3781	11.4292	11.3732	10.9238	11.4327	11.6432	11.691	11.5367	11.2996	11.335	11.1619
TBX3	ENSG00000135111	ENSG00000135111	0.367323	0.0117782	0.674812	2.49695e-08	0.491986	0.000115294		11.3306	11.445	11.4847	11.3986	11.5061	11.484	11.4701	11.2317	11.3081	11.7207	11.658	11.5554	11.001	10.8595	11.0504
VCAN	ENSG00000038427	ENSG00000038427	-0.0383575	0.912498	0.299308	0.182322	0.203721	0.411358		10.9742	11.1839	11.7147	11.4017	11.3667	11.3613	11.2199	11.1187	11.0631	11.3142	11.4653	11.6204	11.3145	11.1334	11.0594
CRTAP	ENSG00000170275	ENSG00000170275	-0.129617	0.541982	-0.252272	0.130824	-0.298142	0.0660437		11.8359	11.8577	12.1832	11.657	11.5768	11.903	11.8864	11.9295	11.8456	11.8095	11.803	11.6788	12.102	12.0112	11.9326
PDLIM5	ENSG00000163110	ENSG00000163110	0.192869	0.520619	0.227203	0.392825	-0.0292401	0.937118		11.8228	11.8823	11.276	11.4027	11.7246	11.5832	11.5152	12.0802	11.7408	11.9373	11.5657	11.9611	11.4686	11.566	11.7657
EI24	ENSG00000149547	ENSG00000149547	0.000524239	0.998374	-0.0804862	0.718549	-0.10311	0.63312		12.0536	11.8085	12.1696	11.5516	11.8649	11.7865	11.8265	11.9238	11.7779	11.6813	11.6746	11.9194	11.9369	11.8415	11.7454
MTCH1	ENSG00000137409	ENSG00000137409	0.149987	0.38441	-0.122633	0.461885	0.127644	0.445964		12.6139	12.5134	12.3765	12.5366	12.6655	12.5302	12.6547	12.7046	12.4306	12.2927	12.236	12.4487	12.4632	12.4339	12.4563
GSPT1	ENSG00000103342	ENSG00000103342	0.0321393	0.910695	0.384896	0.0194351	0.144053	0.493221		11.4469	11.1888	11.3271	11.6435	11.3797	11.3628	11.4588	11.1584	11.4327	11.6407	11.8728	11.5955	11.3993	11.2553	11.3133
TTYH3	ENSG00000136295	ENSG00000136295	0.859208	5.84766e-08	0.811227	1.23632e-07	0.816824	1.17271e-07		11.312	11.3417	11.0019	11.4156	11.4336	11.2932	11.3389	11.4569	11.4726	11.2929	11.5775	11.2352	10.6368	10.3606	10.6829
MLF2	ENSG00000089693	ENSG00000089693	-0.434301	0.0193332	-0.438368	0.0106239	-0.577269	0.000399819		11.9617	12.0045	11.4173	11.6026	11.8288	11.6715	11.8243	11.7603	11.9491	11.8746	11.8705	11.7816	12.2979	12.3474	12.1928
HNRNPA1	ENSG00000135486	ENSG00000135486	-0.0955889	0.632246	-0.206427	0.176986	-0.175785	0.269157		12.2769	12.2275	12.3639	12.0789	12.2081	12.17	12.2379	12.3128	12.1455	12.1122	12.1891	12.0643	12.3667	12.111	12.4847
TBX2	ENSG00000121068	ENSG00000121068	0.206191	0.199737	0.457737	0.000220815	0.359521	0.00570844		11.3852	11.5322	11.4578	11.66	11.5656	11.7273	11.6325	11.383	11.4743	11.7481	11.8187	11.6818	11.2892	11.3595	11.2287
DDX21	ENSG00000165732	ENSG00000165732	0.000666668	0.998213	-0.118462	0.534077	-0.142322	0.449445		12.4308	12.4911	12.1937	12.142	12.4552	12.2117	12.3482	12.4679	12.4373	12.4243	12.2266	12.2402	12.3063	12.3851	12.5525
BCCIP	ENSG00000107949	ENSG00000107949	-0.0256937	0.957151	1.16032	6.90741e-08	0.362773	0.18457		10.0424	9.9882	10.6176	10.4526	10.3961	10.131	10.203	9.51971	10.0347	11.0622	11.2069	11.1135	9.86036	9.89408	10.1441
PTBP1	ENSG00000011304	ENSG00000011304	0.166184	0.32532	0.0726063	0.696313	0.170289	0.273394		12.1442	12.2282	11.9137	12.3697	12.3318	12.1825	12.3834	12.2786	12.2123	12.1724	12.2634	12.1596	12.1672	12.0614	12.1491
CCT3	ENSG00000163468	ENSG00000163468	0.0693198	0.772684	-0.200647	0.255424	-0.00187922	0.994541		12.6411	12.4755	12.4325	12.3747	12.4073	12.4416	12.4827	12.5992	12.3453	12.1334	12.199	12.2917	12.3256	12.2073	12.6587
PSMD4	ENSG00000159352	ENSG00000159352	0.153211	0.608728	0.265469	0.26955	0.116196	0.691619		11.642	11.6333	10.9235	11.7657	11.6331	11.4578	11.685	11.5098	11.7761	11.6801	11.6921	11.9334	11.3672	11.5789	11.569
CTSZ	ENSG00000101160	ENSG00000101160	0.435463	0.584234	0.981839	0.10498	0.819567	0.195647		9.63405	9.12268	10.0533	11.4027	10.1923	9.90853	10.5863	9.28557	10.597	10.8775	10.7748	10.7973	9.98745	9.88929	9.61292
LOXL2	ENSG00000134013	ENSG00000134013	0.107986	0.765142	-0.14641	0.637695	-0.0513821	0.892173		11.5375	11.7636	10.9204	11.7661	11.7331	11.7676	11.999	11.86	11.882	11.5406	11.6483	11.783	12.1	11.86	11.3668
TGM2	ENSG00000198959	ENSG00000198959	-0.196667	0.421674	-0.114127	0.652414	-0.186459	0.420263		11.3966	11.5409	11.9528	11.6307	11.4361	11.6815	11.591	11.6775	11.4526	11.5909	11.496	11.8639	11.8466	11.6359	11.8267
CHD3	ENSG00000170004	ENSG00000170004	0.62307	8.32377e-05	0.804997	2.86013e-08	0.650478	1.67483e-05		10.9623	11.1832	10.8734	11.4964	11.2529	11.2353	11.4552	11.1338	11.3124	11.4636	11.508	11.4903	10.663	10.8138	10.5635
ROCK1	ENSG00000067900	ENSG00000067900	-0.282911	0.158071	-0.0883733	0.709595	-0.392948	0.0213421		11.6085	11.4015	11.4569	11.4591	11.4799	11.3266	11.4155	11.3326	11.8039	11.794	11.7507	11.6334	11.7201	11.9874	11.7233
ATP5MC1	ENSG00000159199	ENSG00000159199	0.115968	0.53596	0.272759	0.0517826	0.274815	0.0515312		11.6254	11.6435	11.6373	11.7956	11.8824	11.7732	11.767	11.6095	11.5967	11.6175	11.9641	11.8439	11.5244	11.5549	11.5505
MVP	ENSG00000013364	ENSG00000013364	-0.0285045	0.94396	0.295097	0.233879	0.0499933	0.888988		11.0749	11.3913	11.0308	11.4784	11.2217	11.4154	11.5562	11.2439	11.0496	11.2589	11.7416	11.8021	11.4041	11.4951	11.0391
TRAPPC3	ENSG00000054116	ENSG00000054116	0.594547	0.00751711	0.608173	0.00303747	0.697336	0.000512783		11.6194	11.6902	11.021	11.4959	11.34	11.8484	11.5786	11.5338	11.2981	11.4206	11.3829	11.6475	10.9148	10.918	10.8084
RRM1	ENSG00000167325	ENSG00000167325	0.0929613	0.757513	-0.0951713	0.726062	0.0339594	0.914724		12.3745	12.4147	11.647	12.1791	12.2938	12.3148	12.2596	12.4183	12.285	12.0949	12.2203	12.0851	12.2438	12.1223	12.3168
GARIN2	ENSG00000172717	ENSG00000172717	0.547431	0.0648301	0.507536	0.0660716	0.571138	0.0342058		10.7775	10.7162	11.6611	10.7693	10.8428	10.8592	10.9078	10.8252	10.6592	10.6682	10.8727	10.7339	10.216	9.91626	10.5604
SH3KBP1	ENSG00000147010	ENSG00000147010	-0.279815	0.135808	0.0229513	0.930741	-0.299227	0.0808405		11.6425	11.5868	11.883	11.5018	11.5108	11.4005	11.5955	11.4113	11.462	11.9681	11.8276	11.5554	11.7054	11.7062	11.8925
PAPSS2	ENSG00000198682	ENSG00000198682	0.135588	0.721372	0.431458	0.109105	0.379376	0.174509		10.7471	10.9259	11.5842	11.3075	11.0062	11.0444	11.0285	10.5387	11.0273	11.089	11.3209	11.1113	10.9387	10.8028	10.4574
NUP93	ENSG00000102900	ENSG00000102900	0.382029	0.0433261	0.348252	0.0492297	0.273067	0.14885		11.5478	11.4258	11.0746	11.632	11.5331	11.6206	11.6947	11.5987	11.8123	11.6108	11.8203	11.569	11.219	11.2346	11.499
EMD	ENSG00000102119	ENSG00000102119	0.266149	0.267726	0.316331	0.133615	0.382907	0.0594885		11.2573	11.5273	11.7204	11.6017	11.374	11.5643	11.5035	11.3286	11.3634	11.1909	11.4594	11.6617	11.3411	11.1137	10.9164
ADAMTS1	ENSG00000154734	ENSG00000154734	0.062704	0.812435	0.138245	0.513674	0.264736	0.154722		12.282	12.0725	11.9118	12.1189	12.0068	12.0296	12.0252	11.6851	11.8233	11.7393	12.0134	12.0089	11.9137	11.5918	11.8394
PRPF40A	ENSG00000196504	ENSG00000196504	-0.402499	0.0103995	-0.229739	0.163038	-0.424521	0.00324992		12.0359	11.8494	11.8978	11.7306	11.6931	11.7604	11.6096	11.8509	11.7782	12.0587	11.9356	11.759	12.0003	12.3167	12.1225
DDX5	ENSG00000108654	ENSG00000108654	-0.341776	0.0449837	-0.581254	3.98118e-05	-0.376221	0.0145635		11.9897	11.7482	11.9791	11.7331	12.0306	11.8862	11.8662	11.9515	11.9485	11.8871	11.6591	11.4755	12.2393	12.268	12.2852
TRIM28	ENSG00000130726	ENSG00000130726	0.0565911	0.893882	0.389568	0.148771	0.114628	0.74724		10.6369	10.6198	11.1075	11.5272	10.833	10.9251	11.3619	10.7547	11.0354	11.1886	11.4418	11.5562	11.1517	10.9164	10.9652
EHD2	ENSG00000024422	ENSG00000024422	0.253343	0.267726	0.194572	0.38203	0.291797	0.152435		11.1541	11.3504	11.6418	11.6665	11.4616	11.5539	11.5409	11.3552	11.6611	11.3609	11.6386	11.3814	11.4552	11.2264	11.1116
GAS6	ENSG00000183087	ENSG00000183087	0.00824379	0.981634	0.0787612	0.723678	0.129329	0.528817		11.4161	11.5624	11.3378	11.9821	11.8007	11.6168	11.7251	11.6567	11.6774	11.5406	11.9255	11.7785	11.6795	11.7399	11.6125
PSMB5	ENSG00000100804	ENSG00000100804	0.115338	0.603598	0.0895235	0.671743	0.047925	0.843683		11.8489	12.0941	12.1159	11.8753	11.9005	11.8845	12.0381	12.0476	11.7603	11.8051	12.0111	11.9608	11.9152	11.6383	11.944
UBE2R2	ENSG00000107341	ENSG00000107341	0.391324	0.0103014	0.378345	0.00753223	0.344117	0.0175504		11.5608	11.89	11.5197	11.7019	11.7193	11.8537	11.8489	11.7526	11.8186	11.8556	11.7219	11.8021	11.4578	11.4502	11.3375
DDAH1	ENSG00000153904	ENSG00000153904	-0.0106963	0.97633	0.115119	0.586795	0.0293308	0.913942		11.3672	11.564	11.2822	11.7052	11.7387	11.7441	11.8144	11.719	11.522	11.6518	11.7687	12.0024	11.8232	11.7412	11.5188
GRINA	ENSG00000178719	ENSG00000178719	0.371794	0.0801043	0.411519	0.0310404	0.434563	0.0212977		11.2897	11.5007	11.2561	11.9335	11.6575	11.5836	11.9413	11.6603	11.3524	11.5977	11.7714	11.7538	11.3157	11.1596	11.4103
RPS7P1	ENSG00000263266	ENSG00000263266	-0.731682	0.000374204	-0.675529	0.000640931	-0.965064	2.42041e-07		11.222	11.0185	10.9873	10.6901	11.0764	10.6994	10.9679	11.2974	10.9019	11.1288	11.1746	11.0617	11.4412	12.1083	11.7648
EIF5	ENSG00000100664	ENSG00000100664	-0.0837976	0.719967	0.0418166	0.859261	0.0214156	0.933982		11.5832	11.4646	11.8523	11.8275	11.7447	11.704	11.7398	11.5377	11.6796	11.6857	11.9106	11.7336	11.6281	11.8349	11.7444
NPM3	ENSG00000107833	ENSG00000107833	0.287393	0.208243	0.165071	0.485084	0.0768006	0.782579		11.2384	11.5393	11.8458	11.0469	11.1584	11.2477	11.2241	11.4966	11.3561	11.4066	11.1426	11.1603	11.1726	11.0999	10.9483
SYMPK	ENSG00000125755	ENSG00000125755	0.920628	0.000205149	0.823927	0.000617992	0.840727	0.000460562		10.6454	10.1477	10.4821	11.3585	11.1096	10.5445	11.3171	10.6221	11.3227	10.98	11.0824	11.0132	10.1278	10.202	10.2787
DDX1	ENSG00000079785	ENSG00000079785	-0.00893096	0.980621	0.288951	0.0980271	-0.0166026	0.949405		11.6313	11.6344	11.4437	11.4471	11.6066	11.2573	11.4177	11.233	11.6689	11.7508	11.8067	11.6873	11.5026	11.4659	11.4115
HOOK3	ENSG00000168172	ENSG00000168172	0.323145	0.15086	0.418761	0.0310404	0.325347	0.118012		11.207	11.0795	11.607	11.561	11.5018	11.1991	11.5793	11.2207	11.459	11.503	11.4822	11.5798	11.0587	11.2453	10.9968
PTPN14	ENSG00000152104	ENSG00000152104	0.25102	0.0899122	0.242174	0.077153	0.385589	0.00190984		11.4579	11.4895	11.682	11.7576	11.676	11.8681	11.6413	11.6222	11.6417	11.5694	11.7183	11.5861	11.3814	11.352	11.4191
CTSC	ENSG00000109861	ENSG00000109861	-0.310411	0.0552335	-0.48354	0.000376919	-0.39332	0.00560794		12.1157	12.1938	11.8943	11.9031	12.0124	12.1475	12.0151	12.2342	12.0629	12.0149	11.9496	11.833	12.4814	12.4595	12.3052
PA2G4	ENSG00000170515	ENSG00000170515	0.0611525	0.803281	0.0661826	0.764113	-0.104013	0.619612		11.8382	11.6272	11.9062	11.7845	11.7278	11.6695	11.9413	11.8636	11.8734	11.9023	11.7029	12.066	11.6857	11.999	11.7934
ENAH	ENSG00000154380	ENSG00000154380	-0.0710002	0.770985	-0.16022	0.396469	-0.11132	0.593093		12.143	12.2265	12.0821	11.8581	12.0842	12.0745	11.9125	12.0994	12.1263	12.1692	11.8325	11.8551	12.099	12.2674	11.9808
CENPB	ENSG00000125817	ENSG00000125817	0.181104	0.59341	0.446664	0.0761353	0.384693	0.142526		10.8016	11.0208	11.3966	11.4784	10.8405	11.4339	11.3626	10.9418	10.8753	11.1318	11.2805	11.5738	10.9111	10.9274	10.8445
PCLAF	ENSG00000166803	ENSG00000166803	-0.0591043	0.869262	0.0918543	0.759841	0.164417	0.553543		11.1903	11.1229	11.803	11.2902	11.4167	11.4817	11.3022	11.1896	11.0222	11.183	11.4889	11.289	11.2915	11.0107	11.3759
TPX2	ENSG00000088325	ENSG00000088325	0.230854	0.256557	0.332018	0.0520549	0.337079	0.049442		11.5103	11.5731	11.5567	11.8615	11.6865	11.6309	11.8133	11.4501	11.5858	11.5943	11.7542	11.816	11.5036	11.4988	11.1479
PDGFRB	ENSG00000113721	ENSG00000113721	0.348002	0.12926	0.0774501	0.787122	0.340483	0.112049		11.1277	11.3045	11.7973	11.4253	11.3278	11.5377	11.4609	11.4548	11.4051	11.0732	11.2315	11.2011	11.314	11.0085	10.9263
ATRX	ENSG00000085224	ENSG00000085224	-0.115214	0.7	0.128477	0.631033	-0.0774343	0.794011		11.5085	11.5019	11.5423	11.1953	11.4484	11.3692	11.1997	10.9823	11.6459	11.607	11.6416	11.3791	11.3534	11.6421	11.2293
YKT6	ENSG00000106636	ENSG00000106636	0.334977	0.0148698	0.170173	0.252046	0.147404	0.340136		12.0476	12.0796	11.8555	11.9921	11.9765	11.9149	12.1117	12.1858	12.1479	12.0819	11.9295	11.9365	11.8232	11.687	11.9232
MPHOSPH6	ENSG00000135698	ENSG00000135698	0.0589673	0.81935	0.17415	0.376628	-0.0275271	0.918661		11.6361	11.6975	11.6161	11.436	11.7519	11.6534	11.6648	11.6558	11.7928	11.9197	11.8447	11.6899	11.3803	11.846	11.6778
MLEC	ENSG00000110917	ENSG00000110917	-0.122896	0.600594	0.314229	0.0668385	0.00766421	0.975465		11.0356	11.3355	11.3243	11.375	11.2206	11.232	11.2115	11.0288	11.1949	11.4682	11.7614	11.5029	11.1864	11.4256	11.1841
HIPK2	ENSG00000064393	ENSG00000064393	0.322758	0.0899917	0.311503	0.0773204	0.345659	0.0455049		11.4555	11.7858	11.7619	11.6307	11.5876	11.6206	11.6071	11.5397	11.6225	11.5823	11.6823	11.4639	11.1049	11.1287	11.5301
MCFD2	ENSG00000180398	ENSG00000180398	-0.597013	0.00251365	-0.766631	1.43697e-05	-0.713403	6.60793e-05		11.8303	11.6323	11.26	11.1876	11.5359	11.4559	11.3022	11.7615	11.447	11.4081	11.3806	11.2492	12.0162	12.0993	12.2174
ASPM	ENSG00000066279	ENSG00000066279	-0.607107	0.00251365	-0.204556	0.38974	-0.145503	0.575972		11.2206	11.321	11.691	11.351	11.3187	11.4405	11.0034	10.5573	11.1122	11.3842	11.2882	11.2611	11.5406	11.6694	11.317
FAM114A1	ENSG00000197712	ENSG00000197712	-0.0309283	0.890022	0.11691	0.467763	-0.167203	0.264215		11.6742	11.7293	11.8249	11.494	11.6348	11.5147	11.6198	11.7155	11.7171	11.916	11.8117	11.7674	11.7722	11.7914	11.5748
PRDX6	ENSG00000117592	ENSG00000117592	-0.11326	0.593955	-0.136045	0.463814	-0.180909	0.302798		11.8293	11.8502	11.8236	11.6626	11.8922	11.8353	11.7824	11.8878	11.9274	11.7374	12.0582	11.7121	11.9461	12.1124	11.873
YWHAZ	ENSG00000164924	ENSG00000164924	-0.279902	0.0927056	-0.465068	0.000728861	-0.334534	0.0229819		12.4779	12.3842	12.2203	12.0854	12.2757	12.2792	12.2333	12.4338	12.129	12.0114	12.0952	12.1476	12.5817	12.4068	12.6523
EML2	ENSG00000125746	ENSG00000125746	0.976586	0.000115003	1.31202	1.18675e-08	1.26615	6.03108e-08		10.0886	9.938	10.1967	11.2608	10.6694	10.541	10.8677	10.0757	10.6577	10.8089	11.0802	10.8074	9.63587	9.75511	9.37399
ZNF106	ENSG00000103994	ENSG00000103994	0.0238006	0.9298	0.299357	0.0515796	0.308115	0.0448777		11.4371	11.5656	11.5977	11.4803	11.655	11.6034	11.3335	11.1286	11.4153	11.5012	11.6509	11.5618	11.2037	11.4306	11.173
TRIAP1	ENSG00000170855	ENSG00000170855	0.44129	0.360359	0.387209	0.399215	0.296571	0.550112		11.3366	11.3646	10.0601	11.1123	11.552	11.2978	11.383	11.6273	11.4065	11.5058	11.3177	11.438	10.7709	11.2428	11.0557
LARP1	ENSG00000155506	ENSG00000155506	-0.159025	0.351977	-0.22875	0.115801	-0.201478	0.18086		12.3453	12.0889	12.0733	12.1513	12.25	12.0584	12.094	12.3146	12.1751	12.0697	12.111	12.2003	12.3678	12.3802	12.3212
SHISA5	ENSG00000164054	ENSG00000164054	0.295819	0.17448	0.184258	0.406528	0.325945	0.0991445		11.9821	12.0124	11.3327	12.0332	12.0426	11.9599	12.0518	11.9291	11.9636	11.8442	11.8551	11.9122	11.6101	11.8131	11.6282
CNOT7	ENSG00000198791	ENSG00000198791	0.00362421	0.99455	0.468126	0.0246116	0.126846	0.659075		11.0733	10.7391	10.8867	11.236	11.2785	10.8987	11.3093	10.7589	10.9536	11.4885	11.6713	11.2778	11.1148	10.8422	11.0898
SMARCC1	ENSG00000173473	ENSG00000173473	0.0249305	0.947104	0.344012	0.105453	0.0984428	0.729488		11.3633	11.2656	11.089	11.2493	11.4727	11.2584	11.2366	10.9596	11.5195	11.7141	11.4793	11.5232	11.2892	11.4201	10.9467
IGFBP3	ENSG00000146674	ENSG00000146674	0.268702	0.30948	0.484633	0.0226842	0.492154	0.0205366		10.6571	11.2121	11.1911	11.2969	11.3069	11.3513	11.1094	11.0628	11.1138	11.0255	11.3414	11.5228	11.0682	10.8222	10.5434
TSPAN5	ENSG00000168785	ENSG00000168785	-0.0156186	0.971554	0.383204	0.0660716	0.0387181	0.906426		10.8697	11.2324	11.3359	11.0336	11.133	11.0786	11.167	10.7758	11.1122	11.1659	11.4658	11.6115	11.0587	11.1995	10.8514
MAPK3	ENSG00000102882	ENSG00000102882	0.50258	0.0106499	0.541976	0.0024115	0.629177	0.000309794		10.8905	11.3121	10.8867	11.3419	11.5982	11.3261	11.3343	11.1763	11.3846	11.179	11.3703	11.4579	10.7339	10.987	10.6565
ZBTB7A	ENSG00000178951	ENSG00000178951	-0.0815582	0.732145	-0.0260708	0.916225	-0.311144	0.0549599		12.283	11.872	11.8448	11.7539	11.7495	11.6546	11.872	11.9452	12.0257	12.0888	11.9329	11.9885	11.9156	12.1	12.0704
AP2S1	ENSG00000042753	ENSG00000042753	0.082838	0.829318	0.29354	0.296474	-0.0847191	0.815882		10.7421	10.9042	11.227	11.3146	10.7376	10.7451	11.2563	10.6662	11.3625	11.1671	11.3419	11.4823	11.0917	10.907	11.1217
CDK2	ENSG00000123374	ENSG00000123374	0.450315	0.0296233	0.568209	0.00176403	0.726102	3.32475e-05		10.9425	11.0516	10.7407	11.5591	11.4766	11.1401	11.2157	10.7999	11.3166	11.1527	11.2973	11.2812	10.727	10.6286	10.6771
RAB34	ENSG00000109113	ENSG00000109113	0.29627	0.1174	0.387755	0.0177213	0.335085	0.0486449		11.2433	11.3688	11.4688	11.5037	11.2752	11.5474	11.5001	11.1681	11.5297	11.3519	11.6039	11.531	11.1252	11.1509	11.0594
SEPTIN2	ENSG00000168385	ENSG00000168385	-0.197118	0.330823	-0.0578202	0.805922	-0.133384	0.519896		11.6345	11.8107	11.9127	11.6985	11.6236	11.8555	11.7915	11.6165	11.5815	11.7408	11.8534	11.8173	12.0081	11.6006	11.946
SUPT16H	ENSG00000092201	ENSG00000092201	0.12732	0.532748	0.288726	0.0611212	0.166017	0.347423		11.2475	11.5773	11.5803	11.4228	11.5719	11.578	11.3747	11.5777	11.501	11.6145	11.6212	11.7081	11.388	11.267	11.4214
PTTG1IP	ENSG00000183255	ENSG00000183255	-0.158331	0.478289	-0.20671	0.286578	-0.257332	0.164646		11.4639	11.4181	11.8823	11.5757	11.5483	11.6218	11.6531	11.6761	11.7132	11.6708	11.456	11.7555	11.8463	11.7071	11.9541
DNMT1	ENSG00000130816	ENSG00000130816	0.00752468	0.98707	-0.0314052	0.913601	-0.122756	0.615171		12.4541	12.2061	11.8632	11.8898	12.0391	11.9897	11.9151	12.2421	12.1356	12.2663	11.9019	12.0036	12.085	12.0586	12.1456
GLG1	ENSG00000090863	ENSG00000090863	0.158222	0.360911	0.351091	0.00830097	0.16682	0.294274		11.5574	11.7445	11.529	11.5314	11.551	11.553	11.5355	11.4548	11.6144	11.668	11.729	11.7881	11.4323	11.4713	11.2193
TALDO1	ENSG00000177156	ENSG00000177156	0.0397906	0.871764	0.0350419	0.875548	0.0837503	0.681446		11.8289	11.8202	11.7408	12.0643	11.7407	12.039	11.927	11.9063	11.901	11.847	11.9614	11.9091	11.8163	11.7261	12.0528
JPT1	ENSG00000189159	ENSG00000189159	-0.0379511	0.881423	0.14118	0.438651	-0.144391	0.435364		11.9454	11.8206	11.6066	11.8081	11.8397	11.7001	12.0447	11.8773	11.7341	12.0813	12.0596	12.0663	11.9016	11.8211	12.0521
VCP	ENSG00000165280	ENSG00000165280	-0.15525	0.379041	-0.288493	0.0415093	-0.258985	0.0769378		12.5809	12.4599	12.4217	12.2963	12.3801	12.2411	12.4254	12.5298	12.2652	12.3929	12.2447	12.1871	12.5078	12.7142	12.4626
SND1	ENSG00000197157	ENSG00000197157	0.116078	0.53569	0.128076	0.442322	0.114848	0.509467		12.0407	12.0155	11.9223	11.7952	12.0987	11.9605	12.0204	11.9677	11.8839	11.8816	11.9295	12.0904	11.8836	11.8759	11.7634
NDUFAF8	ENSG00000224877	ENSG00000224877	0.287139	0.089065	-0.0585446	0.78618	0.20943	0.211317		12.2032	12.2886	12.0222	12.0322	12.3524	12.0501	12.275	12.2751	12.1367	11.8171	11.9359	11.8986	11.9582	11.8164	12.0461
WASF2	ENSG00000158195	ENSG00000158195	0.277243	0.0850134	0.233682	0.129106	0.246216	0.109172		11.7519	11.758	11.69	11.7833	11.7736	11.946	11.9264	11.9433	11.7242	11.7603	11.7847	11.9216	11.7441	11.5685	11.4428
PLEC	ENSG00000178209	ENSG00000178209	0.265354	0.304456	0.342963	0.126956	0.493341	0.0169629		10.8225	10.8623	11.2668	11.5362	11.1584	11.4244	11.3014	10.8753	11.2497	10.9564	11.3214	11.3805	10.981	10.8447	10.8366
F3	ENSG00000117525	ENSG00000117525	0.374396	0.0162858	0.202519	0.222776	0.181392	0.29028		11.3079	11.4714	11.1528	11.508	11.4785	11.5008	11.4959	11.6913	11.8531	11.5233	11.5076	11.5199	11.3456	11.2633	11.3338
CD9	ENSG00000010278	ENSG00000010278	0.176772	0.51214	-0.0594522	0.842503	-0.000881328	0.997936		12.3735	12.3359	11.837	11.9541	12.2294	12.183	12.2714	12.4839	12.1375	12.1322	12.0424	12.0291	12.2245	11.7871	12.3187
CEP55	ENSG00000138180	ENSG00000138180	0.141752	0.731718	0.675826	0.0108304	0.234537	0.495409		10.4533	10.9877	10.5217	10.8452	10.8278	10.7602	11.0198	9.996	10.9372	11.0591	11.312	11.3663	10.8062	10.3443	10.5444
EHD1	ENSG00000110047	ENSG00000110047	0.581227	4.08662e-05	0.457661	0.00120894	0.599484	9.83156e-06		11.364	11.6536	11.3988	11.7896	11.6092	11.6473	11.8249	11.6024	11.5586	11.4765	11.5826	11.5658	11.0095	11.0888	11.155
ATP5ME	ENSG00000169020	ENSG00000169020	-0.282277	0.304151	-0.679241	0.00115498	-0.810594	6.48797e-05		11.5242	11.3961	10.9222	10.9389	11.159	10.9116	11.3443	11.7415	11.4898	11.228	11.0652	11.1179	11.466	12.1291	11.7794
DDR2	ENSG00000162733	ENSG00000162733	0.123985	0.601521	0.165503	0.411297	0.0669409	0.784564		11.651	11.7402	11.5815	11.5347	11.5515	11.5954	11.4876	11.5481	11.7965	11.6481	11.5759	11.7485	11.6906	11.5499	11.197
MAVS	ENSG00000088888	ENSG00000088888	0.469054	0.00512966	0.515174	0.000762199	0.463913	0.00308356		11.222	11.1922	11.3675	11.2568	11.566	11.2167	11.4206	11.1449	11.4923	11.4037	11.4615	11.3515	10.8462	10.8774	10.9507
ATP5PD	ENSG00000167863	ENSG00000167863	-0.564037	0.0202826	-0.91054	1.06303e-05	-0.838861	6.15329e-05		11.6478	11.5074	10.9533	10.7401	11.2148	11.2439	11.2958	11.6081	11.1305	10.9826	11.0613	10.9926	11.7059	12.0892	11.9448
COL5A1	ENSG00000130635	ENSG00000130635	0.630223	0.00295892	0.555905	0.00590658	0.633608	0.00136003		11.0598	11.3828	11.2989	11.5003	11.4474	11.4005	11.5294	11.5128	11.2862	11.3074	11.3909	11.4164	10.902	11.1246	10.3067
KLF6	ENSG00000067082	ENSG00000067082	-0.0011478	0.99682	-0.0556212	0.762766	-0.187678	0.197418		12.167	12.0045	11.9391	11.8902	11.9724	11.8484	12.0376	12.1071	12.1257	12.0357	12.145	11.92	12.0967	12.0049	12.1701
SNHG8	ENSG00000269893	ENSG00000269893	0.143255	0.805341	-0.162824	0.757188	-0.14515	0.792432		11.7414	11.8022	10.613	11.1989	11.7566	11.4767	11.5955	12.034	11.6821	11.5188	11.2479	11.6391	11.4624	11.6778	11.7643
MRPL51	ENSG00000111639	ENSG00000111639	-0.353279	0.100455	-0.702408	4.47398e-05	-0.611596	0.000518622		11.9337	11.6551	11.3159	11.4258	11.4257	11.6185	11.5402	11.9212	11.7648	11.432	11.281	11.4861	11.996	12.0798	12.2265
PGK1	ENSG00000102144	ENSG00000102144	-0.393304	0.0142523	-0.618572	6.37261e-06	-0.359195	0.0173967		11.7661	11.8784	11.8949	11.5917	11.6985	11.7965	11.5832	11.8509	11.5374	11.5428	11.3914	11.3773	12.2181	11.9923	11.9448
RAD23B	ENSG00000119318	ENSG00000119318	0.176927	0.335958	0.162436	0.345126	0.303158	0.0434108		11.4061	11.3436	11.3266	11.7737	11.7311	11.5912	11.6211	11.3377	11.7359	11.4857	11.6016	11.59	11.3534	11.4251	11.4144
ARHGEF17	ENSG00000110237	ENSG00000110237	0.525438	0.0210393	0.471819	0.0287337	0.583194	0.00492654		10.7391	10.9774	11.5595	11.1224	10.9233	11.0786	11.014	10.947	10.9971	10.9968	10.9852	10.8088	10.5367	10.5013	10.3404
SRSF5	ENSG00000100650	ENSG00000100650	0.289827	0.214053	0.45922	0.0166087	0.502745	0.00770913		11.1162	11.2498	10.8056	11.5324	11.4479	11.2074	11.209	10.9328	11.39	11.1762	11.4637	11.4199	10.803	10.9734	10.9197
TWF2	ENSG00000247596	ENSG00000247596	0.679939	0.0503664	0.943423	0.00150807	0.739372	0.0182613		10.0854	10.049	10.0134	11.2279	10.3496	10.1712	10.8143	9.84925	10.9199	10.783	11.0301	10.7635	9.9335	9.87318	9.96247
SLC2A4RG	ENSG00000125520	ENSG00000125520	0.27613	0.21726	0.285374	0.159716	0.352986	0.0698634		11.0984	11.1558	11.6437	11.4385	11.3225	11.4048	11.3496	11.3096	11.2785	11.2503	11.406	11.3049	11.2492	10.9498	10.8847
TSPO	ENSG00000100300	ENSG00000100300	0.0680163	0.797588	0.189435	0.339831	0.135478	0.534057		11.5317	11.519	11.78	11.7356	11.4674	11.725	11.7647	11.6081	11.3404	11.5823	11.6805	11.8313	11.5357	11.4426	11.5569
MMP2	ENSG00000087245	ENSG00000087245	-0.192722	0.383125	-0.188244	0.358827	-0.200859	0.324792		11.5732	11.3774	11.9507	11.5739	11.4341	11.461	11.5851	11.4627	11.4466	11.4172	11.6154	11.4704	11.763	11.5695	11.7346
ITGA6	ENSG00000091409	ENSG00000091409	-0.403867	0.151352	-0.408747	0.113491	-0.337226	0.212076		11.9549	11.8058	11.3863	11.3939	11.8232	11.7548	11.5858	11.8337	11.3483	11.5308	11.5195	11.7329	11.8693	11.6278	12.4081
CDC34	ENSG00000099804	ENSG00000099804	0.601717	0.00195702	0.836939	1.05415e-06	0.967195	1.10891e-08		10.5912	10.6002	10.4457	11.3797	11.0135	11.1173	10.9838	10.7133	10.7309	10.8103	11.2626	11.0365	10.0463	10.3536	10.2251
MTA2	ENSG00000149480	ENSG00000149480	-0.00653722	0.989136	0.168777	0.511909	0.212222	0.396155		11.6846	11.7326	10.979	11.729	11.8965	11.6338	11.65	11.5032	11.4569	11.5577	11.8634	11.7038	11.5338	11.6147	11.4841
LPP	ENSG00000145012	ENSG00000145012	0.0707425	0.797588	0.1516	0.487982	0.230082	0.251557		11.2199	11.5096	11.5359	11.4461	11.5155	11.6534	11.3889	11.1371	11.5839	11.4382	11.4038	11.542	11.2921	11.4702	11.1536
ITM2B	ENSG00000136156	ENSG00000136156	0.14418	0.473487	0.297939	0.0550874	0.222608	0.184332		11.5357	11.564	11.5327	11.5013	11.5446	11.7188	11.5877	11.5436	11.4034	11.5021	11.7165	11.7674	11.5401	11.2872	11.2628
NORAD	ENSG00000260032	ENSG00000260032	0.0891858	0.742262	0.117702	0.614125	0.229804	0.257635		11.4341	11.4468	11.8046	11.4314	11.7242	11.4922	11.3964	11.49	11.3538	11.434	11.4637	11.431	11.1882	11.1787	11.5737
EBNA1BP2	ENSG00000117395	ENSG00000117395	-0.497523	0.0380068	-0.786758	9.72671e-05	-0.966532	7.31577e-07		11.4855	11.1452	10.7636	10.8314	10.8554	10.7579	11.0408	11.4653	11.3114	11.1608	10.8848	10.9237	11.4773	11.8903	11.9318
PDCD5	ENSG00000105185	ENSG00000105185	-0.614148	0.028143	-0.962406	5.14049e-05	-0.954284	6.13912e-05		11.312	11.0455	10.7154	10.4345	10.8948	10.8718	10.9161	11.5238	10.6922	10.9236	10.6535	10.626	11.3982	11.8686	11.7947
TRAM1	ENSG00000067167	ENSG00000067167	-0.301062	0.135644	-0.131896	0.550541	-0.0528993	0.844675		11.322	11.6333	11.8126	11.5147	11.4952	11.7483	11.4644	11.2968	11.2614	11.6015	11.5771	11.3436	11.7462	11.5962	11.5826
ILF3	ENSG00000129351	ENSG00000129351	0.217492	0.234562	0.0831045	0.686746	0.207398	0.22131		11.9206	12.1595	11.9558	11.8429	12.0035	11.7991	11.9981	11.7471	11.928	11.9116	11.7552	11.5975	11.6791	11.731	11.6196
F2R	ENSG00000181104	ENSG00000181104	-0.199568	0.414102	0.273355	0.192252	-0.144362	0.557062		11.1496	10.8527	11.0506	10.9403	10.8803	11.1935	11.0285	10.9881	10.8475	11.1818	11.4653	11.6057	11.093	11.3664	10.9787
ENSG00000240652	ENSG00000240652	ENSG00000240652	0.0396858	0.911659	-0.12267	0.663062	-0.216948	0.388873		11.8613	11.8908	11.4081	11.6738	11.967	11.2989	11.899	11.9025	11.9818	11.6996	11.8845	11.7067	11.6391	12.0363	11.9609
ATP5F1A	ENSG00000152234	ENSG00000152234	-0.28634	0.267726	-0.491532	0.018676	-0.414756	0.0578098		11.9406	11.9261	11.4138	11.5605	11.7315	11.831	11.5825	12.1184	11.7665	11.7312	11.3927	11.7545	11.9302	12.1989	12.2314
KLC1	ENSG00000126214	ENSG00000126214	0.135592	0.638612	0.54806	0.00395348	0.276083	0.21597		10.5035	10.559	10.9247	11.3086	10.8278	10.8408	10.9284	10.8381	10.8423	11.1625	11.2543	11.4164	10.733	10.6025	10.8574
HSPD1	ENSG00000144381	ENSG00000144381	-0.294898	0.1174	-0.0911157	0.683718	-0.262043	0.143297		12.101	12.1588	11.6481	11.6866	11.7535	11.8869	11.6856	11.7796	11.7683	11.8937	11.9545	11.9965	12.1026	11.9031	12.1049
EMILIN1	ENSG00000138080	ENSG00000138080	0.207113	0.76927	0.97195	0.0346976	0.223791	0.730802		9.80388	9.36989	10.4796	10.7524	9.62605	9.84745	10.2693	9.71587	10.3683	10.8956	11.0069	10.8142	10.0214	10.0252	9.75272
SDF2L1	ENSG00000128228	ENSG00000128228	0.502827	0.0981723	0.665789	0.0108995	0.512269	0.0672703		10.4774	10.2428	10.1741	11.2778	10.7117	10.4012	10.8868	10.4042	11.1203	10.8956	10.8364	11.2261	10.2758	10.1955	10.5076
APP	ENSG00000142192	ENSG00000142192	-0.0942405	0.629916	-0.328253	0.0145903	-0.302561	0.027003		11.9415	11.9014	11.8789	11.9085	11.8777	11.7453	11.9448	12.0974	12.1112	11.9241	11.8117	11.7164	12.059	12.3042	12.0663
PFN2	ENSG00000070087	ENSG00000070087	-0.106522	0.607981	-0.134131	0.452684	-0.15018	0.394736		11.9779	11.9299	11.9361	11.8813	11.8678	11.9657	11.8911	12.1187	11.821	11.7877	11.9369	12.0299	12.1808	11.8871	12.0837
C11orf68	ENSG00000175573	ENSG00000175573	0.305812	0.22525	0.341815	0.127722	0.357538	0.110688		10.97	10.8957	11.393	11.6008	11.0922	11.1499	11.3837	11.0462	11.2934	11.1004	11.382	11.352	10.9932	10.9375	10.8948
NPC2	ENSG00000119655	ENSG00000119655	0.463139	0.0271297	0.210237	0.365239	0.30487	0.155491		11.4179	11.6072	11.4221	11.3201	11.3252	11.4899	11.5942	11.2816	11.7071	11.2351	11.5365	11.0434	11.2782	10.853	11.0662
ARL6IP5	ENSG00000144746	ENSG00000144746	0.0824016	0.79152	0.30908	0.156243	0.28419	0.202699		11.3672	11.4839	11.307	11.138	11.339	11.4503	11.1211	10.8187	11.3506	11.0986	11.2839	11.5928	11.1751	10.9227	10.9834
DLG4	ENSG00000132535	ENSG00000132535	0.830381	0.000129112	0.899698	1.07415e-05	0.998134	6.48704e-07		10.3797	10.6772	10.1268	11.1864	11.1324	10.9055	11.1731	10.6895	10.8338	10.6601	10.9911	11.2357	10.1407	10.1319	9.97362
THRAP3	ENSG00000054118	ENSG00000054118	-0.348632	0.0912363	-0.298778	0.128441	-0.466454	0.00902906		11.6123	11.6878	11.5713	11.2488	11.4341	11.2584	11.1557	11.4699	11.6327	11.5529	11.4025	11.492	11.8631	11.9663	11.4706
LDLR	ENSG00000130164	ENSG00000130164	0.595753	0.000152149	0.481105	0.00191531	0.697588	1.68943e-06		11.4494	11.5619	11.2044	11.4665	11.6815	11.4596	11.403	11.4668	11.4427	11.3624	11.4083	11.1907	10.9975	10.8348	10.6791
USF2	ENSG00000105698	ENSG00000105698	0.53305	0.0211938	0.707072	0.000488623	0.505448	0.0199249		10.4726	10.8553	10.6312	11.0848	10.9162	10.7504	11.0189	10.6203	11.1607	10.8429	11.4021	11.0735	10.4153	10.4855	10.3539
YWHAQ	ENSG00000134308	ENSG00000134308	-0.302196	0.253483	-0.565018	0.00709327	-0.376769	0.104892		11.8433	12.0163	11.585	11.4774	11.8531	11.8938	11.715	12.1681	11.5224	11.8138	11.4025	11.4432	12.1676	12.0298	12.1866
COLGALT1	ENSG00000130309	ENSG00000130309	0.73524	3.38696e-06	0.474763	0.00364101	0.680815	1.01824e-05		11.2897	11.5096	11.0557	11.4105	11.6232	11.504	11.591	11.7006	11.4025	11.2702	11.4384	11.2098	10.8612	10.7623	10.8805
AKAP12	ENSG00000131016	ENSG00000131016	0.0419195	0.872534	0.334366	0.0341929	0.0116437	0.961315		11.2012	11.2371	11.2473	11.1374	11.3107	11.1214	11.1166	11.1141	11.4131	11.4802	11.4658	11.5943	11.0017	11.2987	11.226
PGRMC2	ENSG00000164040	ENSG00000164040	0.234774	0.46145	0.158784	0.618359	0.141943	0.672304		11.5821	11.6779	10.8162	11.6665	11.8784	11.3598	11.8538	11.7522	11.6141	11.7944	11.668	11.5269	11.5426	11.718	11.222
TBL1X	ENSG00000101849	ENSG00000101849	0.328874	0.0332319	0.455963	0.000623988	0.149572	0.386701		11.169	11.0114	11.1575	11.1596	11.3975	11.0876	11.3927	11.4353	11.3715	11.5406	11.4742	11.5646	11.0088	11.0305	11.171
DYNLL2	ENSG00000264364	ENSG00000264364	0.441052	0.00536832	0.302494	0.0580311	0.459228	0.00173899		11.3213	11.3242	11.5185	11.4862	11.6162	11.3241	11.468	11.3961	11.5195	11.1359	11.3396	11.4755	10.9896	11.0478	11.0277
CCT6A	ENSG00000146731	ENSG00000146731	-0.209059	0.145721	-0.297049	0.0148592	-0.21462	0.104756		12.0624	12.0616	12.1105	12.0957	12.1541	12.1228	12.1359	12.1956	12.0556	12.1163	11.9779	12.0288	12.2083	12.3147	12.4808
NRBP1	ENSG00000115216	ENSG00000115216	0.246273	0.495866	0.640397	0.0164317	0.418555	0.156666		9.98807	10.2849	10.2189	11.1015	10.6542	10.5392	10.9036	10.0273	10.7685	10.618	11.2723	11.056	10.3688	10.4305	10.303
MYOF	ENSG00000138119	ENSG00000138119	-0.237289	0.330734	0.0885058	0.744672	0.0636893	0.829432		11.0003	11.1395	11.6035	11.2464	11.0972	11.3087	11.0522	10.8317	10.8676	11.0343	11.4069	11.2689	11.1957	11.113	11.1599
BGN	ENSG00000182492	ENSG00000182492	0.297425	0.288234	0.235001	0.38612	0.268391	0.311664		10.9903	11.2806	11.2384	11.5205	11.1945	11.4111	11.4911	11.3966	11.3409	11.0511	11.5593	11.3886	11.4526	11.1375	10.6356
EGFR	ENSG00000146648	ENSG00000146648	-0.107693	0.691155	0.333821	0.0842302	0.0732041	0.785741		10.844	11.0561	11.1973	11.0242	11.0155	11.1767	10.8483	10.7674	11.0485	11.2509	11.1055	11.6006	10.9505	11.0275	11.0239
ATP6V1E1	ENSG00000131100	ENSG00000131100	-0.0941608	0.738933	-0.137076	0.560835	-0.197089	0.37565		11.2299	11.3479	11.8409	11.2238	11.1644	11.3133	11.2481	11.5258	11.2193	11.2691	11.2839	11.3314	11.4537	11.4355	11.4062
SF1	ENSG00000168066	ENSG00000168066	-0.0917802	0.683942	-0.0724895	0.735229	-0.0541777	0.812755		11.5893	11.7226	11.7722	11.7364	11.7696	11.468	11.5595	11.5525	11.7565	11.5913	11.7208	11.6219	11.8713	11.6833	11.5847
ENSG00000283041	ENSG00000283041	ENSG00000283041	-0.305893	0.255874	-0.152557	0.591744	-0.260457	0.312208		11.2691	11.5458	10.8399	11.5191	11.6039	11.2353	11.4133	11.5397	11.2833	11.5035	11.617	11.5837	11.5259	12.0428	11.5318
NDUFB1	ENSG00000183648	ENSG00000183648	-0.145229	0.67716	-0.416184	0.0978227	-0.435807	0.0814329		12.0355	12.1975	11.3382	11.3113	11.8125	11.621	11.6783	12.1943	11.7281	11.7219	11.6078	11.51	12.0488	12.0557	11.9891
SERPINB2	ENSG00000197632	ENSG00000197632	-0.98563	1.35358e-05	-1.03929	1.44757e-06	-0.755191	0.000949347		10.7599	10.6939	11.0846	10.5596	10.5188	10.8697	10.3633	10.6249	10.2735	10.2266	10.5283	10.3533	11.1459	11.1109	11.8524
TFDP1	ENSG00000198176	ENSG00000198176	0.321001	0.289054	0.270179	0.349304	0.336647	0.222817		11.3614	11.489	10.3565	11.4566	11.5588	11.468	11.4924	11.4433	11.5022	11.3002	11.5239	11.4532	11.1408	11.0853	11.2465
HCFC1	ENSG00000172534	ENSG00000172534	0.347864	0.0484849	0.40578	0.00930594	0.375877	0.0180159		11.4217	11.3342	11.1412	11.4365	11.631	11.5595	11.4799	11.6979	11.351	11.5862	11.4856	11.6471	11.2178	11.0239	11.2557
PPP1R15A	ENSG00000087074	ENSG00000087074	0.305774	0.0956183	0.345545	0.0346329	0.43564	0.00538731		11.1749	11.3547	11.4242	11.5395	11.4435	11.5066	11.3755	11.4188	11.3062	11.1903	11.4314	11.5734	10.9439	10.9922	11.234
BBX	ENSG00000114439	ENSG00000114439	0.109028	0.763602	0.475473	0.0457383	0.112532	0.735698		10.5474	10.7699	11.1497	10.7393	10.9526	10.585	10.6976	10.3857	11.1117	10.9826	11.1725	11.221	10.5857	10.6257	10.7475
LRP1	ENSG00000123384	ENSG00000123384	0.158199	0.393415	0.222511	0.158615	0.219469	0.16897		11.5619	11.6829	11.4098	11.7257	11.5951	11.7661	11.576	11.7059	11.6232	11.6728	11.7597	11.667	11.6185	11.4824	11.3177
SEPTIN7	ENSG00000122545	ENSG00000122545	-0.266136	0.174112	-0.167948	0.398994	-0.198247	0.30505		11.6156	11.7613	11.6301	11.3965	11.6232	11.6723	11.3343	11.3786	11.7502	11.6809	11.4914	11.6192	11.792	11.8547	11.6463
PARK7	ENSG00000116288	ENSG00000116288	-0.237517	0.189354	-0.706084	1.39038e-07	-0.301058	0.0569156		12.1985	12.1176	11.9223	11.9256	12.0652	12.0433	12.0546	12.2974	11.8411	11.6262	11.5613	11.6357	12.3242	12.2833	12.3324
NMT1	ENSG00000136448	ENSG00000136448	0.151623	0.666516	-0.142955	0.657556	-0.347531	0.192776		11.6254	11.4473	11.054	10.8634	11.104	10.9792	11.07	11.5534	11.7447	11.5121	11.1038	10.8819	11.1529	11.4078	11.4214
GPI	ENSG00000105220	ENSG00000105220	0.118445	0.601588	0.0941506	0.662835	0.20796	0.254795		11.5898	11.4193	11.8445	11.7868	11.6201	11.6093	11.6444	11.663	11.4384	11.5379	11.6066	11.5363	11.3683	11.5918	11.4307
LAMA4	ENSG00000112769	ENSG00000112769	0.101119	0.742173	-0.0772244	0.789776	-0.0971834	0.735698		11.3471	11.3688	11.6907	11.3676	11.2791	11.2911	11.4015	11.5646	11.5602	11.3408	11.3869	11.2689	11.5041	11.6875	10.9369
RPS7P3	ENSG00000231940	ENSG00000231940	-0.443467	0.0728506	-0.504746	0.0218026	-0.628004	0.00302502		11.1844	10.9025	10.8222	11.1761	11.2061	10.8134	11.3496	11.0039	11.3958	11.268	11.1579	11.1682	11.2558	11.9659	11.7961
SLC20A1	ENSG00000144136	ENSG00000144136	0.0745451	0.849303	-0.0345423	0.930389	-0.0407523	0.918265		12.1618	11.8724	11.4268	11.7821	11.904	11.6122	11.8375	12.0136	11.7982	11.7903	11.6691	11.8655	11.5362	11.4846	12.2733
ATF4	ENSG00000128272	ENSG00000128272	0.0319624	0.921916	-0.191428	0.387203	-0.264973	0.199754		11.7938	11.6611	11.2561	11.6218	11.7503	11.3251	11.7133	11.9208	11.9708	11.668	11.6062	11.6744	11.7647	11.9731	11.7757
BMS1	ENSG00000165733	ENSG00000165733	0.382769	0.191391	0.46927	0.0667553	0.412589	0.121174		11.3306	11.3454	10.3611	11.2812	11.3548	11.214	11.2604	11.0573	11.4227	11.2605	11.424	11.3338	10.6861	10.8766	11.0345
RPL39	ENSG00000198918	ENSG00000198918	0.0658473	0.77887	-0.0724779	0.730379	-0.198971	0.248496		11.8279	11.7445	11.4142	11.736	11.6118	11.689	11.93	11.86	12.0369	11.7776	11.7098	11.9229	11.8478	11.8452	11.9408
NDUFS5	ENSG00000168653	ENSG00000168653	-0.0959305	0.738933	-0.502769	0.00585014	-0.49363	0.00736148		12.2631	12.0136	11.5347	11.5799	11.637	11.7935	11.9599	12.2201	12.0173	11.6853	11.6881	11.6173	12.0679	12.2503	12.1746
LUC7L3	ENSG00000108848	ENSG00000108848	-0.051105	0.885228	-0.0394039	0.905814	-0.338012	0.136495		11.9293	11.3676	11.4281	11.2682	11.5322	11.3648	11.4959	11.8816	11.6319	11.9278	11.517	11.5939	11.5264	11.8088	11.8355
RTL8A	ENSG00000203950	ENSG00000203950	0.630837	0.000125906	0.533171	0.000969058	0.420172	0.0136791		11.1345	11.2032	10.7841	11.4212	11.1312	11.3004	11.6064	11.5143	11.3697	11.2557	11.4805	11.4588	10.8352	10.9529	10.8173
FXR2	ENSG00000129245	ENSG00000129245	0.522686	0.0117713	0.824785	3.06808e-06	0.749114	3.17717e-05		10.8178	11.1258	10.4996	11.1161	11.1506	11.0394	10.9356	10.8651	10.8285	10.9897	11.3815	11.1358	10.3219	10.4961	10.2357
IER5	ENSG00000162783	ENSG00000162783	0.322019	0.143961	0.0873458	0.741213	0.367501	0.0625722		11.859	12.0151	11.3405	11.8159	12.0697	11.8741	11.8811	11.9874	11.7586	11.6141	11.583	11.7311	11.4217	11.6464	11.5935
CCT7	ENSG00000135624	ENSG00000135624	0.116356	0.530031	0.0916641	0.604597	0.112578	0.51436		11.7464	11.7604	11.7204	11.9176	11.8281	11.8858	11.9458	11.9478	11.7429	11.7137	11.8602	11.9834	11.663	11.7633	11.8628
CLIC4	ENSG00000169504	ENSG00000169504	-0.237258	0.210045	-0.362766	0.0204445	-0.303695	0.0646382		11.9909	11.9867	11.8516	11.6285	11.7547	12.0306	11.8254	12.004	11.8049	11.6595	11.9119	11.6814	12.2068	12.0352	12.1067
RALA	ENSG00000006451	ENSG00000006451	-0.209383	0.493156	-0.293652	0.260598	-0.632025	0.00410117		11.526	11.1316	10.9931	10.7128	10.938	11.0555	11.0131	11.305	11.6102	11.3959	11.3447	10.9625	11.34	11.5056	11.7458
SNRPB2	ENSG00000125870	ENSG00000125870	-0.0444877	0.882297	-0.177943	0.403693	-0.338684	0.0684853		11.8086	11.7594	11.3629	11.3196	11.646	11.6811	11.6826	11.9291	11.9283	11.824	11.5779	11.7429	11.8651	11.8596	11.9617
HNRNPUL2	ENSG00000214753	ENSG00000214753	0.514143	0.021142	0.540101	0.00815365	0.51426	0.0135257		10.9666	10.5374	10.8089	11.3537	11.153	10.8472	11.2473	10.7708	11.3204	11.0436	11.2424	11.1819	10.6359	10.6353	10.5866
PSMB4	ENSG00000159377	ENSG00000159377	-0.332984	0.0509177	-0.171915	0.343588	-0.136274	0.485057		11.5787	11.5731	11.6332	11.6989	11.6452	11.8399	11.6154	11.6374	11.3316	11.5459	11.7952	11.7315	11.9167	11.6925	11.9753
PPP1R12A	ENSG00000058272	ENSG00000058272	-0.388992	0.0132383	-0.324073	0.0312215	-0.328192	0.0293377		11.682	11.563	11.7129	11.5056	11.6605	11.553	11.5362	11.309	11.6722	11.587	11.6587	11.4848	11.8913	12.0156	11.7911
MRTO4	ENSG00000053372	ENSG00000053372	0.0343571	0.927372	0.0975334	0.740787	0.0731892	0.815882		11.1015	10.8614	11.6294	10.9679	11.1152	10.9103	10.7998	11.0224	11.0479	11.1212	10.8573	11.082	10.9939	10.8974	10.8881
FZD2	ENSG00000180340	ENSG00000180340	0.251932	0.473174	0.845209	0.000571055	0.373951	0.204212		10.0585	10.3433	10.3638	10.9609	10.1264	10.3915	10.5266	9.97572	10.654	10.9161	10.9644	11.1287	10.3798	10.0991	9.97996
MGST1	ENSG00000008394	ENSG00000008394	-0.306684	0.0205967	-0.32434	0.00733687	-0.333865	0.00581621		11.9943	12.0349	11.9949	11.8105	11.7759	11.8129	11.7322	11.9707	11.7655	11.7362	11.8067	11.8814	12.1963	12.0399	12.1593
MSRB2	ENSG00000148450	ENSG00000148450	0.309153	0.21086	0.799972	1.47405e-05	0.550086	0.00563933		10.5152	10.3801	10.3638	11.0957	10.9827	10.5774	10.9639	10.3901	10.5744	11.0689	11.2285	11.1513	10.4079	10.3582	10.2903
CENPE	ENSG00000138778	ENSG00000138778	-0.794863	5.84766e-08	-0.698364	1.13653e-06	-0.587396	6.83872e-05		11.191	11.3172	11.4488	11.0964	11.2512	11.0357	11.0484	10.7891	10.9236	10.9623	11.0329	11.0623	11.5909	11.9177	11.6196
EIF6	ENSG00000242372	ENSG00000242372	-0.207505	0.432808	-0.398902	0.0571227	-0.161396	0.538015		11.8881	12.3177	11.5974	12.1923	12.1154	12.1889	12.314	12.2226	11.7679	11.8084	12.0079	11.9623	12.3022	12.3102	12.3685
AP1B1	ENSG00000100280	ENSG00000100280	0.44758	0.0144138	0.222639	0.262735	0.374537	0.0336893		11.6297	11.6705	11.1215	11.6276	11.8251	11.702	11.8293	11.8449	11.7028	11.4981	11.6665	11.5363	11.2944	11.4437	11.2962
ARID5B	ENSG00000150347	ENSG00000150347	-0.32292	0.126674	-0.217217	0.308433	-0.216683	0.312926		11.5754	11.5376	11.6119	11.4739	11.5529	11.3236	11.2539	11.217	11.5454	11.4994	11.4423	11.4151	11.8123	11.8473	11.2822
HMGA2	ENSG00000149948	ENSG00000149948	0.0912008	0.797421	0.0105868	0.976991	0.107847	0.739041		11.3698	11.2358	11.6936	11.4611	11.2154	11.5643	11.4862	11.3763	11.3473	11.4003	11.3256	11.2412	10.96	11.0909	11.7574
LITAF	ENSG00000189067	ENSG00000189067	-0.0400502	0.885228	-0.0546734	0.818493	-0.0630284	0.793291		11.8979	12.0368	11.8763	11.9587	12.0134	11.7747	12.03	11.9794	11.809	11.8728	11.9264	11.981	12.093	12.1389	11.669
HOXB5	ENSG00000120075	ENSG00000120075	0.521621	0.00690476	0.573223	0.00109938	0.576582	0.00105461		10.757	10.8683	11.0944	11.0402	11.2563	11.0363	10.9719	10.8824	11.29	11.1886	11.0568	11.0853	10.5347	10.3431	10.7165
SNRPE	ENSG00000182004	ENSG00000182004	-0.282912	0.270825	-0.729871	0.000146363	-0.505213	0.0146853		11.8695	11.6878	11.3607	11.2197	11.5656	11.6051	11.4792	11.9783	11.5788	11.4505	11.0835	11.1892	11.9268	11.8738	12.1222
S100A16	ENSG00000188643	ENSG00000188643	-0.11817	0.643075	-0.150395	0.489218	-0.2443	0.214281		11.4979	11.2577	11.726	11.6888	11.2337	11.455	11.6413	11.5505	11.5983	11.4626	11.6569	11.5682	11.6545	11.6759	11.8099
RPLP0P6	ENSG00000213553	ENSG00000213553	0.209159	0.38441	-0.0946833	0.718549	0.00446546	0.98751		12.1172	12.2516	11.6794	11.6483	12.042	11.902	11.9665	12.2223	12.0314	11.7573	11.781	11.784	11.7098	11.829	12.0472
CTSL	ENSG00000135047	ENSG00000135047	0.00224973	0.994595	-0.00494376	0.98162	-0.0613404	0.76222		11.9566	11.8228	11.8993	11.5544	11.5951	11.7983	11.6475	11.8183	11.6785	11.6857	11.8352	11.5983	11.7617	11.6325	11.7463
UGCG	ENSG00000148154	ENSG00000148154	-0.0950474	0.72013	0.102983	0.665492	0.0831642	0.741345		11.4657	11.6046	11.5721	11.3152	11.3975	11.5267	11.1309	11.288	11.2876	11.3684	11.3391	11.5865	11.5498	11.3938	10.9999
COX6B1	ENSG00000126267	ENSG00000126267	-0.0294061	0.918321	-0.142189	0.487751	-0.144099	0.489615		11.7971	11.9651	11.8709	11.7073	11.3755	11.8263	11.7328	11.8501	11.7028	11.5062	11.665	11.7684	11.8974	11.8336	11.6337
ID1	ENSG00000125968	ENSG00000125968	0.135996	0.667735	-0.0345887	0.921169	0.123369	0.679074		11.5659	11.5398	11.4277	11.7515	11.7988	11.6259	11.8298	11.7199	11.6656	11.4134	11.6074	11.6748	11.2869	11.2945	12.08
CCAR1	ENSG00000060339	ENSG00000060339	-0.369598	0.0533083	-0.270701	0.150909	-0.565588	0.000458353		11.6521	11.3707	11.3688	11.1785	11.2439	11.1214	11.1774	11.3451	11.5792	11.604	11.4993	11.3115	11.6862	11.9102	11.6287
ZMAT3	ENSG00000172667	ENSG00000172667	0.267151	0.135239	0.276401	0.0901061	0.132128	0.501784		11.3153	11.4163	11.483	11.1584	11.3171	11.3825	11.2563	11.5183	11.481	11.4415	11.2513	11.5873	11.1738	11.1609	11.1366
CD248	ENSG00000174807	ENSG00000174807	0.272768	0.183658	0.0291282	0.915811	0.19997	0.326204		11.166	11.5201	11.0966	11.4561	11.6292	11.5716	11.5851	11.5598	11.7288	11.3428	11.5645	11.222	11.3961	11.4464	11.2099
NONO	ENSG00000147140	ENSG00000147140	0.27428	0.173757	0.306071	0.0894207	0.25656	0.175117		11.3025	11.3652	11.5555	11.5022	11.443	11.4707	11.6262	11.5042	11.326	11.4301	11.519	11.6099	11.4375	10.9491	11.22
PPIG	ENSG00000138398	ENSG00000138398	-0.392501	0.124373	-0.499909	0.0246781	-0.673399	0.00138102		11.5765	11.1149	11.1247	10.9238	11.1927	10.8062	11.0179	11.2957	11.4436	11.3214	11.0973	11.0354	11.449	11.9743	11.4818
UBE2J2	ENSG00000160087	ENSG00000160087	0.555799	0.0219404	0.622612	0.00457761	0.570031	0.011236		10.2804	11.0099	10.8412	11.2947	11.0319	10.857	11.2349	10.7376	11.1555	11.0498	11.1022	11.2174	10.3939	10.5447	10.5667
KDM2A	ENSG00000173120	ENSG00000173120	0.376346	0.0507131	0.481542	0.00396457	0.631836	7.37927e-05		10.9128	10.9893	11.4173	11.1918	11.0437	11.1868	10.9478	10.7758	10.9329	11.0622	11.0017	10.9093	10.5259	10.4845	10.5251
MRPS34	ENSG00000074071	ENSG00000074071	0.195684	0.378393	0.129179	0.560835	0.289708	0.124956		11.3633	11.4657	11.4359	11.6129	11.3246	11.8093	11.5766	11.5017	11.4249	11.2739	11.3909	11.62	11.2741	11.454	11.1779
AP1S2	ENSG00000182287	ENSG00000182287	-0.17749	0.444611	0.177116	0.404886	0.0136368	0.960784		11.0152	10.9531	11.3382	11.4576	11.1488	11.1097	11.1809	10.8445	11.123	11.3639	11.4227	11.4432	11.1938	11.3011	11.2032
EPHB2	ENSG00000133216	ENSG00000133216	0.554095	0.0194644	0.446095	0.0528875	0.461821	0.0444898		10.9683	11.3522	10.4863	11.3818	11.3112	11.2167	11.5961	11.1488	11.4126	11.1671	11.4016	11.289	10.938	10.879	10.7042
SPIN1	ENSG00000106723	ENSG00000106723	0.0472025	0.84382	0.27131	0.0845045	0.180886	0.297218		11.3464	11.3216	11.419	11.1424	11.3848	11.4877	11.1247	11.1776	11.3241	11.3778	11.4306	11.4966	11.2611	11.0621	11.1647
MRPL33	ENSG00000243147	ENSG00000243147	-0.152215	0.777544	-0.437477	0.273315	-0.431021	0.28322		11.7607	11.9161	10.6432	11.3196	11.3358	11.4522	11.4308	11.82	11.6689	11.326	11.3368	11.427	11.6906	11.6768	12.0101
H1-10	ENSG00000184897	ENSG00000184897	0.647305	0.0158081	0.858325	0.000272201	0.802954	0.000774248		10.2471	10.3874	10.4746	11.2197	10.8428	10.6327	11.2199	10.4193	10.519	10.681	11.0984	11.1036	10.1913	10.0469	10.1128
OAZ2	ENSG00000180304	ENSG00000180304	0.384303	0.0734917	0.499388	0.00722933	0.458094	0.0159849		10.7843	10.7532	10.9665	11.4314	11.0228	10.9895	11.2274	10.8276	11.1795	11.1153	11.3571	11.1244	10.7575	10.7526	10.599
GLE1	ENSG00000119392	ENSG00000119392	0.434645	0.455631	0.178211	0.778639	0.297154	0.616097		11.3039	11.3584	9.76964	10.8754	11.3848	11.2428	11.2208	11.3021	11.4306	11.1756	10.9118	11.0937	10.6341	10.987	11.0092
TSPAN4	ENSG00000214063	ENSG00000214063	0.170973	0.612019	0.645195	0.00439378	0.490918	0.042392		10.2101	10.3321	10.3418	10.979	10.6172	10.9272	10.7818	10.0798	10.6413	10.8907	10.7659	11.2991	10.3841	10.5076	10.1679
ETFA	ENSG00000140374	ENSG00000140374	0.424832	0.0390957	0.547708	0.00220351	0.702598	4.42936e-05		10.981	11.0255	11.1835	11.2991	11.2188	11.3727	11.1601	11.1488	10.7146	10.9702	11.236	11.2098	10.7227	10.3478	10.6917
CDK16	ENSG00000102225	ENSG00000102225	0.417635	0.158457	0.496843	0.0564677	0.335368	0.243283		10.4126	10.4066	10.4954	11.2545	10.5484	10.5462	11.0285	10.4053	11.1727	10.8386	11.1372	10.9613	10.49	10.5619	10.4101
HIF1A	ENSG00000100644	ENSG00000100644	-0.115659	0.753887	-0.0580112	0.874564	0.14743	0.653701		10.5406	10.9293	11.5681	11.1255	10.9718	11.0194	10.9274	10.7445	10.6495	10.689	10.8797	10.9262	10.9431	10.8742	10.8609
ROCK2	ENSG00000134318	ENSG00000134318	0.0359434	0.872349	0.188686	0.204179	0.10076	0.561964		11.7489	11.665	11.6622	11.5066	11.7622	11.5227	11.5968	11.4777	11.5358	11.6216	11.7237	11.7215	11.5318	11.5594	11.408
GABARAPL1	ENSG00000139112	ENSG00000139112	0.704004	0.00439528	0.698216	0.00236567	0.656241	0.00513		10.6686	10.828	10.86	10.9735	11.0928	10.8228	10.8994	10.9276	11.197	10.9916	10.9499	11.0825	10.428	10.6749	9.64717
BAZ1B	ENSG00000009954	ENSG00000009954	-0.238034	0.368012	0.00713534	0.982187	-0.357036	0.112434		11.1961	10.8915	11.0813	11.0045	10.8584	10.9001	10.8784	10.7766	11.3878	11.3438	11.1641	11.3422	11.2498	11.516	11.0284
KPNA4	ENSG00000186432	ENSG00000186432	-0.186479	0.416063	0.074115	0.766957	0.104294	0.670427		11.1822	11.321	11.5451	11.4329	11.2585	11.3903	11.1903	10.741	11.2358	11.2918	11.3703	11.3338	11.3259	11.2509	11.195
UQCR11	ENSG00000127540	ENSG00000127540	0.184122	0.477494	-0.0401223	0.897152	0.282367	0.193548		11.2663	11.2142	11.7243	11.5484	11.4317	11.268	11.5395	11.2059	11.1975	10.9182	11.0978	11.2591	11.1694	11.1509	11.0942
HSPE1	ENSG00000115541	ENSG00000115541	-0.467519	0.0533393	-0.947578	1.16527e-06	-0.786643	9.14631e-05		11.4353	10.9685	10.9418	10.6696	10.8977	10.9378	10.76	11.4134	11.2228	10.7127	10.6027	10.7196	11.4834	11.5294	11.8368
HSPH1	ENSG00000120694	ENSG00000120694	-0.19959	0.320167	-0.0815054	0.715722	-0.240066	0.178412		11.62	11.6631	11.5087	11.3527	11.5173	11.4781	11.4015	11.2745	11.7523	11.6221	11.5943	11.6119	11.5734	11.6957	11.7952
PAFAH1B2	ENSG00000168092	ENSG00000168092	0.182113	0.274347	0.00688779	0.975623	0.0161018	0.944131		12.0909	12.1722	11.8623	11.9449	11.9498	11.9483	12.1189	12.0738	12.1468	11.975	11.9053	11.9344	11.976	11.7707	12.0351
DCAF7	ENSG00000136485	ENSG00000136485	0.302884	0.128489	0.284377	0.126511	0.293842	0.115028		11.6521	11.452	11.5025	11.628	11.646	11.4101	11.6205	11.5198	11.5811	11.6216	11.557	11.4857	11.2776	11.5269	10.9539
EXT1	ENSG00000182197	ENSG00000182197	0.00102429	0.997507	-0.100122	0.629035	-0.0475173	0.844675		11.847	11.9061	11.7058	11.8159	11.9931	11.7735	11.8194	12.0673	11.8368	11.801	11.6558	11.9614	12.0239	11.9368	11.7611
POLR2J	ENSG00000005075	ENSG00000005075	0.149166	0.642558	0.291627	0.243893	0.311326	0.207841		10.6623	10.8465	10.327	11.4501	11.125	10.9682	11.2149	10.7045	11.1316	10.933	11.3242	11.2402	10.8905	10.8121	10.9475
PCYOX1	ENSG00000116005	ENSG00000116005	0.185813	0.423916	0.42404	0.0166988	0.103095	0.677958		11.0036	11.0592	10.8399	10.826	11.0764	10.9831	10.844	10.9728	11.2866	11.1452	11.2606	11.4366	10.7491	10.9666	10.8643
CDK2AP1	ENSG00000111328	ENSG00000111328	-0.0779352	0.748693	-0.203593	0.261761	-0.182416	0.329475		12.2551	12.2346	12.0408	11.8746	11.9494	12.0215	11.9479	12.1903	12.0127	12.0882	11.9605	11.7125	12.0301	12.0482	12.3017
UQCRH	ENSG00000173660	ENSG00000173660	-0.192374	0.326172	-0.424249	0.00510053	-0.474231	0.00143672		11.7725	11.7613	11.6589	11.5143	11.6507	11.798	11.9539	12.1124	11.7313	11.6154	11.7766	11.7301	12.0021	12.1041	12.2788
ROMO1	ENSG00000125995	ENSG00000125995	0.135293	0.519293	-0.111966	0.572491	-0.0984217	0.639308		11.8613	12.0593	11.5315	11.7564	11.8645	11.944	12.0963	12.0853	12.0901	11.7746	11.8417	11.9109	11.9384	11.9487	11.9788
ENSG00000214748	ENSG00000214748	ENSG00000214748	-0.31415	0.359981	-0.0856282	0.830962	-0.27075	0.414909		10.5302	10.2375	10.7175	11.3119	10.7567	10.6677	11.3335	10.3205	10.8682	11.0064	11.3557	10.9848	11.2123	11.2314	11.1902
ZMAT2	ENSG00000146007	ENSG00000146007	0.0790741	0.719927	0.26439	0.0857071	0.0322063	0.892354		11.5715	11.5635	11.2861	11.288	11.5529	11.3332	11.38	11.3956	11.5454	11.6246	11.6561	11.6025	11.3478	11.3733	11.3705
PPM1G	ENSG00000115241	ENSG00000115241	0.0344065	0.911589	0.357175	0.0533192	-0.0421174	0.884485		10.9776	11.0943	11.288	11.077	10.9134	10.7774	11.1354	10.6922	11.1412	11.3126	11.4078	11.2541	10.9817	10.9101	11.0154
PIM3	ENSG00000198355	ENSG00000198355	0.683597	2.16621e-05	0.636882	4.47398e-05	0.595572	0.00015726		11.3352	11.4433	10.9873	11.3311	11.4469	11.2249	11.5635	11.3786	11.3241	11.4306	11.2567	11.4406	10.794	10.796	10.6315
SEC61B	ENSG00000106803	ENSG00000106803	-0.09325	0.803152	-0.371961	0.152523	-0.286924	0.300664		11.8627	11.9311	11.3154	11.2936	11.5474	11.7051	11.5555	12.0826	11.4323	11.3679	11.3593	11.5825	12.0329	11.5233	11.8342
RHOC	ENSG00000155366	ENSG00000155366	-0.163023	0.507616	-0.20769	0.331509	-0.0891537	0.732682		11.2718	11.4216	11.7004	11.4466	11.4182	11.7396	11.6077	11.4874	11.2957	11.2691	11.4968	11.4941	11.7232	11.6994	11.4565
TXNIP	ENSG00000265972	ENSG00000265972	0.416241	0.0190112	0.491666	0.00187277	0.56356	0.000276163		10.6109	10.8991	10.7601	11.0275	11.3015	11.2255	11.0313	10.923	11.1618	10.9955	11.1011	11.2452	10.7559	10.5457	10.5699
MYO10	ENSG00000145555	ENSG00000145555	-0.268463	0.184042	-0.377874	0.0271883	-0.380375	0.0265245		12.2025	12.1092	11.974	11.8723	11.8882	11.9582	11.9679	12.225	11.8355	12.0849	11.8322	11.7933	12.0343	12.3817	12.4148
UBE2C	ENSG00000175063	ENSG00000175063	0.0976655	0.782674	0.322187	0.203052	0.154461	0.611315		10.57	10.8369	11.3765	10.9665	10.8465	10.9137	11.0131	10.6832	10.8456	10.9059	11.2275	11.0797	10.9268	10.5426	10.7715
TRA2A	ENSG00000164548	ENSG00000164548	0.63455	0.00823948	0.437743	0.0701631	0.531183	0.0217668		11.3385	11.3961	10.5546	11.4248	11.4504	11.2057	11.576	11.3786	11.4418	11.171	11.2973	11.3394	10.879	10.5396	11.0399
GNA12	ENSG00000146535	ENSG00000146535	0.445018	0.0611608	0.3917	0.0815979	0.523549	0.0134639		11.18	11.4252	10.6551	11.3665	11.6066	11.2664	11.3588	11.4322	11.2278	11.179	11.2109	11.4592	11.0388	10.7745	10.8669
RPS3A	ENSG00000145425	ENSG00000145425	-0.427628	0.0917427	-0.918736	5.23525e-06	-0.673896	0.00150652		11.6478	11.5311	11.1053	10.7653	11.1177	11.2801	11.1679	11.6503	11.0586	10.9431	10.6661	10.8547	11.7334	11.8469	11.6413
STARD7	ENSG00000084090	ENSG00000084090	0.0224435	0.955478	-0.109602	0.705515	-0.00107773	0.997634		12.0208	12.0555	11.5896	11.8957	12.0031	11.97	11.9789	12.3151	11.5475	11.7235	11.7779	12.0259	11.9024	11.9461	12.0232
DAP	ENSG00000112977	ENSG00000112977	0.060157	0.812986	0.163327	0.407132	0.183077	0.345043		11.2663	11.3311	11.5435	11.5484	11.489	11.5373	11.5355	11.3056	11.3579	11.4908	11.5954	11.4248	11.4036	11.0825	11.5078
ZBTB38	ENSG00000177311	ENSG00000177311	-0.039973	0.892026	0.0729869	0.763591	0.0560345	0.829839		11.2732	11.3834	11.5927	11.19	11.2835	11.3297	11.2341	10.9291	11.3265	11.1046	11.4358	11.2976	11.1472	11.2072	11.2816
RER1	ENSG00000157916	ENSG00000157916	-0.0431268	0.868543	-0.00550189	0.98162	0.013208	0.956651		11.682	11.6139	11.5547	11.6364	11.7574	11.9253	11.8342	11.6931	11.6323	11.7508	11.6124	11.9005	11.758	11.6099	11.9112
MXD4	ENSG00000123933	ENSG00000123933	0.610282	0.0162295	1.01148	2.34927e-06	0.698746	0.00230717		9.71336	9.91809	10.0712	10.7653	10.357	10.4487	10.7577	10.1744	10.3472	10.4887	10.9143	11.0741	9.95122	9.86343	9.68645
RNF115	ENSG00000265491	ENSG00000265491	0.144877	0.423916	0.458159	0.00037916	0.13264	0.441996		11.0741	11.1352	11.0489	11.0302	11.056	11.0499	10.9838	10.9396	11.2288	11.3906	11.3275	11.3922	10.9918	10.9093	10.8331
CYP1B1	ENSG00000138061	ENSG00000138061	0.60271	0.325337	1.03674	0.0372206	0.54672	0.346285		10.4593	10.8404	10.4449	10.2477	10.4273	10.5867	10.5601	10.1655	10.6755	10.9417	10.7211	11.0645	10.1304	10.388	8.53246
MIDN	ENSG00000167470	ENSG00000167470	0.0757272	0.773677	0.19621	0.323049	-0.037875	0.891123		11.2601	11.6586	11.3846	11.4882	11.4684	11.2579	11.682	11.3473	11.5187	11.6246	11.6151	11.6859	11.5224	11.5315	11.2693
SLC1A5	ENSG00000105281	ENSG00000105281	-0.0439045	0.890907	-0.237526	0.26833	-0.344854	0.0820813		11.7414	11.9286	11.2551	11.52	11.5741	11.6667	11.8446	11.9265	11.894	11.8485	11.6082	11.6169	12.082	11.9169	11.7835
RBX1	ENSG00000100387	ENSG00000100387	-0.236656	0.311744	-0.159792	0.495311	-0.206881	0.354434		11.2524	11.1601	11.719	11.0422	11.0777	11.2743	11.1583	11.2189	10.9243	11.1818	11.2385	11.1238	11.4073	11.204	11.4044
ANKRD12	ENSG00000101745	ENSG00000101745	-0.573052	0.0428628	-0.670045	0.00758983	-0.752623	0.00229001		11.5517	10.8155	10.9467	10.8027	10.9888	10.5198	10.7531	10.996	11.1127	11.0762	10.4947	10.9625	11.2688	11.8269	11.4502
PDLIM7	ENSG00000196923	ENSG00000196923	0.0826782	0.821067	0.224121	0.427907	0.0931743	0.784714		10.6676	10.5824	10.8638	11.4779	10.8368	10.8836	11.4015	10.7142	11.0642	11.1034	11.4025	11.1582	11.0193	11.0341	10.9564
TAOK3	ENSG00000135090	ENSG00000135090	-0.0186098	0.941449	0.10807	0.523764	-0.0909962	0.616509		11.5265	11.5119	11.4633	11.3294	11.5437	11.3682	11.3626	11.4611	11.6278	11.6692	11.6051	11.571	11.4542	11.5735	11.493
LMO7	ENSG00000136153	ENSG00000136153	-0.260807	0.128725	-0.13857	0.446288	-0.202756	0.225952		11.6835	11.5678	11.6518	11.4395	11.6481	11.584	11.4074	11.4268	11.6556	11.6924	11.5974	11.5798	11.6817	11.6459	11.9416
PLIN2	ENSG00000147872	ENSG00000147872	0.394119	0.0963833	0.289617	0.215887	0.226414	0.363201		11.4938	11.378	11.0506	11.0718	11.4272	11.2085	11.1202	11.5198	11.5511	11.3703	11.2064	11.3375	10.9417	10.7736	11.2886
GOLGB1	ENSG00000173230	ENSG00000173230	-0.163805	0.508227	0.184119	0.403693	-0.0706518	0.793565		11.244	11.0951	11.3602	11.1424	11.0859	10.8697	10.8165	10.7462	11.2198	11.3634	11.1782	11.3267	11.1278	11.2207	10.9628
RPL4P4	ENSG00000229638	ENSG00000229638	-1.39986	1.9298e-07	-1.56357	9.45251e-10	-1.61101	4.59523e-10		9.73153	9.67483	9.68216	9.50771	9.41752	9.18861	9.48386	10.0399	9.0762	9.47523	9.31599	9.47645	10.4228	11.3842	10.9834
UBE2I	ENSG00000103275	ENSG00000103275	-0.10543	0.623818	0.0115738	0.963833	0.00454307	0.985145		11.4748	11.4068	11.3502	11.7817	11.6413	11.4799	11.6205	11.3945	11.5654	11.6469	11.7388	11.5473	11.7223	11.4835	11.6875
SRM	ENSG00000116649	ENSG00000116649	0.24691	0.228408	0.0377533	0.887333	-0.00627085	0.981388		12.015	12.0941	11.6233	12.0478	11.9847	11.8688	12.4355	12.1394	12.0657	11.9129	12.118	12.0004	12.006	11.9765	11.9424
CTSB	ENSG00000164733	ENSG00000164733	0.379178	0.126194	0.29413	0.223634	0.459033	0.035714		11.2091	11.3798	10.726	11.1989	11.3112	11.6456	11.2547	11.5461	11.1214	11.1075	11.2954	11.2894	11.0319	10.9643	10.8146
URI1	ENSG00000105176	ENSG00000105176	0.246043	0.226324	0.350356	0.0399775	0.446417	0.00603491		10.9417	11.1323	10.6866	11.3655	11.446	11.2811	11.2073	10.9874	11.2857	11.2503	11.229	11.3281	11.0109	10.9227	10.82
MTND2P28	ENSG00000225630	ENSG00000225630	0.224293	0.620346	1.37509	7.93856e-07	0.255594	0.528593		9.37375	9.84265	8.60727	9.54009	9.78511	9.24782	9.50876	9.22058	9.7497	10.5158	10.8611	10.5665	9.07353	9.38438	9.38119
CCT2	ENSG00000166226	ENSG00000166226	-0.339457	0.0261425	-0.241611	0.113491	-0.372288	0.00742523		11.7691	11.7571	11.7939	11.6557	11.6968	11.7277	11.8116	11.8293	11.5207	11.8868	11.7993	11.7847	11.9343	12.02	12.2271
CUL4B	ENSG00000158290	ENSG00000158290	0.182619	0.379638	0.505548	0.000945845	0.395764	0.0142663		11.1254	11.1537	11.0551	11.0194	11.2399	11.2189	11.0709	10.6752	11.0704	11.1779	11.368	11.265	10.7989	10.784	10.7194
COPA	ENSG00000122218	ENSG00000122218	0.0259573	0.922369	0.0867457	0.670223	0.0435954	0.853463		11.2767	11.3286	11.5752	11.3435	11.6275	11.3707	11.3611	11.5163	11.4236	11.5646	11.4877	11.4331	11.3961	11.4643	11.3662
FXR1	ENSG00000114416	ENSG00000114416	0.1334	0.603261	0.409459	0.0229054	0.141911	0.543373		10.8651	11.1466	11.2894	10.9742	10.9226	11.045	11.039	10.7445	11.11	11.409	11.1921	11.1298	10.905	10.8918	10.7146
NCSTN	ENSG00000162736	ENSG00000162736	0.427435	0.0650092	0.509412	0.0126162	0.623983	0.00148711		10.8215	10.9669	10.9229	11.2958	11.0719	11.319	11.279	11.0075	10.7856	10.8285	11.236	11.2526	10.8721	10.4458	10.4721
ACSL3	ENSG00000123983	ENSG00000123983	0.299149	0.0868793	0.417242	0.00513219	0.403579	0.00745863		11.1615	11.4281	11.1032	11.3451	11.4582	11.323	11.2291	11.3343	11.2511	11.3866	11.239	11.5306	11.0319	11.0026	10.8822
MARVELD1	ENSG00000155254	ENSG00000155254	0.14149	0.857508	0.332936	0.587079	0.164523	0.817132		10.0311	9.8877	11.0966	10.833	10.1899	9.91666	10.47	9.80231	10.63	10.4923	10.7506	10.3261	10.2342	10.3937	9.94151
LMNB2	ENSG00000176619	ENSG00000176619	0.268403	0.19744	0.241769	0.215788	0.347462	0.0541407		11.2405	11.229	11.5403	11.493	11.3537	11.4536	11.5456	11.3257	11.1748	11.1993	11.4826	11.2904	11.1969	10.9227	11.1295
NEURL1B	ENSG00000214357	ENSG00000214357	0.806316	0.000971363	1.06386	1.30746e-06	1.12956	2.27809e-07		10.1529	10.4944	10.8029	10.7548	10.7896	10.6491	10.5401	10.3228	10.3592	10.2972	10.9018	10.7353	9.73297	9.8001	9.21921
PPP1R10	ENSG00000204569	ENSG00000204569	0.549255	0.0648161	0.659342	0.0117911	0.133876	0.725021		10.552	10.6959	10.2711	10.0621	10.1337	10.5454	10.5733	10.2595	11.0776	10.3616	11.018	10.9011	10.1239	10.1346	10.1314
EIF3I	ENSG00000084623	ENSG00000084623	-0.54416	0.000590511	-0.702758	1.12417e-06	-0.747267	1.89571e-07		11.3953	11.3235	11.0802	11.1424	11.1656	10.9857	11.2115	11.4491	11.2348	11.1218	11.224	11.0836	11.6514	11.9777	11.8904
EZR	ENSG00000092820	ENSG00000092820	0.037822	0.918561	0.103326	0.727518	0.0106671	0.97356		11.1023	11.2384	11.5795	11.4896	10.8796	11.2063	11.5056	11.0601	11.116	11.1556	11.341	11.4084	11.2062	11.1878	11.2133
TEAD1	ENSG00000187079	ENSG00000187079	-0.249787	0.191368	-0.134738	0.499894	-0.108848	0.612224		11.276	11.2524	11.6805	11.2208	11.2303	11.3337	11.1566	10.9968	11.2041	11.26	11.2355	11.2144	11.4401	11.3438	11.327
GIGYF2	ENSG00000204120	ENSG00000204120	0.300697	0.254083	0.60937	0.00297471	0.275406	0.264668		10.6571	10.8029	10.9185	10.7467	10.8998	10.5532	10.8188	10.3182	11.0614	11.1347	10.9031	11.1682	10.3776	10.4685	10.5455
RAB7A	ENSG00000075785	ENSG00000075785	-0.156981	0.334136	-0.254273	0.0571298	-0.102239	0.541589		12.1487	11.9622	11.9373	12.0491	12.1619	12.0246	12.0314	12.0608	11.9824	11.8774	11.953	11.9519	12.1691	12.0557	12.3099
CLTA	ENSG00000122705	ENSG00000122705	0.0501926	0.802624	0.0414848	0.825979	0.0713215	0.688382		11.7123	11.7538	11.8406	11.7576	11.7475	11.5404	11.7085	11.6466	11.6369	11.5904	11.695	11.6781	11.5634	11.572	11.7024
ZNF703	ENSG00000183779	ENSG00000183779	0.327266	0.324664	0.689331	0.00733778	0.407775	0.162787		10.2638	9.98661	9.62731	10.9332	10.6414	10.3022	10.9468	10.137	10.51	10.7189	11.088	10.9564	10.2581	10.316	10.1456
ASAP1	ENSG00000153317	ENSG00000153317	-0.0763559	0.699762	-0.1486	0.342817	-0.0566511	0.769452		11.7827	11.6389	11.8568	11.7876	11.6685	11.8104	11.6971	11.797	11.715	11.7397	11.7001	11.5485	11.8697	11.7021	11.8623
ENSG00000236844	ENSG00000236844	ENSG00000236844	-0.295057	0.168655	-0.173552	0.432124	-0.506328	0.00389543		11.1727	10.8553	11.0112	11.0269	11.1164	10.8606	11.2022	11.0669	11.3625	11.4081	11.2553	11.3446	11.2172	11.7076	11.5643
FAM43A	ENSG00000185112	ENSG00000185112	1.1641	1.01243e-07	1.55781	1.12739e-14	1.16364	4.66741e-08		10.0457	10.2281	9.66754	10.4833	10.1166	10.3156	10.2282	10.2607	10.44	10.4786	10.8842	10.726	9.44687	9.11259	8.83824
SRSF2	ENSG00000161547	ENSG00000161547	-0.210903	0.292582	-0.482115	0.00165653	-0.458168	0.0032387		12.0014	11.9835	11.6335	11.51	11.6981	11.778	11.771	12.0768	11.8744	11.7277	11.5985	11.5975	12.1138	12.0331	12.2194
PTPA	ENSG00000119383	ENSG00000119383	0.308866	0.646696	0.666581	0.194697	0.250224	0.697678		9.85264	9.63472	10.3446	10.8611	9.69873	10.0259	10.4643	9.5237	10.7637	10.6649	10.7218	10.7022	10.2184	9.85526	9.99881
BPTF	ENSG00000171634	ENSG00000171634	-0.0624348	0.855966	-0.0564713	0.859083	-0.045174	0.894498		11.2594	11.3342	11.2619	10.9665	11.4082	11.2916	11.0857	10.9426	11.5479	11.3397	11.0913	11.2266	11.2746	11.4761	11.0557
ADM	ENSG00000148926	ENSG00000148926	-0.283845	0.393457	-0.576827	0.0268869	-0.603086	0.0195671		11.3941	11.2916	11.037	10.6696	10.9429	10.7819	10.6843	11.4966	11.0659	10.9936	10.68	10.7952	11.6212	11.6162	10.8471
PFKP	ENSG00000067057	ENSG00000067057	0.160177	0.376418	0.267167	0.0713958	0.191204	0.234644		11.2566	11.2597	11.4089	11.4521	11.2602	11.3498	11.3762	11.1839	11.4056	11.4172	11.4375	11.441	11.1882	11.0334	11.2648
ATP2A2	ENSG00000174437	ENSG00000174437	0.0408345	0.868809	-0.286986	0.0588512	-0.106207	0.582196		11.5998	11.4606	11.7439	11.4808	11.6452	11.5057	11.5355	11.8341	11.6909	11.3534	11.4038	11.3375	11.6809	11.5438	11.7248
TMEM250	ENSG00000238227	ENSG00000238227	0.578649	0.0144138	0.90008	7.95736e-06	0.824797	5.61693e-05		10.5233	10.7801	10.5954	10.9686	10.862	10.9137	11.0102	10.7028	10.1866	10.7808	11.0064	11.1593	9.97162	10.2135	10.0836
SMIM29	ENSG00000186577	ENSG00000186577	0.601359	0.0119304	0.824085	7.82497e-05	0.667887	0.00212526		10.3473	10.5033	10.362	11.0731	10.7693	10.4098	10.8165	10.3365	10.9119	10.9936	10.8746	10.9243	9.89434	10.281	10.1285
TNFRSF12A	ENSG00000006327	ENSG00000006327	0.0719467	0.777826	0.135902	0.506952	0.139738	0.50445		11.2815	11.138	11.1957	11.6071	11.4046	11.2336	11.3397	11.2003	11.5084	11.4143	11.3566	11.484	11.1637	11.227	11.4451
PRPF4B	ENSG00000112739	ENSG00000112739	-0.584862	0.0380391	-0.455865	0.0983072	-0.735822	0.00309288		11.5529	11.0083	10.888	10.5371	10.876	10.6916	10.7681	10.9366	10.8663	11.4018	10.7402	10.7109	11.1994	11.7698	11.2918
DDX46	ENSG00000145833	ENSG00000145833	-0.351165	0.314024	-0.629795	0.025051	-0.740315	0.00666429		11.5236	11.0501	10.5346	10.5484	10.7935	10.7625	10.6964	11.3569	11.1497	11.123	10.5581	10.7059	11.205	11.7417	11.3307
TNPO2	ENSG00000105576	ENSG00000105576	0.408686	0.0296233	0.496169	0.00283952	0.538997	0.00105461		10.9503	11.0622	11.01	11.3991	11.2467	11.0431	11.3014	10.8824	11.1089	11.0317	11.3186	11.2169	10.6441	10.778	10.6712
RNF126	ENSG00000070423	ENSG00000070423	0.0906579	0.804321	0.157023	0.608011	0.0652667	0.859729		10.5711	10.864	10.2565	11.1876	11.0745	10.7767	11.1274	10.6832	11.2712	10.9735	11.1494	11.2103	10.6621	11.0628	11.1087
RPS23	ENSG00000186468	ENSG00000186468	-0.562414	0.0423354	-0.945495	4.29055e-05	-1.0064	1.20931e-05		11.2091	10.9854	10.4813	10.3756	10.3124	10.708	10.7	11.3383	10.6032	10.4628	10.5965	10.548	11.2611	11.5888	11.569
RHOQ	ENSG00000119729	ENSG00000119729	-0.0370573	0.913939	0.102649	0.709917	0.195768	0.421294		11.0201	10.8377	11.4772	11.0744	10.8962	11.1924	10.8548	10.9208	10.698	10.8571	10.9721	11.0628	10.9607	10.875	10.7484
IFI16	ENSG00000163565	ENSG00000163565	0.335722	0.11637	0.463866	0.0108852	0.447741	0.0149847		11.0259	11.1069	11.2512	10.8888	11.0972	11.1436	11.0465	10.6258	11.0909	11.0926	11.0318	11.0657	10.7734	10.6103	10.3924
SCAMP2	ENSG00000140497	ENSG00000140497	0.677349	0.00316513	0.687049	0.00127316	0.631016	0.00375294		10.7431	11.0044	10.1459	10.8513	10.8868	11.0768	11.0063	10.8341	11.11	10.963	11.0075	11.022	10.51	10.2551	10.147
S100A13	ENSG00000189171	ENSG00000189171	0.0330488	0.933368	-0.308253	0.211061	-0.433109	0.0587995		11.9328	11.604	11.0868	11.3808	11.4011	11.087	11.688	11.7415	11.8512	11.6225	11.2305	11.3836	11.5648	11.7541	11.8537
BIRC2	ENSG00000110330	ENSG00000110330	-0.101091	0.738658	0.0175769	0.958644	0.0618062	0.840256		11.2327	11.3166	11.512	11.554	11.5678	11.3966	11.4221	11.5218	11.0536	11.4788	11.3725	11.5359	11.2652	11.2403	11.7703
RPS3AP6	ENSG00000234797	ENSG00000234797	-0.00749196	0.990031	0.0897803	0.809821	-0.462788	0.0920164		10.9563	10.7681	10.696	10.3295	10.907	10.4783	10.7566	11.5253	10.7052	11.2755	10.9377	11.1985	10.8119	11.1649	11.1599
HMGB2	ENSG00000164104	ENSG00000164104	0.0532494	0.872429	0.151633	0.545955	0.00964647	0.974075		11.7204	11.7468	11.1145	11.5853	11.5529	11.5634	11.721	11.5834	11.522	11.6904	11.7483	11.6877	11.7449	11.2584	11.6262
FOXP1	ENSG00000114861	ENSG00000114861	0.00369579	0.991223	0.107525	0.534536	0.0105815	0.960784		11.4783	11.4264	11.5563	11.5399	11.4489	11.3503	11.3664	11.4316	11.5203	11.6258	11.528	11.478	11.3083	11.4289	11.5653
FASN	ENSG00000169710	ENSG00000169710	0.536811	0.00354728	0.555963	0.00108363	0.720301	1.01824e-05		10.855	11.0447	11.231	11.212	10.9212	11.0332	11.0541	10.7925	10.7713	10.7429	10.9426	10.9914	10.4406	10.3548	10.2211
CLTB	ENSG00000175416	ENSG00000175416	-0.0692283	0.801919	0.112744	0.628135	0.0181462	0.948453		11.0558	11.265	11.1881	11.3157	11.1367	11.303	11.2718	10.9515	11.2561	11.1028	11.5145	11.3972	11.3456	11.0867	11.2635
BABAM1	ENSG00000105393	ENSG00000105393	0.544803	0.00833286	0.66392	0.000320961	0.538356	0.00531994		10.6634	10.6513	10.913	10.9042	10.9055	10.7863	11.093	10.6877	10.8106	10.7755	11.2973	10.8442	10.2628	10.3255	10.3971
LBH	ENSG00000213626	ENSG00000213626	0.415601	0.149858	0.331649	0.23384	0.386731	0.153767		10.6401	11.1032	10.8288	11.1008	10.7599	11.09	10.9936	10.8886	11.1659	10.7033	11.1	10.9794	11.0628	10.3337	10.2826
TRIM11	ENSG00000154370	ENSG00000154370	0.267261	0.46145	0.246599	0.467504	0.482885	0.101194		10.9216	11.0899	9.82733	11.2007	11.4137	11.1308	11.146	10.8636	11.0903	11.1382	10.9644	10.9423	10.6008	10.8546	10.8453
GOLIM4	ENSG00000173905	ENSG00000173905	-0.343507	0.0646865	-0.17535	0.37775	-0.422682	0.00969691		11.5346	11.4269	11.4085	11.1924	11.3187	11.0042	11.2308	11.1054	11.4148	11.423	11.3011	11.5392	11.4116	11.7514	11.6155
NDUFS6	ENSG00000145494	ENSG00000145494	0.208813	0.423916	-0.154847	0.543048	0.0469927	0.884818		11.9993	12.0045	11.3253	11.7519	11.8642	11.823	11.872	12.1968	11.8286	11.7362	11.6012	11.4886	11.7759	11.8473	11.6719
PLEKHB2	ENSG00000115762	ENSG00000115762	0.0034286	0.994595	0.0191959	0.957884	0.0625758	0.846392		10.8196	10.9458	11.448	10.8761	10.7958	11.0181	10.832	10.8098	10.8791	10.7127	10.7925	11.0428	10.8905	10.6025	10.9913
ADD1	ENSG00000087274	ENSG00000087274	0.0615552	0.804577	0.146445	0.452938	0.119275	0.566301		11.0397	11.3128	11.4059	11.1627	11.1287	11.4372	11.1574	11.1833	11.2338	11.2579	11.3125	11.2596	11.219	11.0391	11.1281
UBXN4	ENSG00000144224	ENSG00000144224	-0.10571	0.67716	-0.0929596	0.694195	-0.260355	0.17148		11.55	11.4817	11.5335	11.111	11.232	11.4292	11.275	11.5032	11.4637	11.6672	11.4087	11.1746	11.4945	11.6268	11.4428
TMED10	ENSG00000170348	ENSG00000170348	-0.094325	0.741472	-0.279265	0.175464	-0.253039	0.230334		11.5854	11.5868	11.5491	11.097	11.4938	11.5613	11.4133	11.6926	11.5495	11.5295	11.0797	11.4674	11.7883	11.5269	11.6252
JUND	ENSG00000130522	ENSG00000130522	0.0909975	0.777048	0.218616	0.376628	0.221777	0.3714		10.7891	11.223	11.0267	11.1851	11.3198	11.1885	11.1971	10.9685	11.1316	11.1058	11.2587	11.3154	11.1369	11.2453	10.5614
IL6ST	ENSG00000134352	ENSG00000134352	-0.167854	0.431749	0.061173	0.795917	0.0346177	0.897637		11.2538	11.5528	11.376	11.187	11.3945	11.489	11.2022	11.1674	11.1106	11.2813	11.4375	11.4419	11.515	11.1668	11.279
HEG1	ENSG00000173706	ENSG00000173706	0.237393	0.310978	-0.00896463	0.976953	0.121492	0.63312		11.5642	11.3676	11.1601	11.3876	11.5098	11.5866	11.5675	11.6667	11.6021	11.3807	11.4175	11.2996	11.659	11.3813	11.0146
CDCA8	ENSG00000134690	ENSG00000134690	-0.174285	0.51541	-0.0654998	0.820657	-0.0759755	0.794011		10.8986	10.9284	11.473	10.891	10.7344	10.9465	10.7715	10.6752	10.8344	10.9263	10.8488	10.8349	11.101	10.7349	10.9483
TPR	ENSG00000047410	ENSG00000047410	-0.313545	0.247375	0.11281	0.714742	-0.184936	0.512903		11.0976	11.1301	11.0607	10.8452	10.8345	10.8386	10.7096	10.324	11.0158	11.2755	10.9068	11.2021	10.9709	11.3214	10.7146
POSTN	ENSG00000133110	ENSG00000133110	0.303952	0.210528	0.323469	0.138223	0.260254	0.259451		10.713	10.9531	10.8905	11.0951	11.1342	11.0792	11.2481	10.9838	11.1954	11.1135	11.0364	11.3319	10.9439	11.0923	10.4066
WNT5B	ENSG00000111186	ENSG00000111186	0.157092	0.421189	0.179829	0.301665	0.187059	0.28071		11.1786	11.4456	11.3506	11.5253	11.4376	11.3408	11.4395	11.3142	11.4615	11.4235	11.4345	11.4296	11.284	11.0542	11.3908
TCEAL8	ENSG00000180964	ENSG00000180964	0.122895	0.611373	0.485169	0.00247435	0.084701	0.72512		10.7949	10.8579	10.834	10.7749	10.9588	10.4938	10.6831	10.7151	10.9608	11.1869	11.1992	11.0741	10.6495	10.6628	10.6984
DDX17	ENSG00000100201	ENSG00000100201	0.189588	0.382439	0.0652881	0.789783	0.179295	0.382066		11.3253	11.227	11.3602	11.1553	11.3485	11.3682	11.104	11.3541	11.4314	11.2627	10.9143	11.33	11.1963	11.0463	11.0978
TXNRD1	ENSG00000198431	ENSG00000198431	-0.326693	0.0223696	-0.349185	0.00744129	-0.163078	0.296037		11.7904	11.9356	11.7739	11.6583	11.7802	11.9108	11.6971	11.5963	11.5756	11.5268	11.6665	11.6061	11.9339	11.862	12.0476
SNX3	ENSG00000112335	ENSG00000112335	-0.299665	0.325732	-0.213599	0.481668	0.0930662	0.79517		11.322	11.5826	11.3828	11.1983	11.4082	11.2637	11.3687	10.6815	10.5084	10.8314	10.962	11.1486	11.511	10.9651	11.0624
NCS1	ENSG00000107130	ENSG00000107130	0.331903	0.16881	0.37895	0.0773204	0.36437	0.0964739		10.6676	10.6713	10.8327	11.0072	10.8694	10.8149	10.8364	10.5327	11.1612	10.6255	10.9745	11.1003	10.5	10.5689	10.538
ATP5MJ	ENSG00000156411	ENSG00000156411	-0.00574386	0.989195	-0.337388	0.0889722	-0.285087	0.169871		12.0159	11.9839	11.3774	11.6439	11.8889	11.6949	11.9734	12.1536	11.9403	11.7188	11.7807	11.5758	11.9861	12.1185	11.9852
MICAL2	ENSG00000133816	ENSG00000133816	-0.231242	0.204753	-0.216611	0.201438	-0.178794	0.315757		11.8038	11.8017	11.6301	11.7281	11.904	11.8576	11.8424	11.8529	11.6342	11.9383	11.668	11.7632	12.1168	11.8265	12.0715
SLC9A3R2	ENSG00000065054	ENSG00000065054	0.276482	0.510781	0.715175	0.0209758	0.331545	0.375195		9.8471	9.4297	9.86242	10.7893	9.83396	9.95138	10.3648	9.61458	10.4843	10.4145	10.8784	10.588	10.0532	9.87964	9.83891
SNRNP70	ENSG00000104852	ENSG00000104852	0.0241873	0.942909	-0.0662626	0.799515	-0.00427753	0.98751		11.1062	11.1373	11.5201	11.4299	11.1679	11.2079	11.3273	11.1668	11.4007	11.3599	11.1926	11.0668	11.2915	11.3949	11.1338
PNISR	ENSG00000132424	ENSG00000132424	-0.136497	0.721782	-0.375585	0.183504	-0.526553	0.0441581		11.505	10.9033	10.9855	10.6592	11.1348	10.7443	11.0014	11.3939	11.3255	11.3993	10.9118	10.6153	11.2456	11.5685	11.327
ABCF1	ENSG00000204574	ENSG00000204574	-0.00059796	0.998812	0.563837	0.0260132	-0.214378	0.506773		10.5302	10.5309	10.2817	10.0529	10.2109	9.97753	9.95172	9.964	10.7965	11.095	10.7147	10.7375	10.2281	10.4094	10.2476
LOX	ENSG00000113083	ENSG00000113083	0.0335408	0.942909	0.097067	0.786317	0.295702	0.307232		10.6811	10.9185	11.1638	10.8634	11.0326	11.26	10.8773	10.8746	10.6353	10.6172	11.0081	10.9343	11.0587	10.9038	10.1981
HACD3	ENSG00000074696	ENSG00000074696	0.0289021	0.923581	0.361912	0.0346976	0.0834915	0.730697		10.855	10.7597	11.0824	10.9735	10.8532	10.8739	10.9376	10.8971	10.6966	10.9477	11.2499	11.313	10.8296	10.7667	10.8557
SMC2	ENSG00000136824	ENSG00000136824	-0.643071	0.00074152	-0.326901	0.117296	-0.732743	3.58805e-05		11.1837	10.9814	10.9068	10.5076	10.7247	10.6178	10.7048	10.5387	10.8637	11.0172	10.881	11.1614	11.1851	11.6497	11.1633
ENSG00000220130	ENSG00000220130	ENSG00000220130	0.109226	NA	0.77845	NA	0.142707	NA		7.97822	8.10978	10.8122	8.88679	8.2925	8.33822	8.80504	8.26406	8.37048	8.99047	9.50609	8.91576	8.42795	8.08991	8.60805
SRSF1	ENSG00000136450	ENSG00000136450	0.0992091	0.735499	0.0392922	0.897988	0.0745613	0.792432		11.7725	11.6364	11.0923	11.5661	11.7038	11.5755	11.5233	11.7242	11.6674	11.5577	11.6012	11.5845	11.3174	11.6244	11.6606
TAX1BP1	ENSG00000106052	ENSG00000106052	-0.221558	0.334136	-0.0595685	0.824981	-0.192692	0.381397		11.0061	11.1537	11.3037	11.0018	11.2171	11.1573	11.1877	10.9946	11.1106	11.1869	10.9787	11.5574	11.3031	11.352	11.3064
MAP3K20	ENSG00000091436	ENSG00000091436	-0.154096	0.375269	-0.137927	0.400744	-0.293395	0.0343933		11.4633	11.5152	11.4909	11.3655	11.3379	11.4414	11.5007	11.4396	11.6171	11.5366	11.414	11.6524	11.5619	11.6544	11.8001
SH3GL1	ENSG00000141985	ENSG00000141985	0.120322	0.656615	0.374795	0.047776	0.0320963	0.914841		10.7678	10.9798	11.0917	11.0861	10.9464	10.7143	11.2324	10.8644	10.9131	11.2269	11.3396	11.2271	10.8175	10.7745	11.0654
PAPOLA	ENSG00000090060	ENSG00000090060	-0.455122	0.0593366	-0.300863	0.216108	-0.114952	0.70496		10.6811	10.828	11.3908	10.8776	10.8035	11.0542	10.6831	10.6616	10.3656	10.5539	10.8772	10.741	10.9673	11.0041	11.1159
DDX3X	ENSG00000215301	ENSG00000215301	-0.245273	0.298134	-0.116718	0.646806	-0.122554	0.632536		10.8215	10.9243	11.3988	10.9942	10.9908	11.0616	10.8451	10.7817	11.0394	10.9222	11.0392	11.0981	11.1421	10.9862	11.2726
PRKAR1A	ENSG00000108946	ENSG00000108946	0.0215544	0.917672	-0.0608463	0.714722	-0.0717235	0.663078		11.9519	11.9586	11.913	11.8175	11.8961	11.8622	11.9878	11.9957	11.8708	11.9342	11.8544	11.8186	11.9435	11.8135	12.0271
BRD3	ENSG00000169925	ENSG00000169925	0.729829	1.18623e-05	1.0127	1.73796e-11	0.822653	1.77777e-07		10.2287	10.5579	10.131	10.8291	10.6895	10.5357	10.7156	10.5475	10.5231	10.8747	10.8266	10.9343	9.85566	9.91311	9.83891
CSRP1	ENSG00000159176	ENSG00000159176	-0.094378	0.635509	-0.0773701	0.678355	-0.268576	0.0609058		11.2635	11.3871	11.4637	11.3135	11.1464	11.2156	11.3565	11.4306	11.4131	11.2733	11.4918	11.4772	11.5249	11.5488	11.4068
FAM177A1	ENSG00000151327	ENSG00000151327	-0.137081	0.6162	0.340196	0.0925193	-0.04513	0.88333		10.829	10.5396	10.7421	10.6549	10.5383	10.8379	10.3633	10.448	10.8962	11.0579	11.0466	11.0959	10.6221	10.7562	10.7986
HM13	ENSG00000101294	ENSG00000101294	0.287803	0.161705	0.450966	0.00794376	0.317074	0.0891182		11.2106	11.208	11.0071	11.2739	11.2229	10.9786	11.2571	10.8971	11.2243	11.4458	11.235	11.2	10.8095	10.9772	10.7457
RBMS1	ENSG00000153250	ENSG00000153250	-0.14498	0.46145	0.11904	0.52145	0.123526	0.514021		11.0003	11.0075	11.0319	11.313	11.3161	11.1789	11.015	10.7833	11.1805	11.2341	11.2665	11.2972	11.0695	11.2194	11.1493
PSMA4	ENSG00000041357	ENSG00000041357	-0.545481	0.00732975	-0.472917	0.0149754	-0.591848	0.00146375		11.3464	11.0884	10.9509	10.9658	11.0247	11.0505	10.677	11.2391	11.1959	11.2362	11.1688	10.9818	11.4323	11.6364	11.7309
HERC4	ENSG00000148634	ENSG00000148634	0.0145613	0.952399	0.137637	0.359654	0.317532	0.0109401		11.3451	11.3853	11.3957	11.52	11.5674	11.4311	11.2048	11.2945	11.11	11.297	11.2959	11.3877	11.1957	11.2565	11.1145
ELAVL1	ENSG00000066044	ENSG00000066044	0.0397173	0.939288	0.227383	0.518277	0.258875	0.461749		10.3886	10.3157	11.1417	10.6418	10.6023	10.9204	10.7795	10.5037	10.1907	10.3785	10.888	10.7767	10.5791	10.0894	10.6771
ARL4C	ENSG00000188042	ENSG00000188042	0.489782	0.0111389	0.51277	0.00363946	0.577778	0.000867819		11.5676	11.4583	11.0007	11.1755	11.22	11.3722	11.2918	11.1048	11.1089	11.3173	11.133	11.1222	10.8005	10.6325	10.6041
TRIP6	ENSG00000087077	ENSG00000087077	-0.0326329	0.933136	-0.109951	0.715644	-0.064683	0.847247		11.0397	11.0059	11.4208	10.7442	10.5104	11.2412	10.8973	10.9924	10.7951	10.7536	10.8305	10.8729	11.0512	10.9375	10.7878
THY1	ENSG00000154096	ENSG00000154096	0.0366554	0.915181	-0.149006	0.557144	-0.175831	0.484034		11.4801	11.7241	11.0042	11.5248	11.6092	11.3932	11.6832	11.8718	11.6037	11.5866	11.551	11.4759	11.8752	11.6449	11.5188
ZKSCAN1	ENSG00000106261	ENSG00000106261	0.400038	0.0912363	0.371567	0.0942629	0.102605	0.732182		11.0812	11.2411	10.638	10.6566	10.8103	10.857	10.8309	11.0011	11.3395	11.1756	11.018	10.933	10.6666	10.7857	10.5635
NBL1	ENSG00000158747	ENSG00000158747	0.111182	0.727824	0.251657	0.300646	0.0635661	0.845671		10.3822	10.8898	10.8721	11.1639	10.6397	10.835	10.9946	10.8517	10.98	10.8543	11.0924	11.2734	10.9005	10.8037	10.7905
KPNA2	ENSG00000182481	ENSG00000182481	-0.120587	0.56674	-0.341878	0.0245438	-0.23697	0.154722		11.6377	11.669	11.7278	11.3939	11.5542	11.657	11.5779	11.7742	11.6056	11.4163	11.4826	11.403	11.7219	11.6001	11.9796
SNHG3	ENSG00000242125	ENSG00000242125	-0.037599	0.940572	-0.210259	0.537865	-0.202783	0.566333		11.0267	10.6075	11.3027	10.5909	11.3879	10.8329	11.209	11.2804	10.9106	11.3193	10.8318	10.6773	11.0284	11.0937	11.3896
CIAO2B	ENSG00000166595	ENSG00000166595	0.0900387	0.783178	0.153397	0.567449	0.0729149	0.816377		11.0437	11.2257	11.3792	11.1312	11.0611	11.3961	11.5314	11.1061	10.9669	11.098	11.4232	11.3115	11.144	10.8966	11.3208
WLS	ENSG00000116729	ENSG00000116729	-0.152846	0.539652	-0.012963	0.966469	-0.0549732	0.844985		11.322	11.4514	11.4168	11.4192	11.3745	11.424	11.3443	11.3597	11.2178	11.3837	11.4016	11.5526	11.2629	11.2213	11.8192
SREK1	ENSG00000153914	ENSG00000153914	-0.0816699	0.827238	-0.213913	0.463821	-0.45891	0.0636442		10.9911	10.7828	10.6757	10.4686	10.8948	10.6401	10.7036	11.088	11.3067	11.0343	10.8682	10.8599	10.7253	11.4664	11.1238
SPOCD1	ENSG00000134668	ENSG00000134668	0.327253	0.115797	0.31013	0.109153	0.372363	0.0454269		10.9451	10.9507	11.2064	11.3986	11.2297	10.9649	11.3496	10.9223	11.1888	11.2115	11.0658	11.1582	10.8494	10.8693	10.7905
LAMP2	ENSG00000005893	ENSG00000005893	0.219483	0.226324	0.279284	0.0740606	0.458048	0.0011716		10.9477	11.3417	11.0602	11.3628	11.308	11.3393	11.1021	11.0635	11.1294	11.1153	11.2003	11.1582	10.9505	10.9046	10.7778
RALBP1	ENSG00000017797	ENSG00000017797	-0.278335	0.363854	-0.267079	0.349392	-0.658423	0.00513		11.2055	10.6998	10.7393	10.5753	10.644	10.3227	10.4242	10.9765	11.1898	11.089	10.714	10.9055	11.1095	11.387	11.0084
ACTR1A	ENSG00000138107	ENSG00000138107	0.211123	0.263229	0.225544	0.186406	0.0663509	0.76634		11.3299	11.4258	11.2483	11.5157	11.2194	11.4447	11.7245	11.4512	11.4388	11.6166	11.4275	11.6208	11.35	11.3232	11.3239
SRP72	ENSG00000174780	ENSG00000174780	-0.215681	0.211094	-0.234517	0.128662	-0.352219	0.0130522		11.7622	11.641	11.5658	11.5143	11.6145	11.5071	11.6691	11.7208	11.6567	11.7231	11.7176	11.5433	11.7184	12.0682	11.8861
SH3BP4	ENSG00000130147	ENSG00000130147	-0.173826	0.584406	-0.386479	0.111356	-0.407786	0.0919648		11.572	11.6118	11.0455	11.0242	11.2868	11.3362	11.2358	11.7879	11.2746	11.3265	11.0635	11.3248	11.8151	11.6647	11.3735
ARPC5L	ENSG00000136950	ENSG00000136950	0.435051	0.0801043	0.222548	0.403693	0.195309	0.484751		11.2235	11.0899	10.425	11.0167	11.1003	11.1682	11.167	11.5017	11.318	11.175	10.9068	11.2655	10.8022	10.8595	11.033
SMURF2	ENSG00000108854	ENSG00000108854	-0.0815603	0.770596	-0.148725	0.508025	-0.00664799	0.981402		11.0494	10.8949	11.352	11.4027	11.2608	11.1862	11.1139	11.1738	11.3348	11.171	11.0935	11.1667	11.1938	11.1341	11.5198
CCDC25	ENSG00000147419	ENSG00000147419	0.0406782	0.924606	0.0923298	0.791248	-0.1121	0.746611		10.9365	10.6372	10.042	10.8175	10.8977	10.6652	10.7321	10.7883	11.2629	11.043	10.8759	11.0752	10.7651	11.0048	10.9451
SBF1	ENSG00000100241	ENSG00000100241	0.757766	0.00112256	0.848156	7.82497e-05	0.877967	4.028e-05		10.3886	10.1146	9.9948	11.123	10.6953	10.5375	11.0256	10.5996	10.361	10.7912	10.8126	10.726	9.84937	9.87156	10.0644
CKAP2L	ENSG00000169607	ENSG00000169607	-0.628228	0.00939516	-0.733774	0.000745282	-1.08685	1.28925e-07		11.089	10.625	10.4466	10.1212	10.3221	10.2761	10.3496	11.0642	10.5893	10.5104	10.7118	10.5529	11.2263	11.3059	11.4399
EIF3E	ENSG00000104408	ENSG00000104408	-0.479199	0.0872364	-0.403729	0.131578	-0.705805	0.00303803		11.4445	11.066	10.5814	10.4921	10.9155	10.9076	10.7191	11.2857	10.9705	11.2939	10.9716	10.9692	11.4057	11.4156	11.6353
BUB3	ENSG00000154473	ENSG00000154473	-0.143367	0.372709	-0.0818733	0.625528	-0.0819518	0.63072		11.701	11.8646	11.7394	11.762	11.6494	11.7016	11.6832	11.659	11.5886	11.6853	11.6288	11.7963	11.7521	11.7126	11.8904
SEC13	ENSG00000157020	ENSG00000157020	0.183883	0.388681	0.0248528	0.92734	-0.0313036	0.907862		11.6846	11.5592	11.3474	11.4274	11.4819	11.3169	11.5884	11.5834	11.6999	11.5419	11.642	11.1746	11.4307	11.4793	11.4138
SDHC	ENSG00000143252	ENSG00000143252	0.172496	0.455944	-0.0177714	0.952677	0.0998391	0.682345		11.3922	11.5185	11.23	11.0699	11.4928	11.595	11.3679	11.5032	11.5491	11.3624	11.2109	11.2807	11.4068	11.2359	11.2622
ATP5F1C	ENSG00000165629	ENSG00000165629	-0.399971	0.0680654	-0.220224	0.338078	-0.34304	0.102597		10.7911	10.9392	11.3684	10.8513	10.9394	11.02	11.0323	10.9238	10.6688	10.8789	11.1558	11.1325	11.3214	11.1721	11.3437
APOBEC3C	ENSG00000244509	ENSG00000244509	-0.00240046	0.994665	0.0799717	0.725308	0.0157971	0.950189		11.3079	11.2189	11.1053	11.442	11.4016	11.2859	11.4243	11.2372	11.4109	11.5273	11.2854	11.5016	11.4127	11.5274	11.1152
AAK1	ENSG00000115977	ENSG00000115977	0.221776	0.342773	0.357854	0.0629264	0.19124	0.396488		10.814	10.6382	11.1145	10.888	10.6977	10.8521	10.8516	10.6323	11.0245	10.8817	11.0283	11.0284	10.5638	10.5659	10.7363
MAX	ENSG00000125952	ENSG00000125952	0.557322	0.00336195	0.440093	0.0177213	0.629592	0.000276163		10.7746	11.2682	10.9611	11.0113	11.1816	11.2298	11.1049	11.1636	10.939	10.9391	11.0523	10.8671	10.721	10.4194	10.3817
YIF1A	ENSG00000174851	ENSG00000174851	0.184471	0.515419	0.258918	0.284105	0.273333	0.254012		10.7997	11.2767	10.6008	11.2739	11.1632	11.2685	11.3822	10.991	11.0394	11.0305	11.4038	11.2062	11.0319	10.9467	10.9082
SSBP1	ENSG00000106028	ENSG00000106028	-0.364649	0.115195	-0.476967	0.0172753	-0.589548	0.0021696		11.7016	11.3058	10.9068	11.0416	11.2274	11.2385	11.2966	11.4327	11.4543	11.4301	11.2084	11.2031	11.6715	11.7728	11.8333
CDC25B	ENSG00000101224	ENSG00000101224	0.0477173	0.898742	-0.471186	0.0353533	-0.35907	0.134238		11.5329	11.2491	10.8587	10.9027	10.8554	11.0912	11.0313	11.5308	11.4649	10.8733	10.8676	10.7822	11.3242	11.5202	11.0535
RARS1	ENSG00000113643	ENSG00000113643	-0.040594	0.874609	0.15693	0.394278	0.0676945	0.76133		11.2642	11.494	11.3566	11.1047	11.1572	11.3781	11.1886	10.9982	11.1385	11.2955	11.4012	11.22	11.267	11.0635	11.1138
CTHRC1	ENSG00000164932	ENSG00000164932	0.67617	0.000374204	0.706891	7.82497e-05	0.686049	0.000136235		10.5279	10.8244	10.2643	10.8596	10.9629	10.8794	10.9936	10.9648	10.7009	10.7695	11.1158	10.858	10.277	10.2414	10.1285
MESD	ENSG00000117899	ENSG00000117899	0.00184609	0.99595	0.105271	0.652414	-0.114159	0.625318		11.4645	11.5168	11.2315	11.3141	11.278	11.1648	11.4799	11.1604	11.4479	11.4664	11.5645	11.3814	11.4583	11.5103	11.1
ANAPC11	ENSG00000141552	ENSG00000141552	-0.164679	0.396657	-0.263709	0.102059	-0.418136	0.00423888		11.3601	11.4169	11.0302	11.2132	11.1804	11.3776	11.4192	11.5431	11.5701	11.4081	11.473	11.3585	11.6313	11.6661	11.7328
MEG3	ENSG00000214548	ENSG00000214548	0.0294977	0.957043	-0.183892	0.61918	-0.0224242	0.959677		11.1375	10.6683	10.8855	10.8414	11.0002	10.9811	10.6449	11.1681	11.1133	11.2209	10.4938	10.5045	10.7019	11.4201	10.6356
G3BP1	ENSG00000145907	ENSG00000145907	0.135308	0.51168	0.169473	0.344116	0.139861	0.464047		11.2767	11.2813	11.4303	11.5114	11.2079	11.3433	11.4869	11.2916	11.2794	11.3106	11.4602	11.3922	11.254	11.0797	11.3158
FOXN3	ENSG00000053254	ENSG00000053254	0.0055688	0.995025	-0.345942	0.544305	-0.630744	0.212785		11.1146	10.7343	10.0712	10.1412	10.0954	10.337	10.0284	11.3383	10.8331	10.9168	10.0022	10.3699	10.7883	10.8742	10.8084
SSB	ENSG00000138385	ENSG00000138385	-0.236623	0.460439	0.250014	0.388156	-0.328218	0.230787		10.481	10.3169	10.8069	9.96165	10.3274	10.358	10.1565	9.97133	10.7146	10.8901	10.6264	10.8787	10.6504	10.5779	10.4241
MOK	ENSG00000080823	ENSG00000080823	0.537918	0.325566	0.428556	0.41762	0.701347	0.141779		10.5058	10.9425	9.18934	10.9545	11.0346	10.898	10.8516	11.0111	10.4909	10.5978	10.7104	10.7607	10.2318	10.2351	10.323
RAB11FIP5	ENSG00000135631	ENSG00000135631	0.428996	0.0214506	0.448326	0.00877686	0.558333	0.000680993		10.8149	11.1054	10.5689	11.0751	11.2021	11.1545	10.8602	11.1345	11.0371	11.1105	11.0133	10.9782	10.5552	10.5599	10.6466
SCARA3	ENSG00000168077	ENSG00000168077	0.348471	0.149858	0.381461	0.0791669	0.390537	0.072942		10.8596	10.8333	11.0233	11.151	11.2746	11.0652	11.489	11.0196	10.7768	10.959	11.224	11.2689	10.9118	10.6571	10.7484
PDAP1	ENSG00000106244	ENSG00000106244	0.191174	0.309047	0.263692	0.102059	0.0717934	0.740966		11.389	11.3627	11.3796	11.2354	10.9134	11.303	11.3573	11.2139	11.2654	11.4382	11.2548	11.3575	11.0722	11.1609	11.03
CBX5	ENSG00000094916	ENSG00000094916	-0.0446581	0.886088	0.0608473	0.820657	-0.0823431	0.756655		11.0937	11.2676	11.1824	11.1894	10.9098	10.9708	11.0189	10.7428	11.3656	11.1807	11.1071	11.2235	11.1414	11.1048	11.0847
TRAPPC1	ENSG00000170043	ENSG00000170043	0.0515103	0.893882	0.190416	0.496502	-0.0259867	0.945533		10.6486	10.2361	10.9873	10.941	10.8919	10.4635	10.9659	10.6323	10.9524	10.8803	11.0869	11.015	10.8697	10.79	10.7577
ATP5PB	ENSG00000116459	ENSG00000116459	-0.0851769	0.786325	-0.266763	0.244061	-0.215794	0.372636		11.799	11.7715	11.1237	11.4058	11.6906	11.7168	11.5923	11.9396	11.6689	11.6357	11.4877	11.5538	11.7609	11.834	11.8828
TOMM22	ENSG00000100216	ENSG00000100216	0.265563	0.334136	0.212538	0.423623	0.153616	0.597611		11.5196	11.4334	10.7393	11.3108	11.3735	11.4475	11.5301	11.6043	11.3222	11.4167	11.3543	11.5347	10.9357	11.3508	11.3504
NCDN	ENSG00000020129	ENSG00000020129	-0.0986746	0.833696	-0.718863	0.0145918	-0.635134	0.0355279		11.3133	10.9017	10.1595	10.4695	10.6491	10.5489	10.7048	11.4715	10.9959	10.8479	10.2239	10.2634	11.0843	11.2327	11.2518
SLC4A7	ENSG00000033867	ENSG00000033867	0.0809417	0.764141	0.0925089	0.699633	0.195429	0.340902		10.9277	11.1387	11.3173	10.9825	11.2708	11.2035	10.9478	11.0082	11.1628	11.1953	11.0093	10.9485	10.8619	11.0895	10.9263
KARS1	ENSG00000065427	ENSG00000065427	-0.206662	0.34884	0.150354	0.488237	-0.0144748	0.958684		11.1046	11.0409	10.9515	11.2958	11.2354	11.1389	11.249	11.1008	10.7002	11.3748	11.3963	11.3967	11.1141	11.195	11.3944
CYCS	ENSG00000172115	ENSG00000172115	-0.606501	0.00308756	-0.693983	0.000200034	-0.576153	0.00289507		11.1866	11.2538	10.8791	10.8947	11.1715	11.1733	11.0512	11.3366	10.7131	10.8321	10.9456	11.1124	11.5357	11.7044	11.7351
YBX3	ENSG00000060138	ENSG00000060138	-0.0267894	0.943798	0.154984	0.55208	0.269891	0.248221		10.6571	10.8191	11.2059	11.1809	10.9457	11.0375	10.9569	10.4884	10.8039	10.9845	10.9559	10.8877	10.9875	10.7089	10.6456
DTYMK	ENSG00000168393	ENSG00000168393	-0.377302	0.2144	-0.298518	0.308537	-0.305799	0.296372		10.7038	10.5221	11.3154	10.4725	10.5447	10.7677	10.6988	10.6553	10.1825	10.5644	10.4309	10.8034	10.9738	10.6609	11.0535
MTND1P23	ENSG00000225972	ENSG00000225972	-0.718878	0.226324	-0.0348719	0.966769	-1.4307	0.00226343		9.69908	9.33277	8.22738	8.69038	9.28546	8.87472	9.07707	9.91311	9.89796	10.591	10.3058	10.1506	9.90802	10.5788	10.599
SARS1	ENSG00000031698	ENSG00000031698	0.104556	0.712841	0.0078937	0.978394	-0.292815	0.161421		10.9172	10.9474	10.8222	10.6232	10.7725	10.6211	10.9109	10.822	11.4042	11.0938	10.9923	10.8236	10.9982	11.029	10.866
OSTC	ENSG00000198856	ENSG00000198856	-0.121615	0.618611	0.0491209	0.848593	-0.00911384	0.972811		10.9581	11.1308	11.2135	11.0816	11.1084	11.3423	11.1229	11.0532	11.0337	11.2026	11.4096	11.0909	11.2752	10.9727	11.3038
DAD1	ENSG00000129562	ENSG00000129562	-0.245591	0.380633	-0.424519	0.0628696	-0.325258	0.183435		11.0086	10.9309	11.3944	10.836	10.7092	11.0042	10.9078	11.1642	10.6937	10.7414	10.6564	10.8625	11.4312	10.8273	11.2166
ENSG00000290018	ENSG00000290018	ENSG00000290018	0.0696339	0.821067	-0.0107917	0.973891	0.0102672	0.973054		10.7451	10.7409	11.1454	11.128	11.077	10.9285	11.0737	10.92	11.2981	11.1544	11.0973	10.802	10.9709	10.9054	11.2153
ITGA5	ENSG00000161638	ENSG00000161638	-0.249762	0.266319	-0.324969	0.0938513	-0.315129	0.109572		11.2433	11.1769	11.4801	11.443	11.3085	11.0106	11.4272	11.3752	11.1784	11.0374	11.3172	11.3873	11.5289	11.7121	11.488
ZFP91	ENSG00000186660	ENSG00000186660	-0.331973	0.0762279	0.291443	0.0983072	-0.120408	0.581811		10.6261	10.7133	10.7969	10.5172	10.6761	10.6491	10.4458	10.2058	10.5418	11.009	11.1383	10.925	10.645	10.6674	10.8839
TMX2	ENSG00000213593	ENSG00000213593	-0.0119093	0.976844	0.231445	0.27776	0.0884582	0.739274		10.8679	10.7892	10.6677	11.2108	10.9352	10.9701	11.0894	10.7867	10.9414	11.0585	11.0896	11.3882	10.9186	10.7562	11.1633
CBR1	ENSG00000159228	ENSG00000159228	-0.749024	2.54742e-05	-0.849247	3.5712e-07	-0.854554	3.03889e-07		10.4411	10.4113	10.5012	10.2819	10.449	10.4543	10.3511	10.4986	10.6398	10.2277	10.4737	10.491	10.9512	11.4867	11.2628
SUB1	ENSG00000113387	ENSG00000113387	-0.38822	0.028231	-0.556977	0.00026761	-0.519717	0.000790145		11.4198	11.4128	11.4242	11.0522	11.2326	11.3302	11.275	11.5238	11.2041	11.2159	11.2205	11.0764	11.7287	11.5197	11.9112
THOC2	ENSG00000125676	ENSG00000125676	-0.288539	0.151509	-0.292636	0.11226	-0.550218	0.000652759		11.169	10.9877	10.9719	10.8445	10.9718	10.8076	10.9223	11.1358	11.3227	11.24	10.9757	11.1719	11.3054	11.5982	11.3559
TGFB1I1	ENSG00000140682	ENSG00000140682	0.151818	0.502573	0.350638	0.0398596	0.145176	0.495906		10.8477	11.0462	11.0484	10.8821	10.7662	10.9876	10.8429	10.9109	10.9087	10.8564	11.1735	11.2041	10.7466	10.5808	10.8686
CPNE1	ENSG00000214078	ENSG00000214078	-0.228068	0.298848	-0.212212	0.301045	-0.227162	0.262924		11.2284	11.3051	11.5181	11.2132	11.3252	11.0219	11.2734	11.1978	11.0986	11.2121	11.2636	11.1427	11.6724	11.1813	11.359
SSR2	ENSG00000163479	ENSG00000163479	-0.185647	0.309047	-0.3462	0.0178563	-0.290199	0.0579443		11.55	11.5306	11.389	11.508	11.3919	11.5742	11.5482	11.6416	11.6014	11.3137	11.5421	11.4471	11.6653	11.9701	11.6943
NUCB2	ENSG00000070081	ENSG00000070081	-0.480513	0.00693547	-0.234721	0.223586	-0.526313	0.0012281		11.4591	11.0869	11.0735	10.888	11.0181	10.9701	10.914	11.1081	10.9865	11.2707	11.2355	11.2462	11.4474	11.6902	11.2892
C7orf50	ENSG00000146540	ENSG00000146540	0.290491	0.171624	0.208504	0.322472	0.41966	0.0190144		10.9391	11.4351	10.9931	11.3575	11.3427	11.32	11.2942	11.1028	11.2308	11.0659	11.0426	11.2685	11.0484	10.9429	10.7568
DNAJC5	ENSG00000101152	ENSG00000101152	0.524796	0.065079	0.292812	0.327142	0.275448	0.366792		11.067	10.8315	10.1417	10.931	11.1881	10.4838	11.1644	11.071	11.1964	10.8008	11.1179	10.7973	10.5552	10.5986	10.7061
NAA20	ENSG00000173418	ENSG00000173418	-0.0172882	0.972644	0.0940733	0.775692	0.169627	0.572369		10.7271	10.4054	11.2904	10.8536	10.7904	10.85	10.7818	10.7063	10.4261	10.6297	10.874	10.7544	10.7175	10.5314	10.7298
USP7	ENSG00000187555	ENSG00000187555	0.290135	0.0394321	0.202524	0.15003	0.215312	0.123401		11.2199	11.0936	11.2285	11.3289	11.2416	11.2536	11.3845	11.2572	11.4038	11.2215	11.363	11.1969	11.0796	11.0413	11.0594
GNG12	ENSG00000172380	ENSG00000172380	-0.614941	0.000414684	-0.3474	0.0606435	-0.483617	0.00538888		10.903	10.721	11.0455	10.9317	10.7092	10.8272	10.6635	10.7949	10.6193	10.7498	10.8797	11.2139	11.4004	11.2257	11.2931
MAGOH	ENSG00000162385	ENSG00000162385	0.411827	0.117516	0.761404	0.000337343	0.652799	0.00292199		10.4398	10.397	10.6469	11.0362	10.5899	10.2991	10.6952	10.1757	10.3854	10.7025	10.8579	10.7815	9.89891	10.0584	10.1041
COL5A2	ENSG00000204262	ENSG00000204262	-0.0670528	0.858775	-0.0265922	0.94425	0.133785	0.67134		10.5233	10.7902	11.231	10.8183	10.9746	10.8479	10.5535	10.8525	10.6201	10.591	10.8521	10.7102	11.0353	10.6721	10.4811
SLC39A13	ENSG00000165915	ENSG00000165915	0.21585	0.295699	0.234065	0.209423	0.237267	0.203006		11.1337	11.3755	10.9099	11.4531	11.4307	11.2895	11.4315	11.4438	11.2308	11.3793	11.2992	11.4844	11.2227	11.0384	11.1998
NCOR1	ENSG00000141027	ENSG00000141027	-0.414668	0.0154899	-0.44968	0.00384689	-0.612621	3.5454e-05		11.1764	10.9957	11.1042	10.8528	10.9491	10.9498	10.9936	11.1814	11.1623	11.1705	11.1709	10.8819	11.3776	11.7211	11.4678
FUBP1	ENSG00000162613	ENSG00000162613	-0.0765615	0.729556	0.241904	0.120396	0.170311	0.316156		11.0019	11.321	11.2473	11.1117	11.1379	11.1727	10.9759	10.8986	10.8072	11.2132	11.2641	11.1582	10.9387	10.9117	11.0587
PPP1R14A	ENSG00000167641	ENSG00000167641	0.11129	0.901222	0.576442	0.350346	0.270777	0.715917		9.29723	9.37477	9.99363	10.6994	9.73133	9.65671	10.1704	9.09727	10.3146	10.2762	10.3246	10.6237	10.0017	10.1812	9.14783
MAP7D3	ENSG00000129680	ENSG00000129680	-0.468821	0.0833139	-0.314418	0.249612	-0.577056	0.0154278		10.9269	10.4865	10.6455	10.4774	10.8134	10.4165	10.2693	10.5967	11.0765	11.038	10.6888	10.776	10.986	11.2584	11.2086
VKORC1	ENSG00000167397	ENSG00000167397	0.0883619	0.801322	-0.163548	0.56581	-0.00873482	0.979866		10.6634	10.72	11.3308	10.7677	10.931	10.9418	10.8254	11.2324	10.8416	10.7182	10.8624	10.5903	10.8997	10.7215	11.0353
EIF2S3	ENSG00000130741	ENSG00000130741	-0.0935424	0.678317	-0.0698048	0.744427	-0.11548	0.564447		11.6939	11.3405	11.445	11.4842	11.5647	11.4762	11.3941	11.7329	11.4405	11.5802	11.5203	11.5626	11.6536	11.5814	11.6368
LPAR1	ENSG00000198121	ENSG00000198121	-0.232952	0.396554	-0.452786	0.0375113	-0.492238	0.0214226		11.7051	11.3913	11.0906	11.1142	11.1626	11.1114	11.0903	11.709	11.2943	11.2866	11.151	11.0606	11.6391	11.7815	11.4197
KIF20B	ENSG00000138182	ENSG00000138182	-0.554316	0.000125835	-0.390334	0.0075299	-0.639266	1.95985e-06		11.3985	11.208	11.1695	10.8724	11.0713	10.9734	11.1103	10.9903	11.076	11.3584	11.078	11.22	11.5224	11.7252	11.5837
YWHAG	ENSG00000170027	ENSG00000170027	-0.0512514	0.832236	-0.142787	0.44733	-0.135536	0.483835		11.3206	11.5726	11.5132	11.3601	11.1451	11.4781	11.3435	11.4632	11.4448	11.2181	11.3294	11.4261	11.4804	11.3693	11.5537
GDI2	ENSG00000057608	ENSG00000057608	-0.167776	0.51214	-0.587657	0.000998401	-0.422886	0.0269111		11.5149	11.3828	11.442	10.8924	11.4222	11.078	11.2653	11.6743	11.2233	11.1141	10.8936	10.933	11.6157	11.5186	11.5743
PRKDC	ENSG00000253729	ENSG00000253729	0.0480229	0.901518	0.366408	0.134081	0.455508	0.0519139		10.5279	10.6703	11.054	10.9756	10.8561	10.5671	10.6721	10.1226	10.3656	10.5748	10.7727	10.8034	10.4727	10.1265	10.4414
HSBP1	ENSG00000230989	ENSG00000230989	-0.0332289	0.901243	-0.00218721	0.992284	-0.100624	0.63312		11.2663	11.524	11.2527	11.1694	11.339	11.423	11.3971	11.3119	11.4332	11.2411	11.4349	11.5453	11.3225	11.4393	11.4785
HP1BP3	ENSG00000127483	ENSG00000127483	-0.0382963	0.870353	0.0343902	0.872357	0.0244809	0.914594		11.0969	11.2491	11.2803	11.2084	11.3134	11.4475	11.2637	11.2632	11.2649	11.3689	11.4065	11.2281	11.3111	11.3824	11.2072
ETHE1	ENSG00000105755	ENSG00000105755	0.0735389	0.778788	0.276347	0.127784	0.239687	0.203006		10.8878	10.8527	10.982	11.385	10.9968	11.0616	11.167	10.9321	10.8631	11.1452	11.1688	11.2665	11.036	10.8373	10.8745
ODC1	ENSG00000115758	ENSG00000115758	-0.0646176	0.833387	-0.322432	0.123224	-0.221691	0.334137		11.5943	11.7178	11.1716	11.5309	11.4828	11.7342	11.6722	11.9957	11.5224	11.4575	11.3856	11.6068	11.7154	11.7672	11.9334
TMEM30A	ENSG00000112697	ENSG00000112697	-0.009873	0.971605	-0.0252043	0.901306	0.0487429	0.79475		11.7553	11.6349	11.6207	11.6682	11.6906	11.837	11.7121	11.7312	11.58	11.7481	11.6506	11.577	11.6464	11.7189	11.6899
SLC25A5	ENSG00000005022	ENSG00000005022	-0.212299	0.292582	-0.340277	0.0407908	-0.202105	0.283279		11.9108	11.8827	11.5567	11.8233	11.8348	11.8555	11.806	11.9437	11.7253	11.7204	11.709	11.6699	12.0298	11.8029	12.2522
AP1S1	ENSG00000106367	ENSG00000106367	0.302438	0.641584	0.600731	0.232469	0.189353	0.769517		9.68465	9.47356	10.561	10.4626	10.1141	9.69504	10.6019	9.45001	10.4174	10.3344	10.5692	10.678	9.79317	10.0325	9.97044
DBN1	ENSG00000113758	ENSG00000113758	0.399903	0.012058	0.371082	0.0130991	0.397969	0.00715708		11.227	11.2025	11.138	11.212	11.2263	11.1857	11.2669	11.1852	11.1774	11.1767	11.0133	11.3357	10.9571	10.6325	10.8244
CLPTM1	ENSG00000104853	ENSG00000104853	-0.0818815	0.868918	0.394907	0.23384	-0.0744461	0.875283		9.46342	9.42265	9.94959	10.6943	9.97402	9.76877	10.5667	9.76058	10.149	10.5825	10.5469	10.8606	10.2342	10.3501	10.2423
CEBPB	ENSG00000172216	ENSG00000172216	0.168298	0.541982	0.331825	0.124739	0.309524	0.16134		10.9242	11.0301	11.1612	11.0809	10.752	10.8676	10.8656	10.7991	10.6239	10.7103	11.0369	11.0162	10.8997	10.4004	10.4368
ID2	ENSG00000115738	ENSG00000115738	-0.183851	0.473487	0.0294941	0.92521	-0.109149	0.683473		11.2091	11.0255	10.979	10.9915	11.3683	11.1325	11.2115	11.0628	11.0141	11.2093	11.2616	11.4506	11.1688	11.0399	11.58
NR3C1	ENSG00000113580	ENSG00000113580	-0.212207	0.389726	-0.0274816	0.930312	-0.00252996	0.99424		10.8986	10.9782	11.3837	11.0725	10.8948	11.096	11.0014	10.6707	10.754	11.1235	11.0545	10.7993	11.0883	10.9006	11.0825
ACADVL	ENSG00000072778	ENSG00000072778	0.435171	0.0423976	0.493818	0.0099832	0.452815	0.0206117		10.715	10.5908	10.8029	10.9956	10.931	11.0357	11.1817	11.0724	10.5978	10.881	11.1761	11.0144	10.3422	10.6025	10.6466
SKA2	ENSG00000182628	ENSG00000182628	-0.11168	0.756218	-0.453847	0.0598992	-0.378115	0.135797		11.5225	11.7067	10.7025	11.1211	11.3558	11.2249	11.2974	11.6498	11.539	11.2643	11.0819	11.1325	11.5952	11.6079	11.6408
ATP5PO	ENSG00000241837	ENSG00000241837	0.039527	0.913461	-0.159671	0.55274	-0.304292	0.198103		11.8809	11.4845	11.1518	11.2671	11.4326	11.081	11.5021	11.694	11.6285	11.541	11.5038	11.1609	11.4196	11.5695	11.7101
RRM2	ENSG00000171848	ENSG00000171848	-0.160987	0.335705	-0.320469	0.0150344	-0.304927	0.0220793		11.217	11.2884	11.2585	11.2727	11.3037	11.4182	11.377	11.5612	11.4843	11.3352	11.4135	11.1954	11.6782	11.5509	11.6797
NSD2	ENSG00000109685	ENSG00000109685	0.194741	0.235689	0.235865	0.100196	0.157869	0.319565		11.1139	10.9774	11.1942	11.1971	11.191	11.1285	11.1869	11.1833	11.2556	11.3549	11.1833	11.2072	10.9903	11.0965	10.9539
PTGES3	ENSG00000110958	ENSG00000110958	-0.0983835	0.591805	-0.110443	0.49566	-0.115375	0.483024		11.6553	11.6015	11.5935	11.5176	11.5678	11.5111	11.5001	11.5709	11.5749	11.6057	11.5966	11.4008	11.7555	11.514	11.6631
CCDC88A	ENSG00000115355	ENSG00000115355	-0.434096	0.0402812	-0.450336	0.0195845	-0.467244	0.0149847		11.67	11.645	11.2497	11.0653	11.3719	10.9636	10.9768	11.305	11.2278	11.2492	11.1038	11.126	11.5145	11.8198	11.4723
EPRS1	ENSG00000136628	ENSG00000136628	-0.381378	0.111525	-0.238789	0.328414	-0.492662	0.0175504		10.8149	11.0447	11.095	10.3185	10.839	10.7819	10.6598	10.7453	10.9087	10.9981	10.6089	11.102	11.3037	11.1157	11.0361
ACTR3	ENSG00000115091	ENSG00000115091	-0.154625	0.501024	-0.225697	0.243222	-0.123496	0.581756		11.6877	11.5936	11.6552	11.4299	11.5656	11.7203	11.6801	11.5303	11.417	11.3291	11.519	11.5654	11.5777	11.5269	11.9573
TMEM98	ENSG00000006042	ENSG00000006042	0.429149	0.0537824	0.158163	0.533015	0.336896	0.122045		11.0011	11.2761	10.9382	10.8528	11.0241	11.4367	11.1618	11.4172	11.0507	10.855	11.0758	10.9023	10.8612	10.7043	10.7995
BOD1L1	ENSG00000038219	ENSG00000038219	-0.574807	0.0169925	-0.5433	0.0163453	-0.717475	0.000833631		11.051	10.8983	10.7868	10.4863	10.5792	10.353	10.3708	10.637	10.8092	10.8008	10.5485	10.5864	10.9896	11.6089	10.8609
IPO9	ENSG00000198700	ENSG00000198700	0.098529	0.707597	0.280396	0.140994	0.0281613	0.922531		10.8234	10.857	10.8288	11.0079	10.6499	10.8142	10.9202	10.6571	11.0931	10.9865	11.0283	11.223	10.7784	10.8838	10.7438
MT-TL1	ENSG00000209082	ENSG00000209082	0.479692	0.539817	1.11762	0.0572274	0.62526	0.35527		9.40427	8.63385	9.79272	10.4814	9.33932	9.29225	10.1652	8.69463	9.78822	9.99769	10.5251	10.3477	9.31621	9.27095	8.97142
AURKB	ENSG00000178999	ENSG00000178999	0.455258	0.0079539	0.191425	0.323421	0.454125	0.00453634		10.9417	11.2458	11.2044	11.1827	11.1833	11.1061	11.2726	10.9743	11.2142	10.8921	10.7679	11.0162	10.7424	10.5659	10.7959
TRIO	ENSG00000038382	ENSG00000038382	0.0949775	0.745155	0.256909	0.232727	0.251737	0.247325		10.6644	10.5133	11.1026	10.9714	10.8561	11.0357	10.8889	10.6948	10.8106	11.0841	10.8721	10.92	10.794	10.5669	10.7447
AP5Z1	ENSG00000242802	ENSG00000242802	0.529422	0.0492472	0.412215	0.116424	0.477951	0.0605108		10.5633	10.575	10.1751	10.8895	10.9595	10.4108	10.7942	10.5416	11.0843	10.715	10.637	10.767	9.89587	10.4072	10.5142
IPO7	ENSG00000205339	ENSG00000205339	-0.450265	0.00480907	-0.279346	0.0896635	-0.268407	0.109711		11.2412	11.1032	11.2822	11.1743	11.2663	11.2968	10.9848	11.2536	10.9366	11.2098	11.1217	11.3654	11.516	11.3983	11.6216
PRPF6	ENSG00000101161	ENSG00000101161	0.277481	0.179459	0.416062	0.0157705	0.20953	0.302271		11.0413	10.9284	10.6455	11.0086	11.1177	10.8578	11.1834	10.9655	11.0434	11.1394	11.2215	11.2507	10.624	10.9613	10.7632
CTNNB1	ENSG00000168036	ENSG00000168036	-0.0123478	0.972666	0.0312254	0.905378	0.135447	0.520532		11.2691	11.206	11.4155	11.3902	11.2796	11.382	11.3257	11.2299	11.0451	11.0597	11.3972	11.265	11.0277	11.3226	11.2816
CAV2	ENSG00000105971	ENSG00000105971	-0.394875	0.0593366	-0.388943	0.043311	-0.455586	0.0147078		10.7814	10.575	10.9902	10.9151	10.8767	10.8386	10.9599	10.8612	10.9889	10.7986	11.1372	10.8723	11.0395	11.5082	11.4074
COPB1	ENSG00000129083	ENSG00000129083	-0.105382	0.646404	0.076263	0.727271	0.12805	0.524963		11.1	11.2384	11.2023	11.2659	11.159	11.4657	11.0976	11.1751	10.9267	11.2015	11.2469	11.3025	11.2215	11.0011	11.2867
ASH1L	ENSG00000116539	ENSG00000116539	0.428412	0.0972262	0.836613	5.07374e-05	0.467516	0.0448777		9.78468	10.1377	10.3872	10.167	10.4223	10.2474	10.1739	10.0343	10.4834	10.6874	10.4644	10.7829	10.0031	9.74453	9.68257
PPP2CB	ENSG00000104695	ENSG00000104695	-0.0501058	0.872349	0.121261	0.622798	0.0801816	0.766699		10.9819	11.0122	11.0691	11.1959	11.1875	11.1067	11.295	10.6904	11.0564	11.0248	11.1771	11.3891	11.0477	10.9996	11.197
KANK2	ENSG00000197256	ENSG00000197256	0.132673	0.608693	0.0153058	0.960775	-0.0194103	0.948202		11.4154	11.604	11.297	11.2273	11.0521	11.4522	11.3443	11.5067	11.3583	11.268	11.4153	11.1698	11.449	11.3131	11.0231
GUK1	ENSG00000143774	ENSG00000143774	-0.132581	0.554771	-0.0869095	0.698557	0.017363	0.948202		11.0598	11.0478	11.218	11.3047	11.0148	11.2978	11.0427	10.9545	11.1795	10.9787	11.1287	11.2067	11.2782	11.259	11.0338
FRMD8	ENSG00000126391	ENSG00000126391	0.554435	0.00751711	0.386559	0.0633747	0.434921	0.0326528		10.9382	11.072	10.4636	10.9281	10.845	11.2347	11.209	11.0104	11.1696	10.9391	10.9888	10.9649	10.6017	10.6988	10.4218
YIPF5	ENSG00000145817	ENSG00000145817	-0.0430368	0.870353	-0.10024	0.631033	-0.202996	0.259467		11.3133	11.2754	11.3774	11.079	11.2966	11.516	11.4806	11.61	11.2981	11.4177	11.4479	11.3663	11.498	11.5289	11.5062
SRGN	ENSG00000122862	ENSG00000122862	-0.101348	0.650709	-0.0118007	0.963833	0.0238926	0.92362		10.9734	10.9474	11.1375	11.1936	11.3134	11.2167	11.1757	11.1233	11.0513	11.0799	11.228	11.3025	11.4079	11.102	11.1238
NECTIN3	ENSG00000177707	ENSG00000177707	-0.112641	0.502335	-0.0299521	0.875263	-0.0572613	0.74812		11.5126	11.4652	11.5201	11.4705	11.5728	11.4684	11.5422	11.3484	11.453	11.5599	11.5438	11.4916	11.4666	11.6364	11.5779
KMT2E	ENSG00000005483	ENSG00000005483	0.00426759	0.992898	0.0774486	0.775787	-0.0908013	0.738102		11.0168	10.7993	10.9581	10.9093	10.9928	10.9345	10.8591	11.0642	11.1784	11.4268	10.839	11.0121	11.02	11.1415	10.941
ELOB	ENSG00000103363	ENSG00000103363	-0.0753904	0.8008	-0.338539	0.0916771	-0.192963	0.403049		11.7249	11.9199	11.2779	11.632	11.6323	11.7615	11.7847	11.9608	11.6167	11.4444	11.456	11.6807	11.9637	11.8899	11.7458
LMO4	ENSG00000143013	ENSG00000143013	-0.25828	0.227348	0.102647	0.666195	-0.376705	0.035714		10.6315	10.6693	10.5012	10.6285	10.4042	10.5994	10.4501	10.6975	10.8199	10.9767	11.004	11.0937	10.6941	10.9749	11.0751
TFPI	ENSG00000003436	ENSG00000003436	-0.0757667	0.75013	0.123167	0.524274	0.0581818	0.798934		11.1822	11.1671	11.0336	11.1749	11.2096	11.2864	11.0503	11.126	11.0942	11.3002	11.2155	11.3492	11.2558	11.3125	10.8956
PSMC3	ENSG00000165916	ENSG00000165916	-0.423691	0.0841036	-0.594815	0.00451504	-0.554965	0.00929752		11.0992	10.979	10.9677	10.8574	10.9554	10.7752	10.6412	11.4145	10.8099	10.8118	10.752	10.9061	11.2111	11.6464	11.3638
ARGLU1	ENSG00000134884	ENSG00000134884	-0.0825711	0.780054	0.168724	0.473185	-0.0376296	0.902941		10.8806	10.8588	11.1396	10.7145	10.83	10.8221	10.8429	10.4986	10.8656	10.9603	10.9248	11.0964	10.7932	11.0691	10.5772
RCN1	ENSG00000049449	ENSG00000049449	-0.130092	0.749748	-0.627356	0.0175232	-0.39609	0.179597		11.2348	11.0667	10.5586	10.7932	10.9401	10.9623	10.8879	11.5815	10.9162	11.0411	10.3975	10.4834	11.3394	11.4519	11.0699
FGF5	ENSG00000138675	ENSG00000138675	-0.426253	0.0595589	-0.40466	0.0533945	-0.286167	0.209197		10.9986	10.9498	11.3401	10.9035	10.8919	11.0786	10.9488	10.8015	10.7038	10.7345	10.9353	10.8501	11.0628	11.0173	11.5873
FIBP	ENSG00000172500	ENSG00000172500	0.160668	0.594718	0.203073	0.435585	0.324673	0.170186		10.8187	11.1301	10.3093	11.1959	11.2354	11.1097	11.1103	10.8381	11.0892	11.0529	11.0301	11.0959	10.7321	11.0435	10.776
NDUFC2	ENSG00000151366	ENSG00000151366	-0.521898	0.0453432	-0.621378	0.00697636	-0.413122	0.105134		10.561	10.1926	11.0999	10.8754	10.5747	10.6078	10.598	10.5228	10.6285	10.4346	10.5477	10.469	10.8248	11.1969	11.2557
AURKA	ENSG00000087586	ENSG00000087586	0.206979	0.221317	0.100804	0.574032	0.0750809	0.702317		11.5091	11.3273	11.224	11.4268	11.4217	11.2743	11.4848	11.4679	11.5674	11.4316	11.2968	11.4708	11.3573	11.2352	11.3076
SERINC3	ENSG00000132824	ENSG00000132824	0.0800084	0.716419	0.0215278	0.927818	0.0325782	0.891123		11.1859	11.1915	11.4124	10.9552	10.9975	11.2277	11.0597	11.1008	11.1738	11.0756	11.0404	11.0469	11.0883	10.9613	11.0459
GNAI3	ENSG00000065135	ENSG00000065135	-0.0675042	0.812277	-0.318909	0.101077	-0.0157666	0.955722		11.025	11.0293	11.3975	10.9776	11.245	11.2118	11.0625	11.1617	11.0676	11.0292	10.655	10.8336	11.3265	11.0783	11.0766
SKI	ENSG00000157933	ENSG00000157933	0.334145	0.111664	0.494512	0.00502625	0.28044	0.164833		10.5588	10.3408	10.867	10.7036	10.5648	10.6916	10.7368	10.5757	10.8025	10.8621	10.9087	10.8329	10.4665	10.2174	10.4287
STAT1	ENSG00000115415	ENSG00000115415	0.0920686	0.677447	-0.0860846	0.67175	0.000906719	0.997221		11.8971	11.649	11.7079	11.6483	11.7716	11.635	11.7898	11.8361	11.7035	11.8069	11.431	11.5343	11.6577	11.7541	11.6418
CCBE1	ENSG00000183287	ENSG00000183287	-0.0936771	0.728263	0.0935047	0.703524	-0.0301916	0.916578		10.7872	10.7974	11.1226	11.1174	10.9485	11.0269	11.1157	11.0054	10.7685	11.1504	11.3035	10.9979	11.1732	11.0521	10.9539
ENSG00000291080	ENSG00000291080	ENSG00000291080	0.4103	0.131262	0.4311	0.0813992	0.439185	0.0767674		10.3276	10.1506	10.2457	10.9776	10.4839	10.481	10.7438	10.1396	10.9199	10.6922	10.7562	10.5178	10.2676	10.2401	10.1776
ILF2	ENSG00000143621	ENSG00000143621	0.427329	0.123721	0.288973	0.302148	0.313233	0.256801		11.0201	10.9017	10.3242	11.0154	10.9921	10.9779	11.2742	10.9433	11.092	10.8942	11.2375	10.7346	10.9527	10.3148	10.7099
TMEM47	ENSG00000147027	ENSG00000147027	-0.18202	0.61459	0.0135072	0.974238	0.0270966	0.948202		10.3342	10.4695	11.1932	10.5927	10.4733	10.4468	10.6198	10.1833	10.0267	10.4469	10.4231	10.5997	10.5503	10.3513	10.5261
PSMB2	ENSG00000126067	ENSG00000126067	0.0246963	0.931108	-0.165978	0.380526	-0.0121391	0.960784		11.3066	11.307	11.5709	11.2144	11.3453	11.4396	11.3986	11.4761	11.2348	11.2444	11.0885	11.2103	11.4691	11.2002	11.3626
TCERG1	ENSG00000113649	ENSG00000113649	-0.442924	0.0111187	-0.368899	0.0274116	-0.591154	0.000112769		11.232	11.3467	11.1664	10.8888	10.8933	11.0257	10.9387	11.2003	11.103	11.3979	10.9769	11.069	11.4153	11.6133	11.5473
ST13	ENSG00000100380	ENSG00000100380	-0.11632	0.568356	0.154025	0.379387	-0.074186	0.721806		11.0969	10.843	10.9623	10.9324	10.9982	10.9028	10.8065	10.8675	11.0227	11.1359	11.2973	11.0758	11.0346	10.9937	11.0284
STAU1	ENSG00000124214	ENSG00000124214	0.0499458	0.856074	0.229541	0.21921	0.202769	0.294274		11.1208	11.2987	11.1705	11.0764	11.273	11.2282	11.2677	10.9147	10.9205	11.0374	11.3186	11.2923	10.908	11.0319	11.0345
ZNF503	ENSG00000165655	ENSG00000165655	0.219981	0.356506	0.397113	0.0381405	0.0731937	0.792432		10.4798	10.4054	9.96402	10.6365	10.6508	10.4561	10.7084	10.6175	10.8534	10.8125	10.9334	10.9698	10.6495	10.4642	10.4066
VMP1	ENSG00000062716	ENSG00000062716	-0.233077	0.300255	0.101685	0.679796	-0.198676	0.357062		10.5734	10.7475	11.1581	10.6969	10.6644	10.6128	10.7084	10.6544	10.5042	10.9636	10.8905	11.0173	10.9171	10.813	10.8375
BIRC5	ENSG00000089685	ENSG00000089685	-0.0174839	0.956549	-0.072798	0.753549	-0.158881	0.434551		11.3627	11.5683	11.4951	11.2132	11.5178	11.4391	11.7222	11.4869	11.3837	11.2918	11.581	11.5546	11.544	11.4883	11.6277
BCLAF1	ENSG00000029363	ENSG00000029363	-0.292723	0.23329	-0.0652656	0.826744	-0.3695	0.0851961		10.8923	10.8474	10.8625	10.4646	10.6499	10.7267	10.3888	10.4956	11.0898	11.0134	10.8835	10.8632	11.0158	10.9847	10.9588
TRA2B	ENSG00000136527	ENSG00000136527	-0.166659	0.378393	-0.184953	0.279061	-0.271163	0.0858658		11.4524	11.5096	11.6347	11.2331	11.2724	11.3951	11.498	11.4097	11.3072	11.5375	11.3345	11.2797	11.6221	11.4217	11.6631
EPN1	ENSG00000063245	ENSG00000063245	0.117032	0.686217	0.195015	0.410294	0.384621	0.0600283		10.7688	10.9059	11.1824	11.3108	11.0534	10.913	11.0903	10.677	10.7031	10.9636	10.9242	10.8475	10.8304	10.5818	10.7307
TMED2	ENSG00000086598	ENSG00000086598	-0.0784598	0.795908	0.0235842	0.941997	-0.000947071	0.997658		11.2149	11.1359	10.661	11.3108	11.0808	11.3438	11.3061	11.1253	11.0776	11.0317	11.3497	11.4128	11.2426	11.2149	11.2937
SNRPF	ENSG00000139343	ENSG00000139343	-0.286546	0.236842	-0.543953	0.00463195	-0.489473	0.0133941		11.6393	11.3442	10.9689	11.0692	11.2774	11.2445	11.249	11.5248	11.4192	11.2797	11.1131	11.033	11.6359	11.5305	11.8777
PARP1	ENSG00000143799	ENSG00000143799	0.154626	0.585584	0.0871378	0.759682	-0.0257002	0.940472		11.2048	11.2478	10.7274	10.8528	11.0821	11.0858	10.8773	11.3154	11.3325	11.2215	10.945	11.1892	11.0186	11.0965	10.9929
LAMB1	ENSG00000091136	ENSG00000091136	-0.0741932	0.771904	-0.217729	0.244803	-0.180781	0.356741		11.7026	11.5295	11.4772	11.3797	11.4885	11.3736	11.3702	11.6498	11.5289	11.4645	11.2053	11.4501	11.5542	11.7957	11.4097
SRSF7	ENSG00000115875	ENSG00000115875	-0.336215	0.0398325	-0.29531	0.0559664	-0.230055	0.163345		11.2876	11.2551	10.9563	11.3787	11.3305	11.4029	11.2661	11.209	11.3175	11.2132	11.3927	11.3058	11.4758	11.5893	11.7266
HNRNPA0	ENSG00000177733	ENSG00000177733	-0.221085	0.277405	-0.107423	0.622383	-0.0814306	0.729488		11.136	10.8821	11.232	11.3321	11.2774	11.1682	11.2039	11.1449	11.0106	11.2965	11.327	11.0673	11.3394	11.4771	11.1957
IRF2BPL	ENSG00000119669	ENSG00000119669	0.293459	0.291972	-0.0186051	0.961151	0.0372514	0.919131		11.133	11.4514	10.8076	10.8042	11.2813	11.2879	11.3919	11.4231	11.377	11.3116	10.9805	10.9361	11.1593	11.289	10.8261
ARPC3	ENSG00000111229	ENSG00000111229	-0.217376	0.454905	-0.270027	0.289521	-0.216799	0.42331		11.7836	11.7048	11.0768	11.5785	11.5004	11.4804	11.3641	11.7796	11.3752	11.6757	11.4713	11.219	11.5805	11.8763	11.7388
TMEM147	ENSG00000105677	ENSG00000105677	0.28283	0.159398	0.155265	0.462453	0.181576	0.378239		11.2503	11.3311	10.7881	11.3245	11.2879	11.2369	11.3273	11.473	11.3487	11.1347	11.352	11.2763	11.0628	11.1137	11.1295
ARHGAP1	ENSG00000175220	ENSG00000175220	0.267953	0.195481	0.268404	0.15559	0.401578	0.0196301		10.9198	10.9612	11.0285	11.123	11.0437	11.3123	11.1103	11.1246	10.843	11.0817	10.9935	11.0173	10.9512	10.7986	10.5043
RPL7L1	ENSG00000146223	ENSG00000146223	-0.0625477	0.80491	0.0241089	0.927648	-0.161376	0.416989		11.5091	11.2203	11.0928	11.2648	11.1892	11.2817	11.2424	11.4385	11.3446	11.4971	11.3336	11.4575	11.2336	11.5067	11.4661
NF2	ENSG00000186575	ENSG00000186575	0.00486069	0.990993	0.243464	0.219155	0.189149	0.371567		10.514	10.9076	10.7663	11.1142	10.9567	10.9708	10.9254	10.9455	10.6025	10.9052	11.1287	11.1619	10.8525	10.8669	10.7586
SEMA3A	ENSG00000075213	ENSG00000075213	-0.380241	0.0650792	-0.168492	0.456564	-0.332595	0.0915185		10.9742	10.8804	11.0906	10.7709	10.9296	10.7119	10.6831	10.5505	11.0036	10.8894	10.8905	11.12	10.9395	11.2793	11.1779
PWP1	ENSG00000136045	ENSG00000136045	-0.136272	0.566477	-0.0964197	0.678597	-0.23779	0.217096		11.0242	10.8864	11.3004	11.0679	11.1951	11.0112	11.2669	11.3073	10.9924	11.2037	11.3106	11.186	11.3327	11.2002	11.4491
GNPDA1	ENSG00000113552	ENSG00000113552	0.38008	0.0712246	0.463047	0.0123324	0.456141	0.0145239		10.8569	11.0772	10.5712	10.8902	11.045	10.8648	10.8709	10.8429	10.865	10.6977	10.9273	11.164	10.5219	10.4359	10.4822
MDH2	ENSG00000146701	ENSG00000146701	0.300524	0.0860657	0.0106121	0.967981	0.17466	0.341399		11.4242	11.5656	11.1026	11.56	11.5479	11.5048	11.7174	11.6319	11.6402	11.4866	11.2454	11.38	11.3896	11.3762	11.3233
C19orf53	ENSG00000104979	ENSG00000104979	-0.232937	0.276654	-0.290822	0.119332	-0.249895	0.1972		10.8724	10.7672	11.2512	11.1305	10.8613	10.9445	10.9437	10.9589	11.0914	10.8663	11.0392	10.9156	11.2492	11.2664	11.1806
SSH1	ENSG00000084112	ENSG00000084112	0.464484	0.101043	0.808362	0.00045165	0.617051	0.0116952		10.3342	10.2614	10.3881	10.8136	10.2063	10.0347	10.2854	9.89933	10.4742	10.5041	10.646	10.5927	9.97307	9.60911	9.7228
MGLL	ENSG00000074416	ENSG00000074416	-0.0483241	0.83711	-0.0650245	0.754103	-0.012959	0.95508		11.5551	11.5501	11.483	11.5904	11.3069	11.6214	11.433	11.6142	11.3752	11.5076	11.5227	11.3464	11.4753	11.5913	11.5089
LMNB1	ENSG00000113368	ENSG00000113368	0.349091	0.260556	0.890613	0.000119138	0.83424	0.000381966		9.57492	10.0259	10.3583	10.5863	10.3684	10.2591	10.1669	9.69652	9.88406	10.3159	10.498	10.5753	9.74488	9.65693	9.29994
CREB3L2	ENSG00000182158	ENSG00000182158	-0.0877772	0.742891	0.148076	0.49566	0.0514061	0.850344		10.7619	11.0742	11.1973	11.0093	10.9205	10.8877	10.9274	10.7462	10.7238	10.9404	11.0466	11.1168	10.9882	10.6851	10.9731
CFL2	ENSG00000165410	ENSG00000165410	-0.377011	0.0401193	-0.372231	0.0276422	-0.322944	0.0671133		11.0267	11.002	11.3442	11.0031	10.8767	10.7856	10.8634	10.6296	10.9942	10.8564	10.8358	10.8336	11.233	11.1341	11.27
CD99L2	ENSG00000102181	ENSG00000102181	0.672648	0.0146124	0.599205	0.0214049	0.572333	0.0304674		10.0933	10.194	9.86754	10.6026	10.3684	10.1357	10.3754	10.0987	10.8618	10.2045	10.5087	10.491	9.51597	10.1211	9.73034
POP7	ENSG00000172336	ENSG00000172336	0.283507	0.238624	0.404513	0.0455744	0.23449	0.311664		10.8159	10.8351	10.362	10.8983	11.0095	10.686	11.0053	10.8588	10.8918	10.9708	11.221	10.9099	10.4238	10.7376	10.7279
TM9SF2	ENSG00000125304	ENSG00000125304	0.192319	0.296911	0.204616	0.220107	0.376721	0.00975461		11.0773	11.1678	10.9302	11.3332	11.3363	11.4339	11.3822	11.0662	11.0876	11.2487	11.1952	11.1449	11.0312	10.9772	10.9684
EEA1	ENSG00000102189	ENSG00000102189	-0.316421	0.166188	-0.177235	0.456307	-0.248067	0.264215		11.1208	11.1888	11.2468	10.9901	11.0115	10.7189	10.7658	10.6616	11.0715	11.2482	10.77	10.889	11.0017	11.2308	11.2366
PDIA4	ENSG00000155660	ENSG00000155660	0.162195	0.625107	0.270602	0.316198	0.380397	0.130013		10.5175	10.864	10.7691	11.128	10.8042	10.825	10.9788	10.4247	10.6733	10.6239	11.0907	10.6913	10.794	10.2822	10.5196
UBE2D2	ENSG00000131508	ENSG00000131508	0.0619915	0.858056	-0.157676	0.553072	-0.0541385	0.871832		11.5455	11.617	11.0802	11.1516	11.7009	11.4221	11.4701	11.804	11.3634	11.3514	11.2064	11.4488	11.489	11.53	11.4695
COL12A1	ENSG00000111799	ENSG00000111799	-0.162382	0.444611	-0.296316	0.0823309	0.00722438	0.976163		11.047	11.112	11.3322	11.1755	11.2044	11.2653	11.0208	11.1305	10.9836	10.8364	11.073	10.8135	11.3825	11.1509	11.0729
PAK2	ENSG00000180370	ENSG00000180370	0.161931	0.582047	0.406967	0.0599468	0.35175	0.120144		10.2144	10.688	10.7807	10.625	10.7408	10.5867	10.4314	10.473	10.4834	10.3745	10.9024	10.7925	10.3276	10.1942	10.3769
PHAX	ENSG00000164902	ENSG00000164902	-0.044948	0.845947	0.347636	0.0136865	-0.0436683	0.844675		10.9101	10.87	10.7881	10.5643	10.7654	10.5927	10.5641	10.7001	10.657	10.9344	11.0209	11.139	10.7089	10.674	10.6781
STT3A	ENSG00000134910	ENSG00000134910	0.269185	0.128665	0.164995	0.365104	0.233446	0.168541		11.0518	11.1797	11.0884	11.0757	11.125	11.0634	10.9099	11.2059	11.2303	11.0179	11.0438	10.9979	10.75	10.7823	11.0192
FAM126A	ENSG00000122591	ENSG00000122591	-0.0435394	0.908531	-0.0600985	0.856609	0.186145	0.50426		10.6686	10.5155	11.2389	10.9566	10.7206	10.7729	10.7508	10.5891	10.4174	10.7383	10.5291	10.4405	10.611	10.7025	10.5876
OPTN	ENSG00000123240	ENSG00000123240	0.178286	0.39805	0.00582772	0.98162	-0.134738	0.522419		11.5173	11.3006	11.1845	10.9202	11.1875	11.1167	11.2399	11.5213	11.3985	11.2395	11.2714	11.1449	11.3327	11.2181	11.0788
FHL2	ENSG00000115641	ENSG00000115641	-0.356044	0.0296233	-0.446684	0.00188329	-0.442345	0.00228867		10.9234	10.9782	11.222	10.8183	11.0162	10.9478	11.015	10.9772	11.0541	10.8564	10.8905	11.0238	11.4864	11.3409	11.2784
DNPH1	ENSG00000112667	ENSG00000112667	0.195436	0.440291	0.231618	0.300791	0.0196138	0.949308		10.8578	11.2748	10.6267	10.8505	10.8398	11.0042	11.1121	10.9139	11.1872	11.0744	11.011	11.2402	10.8462	10.8709	10.9239
CEBPD	ENSG00000221869	ENSG00000221869	0.1154	0.773677	0.441615	0.109153	0.262986	0.402484		10.1707	10.5439	10.5411	10.5324	10.4529	10.5696	10.5667	10.2108	10.3175	10.3971	10.6438	10.989	10.5513	10.3914	9.69032
PERP	ENSG00000112378	ENSG00000112378	0.110269	0.642558	-0.0550915	0.817438	0.116158	0.589898		11.3698	11.3128	11.277	11.1676	11.2433	11.5294	11.2702	11.4475	11.2213	11.0455	11.2079	11.1943	11.3694	11.0741	11.1585
LMF2	ENSG00000100258	ENSG00000100258	0.403552	0.17984	0.421561	0.122565	0.395884	0.154722		10.0359	10.4208	10.7739	10.7499	10.4848	10.2655	10.6019	10.2219	10.6973	10.3626	10.5973	10.6421	10.2851	9.8069	10.2197
TNFRSF11B	ENSG00000164761	ENSG00000164761	-0.178737	0.570667	0.138157	0.649008	0.211265	0.454187		10.3408	10.4454	10.9557	10.6152	10.6224	10.7489	10.4401	10.0329	10.3231	10.5131	10.77	10.4698	10.6221	10.517	10.1831
NDUFB2	ENSG00000090266	ENSG00000090266	-0.22919	0.253514	-0.483209	0.00184837	-0.576145	0.000136235		11.3471	11.3411	10.9449	10.926	11.0656	11.053	11.2448	11.5007	11.3293	11.1188	11.1839	11.0197	11.6254	11.6525	11.4913
PSMD8	ENSG00000099341	ENSG00000099341	0.00605263	0.987414	-0.193204	0.294164	-0.241261	0.171096		11.698	11.5256	11.4599	11.5981	11.6464	11.3771	11.857	11.8679	11.6417	11.644	11.428	11.6939	11.6702	11.9212	11.7556
C1orf122	ENSG00000197982	ENSG00000197982	0.507815	0.0524347	0.458593	0.0620263	0.559425	0.0174093		10.1272	10.3358	9.78732	10.7821	10.4858	10.701	10.7203	10.5367	10.5681	10.0934	10.7275	10.7677	10.2593	10.1101	9.9219
VPS35	ENSG00000069329	ENSG00000069329	-0.239594	0.226324	0.0111445	0.967976	-0.110141	0.614237		10.9154	11.2162	11.1824	11.0322	11.0947	10.8994	10.9857	10.7615	10.8911	11.0616	11.267	11.0571	11.1272	10.9885	11.2366
GADD45GIP1	ENSG00000179271	ENSG00000179271	-0.091697	0.790928	-0.214724	0.423232	-0.0595626	0.865932		10.6229	10.6382	11.217	10.8521	10.3971	11.0288	10.8494	10.6984	10.7016	10.608	10.6302	10.6466	10.9065	10.7553	10.8617
FHOD1	ENSG00000135723	ENSG00000135723	0.536653	0.028231	0.314324	0.219155	0.293055	0.262029		11.2971	10.9693	10.3565	10.936	11.1263	10.793	11.2661	11.1068	11.2268	10.9761	10.9923	10.9698	10.5829	10.818	10.5835
SRGAP1	ENSG00000196935	ENSG00000196935	0.30839	0.27248	0.461524	0.0479555	0.413819	0.0876994		10.4038	10.3042	10.7288	10.411	10.3705	10.6892	10.2693	10.1933	10.6651	10.6396	10.2269	10.7217	9.97018	10.225	10.0479
ELOC	ENSG00000154582	ENSG00000154582	-0.430551	0.0307857	-0.41191	0.0264254	-0.621823	0.0002939		11.324	11.2237	10.7435	10.6816	10.9254	10.9959	10.9749	11.0954	11.1187	11.1411	11.0674	11.04	11.5734	11.3836	11.5204
GALNT5	ENSG00000136542	ENSG00000136542	0.0479957	0.895226	0.103767	0.726811	0.1142	0.702317		10.5934	10.7419	10.929	10.8128	10.8606	10.9972	10.7976	10.7867	10.8918	10.959	10.8943	10.7877	10.8525	11.086	10.2826
PLOD2	ENSG00000152952	ENSG00000152952	-0.0204601	0.959567	0.338572	0.1226	0.17125	0.510042		10.3342	10.5643	10.8169	10.5057	10.687	10.5944	10.5401	10.217	10.4452	10.5713	10.8708	10.8329	10.6295	10.4127	10.2063
SPG7	ENSG00000197912	ENSG00000197912	0.219909	0.520692	0.166961	0.615196	0.288337	0.333294		10.1869	10.4695	10.8334	10.7916	10.625	10.5576	10.4415	10.5347	10.7795	10.5902	10.7409	10.2466	9.96291	10.6961	10.3708
RPL5P4	ENSG00000229994	ENSG00000229994	-0.465475	0.0766185	0.618422	0.00584078	-0.410227	0.102272		9.32674	9.50726	9.66901	9.42243	9.48598	9.37525	9.12439	9.25223	9.67532	10.6054	10.345	10.3953	9.77338	10.0949	9.59652
SRPK2	ENSG00000135250	ENSG00000135250	0.507616	0.03207	0.568462	0.00745177	0.44047	0.0521647		10.6369	10.7672	10.0053	10.5624	10.7043	10.6612	10.4601	10.7783	10.8605	10.8493	10.7054	10.7565	10.2293	10.2451	10.1371
SUPT5H	ENSG00000196235	ENSG00000196235	0.310863	0.236842	0.479294	0.0271883	0.514006	0.0165043		10.3408	10.3371	10.8785	10.7311	10.5132	10.6311	10.6399	10.2619	10.35	10.3854	10.6302	10.741	10.1029	10.0135	10.2224
SCN9A	ENSG00000169432	ENSG00000169432	-0.14392	0.556017	0.0775929	0.754483	-0.10835	0.6572		10.6749	10.8915	11.0674	10.9267	10.8019	10.7729	10.7461	10.7741	10.8746	11.1636	10.7992	11.0758	10.8005	11.0811	10.9353
ANGPT1	ENSG00000154188	ENSG00000154188	0.213903	0.458566	0.608932	0.00347765	0.350261	0.141299		10.1618	10.3631	10.4704	10.4365	10.4915	10.3905	10.5482	9.86351	10.4165	10.4675	10.7317	10.8664	10.02	10.0711	10.1776
SERP1	ENSG00000120742	ENSG00000120742	-0.177756	0.360423	-0.360427	0.0183902	-0.288949	0.0745918		11.2684	11.5063	11.5351	11.2261	11.2552	11.3261	11.4228	11.4915	11.2158	11.1218	11.2675	11.2021	11.515	11.7085	11.4376
RPL22	ENSG00000116251	ENSG00000116251	-0.119603	0.703407	-0.290216	0.22184	-0.24344	0.328966		11.4579	11.4086	11.2668	10.6935	11.3621	11.0828	10.9609	11.4823	11.0892	11.1665	11.0335	10.8593	11.3939	11.259	11.288
POMT2	ENSG00000009830	ENSG00000009830	0.574398	0.0152742	0.62492	0.00359223	0.737821	0.000404259		10.1439	10.3801	9.65425	10.7556	10.719	10.4983	10.5863	10.2667	10.6186	10.3951	10.6234	10.6176	9.80945	9.9194	10.0418
CCNB1	ENSG00000134057	ENSG00000134057	-0.2941	0.107957	-0.452928	0.00300852	-0.425547	0.00616128		11.2426	11.3159	11.0336	11.0718	11.1257	11.3297	11.2333	11.4564	11.2323	10.98	11.1797	11.2822	11.605	11.6065	11.6038
EEF1B2P3	ENSG00000232472	ENSG00000232472	0.091628	0.794278	-0.105288	0.737517	-0.075551	0.822639		11.3273	11.1664	10.7351	11.1627	11.3569	10.9504	11.3986	11.1305	11.45	11.1579	11.1526	11.0981	10.8216	11.4589	11.3662
SYNJ2	ENSG00000078269	ENSG00000078269	0.236392	0.210856	0.374406	0.0157447	0.207203	0.245702		10.9666	10.8864	10.9551	10.745	10.8027	10.8711	10.8342	10.693	10.9675	11.1452	10.9626	10.7939	10.6129	10.5689	10.6194
GPAA1	ENSG00000197858	ENSG00000197858	0.264095	0.203398	0.393731	0.0225402	0.248999	0.197867		10.6518	10.8553	10.7813	11.0356	10.8345	10.8062	11.082	10.9358	10.6922	10.8747	11.1761	11.0532	10.5609	10.7125	10.6644
TRIM44	ENSG00000166326	ENSG00000166326	0.215814	0.358457	0.194369	0.382251	-0.0284387	0.925304		10.5689	10.6593	10.683	10.6152	10.666	10.4012	10.6044	10.6342	11.1219	10.8176	10.8019	10.7417	10.5269	10.5739	10.6761
OSBPL8	ENSG00000091039	ENSG00000091039	-0.38243	0.0434327	-0.0534686	0.833822	-0.0120653	0.964706		10.6738	10.9416	11.1215	10.7245	10.8487	10.8711	10.5455	10.2535	10.5247	10.6906	10.7945	10.8356	10.8272	10.7926	10.8643
COX5A	ENSG00000178741	ENSG00000178741	-0.410558	0.0245318	-0.853487	1.17491e-08	-0.664367	1.97635e-05		11.2828	11.1818	10.9049	10.6909	10.8941	10.9966	11.1238	11.2256	11.0012	10.6012	10.8206	10.5989	11.4307	11.5315	11.6201
RAB14	ENSG00000119396	ENSG00000119396	0.207118	0.290326	0.329586	0.0408639	0.377505	0.0161478		10.8869	11.0884	10.9665	11.1104	11.1578	11.0049	11.0857	10.7875	10.881	10.9852	11.0852	11.0611	10.7883	10.5335	10.8093
TMEM9B	ENSG00000175348	ENSG00000175348	0.545524	0.00652439	0.441024	0.0230618	0.458788	0.0173301		10.964	10.8855	10.3898	10.8191	11.0443	10.9662	10.9808	11.2232	10.8721	10.9263	10.9727	10.8851	10.5396	10.3801	10.5401
SAR1A	ENSG00000079332	ENSG00000079332	-0.128762	0.599486	-0.144805	0.500959	-0.306423	0.0981136		11.1428	10.9384	10.8082	10.9332	10.9485	10.9258	10.8794	11.1572	11.2712	11.1359	10.9137	11.2246	11.1555	11.3409	11.2227
NKTR	ENSG00000114857	ENSG00000114857	-0.130826	0.70968	-0.186974	0.524988	-0.260677	0.349372		11.0348	10.7727	10.8222	10.7294	11.0082	10.481	10.6746	10.7958	11.1407	11.1271	10.6158	10.6905	10.8192	11.2975	10.8822
NDUFB3	ENSG00000119013	ENSG00000119013	-0.393761	0.212472	-0.845461	0.00056012	-0.685819	0.00742523		11.1526	10.9774	10.2623	10.3735	10.6836	10.6572	10.5785	11.2065	10.747	10.6487	10.1318	10.4308	11.182	11.2352	11.3644
CRIP2	ENSG00000182809	ENSG00000182809	0.176009	0.61548	0.403287	0.127076	0.303352	0.284658		9.94028	10.3042	9.91782	10.6134	10.0854	10.6955	10.3587	10.4096	10.3165	10.1627	10.8252	10.6957	10.1382	10.3548	10.0494
GNG11	ENSG00000127920	ENSG00000127920	-0.532542	0.026567	-0.408659	0.0831905	-0.202624	0.470206		10.7766	10.7902	11.0025	10.7948	10.7496	11.1296	10.844	10.5901	10.2222	10.3942	10.9668	10.6699	10.9687	11.1846	11.1493
UBE2K	ENSG00000078140	ENSG00000078140	-0.335626	0.116501	-0.0143722	0.963833	0.00444586	0.98751		10.6055	10.7181	10.9808	10.625	10.9725	10.9042	10.5062	10.3735	10.6163	10.7993	10.9353	10.726	10.6737	10.8306	10.9905
CBX1	ENSG00000108468	ENSG00000108468	-0.0826956	0.698739	0.118929	0.506365	-0.207233	0.1972		11.055	11.2371	10.9879	10.7893	10.884	10.9811	10.9478	11.0717	11.0106	11.2638	11.2013	11.1714	11.1504	11.1456	10.9787
RBBP7	ENSG00000102054	ENSG00000102054	0.00368934	0.992917	0.0104696	0.971828	0.177934	0.403382		11.2538	11.3749	10.8968	11.3381	11.4499	11.4629	11.2199	11.4021	11.0942	11.2986	11.1452	11.3034	11.3869	11.1629	11.1592
NAP1L4	ENSG00000205531	ENSG00000205531	0.266569	0.449507	1.04564	1.43697e-05	0.404847	0.172097		9.39923	10.0428	9.85082	9.59369	9.56587	10.0873	9.72963	9.25223	9.84804	10.2505	10.4448	10.5161	9.51993	9.39118	9.1674
WIPI2	ENSG00000157954	ENSG00000157954	0.472073	0.0339997	0.560731	0.00456815	0.351612	0.113177		10.3538	10.7315	10.3996	10.4911	10.4213	10.6797	10.5941	10.6034	10.7603	10.7559	10.5243	10.9231	10.3422	9.89249	10.2787
IRAG1	ENSG00000072952	ENSG00000072952	0.510962	0.0774654	0.766896	0.00161628	0.688553	0.00590527		10.0262	10.1995	10.6031	10.0542	10.3081	10.5109	10.3123	10.0497	9.99994	10.3056	10.6579	10.1291	9.91856	9.53119	9.33991
SREK1IP1	ENSG00000153006	ENSG00000153006	-0.712199	0.0281447	-1.21492	8.01042e-06	-1.31647	9.00489e-07		10.2721	9.8996	9.47276	8.93628	9.59981	9.76277	9.87718	10.3535	9.95107	9.57681	9.63535	9.51341	10.3208	11.0628	10.8779
ATXN2	ENSG00000204842	ENSG00000204842	0.0706786	0.77665	0.206014	0.2608	0.0377652	0.883653		10.9312	10.7847	11.0336	11.0489	10.7076	10.8105	10.8591	10.8572	10.9663	11.0032	11.0029	11.0842	10.68	10.883	10.9023
TMPO	ENSG00000120802	ENSG00000120802	0.0486983	0.866461	0.0888791	0.710439	0.0086368	0.97356		10.7833	10.6959	11.0342	10.8813	10.821	10.9231	10.9295	10.9017	10.9162	10.7158	11.0017	11.12	10.9454	10.7134	10.9312
CITED2	ENSG00000164442	ENSG00000164442	-0.090244	0.773677	-0.302546	0.174784	-0.0480964	0.881801		10.6465	10.8191	11.2784	10.6892	10.967	10.9805	10.9468	10.8894	10.682	10.6021	10.637	10.6541	11.0682	10.7994	10.9189
ISY1	ENSG00000240682	ENSG00000240682	0.48168	0.0533393	0.661794	0.00189803	0.583629	0.00806994		10.3368	10.6423	9.79944	10.7044	10.774	10.5986	10.7772	10.4553	10.5272	10.8845	10.6996	10.7253	9.98602	10.1627	10.1804
SPTLC1	ENSG00000090054	ENSG00000090054	0.344913	0.0784058	0.457252	0.00672557	0.539177	0.00102917		10.3835	10.7569	10.8301	10.8121	10.7551	10.8542	10.6031	10.6824	10.5538	10.7513	10.6347	10.7877	10.3982	10.1292	10.2697
ACLY	ENSG00000131473	ENSG00000131473	-0.134656	0.623415	-0.319408	0.120443	-0.166346	0.492512		11.6726	11.4322	11.5803	11.2863	11.2113	11.5669	11.4623	11.5729	11.1122	11.4119	11.1022	11.0942	11.4036	11.467	11.7005
MAN1A2	ENSG00000198162	ENSG00000198162	-0.157211	0.544865	0.0764591	0.777225	-0.314596	0.123582		10.9742	10.72	10.5751	10.4853	10.7239	10.5584	10.6299	10.6815	10.9181	10.9018	11.088	10.9521	10.7508	11.13	10.8093
SCAF11	ENSG00000139218	ENSG00000139218	0.0816123	0.742173	0.0828862	0.713494	-0.0127906	0.960095		11.183	11.0355	11.1215	11.066	11.1164	10.8528	10.9528	11.1655	11.1975	11.1452	11.0691	11.1195	10.9402	11.2295	10.8931
RRAGA	ENSG00000155876	ENSG00000155876	0.0828223	0.790873	0.0375826	0.905814	0.206906	0.391981		11.4991	11.513	10.9302	11.2055	11.5492	11.4197	11.1696	11.4621	11.1712	11.3443	11.0556	11.2729	11.1782	11.2156	11.1813
LGALS3	ENSG00000131981	ENSG00000131981	-0.38032	0.0489714	-0.498859	0.0028409	-0.530197	0.00142328		11.1031	11.1229	10.9161	10.7821	10.9841	10.9972	11.0111	11.2372	10.9584	10.8242	11.0528	10.9806	11.3765	11.6824	11.27
QKI	ENSG00000112531	ENSG00000112531	-0.0612421	0.838457	0.0837936	0.751073	-0.0637789	0.821474		10.5745	10.8351	11.0164	10.5353	10.6431	10.7026	10.5641	10.5834	10.7379	10.495	10.8592	10.9355	10.6897	10.6035	10.7787
PTN	ENSG00000105894	ENSG00000105894	0.154723	0.599104	0.368084	0.0938048	0.0564324	0.864517		10.5186	10.5515	10.328	10.4131	10.581	10.3289	10.3814	10.3791	10.8179	10.6038	10.888	10.7607	10.5734	10.4414	10.1113
SAP18	ENSG00000150459	ENSG00000150459	-0.141053	0.543397	-0.318087	0.0714416	-0.252455	0.178308		11.5126	11.3688	11.3957	11.209	11.3822	11.4278	11.4701	11.6067	11.2663	11.107	11.5227	11.1656	11.5928	11.5315	11.6577
PRRX1	ENSG00000116132	ENSG00000116132	-0.234449	0.18595	-0.111468	0.557222	-0.283872	0.0702887		11.0299	10.8864	10.8288	10.9389	10.9773	10.9786	10.9284	10.9093	11.1851	11.2076	11.1071	11.0942	11.122	11.286	11.3295
NOL7	ENSG00000225921	ENSG00000225921	-0.484856	0.082143	-0.818233	0.000379539	-0.656204	0.00646203		11.3093	10.8038	10.6077	10.4355	10.8745	10.5198	10.5103	11.1661	10.614	10.5782	10.3218	10.4724	11.1226	11.3262	11.3723
RTF1	ENSG00000137815	ENSG00000137815	0.0707885	0.801919	0.136393	0.547639	-0.0745191	0.774646		11.291	11.143	10.8548	11.1002	11.0846	10.9372	11.0275	11.4311	11.0676	11.2638	11.1383	11.3492	11.1049	11.1688	11.0751
PIK3C2A	ENSG00000011405	ENSG00000011405	0.635499	0.00440327	0.975378	3.79656e-07	0.675405	0.0010377		10.3551	10.2653	10.0284	10.2523	10.2929	10.1087	9.92525	10.0231	10.5141	10.6222	10.4231	10.5053	9.60449	9.34522	9.67282
AAGAB	ENSG00000103591	ENSG00000103591	0.334344	0.204738	0.241604	0.350958	0.291971	0.242722		10.9251	11.1265	10.5168	10.7028	11.1476	11.1482	11.0169	11.1801	10.9639	11.1504	10.9781	10.7339	10.807	10.5304	10.8138
ZNF618	ENSG00000157657	ENSG00000157657	-0.190526	0.53569	0.166825	0.558377	0.281485	0.27449		10.7491	10.8413	10.6816	11.2214	10.9739	10.4682	10.6831	10.4161	10.2162	10.6977	10.8586	10.856	10.7167	10.7491	10.4322
PICALM	ENSG00000073921	ENSG00000073921	-0.00796866	0.980688	-0.0811163	0.688989	-0.0163907	0.947099		11.2608	11.4479	11.4514	11.2343	11.4011	11.2817	11.3226	11.447	11.1654	11.1271	11.3158	11.2783	11.3782	11.227	11.3614
CANX	ENSG00000127022	ENSG00000127022	0.45789	0.177536	1.01666	0.000103727	0.175895	0.6572		9.82095	9.94129	9.29394	9.38308	9.54034	9.61067	9.53594	9.35226	10.3052	10.3804	10.1884	10.4724	9.35445	9.26108	9.40022
KRT10	ENSG00000186395	ENSG00000186395	0.22161	0.332041	0.0554898	0.837937	0.135994	0.567957		10.9944	11.069	11.021	10.9137	10.8825	11.1156	10.8984	11.2268	11.0337	10.5765	11.0087	11.0503	10.7601	10.7969	10.9523
MACROH2A1	ENSG00000113648	ENSG00000113648	-0.118054	0.669734	-0.264043	0.207494	-0.22492	0.303165		10.9692	10.7947	11.0404	10.8574	10.9176	10.8613	10.752	11.0344	11.1396	10.8635	10.6188	11.0109	11.2735	10.8725	11.1359
WNT5A	ENSG00000114251	ENSG00000114251	0.0963393	0.740225	0.216708	0.32943	0.18507	0.429061		10.2144	10.6321	10.5946	10.8656	10.7166	10.862	10.7403	10.8147	10.6231	10.749	11.0562	10.7131	10.8079	10.5779	10.49
ARPC1A	ENSG00000241685	ENSG00000241685	-0.639073	0.0023532	-1.0668	3.88009e-09	-0.939485	3.15583e-07		10.4361	10.2875	10.1895	9.86423	10.3849	10.1252	10.2741	10.7028	10.3004	10.085	9.8764	10.0706	11.0539	10.9544	11.2126
CACUL1	ENSG00000151893	ENSG00000151893	0.271387	0.372425	0.111775	0.738557	0.301346	0.27399		10.8262	10.9309	10.2038	11.0725	10.851	10.8443	10.9078	10.5891	11.1396	10.9371	10.7555	10.4843	10.7584	10.6122	10.4944
SMARCA2	ENSG00000080503	ENSG00000080503	0.256159	0.457131	0.511602	0.0574082	0.0894227	0.819505		10.2372	10.1619	10.0364	10.0276	10.1042	10.0247	10.053	9.65522	10.733	10.3606	10.3993	10.6436	10.0214	10.0208	9.84066
COX7B	ENSG00000131174	ENSG00000131174	-0.366319	0.187568	-0.710433	0.00129483	-0.573507	0.0134639		10.9589	11.0817	10.8632	10.3955	10.8413	10.6892	10.598	11.2445	10.6436	10.4165	10.279	10.8034	11.0587	11.2774	11.3283
SIVA1	ENSG00000184990	ENSG00000184990	0.233457	0.35732	0.34847	0.102992	0.263172	0.250162		10.3733	10.5803	10.6	10.8902	10.7701	10.4251	10.6843	10.472	10.8527	10.8096	10.6616	10.8985	10.3433	10.3207	10.6495
MCM7	ENSG00000166508	ENSG00000166508	0.0533499	0.860886	0.227991	0.27748	0.18914	0.392703		11.0003	10.8038	10.7663	11.1948	10.881	11.0388	11.1274	10.858	10.7131	10.8712	11.1163	11.2362	10.8875	10.7892	10.8864
RNASEH1	ENSG00000171865	ENSG00000171865	0.149301	0.621459	0.314004	0.175919	-0.0148623	0.964568		10.3668	10.2849	10.4913	10.6618	10.3327	10.3063	10.6916	10.5524	10.5728	10.5618	10.6035	11.0859	10.2944	10.6637	10.3888
CSNK2A1	ENSG00000101266	ENSG00000101266	0.0936111	0.737585	0.0119504	0.969203	0.0779442	0.768735		10.7501	10.8395	10.8029	10.9481	11.0372	10.8739	10.9599	10.9245	11.0239	10.6584	11.2275	10.708	10.9461	10.8782	10.8022
GNA11	ENSG00000088256	ENSG00000088256	0.287448	0.183189	0.319768	0.0982141	0.365694	0.0519538		10.9944	10.9869	10.5923	11.1749	11.0128	11.1551	11.2391	10.9714	10.8829	10.9079	11.1441	11.1454	10.6567	10.7482	10.8427
CACYBP	ENSG00000116161	ENSG00000116161	-0.205149	0.416792	-0.638754	0.000436244	-0.460153	0.0175669		11.442	11.3032	10.9766	10.8799	11.136	11.0269	11.0792	11.5218	11.1774	10.7536	10.7727	10.9818	11.3123	11.6321	11.4706
GRSF1	ENSG00000132463	ENSG00000132463	0.0282761	0.943635	-0.122001	0.674073	-0.141223	0.623173		11.3979	11.3798	10.733	11.0018	11.395	11.1244	11.1714	11.5525	11.3062	11.2568	11.2844	11.0554	11.3506	11.2308	11.3867
SLFN5	ENSG00000166750	ENSG00000166750	0.186419	0.520783	0.463317	0.0316245	0.564463	0.00651806		10.452	10.8812	10.5152	10.6696	10.978	10.7305	10.6399	10.2655	10.3361	10.6866	10.5087	10.8755	10.3287	10.3571	9.99412
GPX8	ENSG00000164294	ENSG00000164294	-0.471765	0.00381215	-0.439048	0.00413408	-0.726409	2.67365e-07		10.6997	10.5834	10.6199	10.5248	10.3951	10.4079	10.5144	10.7933	10.7651	10.5936	10.9137	10.6631	11.1408	11.2149	11.1486
FERMT2	ENSG00000073712	ENSG00000073712	0.0347788	0.898742	0.228606	0.201438	0.199221	0.282151		10.843	10.9758	10.7574	10.8011	10.9616	11.1545	10.857	10.8081	10.7822	10.9243	11.0896	11.0085	10.9178	10.7224	10.6917
RPL30	ENSG00000156482	ENSG00000156482	-0.213144	0.650709	-0.658774	0.0461321	-0.822006	0.0094046		11.1193	10.8377	9.78732	9.77263	10.0548	10.4783	10.5824	11.1266	10.4059	10.2899	10.1178	10.4552	11.0242	10.8894	10.9369
EIF3H	ENSG00000147677	ENSG00000147677	-0.340367	0.0710249	-0.666823	1.18841e-05	-0.51269	0.00132447		11.3425	10.9838	11.1375	10.8821	11.0287	11.1014	11.0884	11.4032	11.0152	10.9391	10.8033	10.8135	11.4696	11.5427	11.543
LRP10	ENSG00000197324	ENSG00000197324	-0.241028	0.246297	-0.369986	0.031501	-0.33497	0.0588117		11.4154	11.3498	11.3392	11.3321	11.0897	11.1665	11.2918	11.3658	11.2193	11.2541	11.0116	11.2169	11.4562	11.7969	11.3038
HADHA	ENSG00000084754	ENSG00000084754	-0.158612	0.399474	-0.0123956	0.960504	-0.214966	0.186992		11.2256	11.2557	11.0674	10.9267	10.8774	11.0144	10.9315	10.9215	11.1257	11.0695	11.2557	11.0959	11.2504	11.086	11.1238
ABL1	ENSG00000097007	ENSG00000097007	0.477704	0.0641588	0.611642	0.0061222	0.457525	0.056875		10.233	10.3055	10.8261	10.4079	10.4362	10.0957	10.5307	10.116	10.35	10.5319	10.3931	10.4961	9.97307	9.60326	9.98784
NCOR2	ENSG00000196498	ENSG00000196498	0.169679	0.402635	0.110669	0.585465	0.0920352	0.674065		10.9286	11.1002	10.8728	10.9552	11.2137	10.9405	11.1003	10.9939	11.2511	11.0229	11.1087	11.0486	10.8533	11.0427	10.9483
RBM3	ENSG00000102317	ENSG00000102317	0.202612	0.440291	-0.119887	0.657699	0.0301259	0.926339		11.8005	11.765	11.1145	11.5291	11.6848	11.5785	11.8232	11.8541	11.6266	11.4738	11.3981	11.4742	11.7287	11.3426	11.6084
NEMF	ENSG00000165525	ENSG00000165525	-0.454006	0.249256	-0.528623	0.12813	-0.696603	0.0333574		10.5565	10.0072	10.1342	9.85215	9.92976	10.1656	9.62469	10.3546	10.5522	10.4693	9.62019	10.2515	10.4448	11.1273	10.3465
RBPMS	ENSG00000157110	ENSG00000157110	-0.0914341	0.667735	-0.0208349	0.929336	-0.0251411	0.914652		11.1667	11.0772	11.2985	10.9658	11.0241	11.1203	10.8963	11.0635	10.95	11.1218	11.0409	10.9607	11.1304	11.1041	10.9483
NUTF2	ENSG00000102898	ENSG00000102898	0.200467	0.314559	0.214338	0.234798	0.0506839	0.836764		11.139	11.2067	11.0807	11.1809	11.0082	10.9123	11.3085	10.9982	11.2393	11.2573	11.141	11.2036	10.8557	10.946	11.1458
SF3B6	ENSG00000115128	ENSG00000115128	-0.553444	0.0663307	-0.569555	0.0379204	-0.404273	0.176301		10.3102	10.3383	10.989	10.2908	10.321	10.4108	10.3978	10.4279	9.62452	9.89654	10.175	10.4132	10.7584	10.6851	10.7896
TRIP12	ENSG00000153827	ENSG00000153827	-0.0138238	0.960857	-0.0292157	0.897192	-0.0355656	0.876516		11.0606	11.0614	11.3625	11.104	11.0713	11.1203	11.1852	11.0873	11.0881	11.1636	11.1276	11.0203	11.122	11.1355	11.1451
CBL	ENSG00000110395	ENSG00000110395	0.448751	0.0362287	0.977989	1.15959e-08	0.741889	3.44052e-05		9.91754	10.205	10.2798	10.1924	10.3798	10.1075	10.068	9.71237	10.0139	10.4279	10.5864	10.3763	9.44895	9.58162	9.44213
VAPA	ENSG00000101558	ENSG00000101558	-0.217062	0.273435	-0.330967	0.0440835	-0.169717	0.38037		11.1976	11.1721	11.2512	11.1293	11.216	11.319	11.1705	11.2366	11.1198	10.9839	10.843	11.3187	11.4375	11.4173	11.3214
ERBIN	ENSG00000112851	ENSG00000112851	-0.0686166	0.812277	0.118766	0.628923	-0.0415927	0.890386		10.9251	11.0146	10.7253	10.7426	10.9664	10.7466	10.5522	10.7324	11.0513	11.048	10.9049	10.9908	10.8304	11.0048	10.7438
PRNP	ENSG00000171867	ENSG00000171867	-0.323201	0.251705	-0.268768	0.318107	-0.163261	0.592361		10.718	10.6198	11.0746	10.7061	10.889	10.8221	10.6697	10.8517	10.3872	10.6214	10.5226	10.9312	10.8549	10.6823	11.3026
RAB13	ENSG00000143545	ENSG00000143545	0.0920646	0.82657	-0.205688	0.541248	-0.276673	0.390954		11.5143	11.2498	10.3889	10.758	10.9233	10.7915	10.9907	11.4364	11.1171	11.0762	10.8033	10.7932	11.2968	11.1178	10.8583
CLEC11A	ENSG00000105472	ENSG00000105472	0.279567	0.255874	0.333799	0.122403	0.483898	0.0148285		10.294	10.3569	10.4466	10.7137	10.8664	10.739	10.7635	10.3613	10.5625	10.2397	10.8012	10.767	10.2269	10.3536	10.2928
DHX29	ENSG00000067248	ENSG00000067248	-0.516974	0.0141196	-0.275638	0.217766	-0.565596	0.00314746		10.4999	10.4395	10.7182	10.3533	10.4362	10.4175	10.4672	10.0717	10.7365	10.7612	10.7061	10.6044	10.8336	11.0895	10.9668
CLUH	ENSG00000132361	ENSG00000132361	0.557148	0.00893995	0.50545	0.0120693	0.47771	0.0192448		10.1241	10.3606	10.5546	10.4496	10.6405	10.4251	10.5811	10.5107	10.6659	10.4097	10.3469	10.8068	10.0312	9.8618	10.1859
EIF1AX	ENSG00000173674	ENSG00000173674	-0.399551	0.018231	-0.347384	0.0312215	-0.305455	0.0684191		11.4186	11.4822	11.2913	11.2395	11.3085	11.441	11.3108	11.3154	11.0782	11.3866	11.3788	11.0859	11.6662	11.4972	11.7379
TMTC1	ENSG00000133687	ENSG00000133687	0.157056	0.503053	0.289917	0.120396	0.292568	0.119342		10.536	10.8605	10.8516	10.8475	10.7996	10.8329	10.572	10.7825	10.7103	10.7919	10.8999	10.7774	10.6486	10.6401	10.2864
NUCB1	ENSG00000104805	ENSG00000104805	0.515299	0.0325756	0.811579	6.71746e-05	0.557602	0.0111081		10.1363	10.1348	10.0976	10.5661	10.0301	10.3135	10.5588	9.98589	10.2352	10.3536	10.6535	10.6883	9.82715	9.83211	9.62308
SLC3A2	ENSG00000168003	ENSG00000168003	0.346627	0.111525	0.156937	0.507576	0.188938	0.416603		10.6676	10.8056	11.0895	10.6143	10.8854	10.5251	10.89	10.8057	10.8252	10.6503	10.4737	10.8101	10.6377	10.4381	10.3959
PLEKHM2	ENSG00000116786	ENSG00000116786	0.577017	0.0321944	0.817035	0.000408749	0.721151	0.00239112		9.76718	10.0792	9.90292	10.6704	10.2132	10.0172	10.3342	9.7315	10.3953	10.4193	10.4695	10.3763	9.76839	9.51052	9.53113
TRAPPC2L	ENSG00000167515	ENSG00000167515	0.426925	0.0131124	0.263265	0.136535	0.268596	0.130712		10.8752	11.084	10.6823	10.9735	10.9485	11.0394	11.1971	11.0132	11.2183	11.0585	10.9852	10.8992	10.5933	10.7251	10.8314
CLMP	ENSG00000166250	ENSG00000166250	-0.342188	0.0203568	-0.310073	0.0258587	-0.372495	0.00570826		11.1077	11.0153	11.1533	11.0127	11.1115	10.9818	10.9336	11.1351	11.1192	11.171	11.0573	11.0651	11.2886	11.4745	11.4548
ARL6IP1	ENSG00000170540	ENSG00000170540	-0.581215	0.0146124	-0.719304	0.000649384	-0.469943	0.0422171		10.2301	10.2468	10.8778	10.3009	10.212	10.6086	10.2448	10.2833	10.2909	10.2134	10.2537	9.91731	10.968	10.7874	10.7959
DNM2	ENSG00000079805	ENSG00000079805	0.299026	0.278729	0.468702	0.0394675	0.281849	0.274379		10.2624	10.2719	10.5641	10.6627	10.2962	10.4672	10.6758	10.137	10.63	10.6322	10.7816	10.5872	9.98315	10.4663	10.1128
TCF4	ENSG00000196628	ENSG00000196628	0.0957991	0.691199	0.0838684	0.712912	0.0126348	0.960784		11.1852	10.9901	11.1793	10.8291	10.9793	11.0257	10.9498	11.0238	11.1106	11.2313	10.8586	10.9386	10.8256	10.9552	11.0169
CHMP5	ENSG00000086065	ENSG00000086065	0.109597	0.682168	0.105147	0.669677	0.191841	0.381637		11.093	11.1762	10.782	10.9188	11.2473	11.1996	10.872	11.1921	11.0569	11.0579	11.063	11.0062	11.0668	10.7562	10.9723
CDC27	ENSG00000004897	ENSG00000004897	0.0116315	0.963696	-0.236204	0.0800429	0.110485	0.497093		11.5097	11.563	11.5066	11.4793	11.5542	11.3593	11.3496	11.458	11.291	11.2004	11.0489	11.108	11.3202	11.3699	11.3777
FRMD6	ENSG00000139926	ENSG00000139926	-0.429212	0.0358694	-0.11185	0.659156	-0.0699618	0.801314		10.4025	10.6137	10.9315	10.6918	10.7279	10.8336	10.5212	10.2463	10.4042	10.5548	10.8688	10.6905	10.7948	10.7762	10.8931
PSME4	ENSG00000068878	ENSG00000068878	0.179405	0.563993	0.0805182	0.805734	0.032816	0.929318		10.5644	10.6423	10.2526	10.5503	10.8472	10.5233	10.7036	10.5017	11.1073	10.9497	10.5934	10.5045	10.491	10.7125	10.6336
MSL1	ENSG00000188895	ENSG00000188895	0.109836	0.768763	0.137705	0.671522	0.227139	0.445735		10.2101	10.4042	10.888	10.5605	10.2742	10.355	10.0013	10.4204	10.3917	10.0777	10.2771	10.544	10.3162	10.1746	10.019
YY1	ENSG00000100811	ENSG00000100811	-0.218961	0.263103	0.131249	0.506952	0.119081	0.566215		10.8477	10.9798	10.9124	10.9517	11.0254	10.994	10.857	10.4042	10.6681	11.0058	10.984	11.0185	10.8967	10.9491	10.7632
GARS1	ENSG00000106105	ENSG00000106105	-0.27693	0.19744	-0.258351	0.196473	-0.645677	9.14631e-05		10.9994	10.9612	10.6566	10.6418	10.6576	10.352	10.712	11.0462	10.9912	11.0058	10.8993	10.9231	11.1213	11.3456	11.1252
KIAA2013	ENSG00000116685	ENSG00000116685	0.493656	0.0469982	0.287198	0.267285	0.399478	0.0990499		10.6966	10.7801	10.2088	10.849	10.9317	10.5952	10.9528	10.6895	11.0158	10.7823	10.3395	10.8832	10.512	10.27	10.4089
NRP1	ENSG00000099250	ENSG00000099250	-0.697891	0.000398677	-0.414045	0.0457866	-0.331909	0.131347		10.7089	10.5579	10.9105	10.7805	10.8195	10.8142	10.6462	10.6081	9.97988	10.7017	10.7659	10.7	11.0193	11.2104	11.1717
ABLIM3	ENSG00000173210	ENSG00000173210	0.0935719	0.742396	0.187552	0.402601	0.186806	0.411999		10.6946	10.7296	10.7975	10.8694	10.9739	10.9069	10.832	11.0025	10.614	10.7589	10.9668	11.0156	11.0045	10.5927	10.5498
SH3PXD2A	ENSG00000107957	ENSG00000107957	0.445876	0.0194644	0.577856	0.00056012	0.58229	0.000512783		10.4213	10.3692	10.5744	10.6909	10.6786	10.5602	10.4444	10.4996	10.576	10.7978	10.6234	10.4818	10.1356	10.2174	9.80541
STK25	ENSG00000115694	ENSG00000115694	0.264843	0.308582	0.112551	0.696587	0.148192	0.593945		11.0945	11.3572	10.7969	10.8498	11.3262	10.8966	11.0371	11.3602	11.0496	10.9774	10.8772	11.1476	10.9702	10.813	10.8906
ZC3H7B	ENSG00000100403	ENSG00000100403	0.107858	0.638635	0.123044	0.536361	0.103689	0.625318		10.9339	10.9235	10.8496	10.8671	11.2433	11.0369	11.0427	11.0994	11.0416	11.0902	11.0573	11.0825	10.9796	11.0965	10.766
NASP	ENSG00000132780	ENSG00000132780	0.259859	0.214115	0.235792	0.226704	0.126447	0.579285		11.063	11.2209	10.7752	10.758	10.9112	11.0112	10.8815	11.0476	11.147	11.0492	10.9353	11.0325	10.6594	10.8603	10.7869
OST4	ENSG00000228474	ENSG00000228474	-0.181334	0.830361	-0.663231	0.282205	-0.594981	0.348062		10.7401	10.8218	9.45073	9.60813	9.49929	10.4865	10.2081	10.8171	9.85195	9.82735	9.5925	10.1335	10.8913	10.4566	10.1399
ACBD3	ENSG00000182827	ENSG00000182827	0.0697309	0.77665	-0.0920584	0.667488	-0.0784383	0.729066		11.3601	11.5311	11.1226	11.1791	11.4132	11.3618	11.3822	11.5263	11.4948	11.3342	11.368	11.2174	11.327	11.3555	11.5106
PDGFRA	ENSG00000134853	ENSG00000134853	0.172264	0.33035	0.301325	0.0346976	0.281761	0.0538312		10.877	10.8605	10.8222	10.9231	10.8708	11.1453	10.9192	10.8839	10.8239	11.0603	11.0301	10.9193	10.7072	10.6749	10.7288
JUNB	ENSG00000171223	ENSG00000171223	0.508748	0.0163501	0.528962	0.00652664	0.656638	0.000447789		10.0776	10.3458	10.5806	10.6943	10.6878	10.5515	10.6274	10.3702	10.4884	10.4	10.4821	10.6609	10.1726	10.0076	9.76378
UXS1	ENSG00000115652	ENSG00000115652	0.216366	0.475164	0.447671	0.0559664	-0.0808206	0.811545		10.3276	10.2521	10.1225	10.3306	10.1899	9.7807	10.4615	10.0879	10.6398	10.4896	10.7823	10.6489	9.97307	10.2313	10.366
ATP6V1G1	ENSG00000136888	ENSG00000136888	0.313711	0.0394321	0.0833163	0.658976	0.316046	0.024003		11.1704	11.1032	10.9873	11.1393	11.2674	11.319	11.2115	11.3286	11.1805	10.9663	11.0069	11.06	10.8352	10.9093	11.0345
SEMA5A	ENSG00000112902	ENSG00000112902	0.286762	0.277183	0.570309	0.00568129	0.276243	0.259242		10.3835	10.3195	10.4128	10.4566	10.4042	10.349	10.6337	10.137	10.4331	10.5851	10.5421	10.9318	10.2426	10.2968	9.79466
PCBP2	ENSG00000197111	ENSG00000197111	0.190844	0.360352	0.129395	0.532744	0.206771	0.276902		10.9994	11.0802	11.2571	11.0045	11.0339	11.045	11.1021	11.0697	10.8547	11.0045	10.7803	11.0532	10.8798	10.6401	10.9288
ZCRB1	ENSG00000139168	ENSG00000139168	-0.0502807	0.871764	0.186155	0.404177	-0.157671	0.505653		10.9269	11.0161	10.4084	10.7111	10.7528	10.7328	10.8265	10.7817	10.9069	11.0505	11.0852	11.0903	10.8666	10.7562	11.033
LRRC47	ENSG00000130764	ENSG00000130764	0.529114	0.0197814	0.300236	0.210803	0.349939	0.132415		11.0283	11.0921	10.3483	10.9749	11.1103	10.9008	11.2473	11.1871	11.0925	11.0974	10.9781	10.7481	10.6322	10.5487	10.7577
RBM17	ENSG00000134453	ENSG00000134453	-0.127625	0.610144	-0.0763248	0.75647	-0.278996	0.145741		11.1593	10.9084	10.8804	10.745	11.0274	10.8408	10.8121	11.0703	11.1712	11.2357	11.0064	10.9788	11.0689	11.1382	11.2504
SVIP	ENSG00000198168	ENSG00000198168	0.209538	0.50605	0.40196	0.106605	0.0600948	0.873021		10.452	10.3826	10.115	10.3086	10.3465	10.3827	10.4573	10.2008	10.7692	10.6437	10.7261	10.6905	10.1278	9.95961	10.6732
EXOSC6	ENSG00000223496	ENSG00000223496	0.302067	0.126732	0.0597037	0.81101	0.0546441	0.835563		10.8797	10.905	10.7414	10.8701	11.0009	10.7397	10.9818	11.1213	11.2452	10.955	10.6764	10.9866	10.7132	10.7456	10.985
WDR43	ENSG00000163811	ENSG00000163811	-0.142986	0.604214	0.0477634	0.872117	-0.183607	0.445096		10.8064	10.5547	10.7182	10.7909	10.4839	10.6211	10.6274	10.401	10.9494	10.8429	10.9074	10.8534	10.6249	10.9133	10.9057
REEP5	ENSG00000129625	ENSG00000129625	-0.219303	0.302363	-0.356739	0.0415093	-0.434491	0.0099493		11.4129	11.2709	10.9972	10.9339	11.3709	11.2764	11.475	11.471	11.3109	11.3255	11.2592	11.2645	11.559	11.6764	11.6802
SELENOS	ENSG00000131871	ENSG00000131871	0.123703	0.610144	-0.138615	0.513751	-0.122949	0.582217		11.1139	11.1156	10.847	10.888	11.0181	11.1138	11.104	11.2584	11.3887	11.1556	10.945	10.8664	11.001	11.259	11.126
LEPROT	ENSG00000213625	ENSG00000213625	0.0305761	0.918054	0.0886448	0.708015	-0.138405	0.527504		10.9092	10.9092	10.6743	10.6488	10.8096	10.8472	10.9437	10.701	11.1396	10.9884	10.9174	11.0825	10.9673	10.8306	10.9263
ANO10	ENSG00000160746	ENSG00000160746	0.282697	0.170015	0.376114	0.0330043	0.363772	0.0420507		10.5678	10.9653	10.7097	10.6756	10.938	10.8946	10.7485	10.8485	10.6777	10.8037	10.8331	10.9193	10.6377	10.4105	10.3696
SNU13	ENSG00000100138	ENSG00000100138	-0.136103	0.478632	-0.185457	0.26136	-0.250644	0.10654		11.5793	11.3883	11.4535	11.4017	11.4995	11.3009	11.5462	11.631	11.3634	11.4368	11.4414	11.524	11.5595	11.6099	11.7812
TNFRSF1A	ENSG00000067182	ENSG00000067182	0.108432	0.716337	0.236016	0.304297	0.056394	0.856232		10.4881	10.4184	10.4406	10.8237	10.6778	10.4232	10.7635	10.5327	10.7978	10.9397	10.8987	10.6329	10.8627	10.4642	10.4124
PUM3	ENSG00000080608	ENSG00000080608	-0.0496133	0.877093	0.234805	0.285067	0.17188	0.471757		10.7668	10.559	10.3601	10.7327	10.9881	10.6669	10.6449	10.3944	10.6886	10.729	10.997	10.8573	10.4829	10.7535	10.6446
KPNA3	ENSG00000102753	ENSG00000102753	-0.242841	0.423224	-0.0868114	0.797297	0.0783166	0.822639		10.4605	10.7856	10.9449	10.7813	10.6669	10.6733	10.6172	9.94027	10.5198	10.4749	10.2838	10.8196	10.708	10.6296	10.5476
CTNNA1	ENSG00000044115	ENSG00000044115	-0.350484	0.135447	-0.712704	0.000132271	-0.536243	0.00651806		11.316	11.2324	10.7895	10.836	10.9935	11.0332	11.0958	11.349	10.9542	10.8379	10.4913	10.9716	11.5479	11.4814	11.4451
MAGED2	ENSG00000102316	ENSG00000102316	0.188655	0.362987	0.262163	0.139622	0.0956814	0.67408		10.6326	10.692	10.9357	10.9935	10.795	10.6994	11.0644	10.923	10.7843	11.0255	10.987	10.989	10.8127	10.7016	10.6994
APMAP	ENSG00000101474	ENSG00000101474	-0.193871	0.454905	-0.376365	0.0657657	-0.371747	0.0725845		11.1277	11.1728	10.7532	10.8206	11.0572	10.9292	10.8132	11.3246	11.1623	11.064	10.8733	10.8567	11.4407	11.3391	11.1331
DARS1	ENSG00000115866	ENSG00000115866	-0.30078	0.108151	-0.104173	0.631033	-0.168159	0.396757		10.8743	10.8631	11.0669	10.8954	10.788	10.9544	10.7215	10.9109	10.597	10.7642	11.0691	10.9836	11.1207	10.9862	11.0361
DHX9	ENSG00000135829	ENSG00000135829	-0.317301	0.160594	-0.214453	0.343007	-0.0189379	0.949704		10.9382	11.1323	11.0618	10.8649	11.0228	11.1401	10.7496	10.8644	10.5141	10.693	10.7959	10.9546	11.2342	10.7107	11.1029
SRI	ENSG00000075142	ENSG00000075142	-0.302781	0.351977	-0.455172	0.0970237	-0.275251	0.372946		10.2144	10.0747	10.9972	10.2338	10.1447	10.0716	10.2398	10.2046	9.90799	9.86588	10.1812	9.84402	10.3917	10.3675	10.5142
TNPO3	ENSG00000064419	ENSG00000064419	0.157596	0.455631	0.191015	0.302802	0.0108694	0.965038		11.1608	11.1984	10.8425	11.1123	10.945	11.0042	11.104	11.2922	11.1008	11.2253	11.2767	11.0981	10.9556	11.1137	10.9588
ETS2	ENSG00000157557	ENSG00000157557	0.288422	0.252572	0.416437	0.0482744	0.49762	0.0146825		10.5406	10.5232	10.1751	10.846	10.6677	10.6245	10.5837	10.1983	10.6937	10.4978	10.8449	10.5358	10.2687	10.2663	10.1185
COPS6	ENSG00000168090	ENSG00000168090	-0.233788	0.348213	-0.391895	0.0541273	-0.404017	0.0472269		11.1139	10.6812	11.1845	10.9209	10.5235	10.7344	10.8385	10.9707	10.9025	10.9669	10.5283	10.7138	11.1472	11.1562	11.1116
RNF213	ENSG00000173821	ENSG00000173821	0.4886	0.00415602	0.617904	4.68551e-05	0.561087	0.000287223		10.4605	10.4454	10.4233	10.6918	10.5457	10.5782	10.5388	10.4996	10.5633	10.7445	10.812	10.4007	10.079	10.1019	9.95605
RWDD1	ENSG00000111832	ENSG00000111832	-0.440889	0.0114173	-0.382644	0.0207927	-0.499918	0.00151007		11.3326	10.9822	10.9611	10.9115	10.8591	11.045	10.9315	11.0302	11.0337	11.2215	10.9976	10.9392	11.34	11.5305	11.4428
POLE3	ENSG00000148229	ENSG00000148229	-0.0341356	0.926228	-0.412634	0.0518453	-0.26494	0.262177		11.8809	11.8335	11.1004	11.4425	11.6127	11.4301	11.7174	11.8016	11.6619	11.3392	11.3134	11.3963	11.7059	11.6268	11.9359
BRK1	ENSG00000254999	ENSG00000254999	-0.0499027	0.871764	-0.365838	0.0542542	0.0568741	0.842428		10.9198	10.8915	11.0802	10.7294	10.9962	11.2396	10.891	11.0252	10.7637	10.3961	10.6646	10.6676	11.0395	10.9227	10.8728
C6orf89	ENSG00000198663	ENSG00000198663	0.0661581	0.804125	-0.0472747	0.855075	-0.126803	0.569022		11.0518	11.1047	11.0025	10.888	11.0991	10.9649	11.0285	11.2602	11.2358	11.2595	11.1131	10.7863	11.0045	11.1516	11.1779
ATP6V0B	ENSG00000117410	ENSG00000117410	0.191708	0.421663	0.146565	0.523938	0.296629	0.13734		10.8196	10.9067	10.9155	11.2013	10.8832	10.9902	11.0765	10.9017	10.789	10.5722	11.011	11.0162	10.8079	10.6277	10.7632
CCDC50	ENSG00000152492	ENSG00000152492	-0.321564	0.056856	-0.563233	5.05376e-05	-0.430956	0.00316305		11.1246	11.1308	10.9216	10.9783	11.1512	10.9972	11.1094	11.092	11.2521	10.8234	10.9043	11.0032	11.3037	11.5453	11.5611
SMARCD2	ENSG00000108604	ENSG00000108604	0.266526	0.367414	0.57483	0.0119321	0.352454	0.171962		9.93506	9.86188	9.86498	10.6347	10.1651	9.92878	10.3076	9.97863	10.256	10.2034	10.5895	10.6511	9.90347	10.0296	9.8249
AP1M1	ENSG00000072958	ENSG00000072958	0.0622568	0.838457	0.195333	0.396098	0.0123856	0.967302		10.3962	10.3408	10.7942	10.7725	10.4402	10.6836	10.832	10.6128	10.6125	10.7143	10.9205	10.8216	10.7287	10.4887	10.6515
PDXK	ENSG00000160209	ENSG00000160209	0.254321	0.213856	0.308685	0.0839184	0.38334	0.0240729		10.8569	10.9025	10.7139	11.1924	10.954	11.0125	11.0437	10.947	10.7836	11.0896	11.0421	10.7979	10.6729	10.8105	10.524
TMEM35A	ENSG00000126950	ENSG00000126950	0.711011	2.80594e-05	0.895409	1.16218e-08	0.966085	6.41548e-10		9.94028	9.83559	10.018	10.5182	10.4529	10.344	10.317	10.159	10.0753	10.2	10.3404	10.5464	9.4153	9.57566	9.43753
TMEM248	ENSG00000106609	ENSG00000106609	0.165329	0.556651	0.20707	0.397582	-0.00905812	0.976264		10.7968	10.9661	10.5061	10.5475	10.644	10.7274	10.7227	10.623	11.0609	11.009	10.8318	10.716	10.7441	10.4183	10.7641
RABL6	ENSG00000196642	ENSG00000196642	-0.0190019	0.954929	0.183145	0.379612	-0.0676949	0.792432		10.5711	10.6543	10.5625	10.8452	10.638	10.5295	10.8472	10.4678	10.8311	10.8234	11.046	10.9023	10.6702	10.7251	10.8331
FEZ2	ENSG00000171055	ENSG00000171055	-0.290121	0.1795	-0.14437	0.526282	-0.245086	0.234642		10.718	10.627	10.9266	10.54	10.719	10.7143	10.4924	10.6689	10.6747	10.4914	11.0064	10.7375	10.8944	10.9125	10.9073
ENSG00000293064	ENSG00000293064	ENSG00000293064	0.0171666	0.978632	0.060456	0.897152	-0.232528	0.54096		10.3616	9.71961	10.3093	10.6321	10.2797	9.69504	10.6536	10.0866	10.6879	10.4721	10.6012	10.5561	10.1187	10.75	10.5142
RSRC2	ENSG00000111011	ENSG00000111011	-0.209383	0.43749	0.174872	0.494467	-0.122549	0.667136		10.6185	10.2693	10.6425	10.336	10.4529	10.5627	10.3948	10.0593	10.5955	10.9229	10.7693	10.5326	10.51	10.6296	10.5855
CDC42EP3	ENSG00000163171	ENSG00000163171	-0.125878	0.552575	-0.316937	0.0436019	-0.2386	0.15732		11.4048	11.1537	11.0768	11.2043	11.2535	11.2118	11.2324	11.4064	11.3615	11.038	11.1626	11.2281	11.4614	11.5913	11.3189
CPT1A	ENSG00000110090	ENSG00000110090	0.161469	0.576718	0.0816547	0.784391	0.158229	0.558047		11.2106	11.3774	10.6794	11.2665	11.4904	11.2282	11.5172	11.3038	11.1686	11.206	11.2964	11.266	10.9982	11.1569	11.3492
WAC	ENSG00000095787	ENSG00000095787	-0.101204	0.645538	-0.0754853	0.718828	-0.104818	0.600861		11.1653	11.3398	11.1226	11.0938	11.0745	11.1499	10.9528	11.0785	11.276	11.2258	11.0747	11.1025	11.1239	11.1982	11.3057
PAICS	ENSG00000128050	ENSG00000128050	-0.558791	0.000532233	-0.692677	2.84782e-06	-0.618243	4.16818e-05		10.8495	10.7938	10.6765	10.5437	10.6778	10.7677	10.5401	10.8863	10.7259	10.5032	10.5864	10.6802	11.1324	11.4073	11.2969
AK5	ENSG00000154027	ENSG00000154027	-0.351026	0.242021	-0.935643	3.03273e-05	-0.911316	5.43798e-05		10.9128	10.6147	10.4172	9.99637	9.98488	9.96582	10.1459	10.8769	10.5042	10.1638	9.54353	10.0919	10.7825	10.8886	10.9944
PPP2R5E	ENSG00000154001	ENSG00000154001	-0.0258882	0.9265	0.289989	0.0761335	0.0890971	0.681925		10.5588	10.7699	10.9192	10.7261	10.7271	10.585	10.6412	10.5747	10.4809	10.9283	10.8592	10.8553	10.5229	10.5897	10.6604
STT3B	ENSG00000163527	ENSG00000163527	0.0675834	0.810029	0.167871	0.448195	-0.0303677	0.918273		10.5878	10.5654	10.7841	10.4989	10.7981	10.5808	10.7965	10.473	10.8861	10.7452	10.8331	10.9049	10.6746	10.5283	10.7724
AURKAIP1	ENSG00000175756	ENSG00000175756	0.0805091	0.718756	0.0103695	0.967076	-0.00218147	0.993204		11.4161	11.4074	11.4351	11.4541	11.3134	11.2806	11.6006	11.2992	11.3878	11.4387	11.4192	11.224	11.2275	11.3921	11.433
AK3	ENSG00000147853	ENSG00000147853	0.0340466	0.927372	0.225506	0.364543	0.224453	0.371502		10.2101	10.5188	10.8438	10.539	10.5648	10.4718	10.3678	10.3205	10.3193	10.2222	10.5864	10.7253	10.3798	10.2514	10.271
COMMD6	ENSG00000188243	ENSG00000188243	-0.0838951	0.716337	-0.202112	0.246183	-0.25856	0.119657		11.3471	11.4199	11.2468	11.2144	11.228	11.4163	11.4104	11.6617	11.2948	11.3891	11.2873	11.3589	11.5571	11.4393	11.6393
RSL1D1	ENSG00000171490	ENSG00000171490	-0.217954	0.298951	-0.409037	0.0147349	-0.426124	0.0106106		10.8715	10.8838	11.0267	10.8144	10.7996	10.6733	10.9015	10.9343	11.071	10.7096	10.7011	10.9206	10.991	11.4262	11.1145
CTDSP2	ENSG00000175215	ENSG00000175215	0.0915207	0.774689	0.10676	0.709458	0.206863	0.411358		10.9119	11.2148	10.6917	10.8399	11.2697	11.1642	11.069	11.0594	10.8226	10.9981	11.0769	10.9293	11.099	10.9085	10.6446
C11orf58	ENSG00000110696	ENSG00000110696	-0.0293026	0.931417	0.0581497	0.835528	0.115135	0.657987		10.9451	11.2663	10.9784	10.9538	11.2211	10.9577	11.0237	10.8147	10.8721	10.7815	11.0973	11.078	11.0512	10.6851	11.0391
MSRB3	ENSG00000174099	ENSG00000174099	0.31758	0.12414	0.368839	0.044426	0.278266	0.158607		10.9269	11.0832	10.7435	11.0147	10.919	10.8973	11.1434	11.0224	10.7637	10.8997	10.9988	11.1907	10.8087	10.5263	10.6515
TRNP1	ENSG00000253368	ENSG00000253368	-0.185279	0.502546	-0.369097	0.0881899	-0.195568	0.440631		11.3627	11.2787	10.834	11.1645	11.4698	11.3367	11.3679	11.3736	11.2751	11.3473	11.1962	10.8871	11.2746	11.5504	11.7148
ADD3	ENSG00000148700	ENSG00000148700	-0.309381	0.192348	0.0203386	0.951619	-0.00879634	0.976267		10.3565	10.6116	10.8431	10.4192	10.6533	10.5969	10.2348	10.1552	10.38	10.4308	10.6241	10.6986	10.7709	10.3743	10.5326
DTD1	ENSG00000125821	ENSG00000125821	0.322779	0.107957	0.314251	0.0902498	0.293793	0.121765		10.946	10.9425	10.7358	11.0275	10.865	11.0307	11.1103	11.0792	10.8112	10.912	10.8456	11.2067	10.7667	10.5447	10.7288
PSMC2	ENSG00000161057	ENSG00000161057	-0.449457	0.117763	-0.663821	0.00614453	-0.722235	0.00257913		10.9391	10.4325	10.438	10.2115	10.2676	10.5867	10.4951	10.894	10.4826	10.3045	10.0906	10.7849	10.8882	11.0832	11.2615
RSU1	ENSG00000148484	ENSG00000148484	-0.102105	0.737402	-0.0487637	0.873299	-0.130002	0.627483		10.9835	10.6959	11.0562	10.6592	10.7638	10.6319	10.792	10.5815	10.7603	10.6842	10.5112	11.052	10.9505	10.6112	10.8643
EIF2AK2	ENSG00000055332	ENSG00000055332	-0.0230814	0.94798	0.0726746	0.786465	0.189198	0.403474		10.6863	10.6673	11.0308	10.6426	10.6761	10.6187	10.3403	10.5602	10.3917	10.523	10.4038	10.6519	10.6386	10.4695	10.2344
H2AX	ENSG00000188486	ENSG00000188486	-0.025134	0.957288	0.336659	0.215475	-0.0730926	0.845879		10.0649	10.2009	9.95201	10.3251	9.77576	10.3349	10.2676	10.0593	10.308	10.3384	10.759	10.6005	10.5396	9.88608	10.2224
ATP5PF	ENSG00000154723	ENSG00000154723	-0.371491	0.032913	-0.458559	0.00282303	-0.353587	0.0299675		11.5155	11.5436	11.2712	11.2824	11.5018	11.3403	11.3496	11.5173	11.1959	11.3793	11.3016	11.1271	11.6405	11.8286	11.7177
PLPP3	ENSG00000162407	ENSG00000162407	-0.379069	0.145643	0.0185139	0.961151	-0.102295	0.749377		10.2159	10.4419	10.7698	10.7458	10.3798	10.3349	10.3233	10.1226	10.2172	10.6205	10.5429	10.6905	10.6782	10.8062	10.2632
ABL2	ENSG00000143322	ENSG00000143322	0.147351	0.427293	0.0871173	0.648792	0.2693	0.0723891		11.18	11.1229	11.1596	11.3408	11.1916	11.2035	11.1748	11.1442	11.0552	11.0141	11.0951	11.0842	10.794	10.9974	11.1245
GLRX	ENSG00000173221	ENSG00000173221	-0.491644	0.0289323	-0.617746	0.00179425	-0.636383	0.00132447		10.9717	10.921	10.8555	10.3819	10.5557	10.686	10.6159	10.9707	10.4348	10.5292	10.8495	10.2555	11.1913	11.2496	11.1
ILRUN	ENSG00000196821	ENSG00000196821	0.457065	0.0835474	0.470762	0.050723	0.346439	0.184263		10.8642	10.9806	10.1171	10.9078	10.8035	10.6162	10.9729	10.9699	10.7174	11.0585	10.9316	10.7022	10.3523	10.4813	10.4687
RBBP6	ENSG00000122257	ENSG00000122257	-0.485025	0.0586071	-0.522021	0.0236254	-0.627641	0.00498061		11.1231	10.8509	10.5814	10.5353	10.4062	10.346	10.2165	10.5977	10.8351	10.7017	10.5104	10.3799	10.8423	11.3268	10.958
TAF1D	ENSG00000166012	ENSG00000166012	-0.579066	0.0271297	-0.781575	0.000623988	-0.790031	0.00054579		10.8035	10.6523	10.2348	9.96305	10.3591	10.458	10.2315	10.7229	10.4589	10.5363	10.175	10.1029	10.9035	11.3059	10.9467
FOSL1	ENSG00000175592	ENSG00000175592	-0.217711	0.378393	-0.595895	0.00114828	-0.540937	0.00392834		11.0992	10.756	10.8696	10.5494	10.5684	10.6677	10.5468	11.1808	10.9542	10.56	10.4838	10.5785	11.1291	11.0137	11.255
HAS2	ENSG00000170961	ENSG00000170961	-0.348463	0.294543	-0.171716	0.630023	-0.302791	0.340778		10.4163	10.4372	10.6713	10.6453	10.1841	10.5384	10.6487	10.2774	10.3175	10.3981	10.7652	10.6122	10.7011	10.1851	11.2373
BPNT2	ENSG00000104331	ENSG00000104331	0.0837743	0.791474	-0.114561	0.678025	-0.108526	0.702748		11.5334	11.6046	11.0077	11.1833	11.3326	11.2277	11.2886	11.6485	11.3602	11.4696	11.1265	11.1042	11.4773	11.2584	11.3283
CFAP97	ENSG00000164323	ENSG00000164323	-0.132562	0.669201	0.267682	0.263629	0.034799	0.918661		10.2541	10.576	10.7793	10.3976	10.392	10.0496	10.179	9.94922	10.2222	10.3903	10.4576	10.6957	10.3699	10.2338	10.1484
SCARB2	ENSG00000138760	ENSG00000138760	0.0357021	0.885414	-0.0577213	0.782945	-0.0681072	0.744822		11.4297	11.381	11.3023	11.4481	11.2314	11.093	11.3077	11.4338	11.3602	11.3291	11.2959	11.1974	11.4244	11.3065	11.2622
AARS1	ENSG00000090861	ENSG00000090861	0.372626	0.0831533	0.350618	0.0802449	0.295224	0.159693		10.2981	9.98182	10.3102	10.5066	10.4944	10.4393	10.3648	10.5977	10.6872	10.319	10.7444	10.5111	10.291	10.1279	10.1328
SYNCRIP	ENSG00000135316	ENSG00000135316	-0.0962818	0.652469	-0.254059	0.104197	-0.0880288	0.663078		11.5838	11.6004	11.4402	11.4989	11.5956	11.6055	11.5825	11.7006	11.3779	11.2573	11.45	11.4869	11.7019	11.5655	11.6947
COPS9	ENSG00000172428	ENSG00000172428	-0.326916	0.104727	-0.734754	3.47274e-06	-0.430961	0.0136885		10.8977	10.8726	11.0404	10.5037	10.9942	10.8025	10.9067	10.9321	10.8132	10.3169	10.5186	10.584	11.2396	11.0811	11.3032
MGAT1	ENSG00000131446	ENSG00000131446	0.0386295	0.885228	0.0924309	0.662835	0.0056875	0.981628		10.7911	10.7588	10.9278	10.946	10.9048	10.708	10.8741	10.8007	10.9859	10.9728	11.0404	10.8061	10.8829	10.9375	10.7232
ZRANB2	ENSG00000132485	ENSG00000132485	-0.116615	0.721588	0.215692	0.408498	-0.00885595	0.978546		10.8421	10.6239	10.4695	10.6418	10.5123	10.4533	10.2757	10.2207	10.7337	10.7604	10.6295	10.8845	10.56	10.7745	10.2593
ENSG00000241494	ENSG00000241494	ENSG00000241494	-0.354212	0.316227	-0.578468	0.047009	-0.754781	0.00630168		10.9347	10.3606	9.86498	9.9546	10.581	10.1064	10.5495	10.7019	10.66	10.5077	10.2857	10.4431	10.6101	11.2213	11.0773
SNRNP200	ENSG00000144028	ENSG00000144028	0.21379	0.246297	0.310429	0.0440282	0.269189	0.0957849		10.9623	11.0599	10.7574	11.079	11.1566	10.9425	11.1021	11.016	10.8975	11.1282	11.1038	11.0769	10.8005	10.7179	10.8583
MYO1B	ENSG00000128641	ENSG00000128641	-0.126898	0.631836	-0.22558	0.286917	0.106236	0.675336		10.6379	10.7143	11.0868	10.9432	10.8058	10.9298	10.7715	10.5465	10.66	10.4647	10.7239	10.486	10.8829	10.6401	10.8305
NSRP1	ENSG00000126653	ENSG00000126653	-0.473931	0.0912147	-0.603217	0.0136865	-0.850309	0.000208088		10.8514	10.3346	10.3055	9.97981	10.1459	9.984	9.98957	10.4802	10.6813	10.523	10.1739	10.1248	10.7483	11.1185	10.7614
ENSG00000279483	ENSG00000279483	ENSG00000279483	-0.0358346	0.930412	0.109015	0.730656	-0.0547574	0.880609		10.6022	10.8804	10.726	10.5845	10.4253	10.8047	10.7727	10.747	10.3408	10.3606	10.8351	11.0503	10.8264	10.6044	10.5583
DCTN1	ENSG00000204843	ENSG00000204843	0.00448921	0.992917	0.161093	0.533593	-0.0415332	0.901663		10.3249	10.7114	10.7766	10.5817	10.3059	10.7789	10.7321	10.5815	10.5239	10.5816	10.8924	10.8196	10.7019	10.6887	10.4218
SYF2	ENSG00000117614	ENSG00000117614	0.187847	0.645898	0.0398455	0.930648	-0.375952	0.237963		10.3886	10.4808	9.7364	9.74513	10.0143	9.78219	9.94363	10.2451	10.8835	10.3844	10.3152	10.0829	10.1082	10.2992	10.2658
TENT4B	ENSG00000121274	ENSG00000121274	0.380864	0.210601	0.579713	0.0210867	0.394843	0.154566		10.3962	10.0321	9.88661	10.4872	10.3274	10.1926	10.3784	10.0231	10.5321	10.4412	10.7054	10.4096	10.1876	9.47894	10.0792
PAM	ENSG00000145730	ENSG00000145730	-0.106502	0.82043	-0.0740765	0.871817	-0.0883516	0.849311		9.76914	9.83559	10.8162	9.97285	9.57847	9.6903	9.95172	9.64792	9.59379	9.64241	9.9092	9.7486	10.06	9.7392	9.70761
SGIP1	ENSG00000118473	ENSG00000118473	0.481941	0.0162295	0.232375	0.290701	0.547405	0.00255489		10.8688	10.6762	10.8175	11.0025	11.0592	10.9688	11.1283	10.88	10.8112	10.9417	10.5541	10.5585	10.4228	10.6777	10.2619
PSIP1	ENSG00000164985	ENSG00000164985	-0.0777007	0.801668	0.0894419	0.744413	-0.317925	0.137254		10.7824	10.5493	10.5306	10.3371	10.3736	10.3856	10.6536	10.3658	10.7665	10.5859	11.0203	10.6713	10.6368	10.8554	10.5369
MMS19	ENSG00000155229	ENSG00000155229	0.391089	0.107332	0.203482	0.431242	0.253926	0.306253		10.8319	10.6968	10.1052	10.8521	10.7981	10.7428	10.7704	10.9924	11.0273	10.8213	10.7097	10.7102	10.3208	10.673	10.6174
NSFL1C	ENSG00000088833	ENSG00000088833	0.0725159	0.777934	0.326257	0.0554136	0.215225	0.255144		10.4569	10.8002	10.6297	10.8917	10.7019	10.6053	10.5601	10.6175	10.6071	10.8407	10.9174	10.7843	10.5961	10.5769	10.3864
UHMK1	ENSG00000152332	ENSG00000152332	-0.520781	0.0141341	-0.254469	0.268619	-0.282756	0.209003		10.3289	10.8769	10.9394	10.5762	10.5979	10.5774	10.47	10.1883	10.3692	10.5381	10.4687	10.8068	10.8502	10.8974	10.8497
ALYREF	ENSG00000183684	ENSG00000183684	0.293454	0.349746	0.350328	0.207402	0.456185	0.0832073		10.3694	10.4184	10.2555	10.9811	10.4848	10.354	10.7191	10.0579	10.557	10.2375	10.7303	10.5697	10.0088	10.1903	10.318
AUP1	ENSG00000115307	ENSG00000115307	-0.00923338	0.981634	0.136846	0.543933	-0.0641952	0.809093		10.9066	10.5363	10.6432	10.8268	10.6836	10.6749	10.5641	10.8557	10.9075	10.9767	10.9578	10.8547	10.663	10.742	10.9612
UBE2E3	ENSG00000170035	ENSG00000170035	0.0337497	0.891463	-0.0434601	0.840265	0.000529799	0.997969		11.3233	11.4009	11.3098	11.2007	11.1986	11.4034	11.2399	11.4215	11.2427	11.3842	11.1463	11.1374	11.239	11.2915	11.2803
HK1	ENSG00000156515	ENSG00000156515	0.0112582	0.975339	0.0626825	0.795803	0.0937122	0.687462		10.9391	10.8324	10.8772	11.0581	11.0527	10.8192	10.832	10.8065	11.0428	11.0305	11.0568	10.7417	10.7466	10.9211	10.9842
GNS	ENSG00000135677	ENSG00000135677	0.272645	0.283464	0.271515	0.244061	0.263322	0.263769		10.4324	10.4066	10.8855	10.5881	10.5318	10.5774	10.7215	10.4884	10.5067	10.3854	10.5095	10.7959	10.4562	10.3112	10.1228
XRN2	ENSG00000088930	ENSG00000088930	-0.485062	0.00536832	-0.48953	0.00237591	-0.650481	2.59031e-05		11.1123	10.8829	10.7512	10.5343	10.842	10.6844	10.8176	10.9009	10.8521	10.931	10.7183	10.9011	11.2197	11.4862	11.3064
TMEM109	ENSG00000110108	ENSG00000110108	0.154565	0.394673	0.0666817	0.73572	0.199671	0.206939		11.0749	11.2162	11.0785	11.2699	11.2647	11.2211	11.2734	11.2232	11.1225	10.9839	11.2079	11.1561	11.0837	10.9211	11.1444
HSPA4	ENSG00000170606	ENSG00000170606	-0.252586	0.259364	-0.478921	0.00685931	-0.53422	0.0021696		11.431	11.3997	10.9412	10.9057	11.0978	10.9837	11.1247	11.4438	11.2492	11.2269	10.9186	10.9961	11.5041	11.5346	11.5548
PMP22	ENSG00000109099	ENSG00000109099	0.342593	0.234562	0.2355	0.410024	0.346558	0.189728		10.3169	10.2614	10.8785	10.4028	10.1793	10.5748	10.3769	10.6015	10.1617	10.3775	10.0662	10.3863	10.2074	9.94274	9.98312
ZC3H13	ENSG00000123200	ENSG00000123200	-0.16916	0.539379	-0.00708245	0.98162	-0.106313	0.704824		10.8824	10.6782	10.9308	10.5522	10.7528	10.3115	10.3754	10.3148	10.7316	10.6347	10.691	10.6199	10.6737	10.8281	10.4391
NPTN	ENSG00000156642	ENSG00000156642	0.0238217	0.925389	-0.104298	0.566014	-0.13408	0.448997		11.2821	11.1818	11.1942	11.1312	11.3589	11.1061	11.3709	11.4005	11.3105	11.1699	11.3806	11.1358	11.2985	11.325	11.3867
EIF3B	ENSG00000106263	ENSG00000106263	0.0393293	0.881096	-0.105189	0.602772	-0.114775	0.570467		11.3273	11.5069	11.3484	11.4759	11.3574	11.2874	11.6243	11.5796	11.3747	11.3162	11.4851	11.3483	11.3495	11.6689	11.433
AKAP9	ENSG00000127914	ENSG00000127914	-0.291302	0.290581	-0.192321	0.487982	-0.334615	0.17598		11.1069	10.7709	10.7908	10.4456	10.8195	10.5986	10.607	10.5436	10.8475	10.85	10.4703	10.9509	10.7304	11.267	10.8349
CABIN1	ENSG00000099991	ENSG00000099991	0.522732	0.0408537	0.514461	0.0288536	0.648834	0.00398587		10.1041	10.4955	9.92399	10.7467	10.6362	10.3268	10.5601	10.3331	10.4632	10.1349	10.4771	10.6758	9.93647	10.0991	9.74343
DDX41	ENSG00000183258	ENSG00000183258	0.765875	0.0029577	0.875422	0.000182046	0.769752	0.00135132		9.88726	9.98501	9.44044	10.4823	9.8841	10.2655	10.4672	9.91919	10.2471	10.2451	10.5372	10.204	9.38519	9.36608	9.62914
TBL1XR1	ENSG00000177565	ENSG00000177565	0.112505	0.679218	0.259839	0.208503	0.185134	0.413189		10.4999	10.4477	10.9235	10.5531	10.5493	10.4783	10.3903	10.5198	10.4503	10.6794	10.5668	10.5561	10.518	10.2638	10.2277
MFSD10	ENSG00000109736	ENSG00000109736	0.109784	0.794323	0.271411	0.401458	0.244609	0.467471		9.79623	9.96413	10.7512	10.2864	10.3005	10.0618	10.2165	9.97133	10.0608	10.1684	10.0505	10.486	10.1304	9.8018	9.97838
PIN1	ENSG00000127445	ENSG00000127445	0.465786	0.0210393	0.430679	0.0232799	0.408739	0.0340431		10.6832	10.7457	10.4687	10.9013	10.7027	10.8759	11.13	10.7606	10.7379	10.8023	11.0046	10.7325	10.2793	10.6064	10.3587
PHACTR2	ENSG00000112419	ENSG00000112419	-0.204558	0.569324	0.261606	0.39961	-0.0092741	0.981628		9.91578	9.83736	10.5744	9.96165	10.307	9.97104	10.053	9.55724	10.0232	10.1255	10.5605	10.3579	10.1433	10.0412	10.1084
TRAK2	ENSG00000115993	ENSG00000115993	0.0772764	0.748205	0.256698	0.127784	0.314037	0.0523924		10.6718	10.7892	10.8228	10.7909	10.8217	10.6852	10.4924	10.4311	10.657	10.6388	10.7768	10.7102	10.6008	10.3195	10.4264
NOTCH2	ENSG00000134250	ENSG00000134250	-0.0628027	0.863876	-0.0680227	0.83281	-0.0338741	0.923888		10.475	10.5385	10.9855	10.2465	10.3156	10.622	10.3092	10.5027	10.3052	10.209	10.3515	10.5317	10.4089	10.2313	10.6446
HUWE1	ENSG00000086758	ENSG00000086758	0.230068	0.35485	0.283084	0.196582	0.319563	0.135161		10.7727	10.7094	10.7643	10.9749	10.7456	10.8228	11.0073	10.449	10.7781	10.8593	11.0017	10.5456	10.4406	10.6025	10.5487
BSG	ENSG00000172270	ENSG00000172270	0.164185	0.521545	0.143925	0.547593	0.153521	0.526899		10.3538	10.5309	10.5969	11.0072	10.6465	10.869	11.0294	10.8445	10.6864	10.7119	10.9112	10.8851	10.8062	10.4469	10.804
ATP6V1F	ENSG00000128524	ENSG00000128524	-0.0941816	0.75013	-0.126775	0.617355	-0.00644029	0.983275		10.7775	10.7513	11.1507	10.9137	10.7092	10.8815	10.7692	10.9343	10.5182	10.5739	10.7617	10.8061	10.902	10.6721	10.9434
WDR82	ENSG00000164091	ENSG00000164091	0.0726348	0.771131	0.126458	0.530763	0.152441	0.444004		10.6623	10.802	10.9551	10.7821	10.5872	10.8849	10.5614	10.7246	10.7358	10.6355	10.7816	10.7704	10.6386	10.5808	10.5938
ZFR	ENSG00000056097	ENSG00000056097	-0.346505	0.162983	-0.0665995	0.830797	-0.351518	0.12422		10.4374	10.6633	10.8162	10.2864	10.3694	10.3866	10.4487	9.92977	10.5986	10.7398	10.4746	10.6699	10.7253	10.7892	10.573
ZBTB20	ENSG00000181722	ENSG00000181722	0.118825	0.559986	0.315737	0.0333542	0.254986	0.106262		10.8337	10.7123	10.86	10.8074	10.9684	10.7298	10.7368	10.7699	10.5978	10.874	10.9062	10.9168	10.495	10.5878	10.6654
HECTD1	ENSG00000092148	ENSG00000092148	-0.301603	0.171061	-0.0636528	0.814829	-0.08121	0.763112		10.5244	10.9351	10.8911	10.7311	10.865	10.6036	10.502	10.3546	10.6755	10.5961	10.8006	10.854	10.7175	10.7943	10.9345
RAB11B	ENSG00000185236	ENSG00000185236	0.0754381	0.788312	0.202102	0.338078	-0.0280667	0.92371		10.294	10.6075	10.272	10.6977	10.7795	10.4365	10.8847	10.5426	10.7978	10.957	10.8246	10.8389	10.6693	10.6814	10.6683
BCL2L12	ENSG00000126453	ENSG00000126453	0.349583	0.123539	0.670556	0.000229732	0.56295	0.0028419		9.89444	10.2308	10.0329	10.5353	10.39	10.4289	10.4714	10.1565	10.0664	10.5185	10.7104	10.437	9.74318	9.8618	10.0539
PDPR	ENSG00000090857	ENSG00000090857	0.75021	0.000328897	0.67357	0.000858138	0.473282	0.0301608		10.5325	10.4173	9.97831	10.1136	10.3402	10.5109	10.6198	10.5416	10.657	10.689	10.5762	10.2995	10.0116	9.81367	9.73784
MAP2K2	ENSG00000126934	ENSG00000126934	0.340576	0.160203	0.417374	0.0486582	0.201355	0.429733		9.67425	9.98022	9.71381	10.2986	10.1687	10.2876	10.5007	10.1448	10.5018	10.1866	10.6453	10.5334	9.89129	10.1614	10.091
ENSG00000293060	ENSG00000293060	ENSG00000293060	0.261242	0.278729	0.325089	0.122286	0.399219	0.0472269		10.8035	10.5803	10.8366	10.9202	10.8375	10.6162	10.8815	10.5505	10.5215	10.5381	10.9112	10.6942	10.3299	10.2798	10.5699
REEP3	ENSG00000165476	ENSG00000165476	0.0770609	0.810775	0.226158	0.352797	0.172037	0.513642		10.5723	10.3408	10.3916	10.8414	10.4714	10.5627	10.6561	10.3009	10.6345	10.4126	10.9426	10.6587	10.49	10.5386	10.3514
MBTPS1	ENSG00000140943	ENSG00000140943	0.202617	0.454103	0.393559	0.0643678	0.21164	0.394736		10.3062	10.1661	10.6895	10.167	10.3081	10.4892	10.2148	10.3802	10.3537	10.5319	10.6355	10.3449	10.277	10.0526	10.005
JAK1	ENSG00000162434	ENSG00000162434	0.224621	0.289169	0.113888	0.613606	0.0931463	0.697615		10.6874	10.8483	10.6402	10.6557	10.7927	10.8486	10.8265	10.7974	11.0569	10.746	10.7118	10.9011	10.8682	10.6238	10.5087
CD164	ENSG00000135535	ENSG00000135535	-0.274934	0.302097	-0.47068	0.0300168	-0.245065	0.334552		10.6977	10.4921	11.129	10.6479	10.625	10.7863	10.8276	10.7564	10.3509	10.3646	10.4135	10.6005	10.9709	10.7892	11.0277
C1orf43	ENSG00000143612	ENSG00000143612	-0.0676398	0.782674	-0.445638	0.00302971	-0.281648	0.0947696		11.4023	11.2571	11.227	10.9714	11.2085	11.2298	11.2308	11.5534	11.257	10.8921	11.0375	10.9991	11.3988	11.3618	11.5034
RRAS	ENSG00000126458	ENSG00000126458	0.084549	0.738658	-0.0742818	0.749561	0.0828496	0.72512		10.9844	11.1452	11.1032	11.2378	11.3123	11.2968	11.4279	11.3602	11.0394	11.0805	11.0646	11.2266	11.3293	11.2571	10.9913
UBTF	ENSG00000108312	ENSG00000108312	0.210199	0.465341	0.577905	0.00576288	0.414553	0.0684853		9.78275	9.95112	10.0567	10.4079	10.1829	10.1473	10.1388	9.79406	10.1783	10.2794	10.7204	10.1812	9.88054	9.85689	9.77293
IKBIP	ENSG00000166130	ENSG00000166130	-0.416113	0.0158081	-0.397534	0.0136865	-0.389456	0.0162793		10.8206	10.8718	10.9204	10.8391	11.0476	10.742	10.8773	10.9559	10.7245	10.7088	11.0724	10.8149	11.2723	11.2701	11.2693
ATP6V1B2	ENSG00000147416	ENSG00000147416	0.222889	0.288944	-0.0152519	0.958546	0.0802881	0.741493		11.3372	11.4468	11.0002	11.1411	11.3817	11.0163	11.2685	11.3591	11.3597	11.0992	11.1367	11.0394	11.1324	11.1701	11.0154
SEPTIN8	ENSG00000164402	ENSG00000164402	0.349478	0.168837	0.275486	0.264437	0.317318	0.185776		10.6185	10.6802	10.5954	10.5716	10.3231	10.5375	10.4343	10.358	10.7203	10.0105	10.605	10.623	10.2593	9.99279	10.2291
RAB5B	ENSG00000111540	ENSG00000111540	0.275855	0.212472	0.416323	0.0229054	0.406462	0.027841		10.5621	10.8983	10.5152	10.6107	10.9609	10.7412	10.7543	10.6005	10.5854	10.7672	10.8345	10.7614	10.5386	10.2501	10.313
PBX3	ENSG00000167081	ENSG00000167081	0.325258	0.205968	0.368288	0.107328	0.493	0.0209498		10.5542	10.7764	10.529	10.7211	10.9005	10.8032	10.6868	10.6434	10.5978	10.6657	10.6646	10.726	10.2	9.91154	10.7251
PSMG3	ENSG00000157778	ENSG00000157778	0.285148	0.288345	0.354259	0.130351	0.247225	0.335396		10.678	11.0802	10.2807	10.5716	10.8338	10.8766	10.8342	10.8955	10.6769	10.8052	10.9124	10.9011	10.4385	10.4447	10.6663
PDIA6	ENSG00000143870	ENSG00000143870	0.613695	0.210528	1.3211	0.000468055	1.41356	0.00015169		9.09386	9.80339	10.0065	10.1474	9.79285	9.52461	9.41234	8.17538	9.27528	9.4245	9.94492	9.83608	8.98741	8.28757	7.79438
SMC3	ENSG00000108055	ENSG00000108055	-0.503807	0.0182116	-0.290516	0.194635	-0.564911	0.00353003		10.8752	10.792	10.7018	10.3207	10.5602	10.296	10.4285	10.2463	10.6666	10.7521	10.7317	10.5178	10.7098	11.2333	10.8898
UPF1	ENSG00000005007	ENSG00000005007	0.340202	0.16115	0.523964	0.00927037	-0.00801496	0.980267		9.79047	10.1043	10.0623	10.0984	9.94513	9.79548	10.2741	10.108	10.4859	10.4116	10.4387	10.588	10.2012	9.82543	9.81607
SSR1	ENSG00000124783	ENSG00000124783	-0.0647673	0.732509	-0.137878	0.343655	-0.150432	0.296673		11.5003	11.6344	11.4385	11.5095	11.5565	11.4827	11.7156	11.5441	11.5422	11.5432	11.5223	11.5216	11.6221	11.6801	11.6971
TXNDC17	ENSG00000129235	ENSG00000129235	-0.407249	0.0728506	-0.672227	0.000359141	-0.56029	0.00416312		10.9269	10.8307	10.8438	10.4426	10.8157	10.8479	10.9026	11.1008	10.5434	10.4684	10.8266	10.4809	11.1801	11.3374	11.2962
ARHGAP18	ENSG00000146376	ENSG00000146376	-0.421292	0.0512217	-0.19742	0.401718	-0.32933	0.120024		10.7018	10.5939	10.8122	10.5633	10.6576	10.5782	10.5374	10.288	10.6733	10.6511	10.6385	10.8915	10.5998	11.0019	11.1338
PARL	ENSG00000175193	ENSG00000175193	-0.038548	0.930412	0.207927	0.49481	0.196368	0.533311		10.1149	10.0382	9.41791	10.5827	10.5934	10.2506	10.3465	10.1396	10.2569	10.2473	10.691	10.5136	10.2281	10.5365	10.0584
GTF3C6	ENSG00000155115	ENSG00000155115	-0.26269	0.284219	-0.571993	0.00241934	-0.554161	0.00376683		11.1473	10.9572	10.8968	10.4576	10.677	10.7988	10.6549	11.2475	10.8579	10.7352	10.4821	10.6721	11.1625	11.1212	11.322
CHD2	ENSG00000173575	ENSG00000173575	-0.0620208	0.869017	0.0725704	0.825737	-0.097519	0.763112		10.6207	10.6643	10.5029	10.4131	10.4925	10.6393	10.2315	10.5288	10.8325	11.0007	10.4379	10.5633	10.4706	10.8088	10.5444
RBM39	ENSG00000131051	ENSG00000131051	-0.115355	0.622007	-0.255595	0.150343	-0.236269	0.194534		11.5849	11.6056	11.4006	11.1971	11.2484	11.4776	11.5308	11.3983	11.3688	11.3857	11.0613	11.4093	11.6644	11.4782	11.4968
EPAS1	ENSG00000116016	ENSG00000116016	0.221338	0.440291	0.155717	0.579964	0.153798	0.596221		10.3603	10.6147	10.6123	10.5954	10.7051	10.5366	10.725	10.5178	10.7877	10.3785	10.6165	10.8189	10.598	10.6749	10.0251
CTNNAL1	ENSG00000119326	ENSG00000119326	-0.645264	1.09847e-05	-0.282955	0.0857722	-0.478855	0.00123317		10.5198	10.7828	10.4285	10.5456	10.6067	10.5304	10.3829	10.3647	10.4366	10.6754	10.8695	10.7174	10.996	11.1171	11.0007
COPZ1	ENSG00000111481	ENSG00000111481	-0.144154	0.530514	-0.12678	0.551975	-0.0410631	0.87983		10.7609	10.9612	11.084	10.8716	10.7873	10.9312	10.8165	10.6452	10.8172	10.7267	10.962	10.6276	11.0067	10.8028	10.8998
EML4	ENSG00000143924	ENSG00000143924	0.0481501	0.910509	-0.254179	0.394278	0.0242699	0.94993		11.0291	11.1721	10.4636	10.6557	11.1281	10.9895	10.8298	10.9655	11.0776	11.0273	10.333	10.5293	10.8038	11.0556	10.8694
CHMP3	ENSG00000115561	ENSG00000115561	0.00312666	0.994665	0.111265	0.684628	-0.039488	0.903805		10.8986	11.2878	10.6282	10.9137	10.9657	11.1055	11.0967	11.1501	10.8579	11.309	10.9475	11.1646	10.9953	11.0305	11.0832
ACO1	ENSG00000122729	ENSG00000122729	0.230539	0.326152	0.238164	0.268619	0.0814768	0.765139		10.5644	10.7258	10.2565	10.8307	10.7795	10.5867	11.0427	10.7324	10.8644	10.8536	11.022	10.7911	10.6746	10.7684	10.5087
SMTN	ENSG00000183963	ENSG00000183963	-0.212997	0.667504	0.427146	0.265533	-0.128258	0.79517		9.12167	8.95369	9.52722	10.0868	9.45509	9.17737	9.57577	8.95947	9.92414	10.15	10.2838	10.0919	10.1108	9.35221	9.69225
PVR	ENSG00000073008	ENSG00000073008	0.299535	0.252631	0.246355	0.325108	0.0564845	0.868813		10.6411	10.5077	10.3978	10.2796	10.6119	10.2235	10.491	10.3846	10.9335	10.7414	10.4913	10.4656	10.3208	10.462	10.1804
CUTA	ENSG00000112514	ENSG00000112514	0.246891	0.478859	-0.0632516	0.875263	0.113073	0.766398		10.5011	10.8065	10.6647	10.0984	10.0445	10.9021	10.3829	10.8317	10.3472	10.2034	10.1843	10.2966	10.501	10.2071	10.1413
MPHOSPH8	ENSG00000196199	ENSG00000196199	-0.22265	0.46737	-0.391228	0.114358	-0.453513	0.0594885		11.2012	10.7755	10.733	10.497	10.8847	10.5893	10.7072	11.0018	10.9627	11.0659	10.4257	10.6191	10.9607	11.3191	11.0535
MED1	ENSG00000125686	ENSG00000125686	0.191511	0.351693	0.251348	0.157545	0.159868	0.423619		10.792	10.6683	10.8301	10.6488	10.7965	10.7534	10.6758	10.7825	10.8325	11.0045	10.743	10.7117	10.654	10.4038	10.6525
SNHG1	ENSG00000255717	ENSG00000255717	0.191052	0.531821	0.314794	0.206783	0.00194818	0.996722		10.1589	9.9738	9.81013	10.4814	10.0727	10.052	10.4213	10.0744	10.657	10.4941	10.634	10.4483	10.0422	10.3513	10.2317
CNN1	ENSG00000130176	ENSG00000130176	0.687155	0.00336195	0.571591	0.011497	0.760375	0.000389202		10.1057	10.4149	9.86754	10.5945	10.4934	10.5893	10.5824	10.4204	10.4538	10.2034	10.3787	10.5153	10.0546	9.90204	9.35948
TCOF1	ENSG00000070814	ENSG00000070814	-0.367709	0.23609	-0.639447	0.0107357	-0.739232	0.00247104		10.9683	10.4684	10.1699	10.0383	10.5291	10.1644	10.3388	10.7716	10.7372	10.5023	10.2972	10.2654	10.6967	11.0578	11.1916
SRRT	ENSG00000087087	ENSG00000087087	0.0119566	0.975339	0.163916	0.453821	-0.0745642	0.77393		10.7658	10.6831	10.9902	10.7613	10.6137	10.6531	10.9887	10.7124	10.5625	10.8942	10.893	10.9576	10.9261	10.6439	10.6673
DYNLT1	ENSG00000146425	ENSG00000146425	-0.0710899	0.807746	-0.0774207	0.774161	-0.126071	0.617442		10.9399	11.0355	10.6975	10.7548	10.6895	11.2063	10.8837	10.996	10.9889	10.9011	10.9131	11.0354	11.0923	10.875	11.1065
ANKRD13A	ENSG00000076513	ENSG00000076513	-0.210192	0.369431	-0.123219	0.609742	-0.156322	0.505741		10.4917	10.5515	11.0461	10.7613	10.7271	10.5756	10.6831	10.677	10.5466	10.7056	10.7803	10.6817	10.8111	10.9046	10.8208
C4orf3	ENSG00000164096	ENSG00000164096	-0.392396	0.0277789	-0.41614	0.0104219	-0.396729	0.0158982		11.1007	10.9733	10.8294	10.9151	10.9394	10.8994	10.6964	11.086	10.9542	10.9437	10.7451	10.9955	11.427	11.2371	11.2706
RAB18	ENSG00000099246	ENSG00000099246	0.08838	0.726356	0.229864	0.216108	0.294702	0.0968929		10.8035	10.8457	10.6735	10.8716	11.1158	10.9096	10.8165	10.7775	10.6966	10.9424	10.8012	10.9661	10.727	10.4436	10.8296
XPO1	ENSG00000082898	ENSG00000082898	-0.265512	0.286	-0.293434	0.18884	-0.10523	0.710161		10.3886	10.4113	10.9961	10.6841	10.5639	10.7715	10.5482	10.5168	10.4826	10.4155	10.4152	10.623	10.6791	10.8028	10.8549
MRPL52	ENSG00000172590	ENSG00000172590	-0.337271	0.0731609	-0.550439	0.000429283	-0.470921	0.00356838		11.0209	11.2169	10.8392	10.9209	10.824	10.9953	10.9254	11.161	11.0479	10.8593	10.9632	10.6699	11.438	11.2565	11.4531
MRPL21	ENSG00000197345	ENSG00000197345	0.119036	0.732578	-0.105798	0.740787	-0.284868	0.280383		10.9251	10.8605	10.1171	10.5531	10.8149	10.5602	10.8973	11.1801	11.0603	11.0242	10.7032	10.7303	10.8455	10.9559	10.9913
PRPS1	ENSG00000147224	ENSG00000147224	-0.0509868	0.908914	-0.236238	0.454234	-0.0895021	0.815882		9.91224	10.1014	10.8248	10.0907	10.0979	9.96974	9.84059	10.187	10.2162	9.86729	9.80982	10.0364	10.2828	9.98382	10.147
USP14	ENSG00000101557	ENSG00000101557	-0.0526954	0.807932	0.0369142	0.861672	0.111474	0.534457		10.8458	10.894	10.9884	11.0079	11.0274	10.9857	10.8591	10.8746	10.7958	10.8379	11.0869	10.8593	10.8951	10.8422	10.9483
CEP170B	ENSG00000099814	ENSG00000099814	0.451087	0.0413069	0.528878	0.00693249	0.744632	5.43798e-05		10.4025	10.5385	10.6522	10.5781	10.7935	10.4137	10.5388	10.3354	10.0174	10.505	10.3274	10.3252	9.72784	9.92097	9.92683
SMARCA4	ENSG00000127616	ENSG00000127616	0.0586571	0.815992	-0.00867316	0.974238	-0.0305565	0.907526		11.5965	11.6784	11.2755	11.493	11.396	11.4817	11.5734	11.6935	11.3542	11.4524	11.57	11.4111	11.4079	11.5134	11.5398
SACM1L	ENSG00000211456	ENSG00000211456	0.40263	0.138067	0.619546	0.00607258	0.568611	0.0140461		10.346	10.6085	9.78326	10.3861	10.5575	10.51	10.3663	10.3456	10.2491	10.3241	10.631	10.6345	9.69491	10.0584	9.98154
PLEKHO1	ENSG00000023902	ENSG00000023902	0.409976	0.0512217	0.352488	0.0782313	0.395885	0.0430595		10.6676	10.6998	10.4577	11.0647	10.7927	10.5765	10.9619	10.8588	10.6857	10.6197	10.8993	10.8115	10.383	10.3314	10.5657
SAFB2	ENSG00000130254	ENSG00000130254	0.19972	0.650709	0.238742	0.529128	-0.393524	0.256101		9.82847	9.79432	9.72374	9.20687	9.47832	9.4667	9.50327	9.55529	10.5939	9.87151	9.98925	10.1781	9.54154	9.74275	10.019
TNRC6B	ENSG00000100354	ENSG00000100354	0.105169	0.721588	0.41545	0.0359154	0.293946	0.175117		10.2044	10.5298	10.6743	10.4941	10.3221	10.2527	10.2064	10.016	10.2793	10.4478	10.5612	10.43	10.2269	10.0626	9.89028
MAFF	ENSG00000185022	ENSG00000185022	0.375152	0.270882	0.390372	0.206783	0.545284	0.0579443		9.5971	9.83205	10.6618	10.2055	10.0275	9.87275	9.92319	9.85243	9.84021	9.81281	10.0673	9.76263	9.53568	9.47254	9.48732
PTGR1	ENSG00000106853	ENSG00000106853	-0.139541	0.717726	-0.329756	0.261291	-0.532555	0.0431948		11.1398	10.9917	10.4754	10.1828	10.6786	10.6003	10.6248	11.2046	10.7917	11.0449	10.4661	10.5342	10.9133	11.1157	11.0669
TOMM70	ENSG00000154174	ENSG00000154174	0.191294	0.478812	-0.153249	0.553673	-0.0537318	0.868707		11.2055	11.0153	10.6221	10.7078	11.2234	10.9747	11.1076	11.3524	11.2142	10.8838	10.9217	10.8475	10.908	11.0144	11.1779
EIF4E2	ENSG00000135930	ENSG00000135930	-0.0864066	0.764141	-0.00780936	0.978234	-0.30472	0.130712		10.9172	10.9637	10.6924	10.4794	10.9112	10.5153	10.8656	10.8015	10.9298	10.9484	10.7816	11.0892	10.9476	11.0839	10.8146
NARS1	ENSG00000134440	ENSG00000134440	-0.123821	0.557522	-0.11418	0.557285	-0.141045	0.459573		11.0061	11.229	11.0562	11.0275	10.8926	11.0822	10.9946	10.9388	11.1198	11.0884	11.1169	10.8723	11.2257	11.0463	11.1536
EMP2	ENSG00000213853	ENSG00000213853	0.103648	0.663139	-0.0435172	0.859947	0.0905724	0.687462		11.3039	11.2398	10.908	11.2019	11.1542	11.2498	11.0681	11.3079	11.2575	11.1312	11.1314	10.9349	11.1694	11.1267	11.0368
STAG2	ENSG00000101972	ENSG00000101972	-0.14674	0.632147	0.259689	0.287781	0.0474241	0.890528		10.0995	10.3922	10.6633	10.2694	10.2395	10.337	10.0736	10.0301	10.1596	10.729	10.5259	10.175	10.3219	10.2313	10.147
ISCU	ENSG00000136003	ENSG00000136003	-0.111978	0.783601	-0.35356	0.232727	-0.340782	0.2568		11.133	10.7191	10.1905	10.4131	10.9623	10.5366	10.6709	11.0337	10.9261	10.8336	10.5005	10.5777	10.9058	11.2365	10.8138
ADH5	ENSG00000197894	ENSG00000197894	0.0590074	0.83075	-0.0710861	0.776761	0.101835	0.673853		11.7005	11.8646	11.2448	11.5343	11.5728	11.5899	11.5449	11.6128	11.4047	11.3891	11.3396	11.4488	11.3836	11.5264	11.479
PFDN2	ENSG00000143256	ENSG00000143256	-0.128594	0.612708	-0.230852	0.255512	-0.205343	0.327983		10.9657	10.9965	11.1973	10.798	10.8004	11.0276	10.9599	11.0724	10.8265	10.8023	10.8829	10.8755	11.027	10.8521	11.3332
BNIP3L	ENSG00000104765	ENSG00000104765	-0.185367	0.521237	-0.340411	0.140994	-0.0514228	0.880333		10.4678	10.6959	10.9599	10.6312	10.7368	10.8113	10.5239	10.8604	10.3537	10.1753	10.4593	10.6466	10.8752	10.7052	10.7531
ATOX1	ENSG00000177556	ENSG00000177556	0.00518925	0.989239	-0.046893	0.857446	0.159653	0.454622		10.844	10.9367	10.921	11.1034	10.7996	11.0456	10.7612	10.887	10.8514	10.7275	10.9917	10.6005	10.7011	10.8105	10.9652
BAZ1A	ENSG00000198604	ENSG00000198604	-0.885404	4.22787e-05	-0.767816	0.000287589	-0.98183	1.37751e-06		10.3182	9.91809	10.1553	9.76621	9.79594	9.6903	9.75529	9.84765	9.93153	10.0168	10.1005	9.75423	10.3094	11.0384	10.7512
PSMA3	ENSG00000100567	ENSG00000100567	-0.294815	0.275439	-0.731156	0.000337343	-0.491954	0.0258917		10.9277	10.7865	10.7018	10.3185	10.7865	10.5671	10.4329	11.0765	10.7153	10.5452	10.1435	10.2772	11.056	10.9383	11.1786
CLU	ENSG00000120885	ENSG00000120885	0.366555	0.129642	0.195596	0.446288	0.231907	0.351052		10.8743	10.7381	10.5249	10.5239	10.8774	10.4571	10.76	10.5168	10.9818	10.6794	10.714	10.368	10.4217	10.494	10.2762
CLIP1	ENSG00000130779	ENSG00000130779	-0.276201	0.184768	-0.0242426	0.932055	-0.184242	0.382893		11.0757	10.8596	10.888	10.946	10.8187	10.7594	10.7298	10.8612	10.657	11.1585	10.9935	10.8402	10.9767	11.2396	10.8358
PLOD1	ENSG00000083444	ENSG00000083444	0.0756644	0.773677	0.140617	0.505853	0.250734	0.182837		10.5428	10.8218	10.5751	11.0548	10.9176	10.9042	10.913	10.7916	10.6436	10.7017	10.7898	11.0382	10.7592	10.7233	10.6456
NDUFB8	ENSG00000166136	ENSG00000166136	0.351129	0.169434	0.273358	0.271681	0.519851	0.0154278		10.589	10.6075	9.94111	10.9289	10.9055	10.7151	10.7612	10.6118	10.6777	10.7306	10.5965	10.4834	10.1135	10.5013	10.3624
HMGN1	ENSG00000205581	ENSG00000205581	-0.399911	0.0508703	-0.528327	0.00284574	-0.556773	0.00156932		11.1874	11.0122	10.888	10.5587	10.9847	11.0049	11.0456	11.1617	10.8364	11.0511	10.8443	10.7663	11.4084	11.3624	11.4852
ATP6V1A	ENSG00000114573	ENSG00000114573	0.022839	0.951297	0.00623288	0.982824	-0.121221	0.645111		10.5588	10.2862	10.7025	10.7385	10.581	10.5091	10.6487	10.7666	10.8449	11.0007	10.4922	10.681	10.6861	10.707	10.8049
CYB5A	ENSG00000166347	ENSG00000166347	0.0761308	0.790439	0.546764	0.00143804	0.374142	0.0458552		10.3222	10.4161	10.1905	10.5182	10.3486	10.3983	10.2709	10.12	9.97869	10.4656	10.7809	10.5194	10.1082	9.88929	10.1413
IRF2BP2	ENSG00000168264	ENSG00000168264	-0.0969828	0.79378	0.127079	0.696313	0.0152774	0.967302		10.0553	10.1981	10.7567	10.495	10.219	10.2918	10.2182	10.2927	10.1711	10.3566	10.5087	10.4843	10.3162	9.99577	10.6
NPEPPS	ENSG00000141279	ENSG00000141279	0.33592	0.0931224	0.287208	0.131063	0.401207	0.0230267		10.4459	10.4899	10.5192	10.7869	10.5401	10.6061	10.4951	10.4966	10.74	10.4	10.6698	10.5202	10.2967	10.0484	10.3793
TMCO1	ENSG00000143183	ENSG00000143183	-0.184902	0.475164	-0.348051	0.0905552	-0.494639	0.00958139		11.4186	11.3743	10.8587	10.5945	10.9261	11.0555	11.1354	11.1674	11.2368	11.1081	10.9716	10.9698	11.318	11.3053	11.4672
KDSR	ENSG00000119537	ENSG00000119537	0.04614	0.866977	0.232413	0.201513	0.113335	0.602668		10.6935	10.4876	10.7643	10.633	10.5566	10.5171	10.4487	10.4522	10.5994	10.5023	10.8046	10.7403	10.4164	10.4227	10.5283
WNK1	ENSG00000060237	ENSG00000060237	0.0762665	0.713748	0.109499	0.528302	0.0484405	0.815562		11.1682	11.027	11.1274	10.9573	11.0326	10.9076	11.0332	10.9448	11.0047	11.1117	10.9692	10.9985	10.8798	11.0471	10.8182
GLUD1	ENSG00000148672	ENSG00000148672	-0.160408	0.547035	0.244844	0.266627	0.00453756	0.98751		10.1986	10.1449	10.5443	10.4203	10.3433	10.196	10.0699	10.0593	10.3259	10.5978	10.6837	10.3899	10.3082	10.2135	10.4253
TPT1-AS1	ENSG00000170919	ENSG00000170919	-0.307184	0.1795	-0.326701	0.113943	-0.364804	0.0722727		10.4459	10.3144	10.5306	10.7765	10.6405	10.4156	10.7496	10.5767	10.6966	10.746	10.6639	10.5529	10.9223	11.2584	10.7127
OAF	ENSG00000184232	ENSG00000184232	0.461819	0.0188153	0.353198	0.0669905	0.339185	0.0851961		10.716	10.6095	10.2516	10.6661	10.6388	10.5994	10.6561	10.7281	10.8765	10.6164	10.5958	10.731	10.3105	10.4663	10.088
NIPAL3	ENSG00000001461	ENSG00000001461	0.00655665	0.987414	0.0394368	0.884812	0.0333127	0.906734		11.0969	11.1178	10.989	10.7516	11.0997	10.7647	10.725	10.9253	10.9025	10.8817	11.0099	10.7593	10.8127	10.6943	11.0185
GAK	ENSG00000178950	ENSG00000178950	0.608834	0.00536832	0.747712	0.000132187	0.909629	1.47724e-06		9.99309	9.9738	10.1627	10.4902	10.2508	10.5028	10.306	10.1744	9.84544	10.1638	10.4387	10.1517	9.44061	9.32878	9.7397
GBF1	ENSG00000107862	ENSG00000107862	0.128915	0.743691	0.323648	0.273672	0.420981	0.132123		10.1272	9.93305	10.6859	10.5047	10.5132	10.1004	10.4007	9.78243	10.0358	10.3922	10.153	10.309	9.82395	10.0711	9.99098
SLC35F6	ENSG00000213699	ENSG00000213699	0.41373	0.159794	0.32799	0.250144	0.317919	0.270929		10.0245	10.1248	10.6559	10.1437	9.67379	10.2887	10.011	10.1565	10.2793	10.1396	9.97144	10.0896	9.88208	9.83876	9.46941
ARMC1	ENSG00000104442	ENSG00000104442	-0.0540679	0.885228	0.493618	0.023829	0.0651246	0.848235		10.0392	10.3144	9.97356	10.2256	10.005	9.85311	10.011	9.75889	9.97034	10.1125	10.5046	10.7088	10.027	9.94582	9.93826
SF3B1	ENSG00000115524	ENSG00000115524	-0.197867	0.383584	-0.250905	0.206783	0.113803	0.634316		10.5856	10.9941	10.9515	10.9665	10.9005	11.0719	10.821	10.5288	10.6495	10.5113	10.577	10.753	10.7709	10.9749	10.8505
SLC44A2	ENSG00000129353	ENSG00000129353	0.157141	0.602379	0.15298	0.573804	0.100397	0.741437		10.7451	10.691	10.9296	10.8888	10.6241	10.6709	11.0597	10.592	10.6755	10.8118	10.9242	10.6005	10.8913	10.6161	10.3354
UBQLN1	ENSG00000135018	ENSG00000135018	0.00922335	0.979668	0.0816895	0.722305	0.155686	0.446245		11.1682	11.2511	11.1486	11.2807	11.339	11.1636	11.3045	11.1833	10.8252	11.1682	11.1751	11.223	10.9889	11.0916	11.232
EFHD2	ENSG00000142634	ENSG00000142634	-0.0489079	0.911456	0.447729	0.0983072	0.0297274	0.9452		9.65746	9.53803	9.38254	10.313	9.83546	9.73238	10.2789	9.52171	9.81778	10.2527	10.4687	10.4664	10.1239	9.8035	9.91365
IGF2BP2	ENSG00000073792	ENSG00000073792	-0.158809	0.506518	-0.294211	0.12301	-0.169051	0.440501		11.078	10.8949	11.1512	10.9317	10.9834	10.9669	10.8287	11.236	10.8059	10.7912	10.7032	10.9973	11.0519	11.2295	11.1015
MYO18A	ENSG00000196535	ENSG00000196535	0.599315	0.0535254	0.765038	0.00464654	0.665433	0.0170115		10.0359	9.81779	10.2319	10.2454	10.4431	9.98529	10.6031	9.72631	10.0495	10.2762	10.4542	10.2693	9.55898	9.90204	9.1674
ITGA2	ENSG00000164171	ENSG00000164171	-0.159898	0.613465	0.176116	0.524988	-0.0343585	0.923888		10.0839	10.2254	10.6492	10.2694	10.1841	10.341	10.0791	9.95663	10.3555	10.5381	10.4754	10.4123	10.1265	10.1588	10.573
CAPRIN1	ENSG00000135387	ENSG00000135387	-0.0699875	0.775847	-0.12396	0.533015	-0.132797	0.510042		11.0867	10.9685	10.9689	10.9503	10.7849	10.8257	10.7761	10.8106	11.1348	10.8578	10.8179	10.915	11.0566	10.875	11.0254
REEP4	ENSG00000168476	ENSG00000168476	0.383695	0.273109	0.376642	0.242165	0.204916	0.583596		10.2072	10.0444	9.43355	10.3174	10.2258	9.76727	10.2821	9.84446	10.66	10.2825	10.4525	10.1281	9.81107	10.0949	9.83192
RPN1	ENSG00000163902	ENSG00000163902	-0.0254833	0.951861	-0.073287	0.817966	0.0177975	0.959234		10.579	10.8413	10.8116	10.7178	10.763	10.9695	10.9233	10.7428	10.657	10.5104	10.9935	10.6421	10.9201	10.4038	11.0146
ARIH2	ENSG00000177479	ENSG00000177479	0.693448	0.000635611	0.62391	0.00147671	0.568871	0.00474242		10.2301	10.5718	9.94475	10.5447	10.4313	10.3319	10.6561	10.3988	10.6209	10.4497	10.5605	10.4673	9.84622	10.044	9.70378
UBR4	ENSG00000127481	ENSG00000127481	0.191169	0.632937	1.01268	5.55873e-05	0.438876	0.146254		9.26988	9.5402	9.95803	9.61351	9.34143	9.63387	9.51697	8.83955	9.42596	9.85457	10.2349	10.2009	9.16243	9.20557	8.91301
ARMCX3	ENSG00000102401	ENSG00000102401	0.0711569	0.81608	0.105243	0.696313	0.294431	0.17465		10.552	10.7466	10.6559	10.6232	10.824	10.6417	10.2398	10.3966	10.7407	10.6363	10.2819	10.5887	10.3253	10.5375	10.3441
DCTN2	ENSG00000175203	ENSG00000175203	0.148373	0.449933	-0.0209998	0.931844	0.228879	0.164123		10.9615	11.1098	10.8327	11.167	11.1656	11.2353	11.0866	11.1642	11.0754	10.9955	10.8206	10.9979	10.8829	11.1075	10.8813
MMGT1	ENSG00000169446	ENSG00000169446	0.393848	0.136868	0.40236	0.0977772	0.22739	0.416565		10.4893	10.5611	10.1171	10.4999	10.3715	10.2887	10.4184	10.5397	10.6922	10.6421	10.1997	10.787	10.1901	9.87964	10.3757
PIK3R1	ENSG00000145675	ENSG00000145675	-0.287427	0.623642	0.0294945	0.966229	0.0182095	0.976163		9.05912	8.96343	10.4921	9.37254	9.27444	9.15463	9.16325	8.40072	9.2038	9.16085	9.54192	9.09935	9.46548	9.3335	8.89635
CYC1	ENSG00000179091	ENSG00000179091	-0.0935839	0.78694	-0.058174	0.862709	0.12112	0.695608		10.2202	10.327	10.3943	10.4784	10.358	10.911	10.2886	10.5107	10.3564	10.1114	10.6712	10.4344	10.5942	10.2761	10.5551
RAB11A	ENSG00000103769	ENSG00000103769	-0.208583	0.362051	-0.273918	0.168744	-0.182334	0.409717		10.7511	10.8855	11.1048	10.6152	10.6703	10.7863	10.6449	10.7063	10.6465	10.6338	10.6453	10.5211	10.8541	10.6112	11.1145
PSME3	ENSG00000131467	ENSG00000131467	0.0465027	0.865607	0.12013	0.562753	0.016079	0.949666		10.9365	10.7381	10.9086	11.0342	10.9921	10.7625	11.0512	11.0068	10.8292	11.1739	11.0449	10.8813	11.013	10.8611	10.8754
TFG	ENSG00000114354	ENSG00000114354	-0.374877	0.0783515	-0.395922	0.0402431	-0.294293	0.157218		10.8896	10.7883	10.8574	10.7491	10.8225	11.0719	10.6916	11.0525	10.6428	10.9682	10.7437	10.6276	11.0312	11.3508	11.1451
CLSPN	ENSG00000092853	ENSG00000092853	-0.341269	0.173645	-0.156795	0.560835	-0.628229	0.00189949		10.561	10.3055	10.2309	10.1437	9.98488	10.0921	10.1617	10.1908	10.6674	10.7119	10.4405	10.4673	10.5328	10.9109	10.6336
SUCLG1	ENSG00000163541	ENSG00000163541	-0.276475	0.217525	0.107443	0.667901	-0.351892	0.071792		10.712	10.4054	10.1085	10.3108	10.2852	10.356	10.2902	10.4574	10.4235	10.7845	10.8637	10.6728	10.6267	10.7116	10.6663
DSTYK	ENSG00000133059	ENSG00000133059	0.53008	0.0215946	0.564406	0.00740995	0.340954	0.153311		10.3302	10.1689	10.0488	10.0396	10.2485	10.3885	10.2579	10.4522	10.5369	10.5704	10.2037	10.5633	9.82074	10.1667	9.64118
ELOVL1	ENSG00000066322	ENSG00000066322	0.182921	0.653486	0.219172	0.531742	0.248414	0.47931		9.82847	9.62042	9.92399	10.7789	10.1864	9.72776	10.3978	9.83645	10.3881	10.1244	10.3487	10.3148	9.91104	10.1654	10.0554
ZNF148	ENSG00000163848	ENSG00000163848	-0.0234689	0.958887	0.522856	0.0238069	0.0880728	0.796433		9.76326	9.6768	9.99011	10.0608	9.84889	9.93546	10.0791	9.3987	9.95832	10.2012	10.301	10.6168	9.93053	9.8052	9.85107
MYH10	ENSG00000133026	ENSG00000133026	-0.0165042	0.97226	0.112684	0.708578	-0.0898454	0.77567		10.4845	10.4966	10.6903	10.4182	10.4062	10.3679	10.3202	10.5057	10.572	10.6164	10.6594	10.5194	10.521	10.8239	9.99881
FEN1	ENSG00000168496	ENSG00000168496	-0.223391	0.488625	-0.533029	0.0286254	-0.668065	0.00424256		11.089	10.6423	10.3728	10.2221	10.6189	10.339	10.6635	11.0434	10.8059	10.8147	10.2606	10.4843	10.9505	10.9877	11.2518
SIGMAR1	ENSG00000147955	ENSG00000147955	0.237884	0.362632	-0.0647898	0.832164	-0.00533092	0.9872		11.6605	11.3822	10.989	11.2331	11.3745	11.3071	11.5668	11.7059	11.3533	11.3377	11.2553	11.1406	11.0749	11.2707	11.5494
SLC66A2	ENSG00000122490	ENSG00000122490	0.472054	0.0103014	0.531884	0.00133806	0.708065	7.99545e-06		10.3249	10.5363	10.34	10.7556	10.6936	10.5893	10.4501	10.6471	10.2091	10.5953	10.424	10.4919	10.0214	9.96114	9.94151
RPL10P9	ENSG00000233913	ENSG00000233913	-0.19341	0.481667	-0.168588	0.513457	0.00157509	0.996951		10.718	10.4718	10.9855	11.1609	10.8897	10.7458	10.9867	10.7185	10.5018	10.7429	10.8239	10.7495	10.7948	10.9643	11.0519
STMP1	ENSG00000243317	ENSG00000243317	-0.176157	0.484582	-0.205431	0.358827	0.0063178	0.983275		11.093	11.0146	11.0999	11.0072	10.9834	11.1687	11.0014	11.0407	10.528	10.6088	10.9291	10.968	11.1606	10.932	11.0459
EIF3K	ENSG00000178982	ENSG00000178982	-0.0210268	0.97078	-0.427162	0.138198	-0.292828	0.353494		11.0177	11.2264	10.3363	10.2694	10.9519	10.6693	10.6988	11.2158	10.8166	10.6164	10.5413	10.4034	10.8875	11.1314	10.8084
SPG21	ENSG00000090487	ENSG00000090487	0.2936	0.192224	0.327086	0.104847	0.439503	0.0192475		10.7862	11.002	10.8169	10.7757	10.7368	10.9211	10.891	10.6043	10.4826	10.7467	10.7727	10.5769	10.4849	10.106	10.501
CWC15	ENSG00000150316	ENSG00000150316	-0.328262	0.131262	-0.348594	0.0773204	-0.314443	0.122045		11.318	11.1025	10.8379	10.8214	11.1875	10.9318	10.8021	11.0676	11.0377	10.9616	10.931	10.9704	11.1465	11.4798	11.2609
PLS3	ENSG00000102024	ENSG00000102024	-0.622308	0.00040399	-0.540037	0.00157798	-0.405902	0.0256584		10.7668	10.5633	10.7663	10.6161	10.7512	10.6311	10.3311	10.6535	10.3454	10.5068	10.68	10.3998	11.0291	10.8998	11.2648
TSPAN3	ENSG00000140391	ENSG00000140391	-0.159777	0.621541	-0.665409	0.00184407	-0.380798	0.11879		11.232	10.7956	10.6282	10.4626	10.8628	10.8843	10.7886	11.209	10.8759	10.7088	10.2537	10.3962	11.1317	11.1429	11.113
INPPL1	ENSG00000165458	ENSG00000165458	0.871736	0.00667118	0.429172	0.219471	0.451883	0.193846		9.64047	9.938	8.81787	9.71875	9.8812	9.69662	9.93549	9.88075	10.6163	9.84031	9.60795	9.7779	9.26281	9.51468	9.15345
PLEKHA4	ENSG00000105559	ENSG00000105559	0.385109	0.137374	0.70166	0.000777231	0.232324	0.390954		9.88004	10.0428	9.71949	10.0396	9.76321	9.83463	10.0072	9.67871	10.3426	10.2613	10.4231	10.3653	9.79317	9.62843	9.52247
TWF1	ENSG00000151239	ENSG00000151239	0.21425	0.53569	0.224517	0.472019	0.428557	0.115336		10.6358	10.6423	9.94596	10.8128	10.687	10.9028	10.8054	10.4522	10.4876	10.5149	10.4754	10.7891	10.396	9.97931	10.6712
STAT3	ENSG00000168610	ENSG00000168610	0.31642	0.0785934	0.223328	0.213332	0.324234	0.0500441		10.7491	10.691	10.6023	10.7621	10.7662	10.8627	10.6083	10.8955	10.8462	10.8162	10.6027	10.6646	10.5435	10.5426	10.3255
BCAT1	ENSG00000060982	ENSG00000060982	-0.138969	0.413386	-0.136887	0.383064	-0.0116708	0.954125		11.4023	11.4415	11.2595	11.4626	11.4809	11.3061	11.2926	11.3439	11.2363	11.328	11.3252	11.2251	11.3661	11.4267	11.4952
APCDD1L	ENSG00000198768	ENSG00000198768	0.0236777	0.969584	0.501889	0.104847	0.0522518	0.913041		9.79623	9.51833	9.91287	10.1719	9.85037	9.668	10.3233	9.21317	9.91049	10.3405	10.5856	10.115	9.78001	9.81872	9.97362
PBX1	ENSG00000185630	ENSG00000185630	0.0287045	0.952329	0.0531054	0.893498	0.180296	0.581756		9.96095	10.264	10.7601	10.1731	10.2452	10.4261	10.2282	10.0744	10.0974	10.1787	10.2359	10.0559	10.4448	9.9381	9.8614
C12orf57	ENSG00000111678	ENSG00000111678	0.800497	0.015527	0.524861	0.120794	0.658865	0.0403944		9.80959	10.1131	9.27285	10.2174	9.58918	10.2527	10.1876	9.88386	10.4469	9.64733	9.75398	10.2693	9.71234	9.20557	9.20305
GPX4	ENSG00000167468	ENSG00000167468	-0.307122	0.429146	0.255831	0.488847	-0.0215582	0.962865		9.35565	9.36008	9.7336	10.1174	9.63642	9.88247	9.67933	9.19323	9.86873	9.87571	10.1318	10.4413	10.1187	10.1427	9.34483
ALG3	ENSG00000214160	ENSG00000214160	0.124427	0.671745	0.0865487	0.756549	0.0451211	0.889164		10.3578	10.69	10.7581	10.5512	10.3412	10.8279	10.5307	10.8301	10.6209	10.638	10.5054	10.7339	10.509	10.6496	10.4619
NDUFAB1	ENSG00000004779	ENSG00000004779	-0.0703969	0.747843	-0.253097	0.0954414	-0.143804	0.410281		11.3059	11.3913	11.0774	11.4243	11.4227	11.3623	11.4994	11.5598	11.3652	11.2253	11.3242	11.3305	11.489	11.4967	11.6497
FLNB	ENSG00000136068	ENSG00000136068	0.49144	0.0533083	0.192163	0.503625	-0.0751032	0.830518		10.2443	10.2875	9.73079	10.0396	10.0432	9.88662	10.2198	10.6137	10.7754	10.22	10.3283	10.2224	9.83513	10.2638	10.0689
ZNFX1	ENSG00000124201	ENSG00000124201	0.242984	0.212472	-0.0412364	0.867026	0.112289	0.602668		11.5426	11.6262	11.1343	11.308	11.2807	11.2994	11.3822	11.5168	11.3761	11.1847	11.1589	11.0831	11.1485	11.1226	11.2764
NDUFB4	ENSG00000065518	ENSG00000065518	-0.274512	0.108016	-0.429656	0.00245197	-0.423984	0.00308356		11.2739	11.0169	11.0746	10.9742	10.9948	10.9895	11.0774	11.2626	11.0569	10.9722	10.8676	11.0931	11.4691	11.2933	11.4593
EMP3	ENSG00000142227	ENSG00000142227	-0.859851	0.300779	0.17791	0.861672	-0.75395	0.342457		7.88754	8.80623	8.37505	9.54197	8.03488	8.02376	8.70323	7.85843	9.04927	9.16772	9.55633	10.0762	10.0627	8.9895	9.10788
DNAJA1	ENSG00000086061	ENSG00000086061	-0.361539	0.0574408	-0.33962	0.0543578	-0.30183	0.100755		11.4067	11.5223	11.1876	11.0854	11.4943	11.1985	11.3319	11.209	11.0815	11.2792	11.1468	11.267	11.4737	11.5371	11.6943
RTN3	ENSG00000133318	ENSG00000133318	0.236002	0.210308	0.145624	0.44733	0.136436	0.49193		10.9768	10.9176	11.0568	11.0848	11.1427	10.8634	11.2629	11.189	10.9353	11.104	11.0685	10.9564	10.8533	10.9022	10.9402
SF3B3	ENSG00000189091	ENSG00000189091	0.00352606	0.994595	0.285536	0.235285	0.0840284	0.789876		10.0229	9.79614	10.1096	10.4755	10.2132	10.2059	10.3587	9.83323	10.4112	10.5399	10.631	10.3261	10.2366	10.1494	10.271
ANP32E	ENSG00000143401	ENSG00000143401	-0.125755	0.599104	0.0796984	0.734621	-0.219086	0.256018		10.6801	10.9076	10.5451	10.5286	10.5917	10.4654	10.4343	10.5977	10.8059	10.85	10.8093	10.8229	10.7767	10.7909	10.6732
HDAC2	ENSG00000196591	ENSG00000196591	-0.0837619	0.739221	0.0219476	0.935693	-0.168404	0.40125		10.7891	10.8342	10.7942	10.885	10.8854	10.6499	11.0755	10.7445	10.8495	10.9451	11.1436	10.9017	11.0045	10.8505	11.0729
ESD	ENSG00000139684	ENSG00000139684	-0.505928	0.0321129	-0.410848	0.0714416	-0.525792	0.0149847		11.0291	10.802	10.4729	10.2614	10.8119	10.8507	10.6611	10.8445	10.5337	10.9025	10.7239	10.7059	11.083	11.1649	11.3133
PCNA	ENSG00000132646	ENSG00000132646	-0.630463	0.000557071	-0.656992	0.000132187	-0.43621	0.018898		10.507	10.6209	10.6425	10.5854	10.5447	10.6061	10.5103	10.2559	10.3809	10.0946	10.4763	10.4724	11.036	10.7632	11.2092
KLHL9	ENSG00000198642	ENSG00000198642	0.383431	0.148486	0.365612	0.136403	0.534385	0.0175669		10.1633	10.3016	10.4746	10.6488	10.5774	10.343	10.4271	10.5661	10.1061	10.0606	10.3199	10.6413	10.02	9.78813	10.1568
B4GALT1	ENSG00000086062	ENSG00000086062	0.292586	0.28056	0.056492	0.865511	0.119704	0.696713		11.166	11.2471	10.4311	11.0059	11.1626	10.8163	11.2081	11.1147	11.1985	11.0762	10.9118	10.8162	10.8744	10.9544	10.8146
RSF1	ENSG00000048649	ENSG00000048649	-0.160257	0.492535	-0.132729	0.547584	-0.406458	0.0193708		10.7511	10.575	10.726	10.3262	10.4173	10.4477	10.4882	10.592	10.8252	10.7041	10.5469	10.7544	10.7098	11.0041	10.6732
TLE4	ENSG00000106829	ENSG00000106829	0.371953	0.185142	0.804719	0.000222814	0.451862	0.0684191		9.86	9.97862	9.72232	9.64887	9.91848	10.1158	9.69147	9.5766	10.1448	10.1326	10.3339	10.3014	9.45102	9.65127	9.24048
SNHG19	ENSG00000260260	ENSG00000260260	0.284656	0.40201	-0.0623113	0.877653	0.0625286	0.882736		10.7775	11.0772	9.94354	10.5362	10.8458	10.7811	10.8527	11.0778	10.9056	10.6898	10.5747	10.5391	10.7449	10.8231	10.39
YWHAH	ENSG00000128245	ENSG00000128245	-0.315756	0.0237639	-0.282091	0.0326732	-0.158503	0.296037		10.9615	10.9359	10.867	11.0502	11.1798	11.1493	10.9778	11.0309	10.9012	11.0217	10.9905	11.0003	11.2787	11.1852	11.3867
RAB1A	ENSG00000138069	ENSG00000138069	-0.243784	0.197034	-0.461987	0.00200317	-0.344174	0.0316452		11.4198	11.4392	11.2235	11.0269	11.1644	11.3583	11.2522	11.4485	11.1539	11.1463	11.1071	10.9564	11.5	11.5625	11.5371
PLOD3	ENSG00000106397	ENSG00000106397	0.0122818	0.977388	0.170238	0.484688	0.0090552	0.975465		10.3196	10.5418	10.7232	10.8337	10.3327	10.5791	10.7727	10.5747	10.4348	10.7221	10.6808	10.8619	10.5396	10.5798	10.6406
NME1	ENSG00000239672	ENSG00000239672	-0.278145	0.141646	-0.435574	0.00553658	-0.478476	0.00202175		10.9802	10.8949	10.8195	10.7044	10.7607	10.9211	10.9936	11.0941	10.9019	10.7352	10.6895	11.0685	11.3163	11.2149	11.295
NDUFB7	ENSG00000099795	ENSG00000099795	-0.33596	0.387074	0.234397	0.539403	-0.115679	0.79517		8.46676	9.52931	9.15831	9.95035	9.65182	9.74613	9.60685	9.13694	9.86873	9.92656	10.2129	10.2495	10.0627	9.99428	9.61292
MAP4K5	ENSG00000012983	ENSG00000012983	0.107612	0.666355	0.340942	0.0479555	0.652584	1.87677e-05		10.1363	10.327	10.4987	10.5334	10.5675	10.458	10.0303	9.9207	9.97988	10.1798	10.3218	10.1194	9.84622	9.90996	9.85279
SCP2	ENSG00000116171	ENSG00000116171	-0.175147	0.604214	0.0351149	0.927667	0.119691	0.722216		9.93506	10.22	10.78	10.1972	10.2653	10.2645	10.1335	9.86193	9.83628	10.1384	10.1446	10.1916	10.1459	9.92722	10.2762
LARP7	ENSG00000174720	ENSG00000174720	-0.151196	0.696544	0.149907	0.671317	-0.481209	0.0836982		9.74152	9.54454	9.80346	9.43261	9.72001	9.70447	9.68662	9.71761	10.3491	10.4544	10.015	10.2585	9.72441	10.2786	10.2463
MGAT5	ENSG00000152127	ENSG00000152127	0.29388	0.159971	0.307342	0.106244	0.387702	0.0316828		10.6229	10.8457	10.6721	10.9231	10.924	10.8415	10.9877	10.8971	10.4809	10.7306	10.8292	10.8851	10.5386	10.4016	10.5835
G0S2	ENSG00000123689	ENSG00000123689	-0.496159	0.0960582	-0.583957	0.0266042	-0.452332	0.109172		10.5856	10.5077	10.2545	10.5239	10.3059	10.347	10.2725	10.4935	10.2774	10.2688	10.1915	10.329	10.5952	10.3255	11.3962
RTF2	ENSG00000022277	ENSG00000022277	0.228893	0.269039	0.157312	0.444155	0.0803778	0.738888		10.8083	10.9276	10.8612	10.9783	10.845	10.5799	10.9867	11.0393	10.8436	10.7912	10.9644	10.8998	10.889	10.6486	10.6376
SPTLC2	ENSG00000100596	ENSG00000100596	0.315408	0.315441	-0.119253	0.735737	0.119236	0.741493		11.0036	10.9893	10.1606	10.6026	10.9834	10.5714	10.738	11.0601	10.9639	10.5531	10.318	10.595	10.509	10.4599	10.8393
H1-2	ENSG00000187837	ENSG00000187837	-0.117531	0.810985	0.539023	0.108781	0.405682	0.260109		9.34258	9.37477	10.3464	9.79332	9.57488	9.7807	9.40646	8.92966	9.22602	9.54198	10.0334	9.936	9.39386	9.01908	9.49397
FAM98A	ENSG00000119812	ENSG00000119812	0.154143	0.661266	-0.0808049	0.817503	-0.256353	0.372636		10.713	10.4042	10.3233	10.3955	10.5666	9.98915	10.7692	10.5006	10.9347	10.3893	10.704	10.4203	10.291	10.5538	10.8737
RAB10	ENSG00000084733	ENSG00000084733	-0.136487	0.540905	-0.131382	0.516186	0.0425181	0.869733		10.6935	10.8527	11.0227	10.7789	10.9746	10.8829	10.6746	10.7632	10.6674	10.8479	10.7261	10.5317	10.8898	10.7866	10.8375
ITPRIPL2	ENSG00000205730	ENSG00000205730	0.290802	0.443583	0.768818	0.00579705	0.632422	0.0302443		9.41679	9.65291	10.2506	9.91884	9.99431	9.68238	9.78731	9.19072	9.55761	9.68773	10.176	10.1095	9.4259	9.28319	8.98093
SNHG5	ENSG00000203875	ENSG00000203875	-0.0603416	0.872847	-0.050574	0.886394	0.00729938	0.984074		10.3707	10.2186	10.6903	10.7111	10.5828	10.4672	10.6988	10.2256	10.604	10.3045	10.5493	10.7146	10.559	10.329	10.82
DFFA	ENSG00000160049	ENSG00000160049	0.252296	0.294543	0.253292	0.252046	0.390034	0.0523253		10.2144	10.1773	10.5759	10.4863	10.5693	10.3268	10.2725	10.2207	10.4725	10.1232	10.4327	10.4069	10.1675	10.0512	10.0019
U2SURP	ENSG00000163714	ENSG00000163714	-0.356453	0.0970677	-0.190465	0.400858	-0.270433	0.199664		10.6109	10.8974	10.7477	10.495	10.7709	10.5489	10.513	10.3286	10.7045	10.6762	10.6609	10.731	10.739	11.1185	10.7484
CKS2	ENSG00000123975	ENSG00000123975	-0.433273	0.0330176	-0.229802	0.288353	-0.123578	0.623173		10.7391	10.7457	10.849	10.2986	10.3124	10.6709	10.2579	10.0427	10.082	10.2056	10.424	10.3579	10.5743	10.3513	10.7335
ECHS1	ENSG00000127884	ENSG00000127884	0.137119	0.609054	0.128613	0.598991	-0.0355024	0.907616		10.7069	10.5707	10.6229	10.9616	10.597	10.4682	11.0053	10.6797	10.8873	10.9557	10.6579	10.9318	10.6746	10.7736	10.7288
MRPL41	ENSG00000182154	ENSG00000182154	0.287039	0.227359	0.186262	0.435185	0.274491	0.212269		10.2954	10.5792	10.7224	10.5512	10.8027	10.5884	10.8009	10.5958	10.5885	10.4638	10.4038	10.7925	10.495	10.2451	10.3828
ENY2	ENSG00000120533	ENSG00000120533	-0.226984	0.260139	-0.564461	0.000208536	-0.373377	0.0234971		11.0701	10.9507	11.0135	10.6409	10.8338	10.9786	10.9099	11.0927	10.9006	10.4932	10.5525	10.8323	11.1889	11.1721	11.23
VPS4A	ENSG00000132612	ENSG00000132612	0.158361	0.568854	0.0485399	0.874693	0.202754	0.406381		10.2386	10.4672	10.7908	10.717	10.4323	10.4346	10.4256	10.4395	10.5963	10.4136	10.2438	10.4741	10.4121	10.1746	10.3971
ATP13A3	ENSG00000133657	ENSG00000133657	-0.372368	0.103336	-0.326298	0.130351	-0.0948079	0.740335		10.8168	11.0757	11.0308	10.8836	10.8554	10.8683	10.7345	10.6653	10.3528	10.7582	10.5364	10.6114	10.9111	10.6524	11.2628
ERLEC1	ENSG00000068912	ENSG00000068912	-0.359826	0.26478	-0.263119	0.404982	-0.15969	0.659218		9.69291	10.0305	10.5594	10.292	10.3694	10.1599	10.1066	9.78243	10.2947	10.2034	10.3029	9.99658	10.3874	10.6988	10.1707
EFEMP2	ENSG00000172638	ENSG00000172638	0.385401	0.0767248	0.188467	0.423623	0.317816	0.131741		10.754	10.8342	10.3354	10.8376	10.6761	10.9365	10.8889	10.9366	10.8377	10.6609	10.8153	10.5895	10.6576	10.5619	10.2619
PSMA1	ENSG00000129084	ENSG00000129084	-0.562654	0.000249111	-0.734133	1.60359e-07	-0.413349	0.00768927		10.7521	10.6573	10.7766	10.7701	10.8308	10.6095	10.5307	10.7522	10.4742	10.5005	10.4073	10.3477	11.0116	11.1846	11.2504
TAF13	ENSG00000197780	ENSG00000197780	-0.13895	0.488625	-0.0347668	0.88052	-0.0968776	0.632093		10.8393	10.576	10.6335	10.9915	10.7973	10.7885	10.8879	10.7359	10.8338	10.8529	10.9727	10.9435	10.9607	11.0217	10.8906
STK17A	ENSG00000164543	ENSG00000164543	-0.172743	0.590133	0.0874802	0.789199	-0.0119862	0.972994		9.92458	10.0212	10.61	10.2338	10.1675	10.2634	9.92525	9.94326	10.2842	10.4299	10.3588	10.1623	10.3219	10.1115	10.2606
VDAC3	ENSG00000078668	ENSG00000078668	-0.246962	0.304991	-0.354915	0.0825504	-0.344278	0.0981136		11.0119	11.0044	10.8619	10.5936	11.028	10.9551	10.8088	11.2324	10.8212	10.9317	10.959	10.6743	11.144	11.1449	11.3461
POLR2G	ENSG00000168002	ENSG00000168002	0.290057	0.155531	0.088305	0.716184	0.238134	0.225828		10.9242	10.8829	10.7323	10.7621	10.7842	11.053	10.8826	11.0559	10.8252	10.5902	10.6646	10.8966	10.7775	10.5355	10.5803
TXNL4A	ENSG00000141759	ENSG00000141759	-0.211623	0.204753	-0.466217	0.000306892	-0.381534	0.00458788		11.1837	11.1452	11.1285	10.7797	10.8027	10.9465	10.9233	11.0717	11.0422	10.83	10.7782	10.6691	11.1408	11.3397	11.1895
BRD9	ENSG00000028310	ENSG00000028310	0.291546	0.21768	0.156638	0.523632	0.204357	0.388474		10.481	10.4196	10.4628	10.7572	10.6736	10.443	10.8407	10.3456	10.9044	10.7437	10.5413	10.4483	10.4206	10.4249	10.4345
SRSF6	ENSG00000124193	ENSG00000124193	-0.0606335	0.80425	-0.0328325	0.89515	0.189215	0.296037		10.7639	10.6822	10.9605	11.0809	10.9034	10.9642	10.8396	10.7564	10.604	10.8649	10.7686	10.6481	10.7584	10.8096	10.8191
DDX27	ENSG00000124228	ENSG00000124228	0.215067	0.427696	0.151344	0.569822	-0.165778	0.539075		10.6011	10.4603	10.2358	10.1597	10.516	10.2355	10.5694	10.7238	10.7727	10.7941	10.2684	10.7649	10.3545	10.5548	10.5153
TMEM141	ENSG00000244187	ENSG00000244187	0.646416	0.127635	0.312157	0.495799	0.860084	0.0185797		8.96673	9.32018	10.3574	9.76943	9.4764	9.34744	9.32778	9.00593	9.59379	8.809	8.98785	9.1726	9.00449	8.57725	8.41576
CSNK1D	ENSG00000141551	ENSG00000141551	0.123661	0.622007	-0.0217519	0.940721	0.0732498	0.772671		11.258	11.0652	10.8555	11.1442	11.0055	11.1778	11.0371	11.3945	11.0204	11.0361	11.1082	10.8966	11.0736	11.0326	11.0069
ENSG00000266944	ENSG00000266944	ENSG00000266944	-0.71986	0.102522	-0.501172	0.255298	-1.06159	0.00453634		9.40427	8.92071	9.27478	9.61709	8.79934	8.79462	9.56789	8.52556	9.95228	9.62421	9.93393	9.44375	9.63952	10.5055	10.2658
ENSG00000196656	ENSG00000196656	ENSG00000196656	-0.744859	0.0106929	-0.659707	0.0172819	-1.00827	8.23497e-05		10.3629	10.1348	9.66165	9.2045	9.92976	9.8797	10.011	10.1318	9.73991	10.0765	10.1103	9.97265	10.306	10.9832	10.7669
MDH1	ENSG00000014641	ENSG00000014641	-0.200753	0.372705	-0.0467775	0.861716	-0.138783	0.544828		10.5256	10.3358	10.691	10.8399	10.5557	10.4355	10.5667	10.473	10.6307	10.6762	10.8033	10.6519	10.6675	10.7892	10.8155
SBDS	ENSG00000126524	ENSG00000126524	-0.278726	0.236338	-0.308964	0.141332	-0.312813	0.137939		11.1903	11.0255	10.7553	10.7327	10.9401	10.9338	10.7048	10.9903	11.0012	10.8817	10.8791	10.8671	11.0877	10.9651	11.4548
EWSR1	ENSG00000182944	ENSG00000182944	-0.149874	0.455944	-0.128307	0.498074	-0.269404	0.0991587		11.0749	11.1251	11.0868	10.8611	10.6405	10.9675	10.9036	11.1034	10.8252	10.9431	11.0122	10.9546	11.1599	11.0261	11.1058
CTBP1	ENSG00000159692	ENSG00000159692	0.242364	0.297617	0.0810798	0.759588	0.161165	0.500688		11.2405	11.0378	10.7168	11.0829	11.0643	11.1879	11.3687	11.0504	11.146	10.9216	11.0824	11.0881	10.7339	11.0748	11.0246
VDAC2	ENSG00000165637	ENSG00000165637	-0.436572	0.0144138	-0.718311	1.946e-06	-0.469472	0.00397459		10.8007	10.7938	10.7861	10.5248	10.7408	10.7692	10.6561	10.8421	10.6383	10.3118	10.5762	10.4016	10.9468	11.1721	11.3114
FCF1	ENSG00000119616	ENSG00000119616	-0.135154	0.686901	-0.0765039	0.818033	-0.286438	0.275371		10.8495	10.9709	10.6054	10.167	10.9296	10.5541	10.6512	10.7699	10.7781	11.0554	10.5453	10.7325	10.7601	10.8878	10.9539
UBE2V2	ENSG00000169139	ENSG00000169139	-0.188682	0.581373	-0.363525	0.178426	-0.45798	0.0754763		11.1069	10.9268	10.2643	10.4872	10.8353	10.5833	10.6892	11.1286	10.8816	10.8443	10.691	10.6699	10.8135	11.1502	11.295
CDK2AP2	ENSG00000167797	ENSG00000167797	0.221456	0.41368	0.24583	0.313269	0.311596	0.179678		10.3062	10.7334	10.6199	10.7813	10.6371	10.6765	10.8054	10.5077	10.4976	10.514	10.652	10.7275	10.507	10.5769	10.0205
SHCBP1	ENSG00000171241	ENSG00000171241	0.00771488	0.98707	0.207015	0.370602	0.22506	0.325058		10.359	10.2145	10.3354	10.5239	10.7035	10.6908	10.4924	10.5544	10.2081	10.5487	10.5194	10.7877	10.2545	10.2737	10.6829
ENSA	ENSG00000143420	ENSG00000143420	0.0355691	0.912849	-0.0801078	0.764154	-0.213192	0.340902		10.8968	10.4988	10.5491	10.4325	10.6319	10.6474	10.5667	10.904	10.9608	10.6993	10.6917	10.7289	10.6513	10.7438	10.9491
CCM2	ENSG00000136280	ENSG00000136280	-0.0848817	0.851682	0.598781	0.0326018	0.0333258	0.944116		9.19331	8.90056	9.22971	10.01	9.34776	9.27127	9.7011	9.05646	9.56397	9.98996	10.1801	10.2535	9.38736	9.52089	9.72091
FBLN5	ENSG00000140092	ENSG00000140092	0.148752	0.520888	0.0460947	0.859261	0.13607	0.536779		10.6369	10.6782	10.9278	10.7162	10.4723	10.6539	10.6623	10.6184	10.6109	10.3824	10.5104	10.6758	10.5657	10.5263	10.3441
OSBPL5	ENSG00000021762	ENSG00000021762	0.495193	0.0541389	0.543013	0.01874	0.710973	0.00121948		9.92458	10.2321	10.2418	10.5531	10.177	10.3207	10.3992	9.74868	10.2111	9.96782	10.1687	10.4034	9.68964	9.60716	9.65313
OGA	ENSG00000198408	ENSG00000198408	-0.205754	0.381981	-0.185295	0.40375	0.00677842	0.981413		10.589	10.4302	10.8261	10.7203	10.8405	10.8069	10.4558	10.7272	10.5361	10.697	10.5762	10.5169	10.5667	10.9825	10.7715
CASP2	ENSG00000106144	ENSG00000106144	0.438449	0.0992498	0.623288	0.00559126	0.544969	0.0187644		10.0031	9.51391	9.70238	10.4182	10.272	9.89762	10.1565	9.88231	10.253	10.3755	10.302	10.1864	9.44687	9.65505	9.87506
ECPAS	ENSG00000136813	ENSG00000136813	0.0285955	0.961711	-0.116549	0.788087	-0.194434	0.632093		10.8054	10.8253	9.771	10.3382	10.4991	10.1622	10.1353	10.7045	10.7637	10.708	10.4011	10.074	10.383	10.7007	10.4988
CHAC1	ENSG00000128965	ENSG00000128965	0.722503	0.000883052	0.594168	0.00533418	0.532562	0.0149383		10.1149	10.1871	10.5586	9.99363	10.1129	10.2803	10.4686	10.3999	10.0753	10.2	10.3218	10.0513	9.75668	9.34755	9.67478
DDX18	ENSG00000088205	ENSG00000088205	-0.276052	0.287193	-0.335281	0.140114	-0.427187	0.0483437		11.1837	10.9556	10.7295	10.6901	10.824	10.7018	10.6349	11.1681	10.8152	11.0236	10.6527	10.7945	10.9925	11.3687	11.1116
NIBAN1	ENSG00000135842	ENSG00000135842	-0.0712169	0.788428	0.230982	0.224712	0.0561488	0.826002		10.4702	10.6095	10.5012	10.5191	10.3715	10.6491	10.1928	10.5929	10.3546	10.7103	10.7569	10.6052	10.495	10.4663	10.4229
TARDBP	ENSG00000120948	ENSG00000120948	0.0280419	0.954863	-0.194867	0.550314	-0.0933837	0.806403		11.1874	11.1265	10.4645	10.6418	11.0897	10.6278	10.6437	11.2709	10.7781	10.8956	10.483	10.6971	10.9953	10.7429	10.9378
IPO5	ENSG00000065150	ENSG00000065150	-0.194429	0.396087	-0.0431096	0.874795	-0.162618	0.465931		10.7648	10.6503	10.7253	10.5799	10.4362	10.9225	10.7132	10.5631	10.6094	10.7845	10.8816	10.6669	10.938	10.8381	10.682
AMD1	ENSG00000123505	ENSG00000123505	-0.0147494	0.967092	0.00267098	0.991359	0.0268569	0.923888		10.8215	10.7152	10.9124	10.6884	10.7019	10.9096	10.8065	10.5747	10.7944	10.7867	10.6004	10.8409	10.8079	10.5263	10.8737
TRIP11	ENSG00000100815	ENSG00000100815	-0.480952	0.0213846	-0.097486	0.720697	-0.208742	0.375494		10.3797	10.4372	10.5689	10.4223	10.2609	10.3934	9.92319	10.0202	10.2928	10.5023	10.5573	10.3468	10.5269	10.8222	10.3105
NF1	ENSG00000196712	ENSG00000196712	0.182868	0.688042	1.0652	0.0001641	1.11016	7.68677e-05		9.0268	9.38689	9.59831	10.1098	9.93817	9.58198	9.40351	8.30643	9.0079	9.702	9.9042	9.92731	8.92601	8.78778	8.64041
ERGIC3	ENSG00000125991	ENSG00000125991	-0.262457	0.311155	-0.320592	0.160216	-0.456698	0.0307465		10.1119	10.0807	10.3261	10.3586	9.98352	10.1622	10.2546	10.1054	10.6813	10.3035	10.318	10.3138	10.7158	10.7043	10.4597
HDAC1	ENSG00000116478	ENSG00000116478	0.15463	0.54932	0.32829	0.0990218	0.0882736	0.742039		10.1942	10.3333	10.6077	10.3777	10.1687	10.2591	10.3139	10.3988	10.2966	10.4544	10.3742	10.6839	10.1407	10.0683	10.328
SLTM	ENSG00000137776	ENSG00000137776	-0.444761	0.0296233	-0.174967	0.45149	-0.463053	0.0137188		10.8914	10.5363	10.5338	10.2886	10.448	10.5037	10.3602	10.4172	10.5198	10.8307	10.4257	10.8196	10.7792	10.9967	10.8505
SACS	ENSG00000151835	ENSG00000151835	-0.235365	0.243467	-0.00399508	0.986462	0.027752	0.918273		10.6196	10.836	10.7962	10.673	10.9268	10.6368	10.5588	10.415	10.4909	10.608	10.7782	10.7663	10.755	10.5749	10.8296
LSM3	ENSG00000170860	ENSG00000170860	-0.453773	0.0144138	-0.689098	1.46708e-05	-0.572914	0.000484155		10.6697	10.7597	10.7601	10.2454	10.5493	10.5225	10.5293	10.592	10.5705	10.1173	10.4046	10.4448	10.8944	10.9297	11.2072
LCE2A	ENSG00000187173	ENSG00000187173	-0.138968	0.613328	-0.162504	0.498323	-0.309919	0.141002		11.1154	11.3411	11.05	10.9289	10.8179	10.7213	11.1058	10.9448	10.9317	10.9216	10.9487	11.0434	11.0305	10.8339	11.4656
TCEA1	ENSG00000187735	ENSG00000187735	-0.0529784	0.90839	0.303343	0.329256	0.163663	0.654092		10.1072	10.5331	10.1364	10.0932	10.3124	10.3299	10.2448	9.88231	9.94985	10.074	10.6257	10.4123	10.4676	9.5915	10.0674
CDK6	ENSG00000105810	ENSG00000105810	0.0985377	0.778788	0.196656	0.483366	0.20255	0.474441		10.0601	10.4407	10.756	10.3284	10.4052	10.1769	10.4213	9.964	10.1907	10.3282	10.3067	10.2664	10.2605	10.1211	9.91033
RBCK1	ENSG00000125826	ENSG00000125826	0.275257	0.123793	0.114307	0.564185	0.232128	0.178719		10.8733	10.9293	10.5602	11.0025	10.9841	10.957	10.9985	11.1227	10.9463	10.7725	10.9205	10.8934	10.7415	10.8121	10.6926
PARVA	ENSG00000197702	ENSG00000197702	-0.1992	0.277405	-0.268678	0.0865537	-0.204609	0.22134		11.1719	11.3731	11.1601	11.0382	11.0029	11.1037	10.9867	11.1934	10.9716	10.9263	10.9444	11.0792	11.2996	11.3274	11.1238
TRIR	ENSG00000123144	ENSG00000123144	-0.276271	0.314473	-0.333173	0.169958	-0.307948	0.213589		10.4113	10.3295	10.4905	10.7095	10.2564	10.2782	10.4629	10.2535	10.6413	10.243	10.4888	10.4698	10.9896	10.4038	10.7586
GLS	ENSG00000115419	ENSG00000115419	0.151317	0.574406	-0.0217932	0.945844	0.267327	0.217898		10.4666	10.4706	10.8625	10.5945	10.6593	10.6539	10.5811	10.4761	10.5034	10.318	10.2478	10.469	10.1433	10.31	10.6164
ADAM15	ENSG00000143537	ENSG00000143537	0.686496	0.120647	0.894023	0.0196496	0.644517	0.122045		9.16389	8.68187	9.49611	10.2209	9.4898	8.91858	10.0736	8.91756	9.82441	9.79517	9.98334	9.88434	8.911	9.2734	8.7704
TSN	ENSG00000211460	ENSG00000211460	0.149369	0.559986	0.249211	0.231837	-0.0330571	0.913942		10.4176	10.2888	10.5767	10.196	10.3059	10.3289	10.4314	10.4658	10.4817	10.4203	10.6295	10.6191	10.449	10.0017	10.4391
DUT	ENSG00000128951	ENSG00000128951	-0.156976	0.421636	-0.104004	0.591744	-0.171192	0.334552		10.933	10.8083	10.78	10.7261	10.7528	10.915	10.7623	10.8187	10.8598	10.7368	10.9988	10.8547	11.0736	10.9521	10.8813
SNTB2	ENSG00000168807	ENSG00000168807	-0.0132033	0.974768	-0.0172592	0.957884	-0.0740435	0.789876		10.6261	10.322	10.726	10.7111	10.5872	10.3934	10.6185	10.5198	10.7428	10.5469	10.8006	10.5136	10.5386	10.7754	10.6062
GLO1	ENSG00000124767	ENSG00000124767	-0.47139	0.00843268	-0.413878	0.0150778	-0.318952	0.0796187		10.6336	10.6392	10.7677	10.5124	10.5602	10.6733	10.3769	10.3944	10.5174	10.2112	10.7047	10.5078	10.8944	10.8488	10.9604
ENG	ENSG00000106991	ENSG00000106991	0.0894686	0.800986	0.252098	0.340085	-0.0498364	0.891943		9.82283	9.80881	9.72091	10.2931	9.70695	10.1644	10.3557	9.88231	10.3573	10.1661	10.4593	10.4834	10.2086	10.1211	10.0418
PRPF3	ENSG00000117360	ENSG00000117360	0.0519003	0.889851	0.363088	0.121152	0.288142	0.245702		9.66798	9.74054	9.59831	10.4546	10.0727	10.1392	10.1669	9.81378	9.99053	10.2067	10.5755	10.0919	10.1213	9.81029	9.88354
SLC25A39	ENSG00000013306	ENSG00000013306	-0.169486	0.573153	-0.119065	0.687155	-0.101977	0.741493		10.5945	11.1622	10.3952	10.9245	10.7043	10.8599	10.7772	10.8301	10.685	10.6189	10.8955	10.9131	11.06	10.8497	10.8839
AMOTL2	ENSG00000114019	ENSG00000114019	-0.158562	0.640388	-0.0699044	0.840641	0.109609	0.742039		10.1333	10.264	10.7232	10.7103	10.3038	10.4156	10.4784	10.0329	10.1116	10.042	10.3814	10.4656	10.4079	10.3594	10.3648
STOM	ENSG00000148175	ENSG00000148175	-0.398397	0.0507131	-0.344059	0.0750491	-0.175357	0.442252		10.3222	10.3321	10.6989	10.6409	10.6067	10.5653	10.3572	10.3501	10.4366	10.5782	10.3706	10.3496	10.968	10.7788	10.5625
JTB	ENSG00000143543	ENSG00000143543	0.148894	0.688075	0.386491	0.161615	0.19898	0.542728		9.93158	9.90129	10.4821	10.2897	10.2564	10.0108	10.4812	9.74868	10.105	10.3785	10.493	10.2515	9.79317	10.0208	10.1427
NCKAP1	ENSG00000061676	ENSG00000061676	-0.439609	0.0982439	-0.541704	0.0196403	-0.276306	0.311664		10.2259	10.1434	10.7629	10.1149	10.0262	10.3289	10.16	9.94027	9.88786	9.77881	9.82445	10.0729	10.4737	10.1838	10.6225
ATP5MF	ENSG00000241468	ENSG00000241468	-0.342836	0.0712246	-0.494146	0.00213587	-0.671237	1.37838e-05		10.481	10.132	10.3978	10.2592	10.2452	10.2939	10.5468	10.5986	10.633	10.5961	10.4064	10.3119	10.8232	11.0832	10.8881
OXTR	ENSG00000180914	ENSG00000180914	-0.267159	0.293777	-0.421563	0.0453106	-0.502097	0.0137967		10.8569	10.7792	10.3007	10.6435	10.644	10.4317	10.5798	10.9618	10.8611	10.8103	10.472	10.6684	11.0242	11.2111	10.9866
SUGT1	ENSG00000165416	ENSG00000165416	0.0718295	0.86583	-0.148372	0.665412	-0.246825	0.428976		11.1139	11.0278	10.2408	10.3913	10.8774	10.7959	10.9182	11.177	10.9548	10.9397	10.7338	10.721	10.6576	11.0004	11.1486
RIF1	ENSG00000080345	ENSG00000080345	-0.365716	0.091445	-0.282225	0.182322	-0.353904	0.0802467		10.7804	10.7819	10.7512	10.6601	10.6448	10.4487	10.443	10.5593	10.7095	10.867	10.5405	10.5456	10.7424	11.2168	10.8164
NFE2L2	ENSG00000116044	ENSG00000116044	-0.145434	0.56221	0.127258	0.584527	0.098159	0.697678		10.3629	10.3898	10.6229	10.5863	10.5198	10.5567	10.414	10.12	10.3845	10.5859	10.6096	10.5545	10.3622	10.6924	10.2813
SRSF4	ENSG00000116350	ENSG00000116350	-0.156835	0.50959	0.161057	0.453821	-0.0429559	0.87983		10.2555	10.3321	10.5135	10.2998	10.321	10.2981	10.0168	10.1578	10.3746	10.4516	10.6778	10.3826	10.3082	10.3891	10.349
URM1	ENSG00000167118	ENSG00000167118	0.409408	0.117565	0.148902	0.62223	0.382466	0.120863		10.6207	10.8235	10.4687	10.6479	10.8195	10.8704	10.8794	11.1332	10.2957	10.4868	10.4379	10.7088	10.4417	10.4588	10.2966
WSB1	ENSG00000109046	ENSG00000109046	0.202411	0.403762	0.377952	0.050395	0.412488	0.0301688		10.2386	10.2281	10.5467	10.6566	10.4193	10.2876	10.2546	10.3205	10.1814	10.4628	10.2829	10.5276	9.94828	10.1746	10.022
FOXK1	ENSG00000164916	ENSG00000164916	0.461832	0.0539091	0.465316	0.0340395	0.434135	0.0533907		10.2344	10.1262	9.78326	10.3934	10.3049	10.3012	10.4742	10.0202	10.5369	10.1787	10.4011	10.4961	9.91856	9.7392	10.0312
SH3BGRL3	ENSG00000142669	ENSG00000142669	-0.915326	0.0348949	-1.40758	0.000132545	-1.40647	0.000136923		9.33204	9.76861	9.09416	8.43081	8.24362	9.16604	8.30865	9.56113	9.31915	8.67395	8.36557	8.91826	10.5667	9.70867	9.76194
IK	ENSG00000113141	ENSG00000113141	-0.235793	0.324733	-0.237083	0.281647	-0.466857	0.0138708		11.0582	10.6023	10.7111	10.2773	10.4867	10.4194	10.3633	10.747	10.7358	10.573	10.6112	10.692	10.9208	10.7143	10.9426
CDIPT	ENSG00000103502	ENSG00000103502	-0.117564	0.688075	-0.344552	0.104847	-0.2913	0.188596		10.8206	10.843	10.7656	10.5134	10.5337	10.7274	10.4951	10.9611	10.8066	10.7048	10.2684	10.6168	11.093	10.7849	10.7531
HMCES	ENSG00000183624	ENSG00000183624	0.505723	0.0502815	0.365839	0.152523	0.565483	0.014716		10.233	10.5144	9.83912	10.2603	10.6354	10.4289	10.3874	10.309	10.4691	9.91843	10.376	10.4069	10.0228	9.76387	9.85968
CNBP	ENSG00000169714	ENSG00000169714	-0.540938	0.0249731	-0.808724	9.57153e-05	-0.727004	0.000592325		10.5621	10.4267	10.1905	10.0222	10.262	10.1052	10.1529	10.4364	10.35	9.64241	10.175	10.2624	10.6054	11.0571	10.8771
STRAP	ENSG00000023734	ENSG00000023734	0.00955241	0.977902	-0.315184	0.0488841	-0.0837103	0.702089		11.3366	11.4169	11.3814	11.3201	11.2563	11.3102	11.4588	11.4658	11.2323	11.1733	10.9517	11.0611	11.3896	11.1635	11.5585
VOPP1	ENSG00000154978	ENSG00000154978	0.356267	0.113565	0.448253	0.0215656	0.374243	0.0686899		10.7079	10.7644	10.4804	10.4526	10.5917	10.6789	10.7108	10.6635	10.2696	10.5041	10.7617	10.6758	10.3754	10.0412	10.1762
PSMC5	ENSG00000087191	ENSG00000087191	-0.228321	0.287193	-0.436159	0.0101939	-0.415769	0.0156181		11.2156	10.9408	10.7622	10.8939	10.8781	10.83	10.8826	11.1674	11.0964	10.9689	10.7871	10.7781	11.1555	11.4017	11.2803
CXXC5	ENSG00000171604	ENSG00000171604	0.380787	0.35732	0.955145	0.0019718	0.677492	0.0431948		9.36602	9.77968	10.0834	9.88958	9.5874	9.61734	9.75529	8.78398	9.5254	10.0105	10.0696	9.85453	9.44478	8.98651	8.51074
PRDX3	ENSG00000165672	ENSG00000165672	-0.469936	0.0229062	-0.595636	0.00112002	-0.523983	0.00538731		10.3048	10.3777	10.5861	10.4048	10.1116	10.5384	10.414	10.3802	10.4538	10.0838	10.4002	10.368	10.8087	10.7447	11.0802
SLC25A37	ENSG00000147454	ENSG00000147454	0.18894	0.484582	0.190222	0.441981	0.49502	0.0135585		10.5302	10.2186	10.2826	10.7278	10.5943	10.7863	10.5388	10.4139	10.2342	10.0934	10.5235	10.5423	10.0682	10.1534	10.3936
RNF181	ENSG00000168894	ENSG00000168894	0.0451857	0.868091	-0.077268	0.730379	-0.0517175	0.833616		11.1563	11.1445	10.8386	11.0555	11.0777	11.0707	11.0755	11.3015	11.1057	10.9955	10.9143	11.2021	11.1957	11.0377	11.121
SRPRB	ENSG00000144867	ENSG00000144867	0.0593563	0.847452	-0.121679	0.631936	-0.301374	0.151288		10.9538	10.5834	10.3827	10.4941	10.5066	10.7205	10.76	11.1279	10.8987	10.7513	10.7204	10.7979	10.8997	10.8414	10.8931
ARHGEF2	ENSG00000116584	ENSG00000116584	0.371566	0.0804214	0.351889	0.0752975	0.369456	0.0605108		10.4508	10.6239	10.4128	10.6098	10.638	10.585	10.4868	10.8155	10.5125	10.7688	10.5461	10.4474	10.2438	10.4349	10.019
PTPN11	ENSG00000179295	ENSG00000179295	-0.0674655	0.82234	0.270041	0.204179	0.0317087	0.918661		10.4569	10.4626	10.4328	10.092	10.338	10.4137	10.0605	10.0552	10.4156	10.6437	10.5731	10.343	10.2886	10.1074	10.3612
COX17	ENSG00000138495	ENSG00000138495	-0.329535	0.351235	-0.956992	0.00023081	-0.710113	0.00991167		10.4762	10.2914	9.575	9.65061	10.141	9.98915	9.92113	10.6137	10.3408	9.73167	9.44202	9.8792	10.7339	10.5457	10.6614
CSNK1E	ENSG00000213923	ENSG00000213923	0.164646	0.550477	0.422858	0.0369162	0.395327	0.0568639		10.0408	10.2173	9.98304	10.6747	10.2609	10.207	10.2464	10.0103	10.2312	10.291	10.5251	10.4448	9.89434	10.1333	9.96885
DNAJB6	ENSG00000105993	ENSG00000105993	0.0863269	0.784582	-0.183758	0.464866	-0.197736	0.43168		11.1177	10.9766	10.6801	10.6418	10.8847	10.6434	10.8451	11.0511	11.1214	11.0449	10.5095	10.6145	10.824	10.9406	11.0053
GTF2H5	ENSG00000272047	ENSG00000272047	0.0162834	0.965492	-0.214499	0.324987	0.0113149	0.969509		11.0421	10.9741	10.6669	10.8888	11.2061	11.0462	10.9346	11.291	10.9156	10.814	10.7932	10.8742	11.1298	11.1137	10.866
CCDC34	ENSG00000109881	ENSG00000109881	-0.298548	0.295166	-0.459654	0.0527217	-0.709012	0.00116398		10.3758	10.0985	9.86882	10.0516	10.0841	9.8517	10.011	10.5534	10.5862	10.4136	10.0022	10.2975	10.5455	10.771	10.7896
PDLIM4	ENSG00000131435	ENSG00000131435	0.319121	0.285327	0.077321	0.828428	0.498256	0.0441581		9.91754	10.4842	10.5946	10.6453	10.553	10.4412	10.5837	10.4042	10.0831	9.9089	10.0437	10.3908	10.1343	10.1115	9.89867
EPG5	ENSG00000152223	ENSG00000152223	0.0194244	0.962548	0.412984	0.0533192	0.0892091	0.767731		9.91754	9.94458	9.99714	9.99775	10.0535	10.1803	10.0605	10.108	9.85065	10.2321	10.2239	10.6971	9.93795	9.81198	10.1954
TM2D1	ENSG00000162604	ENSG00000162604	0.650876	0.000125906	0.551771	0.000916803	0.771838	8.29242e-07		10.1633	10.1262	10.1679	10.3185	10.5952	10.4801	10.47	10.3478	10.2212	10.1832	10.1339	10.4158	9.72955	9.57765	9.78565
SGO2	ENSG00000163535	ENSG00000163535	-0.598778	0.0006136	-0.51969	0.00215273	-0.264339	0.182837		10.5128	10.2574	10.7203	10.4892	10.7043	10.5497	10.2902	10.2762	10.1845	10.3873	10.2428	10.3542	10.6949	10.9628	10.8728
IL7R	ENSG00000168685	ENSG00000168685	-0.0102799	0.980872	-0.0518339	0.860097	-0.160994	0.513642		10.6686	11.0286	10.7217	10.6382	10.5854	10.8493	10.7298	10.9989	10.7944	10.9564	10.6572	10.7849	10.9328	11.0026	10.6021
RCN2	ENSG00000117906	ENSG00000117906	0.119805	0.683925	0.35228	0.0970798	0.265608	0.242538		10.0031	9.94294	10.173	10.4294	10.2213	10.2897	10.2725	10.0676	10.1669	10.243	10.6727	10.2475	10.1148	9.84868	10.1707
CLNS1A	ENSG00000074201	ENSG00000074201	0.201745	0.395955	0.26779	0.193286	0.226699	0.29028		10.4	10.6209	10.3308	10.5512	10.6542	10.347	10.2497	10.5377	10.6696	10.5936	10.581	10.5161	10.3644	10.172	10.3465
STARD3	ENSG00000131748	ENSG00000131748	0.441047	0.229567	0.709111	0.0182552	0.424406	0.211634		9.44886	9.23959	10.2179	9.74349	9.44333	9.65833	9.71067	9.18063	9.92167	9.8259	9.78829	10.0796	9.19005	9.31692	9.07865
STIM1	ENSG00000167323	ENSG00000167323	0.624688	0.0158031	0.707049	0.00238418	0.757536	0.00105701		10.018	10.2614	9.47107	10.3185	10.338	10.2409	10.3264	10.2021	9.95228	9.948	10.3413	10.4158	9.48792	9.67004	9.46941
WDR5	ENSG00000196363	ENSG00000196363	-0.0414149	0.931732	0.0537198	0.899305	0.395767	0.181455		9.90515	9.94294	10.5829	10.2762	9.99833	10.0483	9.77823	9.87294	9.32852	9.59392	9.84936	9.85715	9.68788	9.44883	9.97204
RHOG	ENSG00000177105	ENSG00000177105	0.190808	0.431145	0.139066	0.557222	0.0873301	0.742632		10.7391	10.6553	10.5641	10.5945	10.2841	10.6564	10.5171	10.6015	10.7414	10.3695	10.7183	10.6067	10.5914	10.3112	10.3828
PTDSS1	ENSG00000156471	ENSG00000156471	-0.0553921	0.858775	-0.0551378	0.845224	-0.185132	0.422676		10.716	10.9846	10.5176	10.8551	10.6336	10.8787	10.8762	11.1161	10.7526	10.8184	10.9602	10.9848	10.9163	10.8782	11.1274
SNX12	ENSG00000147164	ENSG00000147164	-0.0409635	0.913939	-0.274235	0.278633	-0.342817	0.156148		10.2831	10.3042	10.6335	10.1792	9.92836	9.97104	10.1773	10.1448	10.617	10.2408	9.89793	10.1367	10.5484	10.1746	10.3684
PSMF1	ENSG00000125818	ENSG00000125818	-0.0770153	0.838457	-0.586586	0.0120314	-0.399804	0.119578		11.0654	10.7634	10.4268	10.2291	10.7607	10.5028	10.5993	11.0887	10.7747	10.5722	10.2488	10.1248	10.9767	10.9383	10.8182
HGSNAT	ENSG00000165102	ENSG00000165102	0.394242	0.0931224	0.187881	0.462213	0.260031	0.27673		10.2886	10.4615	10.0226	10.3425	10.3931	10.5731	10.2282	10.7808	10.651	10.3705	10.4729	10.2515	10.0937	10.2564	10.1872
UBE3A	ENSG00000114062	ENSG00000114062	-0.182997	0.316167	-0.112453	0.543185	-0.232367	0.147183		10.8932	10.864	10.8009	10.745	10.8686	10.7034	10.6574	10.8994	10.8956	10.9431	10.9043	10.8316	10.9372	11.1144	10.9596
DAZAP2	ENSG00000183283	ENSG00000183283	-0.0702198	0.803401	-0.0512476	0.850102	0.169017	0.446517		10.7381	11.1416	10.9173	10.8027	11.1059	10.8939	10.8088	10.735	10.5506	10.7964	10.7548	10.6021	10.8288	10.6277	10.8471
CRELD2	ENSG00000184164	ENSG00000184164	0.00611282	0.989159	-0.210244	0.360421	-0.093482	0.736269		10.3809	10.327	10.2585	10.4038	10.6627	10.405	10.3123	10.5853	10.8344	10.3066	10.5046	10.3176	10.5435	10.7535	10.4529
ATP6V1D	ENSG00000100554	ENSG00000100554	-0.506193	0.00251365	-0.197998	0.299995	-0.384656	0.0193846		10.7658	10.6043	10.7104	10.3284	10.5961	10.5454	10.4037	10.3148	10.4006	10.7498	10.6362	10.6541	10.8502	10.6952	11.0662
RPS3AP26	ENSG00000214389	ENSG00000214389	0.289754	0.379041	-0.14661	0.677499	0.220363	0.504431		10.8244	10.6851	9.93257	10.3436	10.8195	10.9557	10.7391	11.0146	10.6125	10.4841	10.3321	10.2654	10.4333	10.4512	10.6356
VPS72	ENSG00000163159	ENSG00000163159	0.100039	0.750098	0.297259	0.189729	0.13708	0.616509		10.1484	10.6075	10.1792	10.5315	10.3767	10.5198	10.5266	10.4501	10.3417	10.6071	10.7864	10.5045	10.4364	10.0569	10.4922
ABHD17C	ENSG00000136379	ENSG00000136379	0.586949	0.0862198	0.534476	0.0976121	0.561677	0.0798193		10.3861	10.4944	9.2534	10.0503	10.4303	10.3669	10.1996	10.5367	10.1866	10.523	10.0527	10.177	9.69316	9.73386	9.76928
PCYT1A	ENSG00000161217	ENSG00000161217	0.165563	0.507616	0.0052968	0.984381	0.0351214	0.907526		10.4857	10.6311	10.9049	10.7589	10.6172	10.7018	10.9305	10.7462	10.7904	10.7845	10.6135	10.5864	10.4057	10.8306	10.708
TUBG1	ENSG00000131462	ENSG00000131462	0.12708	0.643452	0.0526756	0.854167	-0.0159636	0.957186		10.6518	10.4384	10.78	10.6799	10.8065	10.3699	10.7485	10.8659	10.6988	10.8493	10.4821	10.7403	10.6675	10.6943	10.573
EIF4G3	ENSG00000075151	ENSG00000075151	-0.308424	0.269039	0.00417909	0.989614	-0.174247	0.554335		10.1913	10.5232	10.4846	10.1864	10.2609	10.0752	9.64978	10.1134	10.2842	10.273	10.3349	10.4483	10.502	10.477	10.0205
ARF3	ENSG00000134287	ENSG00000134287	0.00378218	0.991812	-0.111679	0.546156	-0.00786109	0.972798		11.1778	11.1818	11.2324	11.1737	11.1078	11.0659	11.1783	11.1364	11.0687	11.1676	10.7911	11.0549	11.0587	11.1668	11.1451
ACSL4	ENSG00000068366	ENSG00000068366	-0.261419	0.379577	-0.33283	0.201722	-0.141312	0.661423		10.5801	10.6033	10.6845	10.1412	10.5429	10.6434	10.2981	10.5485	10.1406	10.0307	10.3814	10.3634	10.9103	10.2477	10.5635
PTPRF	ENSG00000142949	ENSG00000142949	-0.0341001	0.91082	-0.0771624	0.755376	-0.0281724	0.922531		10.8073	10.8847	10.8911	10.7253	10.7543	10.7744	10.7623	10.658	10.8119	10.7205	10.761	10.623	10.8549	10.9967	10.4276
GHITM	ENSG00000165678	ENSG00000165678	-0.260083	0.295166	-0.610869	0.00127316	-0.316699	0.149935		10.9286	10.958	10.7841	10.8035	10.7158	10.913	10.8613	11.1167	10.583	10.4232	10.7918	10.2966	11.2528	11.0181	11.1065
POLR2F	ENSG00000100142	ENSG00000100142	0.0709364	0.805341	0.074486	0.780123	-0.107299	0.677214		10.9084	10.5675	10.7827	10.9396	10.8119	10.6195	11.258	10.7657	10.854	11.0122	10.9929	10.9262	10.8798	10.8822	10.9467
STX4	ENSG00000103496	ENSG00000103496	0.308994	0.229388	0.166164	0.533593	0.371035	0.102779		10.3733	10.7114	9.95682	10.8337	10.7068	10.5064	10.5226	10.668	10.682	10.4572	10.5308	10.463	10.2378	10.2847	10.4264
NEO1	ENSG00000067141	ENSG00000067141	0.518525	0.0386334	0.636873	0.00381285	0.756611	0.000400163		9.55693	9.9314	10.2348	10.2465	10.0183	10.1622	10.0264	9.78743	9.90298	9.8259	10.2409	9.97987	9.50001	9.30496	9.36433
TBC1D20	ENSG00000125875	ENSG00000125875	0.644239	0.0422221	0.615516	0.0366263	0.63724	0.0299161		9.88906	10.3886	9.30532	10.2694	10.0117	10.3074	10.4501	9.98299	10.1575	9.97959	10.0254	10.4809	9.62855	9.37297	9.68257
ZDHHC7	ENSG00000153786	ENSG00000153786	0.212847	0.416788	-0.0371485	0.908261	0.127079	0.644797		11.4186	11.367	10.7274	11.0416	11.2862	11.2653	11.2814	11.4322	11.1343	11.107	11.0324	10.9716	11.0249	11.1596	11.0368
ELL2	ENSG00000118985	ENSG00000118985	-0.455696	0.0663307	-0.701754	0.000755173	-0.318311	0.199493		10.2693	10.2281	10.7196	10.13	10.4752	10.1656	10.0568	10.2738	10.0427	10.1279	9.88404	9.58934	10.5318	10.5887	10.6265
VAMP3	ENSG00000049245	ENSG00000049245	-0.715968	6.04988e-05	-0.466623	0.0110389	-0.657134	0.000139959		10.4013	10.1689	10.2516	10.1073	10.0367	10.2559	10.1317	10.0893	10.0116	10.0898	10.4275	10.4344	10.5705	10.9559	10.8226
PAFAH1B1	ENSG00000007168	ENSG00000007168	-0.188342	0.372425	-0.380944	0.0213616	-0.354841	0.0355279		10.9944	11.0409	11.0083	10.6374	10.8353	10.8003	10.752	11.139	10.8579	10.8515	10.7945	10.5383	11.0749	11.1556	11.1116
PIGT	ENSG00000124155	ENSG00000124155	0.431054	0.0613456	0.444221	0.0341533	0.311899	0.174883		10.3924	10.4511	10.1364	10.336	10.244	10.6669	10.7274	10.472	10.4244	10.4628	10.6385	10.5713	9.92754	10.3559	10.0312
VMA21	ENSG00000160131	ENSG00000160131	0.104324	0.640388	0.151218	0.413063	0.10579	0.604862		10.7271	10.792	10.4678	10.9839	10.8164	10.8257	10.9284	10.9351	10.7596	10.9524	10.8676	10.9466	10.7584	10.8113	10.7447
ANAPC5	ENSG00000089053	ENSG00000089053	0.081007	0.77665	0.256944	0.210193	0.104151	0.683684		10.1559	10.3321	10.5969	10.4725	10.1615	10.3679	10.3888	10.217	10.3399	10.4693	10.5996	10.3998	10.2402	10.2798	10.1859
NBR1	ENSG00000188554	ENSG00000188554	0.0994318	0.700117	-0.0627216	0.804781	-0.0463745	0.867874		10.6486	10.6362	10.7636	10.7797	10.644	10.458	10.6337	10.8596	10.8292	10.4384	10.7147	10.681	10.517	10.8054	10.7013
PPHLN1	ENSG00000134283	ENSG00000134283	0.0139896	0.977277	0.169929	0.545621	0.0226336	0.949293		9.91224	10.2186	10.1679	10.125	10.1555	10.3094	10.121	9.97426	10.434	10.1944	10.1843	10.6153	10.3231	9.92253	10.2528
CSE1L	ENSG00000124207	ENSG00000124207	-0.167594	0.432521	-0.316631	0.0621965	-0.356762	0.0318172		11.2284	11.3373	11.0635	10.8345	11.0411	11.1244	11.1175	11.3763	11.0687	11.0992	10.9162	11.1124	11.291	11.3779	11.4127
SLK	ENSG00000065613	ENSG00000065613	-0.301246	0.1821	-0.0798219	0.766368	-0.433775	0.0228068		10.7668	10.5887	10.5249	10.2739	10.3049	10.3299	10.5117	10.2046	10.5641	10.6113	10.761	10.5895	10.4573	10.9537	10.754
NUDCD3	ENSG00000015676	ENSG00000015676	0.19582	0.357755	0.197452	0.313776	0.252685	0.175599		10.3784	10.2132	10.1406	10.7757	10.5466	10.5541	10.621	10.5118	10.5838	10.4619	10.5372	10.7117	10.233	10.4216	10.4676
USP5	ENSG00000111667	ENSG00000111667	0.225972	0.369431	0.43049	0.0312215	0.133205	0.616509		10.0163	9.92143	10.0976	10.2852	10.2086	9.8517	10.2821	9.98734	10.3619	10.4776	10.5145	10.2654	10.0059	9.91311	10.0599
ARID4B	ENSG00000054267	ENSG00000054267	-0.265208	0.453575	-0.188163	0.586104	-0.425098	0.14853		10.4666	10.327	10.1193	9.87023	10.2508	9.84745	9.70829	10.0524	10.5799	10.3676	10.1446	10.1916	10.2025	10.764	10.2383
HNRNPAB	ENSG00000197451	ENSG00000197451	-0.0998598	0.735499	0.316299	0.127395	0.0570389	0.849145		10.0473	10.2308	10.3409	10.0289	10.1899	10.1461	10.0455	9.96987	9.88406	10.0618	10.5493	10.486	10.1213	10.0555	10.0205
PRPF38B	ENSG00000134186	ENSG00000134186	-0.281348	0.358878	-0.207566	0.490504	-0.472659	0.0620599		10.9207	10.5792	10.3565	10.1536	10.4352	10.2824	10.1282	10.6571	10.6109	10.8234	10.3469	10.4647	10.4706	10.9452	10.8419
MBD4	ENSG00000129071	ENSG00000129071	0.0515558	0.893882	0.0390974	0.913525	-0.202909	0.474908		10.2666	10.352	9.95803	9.96445	10.0209	10.4938	10.1424	10.4905	10.6224	10.4619	10.3358	10.463	10.5288	10.1903	10.4077
TXLNA	ENSG00000084652	ENSG00000084652	0.0460343	0.908548	0.0655022	0.851126	0.186367	0.531625		10.4163	10.7133	10.7267	10.717	10.4183	10.5153	10.5902	10.5767	10.0128	10.1477	10.488	10.6276	10.5743	10.3136	10.1941
ZDHHC9	ENSG00000188706	ENSG00000188706	0.33099	0.230271	0.690638	0.00122616	0.327935	0.196669		9.61025	9.54454	9.92522	10.0778	9.70203	9.75976	10.0474	9.54745	9.93889	10.0445	10.3115	10.2811	9.52586	9.41807	9.63718
ITPA	ENSG00000125877	ENSG00000125877	0.194347	0.488625	0.248554	0.309486	0.276912	0.247325		10.9154	10.689	10.5822	10.6374	11.0372	10.6376	10.9284	10.5397	10.6078	10.7695	10.7133	10.7815	10.507	10.2326	10.7382
EMC7	ENSG00000134153	ENSG00000134153	-0.386957	0.128981	-0.598148	0.00501665	-0.548288	0.0119221		10.7411	10.8483	10.5594	10.3724	10.5179	10.5748	10.5441	11.0281	10.2832	10.3056	10.3715	10.626	11.0695	10.8652	11.1633
BNC2	ENSG00000173068	ENSG00000173068	0.443313	0.0748646	0.425701	0.0647075	0.181096	0.526002		10.452	10.628	9.98067	9.95177	10.4646	10.2782	10.3769	10.5776	10.5602	10.6147	10.424	10.4256	10.045	10.1707	9.9768
TERF2IP	ENSG00000166848	ENSG00000166848	-0.0276973	0.920459	0.17004	0.361425	-0.00821801	0.97313		10.561	10.7305	10.6932	10.5153	10.501	10.5162	10.5482	10.3456	10.5705	10.6511	10.7918	10.6168	10.4249	10.4523	10.6683
METTL26	ENSG00000130731	ENSG00000130731	0.197236	0.493465	0.344315	0.138164	0.355201	0.126926		10.1211	10.1248	10.0284	10.6627	10.1079	10.4737	10.5007	9.93878	10.3334	10.4126	10.5308	10.3138	10.0256	10.1561	10.0509
COX7A2L	ENSG00000115944	ENSG00000115944	-0.0331769	0.909843	-0.171387	0.397514	0.0343403	0.900937		11.0381	10.958	11.1156	11.0282	10.9561	11.0499	11.0783	10.9245	10.8226	10.7352	10.77	10.9087	11.0409	10.7016	11.1536
EIF3M	ENSG00000149100	ENSG00000149100	-0.402436	0.0380391	-0.499691	0.00331945	-0.365419	0.0459651		11.0969	11.0682	10.8936	10.7853	10.9868	10.9425	10.7965	11.0607	10.733	10.8859	10.8226	10.5966	11.2402	11.0895	11.4627
FXYD5	ENSG00000089327	ENSG00000089327	-0.278216	0.342367	-0.0736499	0.830462	-0.426326	0.0846069		10.3276	9.99455	10.4754	10.4223	9.83095	9.85452	10.2315	10.1383	10.2579	10.3506	10.2732	10.5982	10.3105	10.4414	10.6859
BCL7C	ENSG00000099385	ENSG00000099385	-0.00198912	0.997507	0.417217	0.161986	0.431907	0.147041		9.53641	9.80339	9.79407	10.4028	10.074	9.85311	9.99741	9.29261	9.71585	9.71769	10.2289	10.3214	9.80783	9.8204	9.43061
RBM8A	ENSG00000265241	ENSG00000265241	0.185486	0.458566	0.220413	0.319314	0.161539	0.503883		10.4225	10.1759	10.4449	10.4436	10.4962	10.6053	10.5928	10.569	10.458	10.4941	10.7645	10.4466	10.0722	10.4876	10.471
ZMYND11	ENSG00000015171	ENSG00000015171	0.182614	0.375864	0.375959	0.0190013	0.208768	0.259317		10.425	10.4184	10.3737	10.3425	10.481	10.355	10.3663	10.3182	10.4174	10.4859	10.6917	10.4953	10.3162	10.2224	10.0004
PITX1	ENSG00000069011	ENSG00000069011	0.311642	0.317278	0.564455	0.0237857	0.399006	0.143591		9.48261	9.73676	9.89792	10.4376	10.0904	9.83892	10.4007	9.85084	9.85065	10.4356	10.302	10.175	9.80783	9.86994	9.53759
UBE2L3	ENSG00000185651	ENSG00000185651	-0.0650809	0.805341	-0.139283	0.513632	-0.170604	0.414464		10.9802	10.7837	10.8593	10.7011	10.6845	10.8156	10.6672	11.0281	10.7998	10.6802	10.7666	10.8468	11.0546	10.697	10.941
MAP1LC3B	ENSG00000140941	ENSG00000140941	-0.148337	0.440073	-0.228334	0.152662	-0.0745193	0.719811		10.814	10.8226	11.0685	10.7829	10.8694	10.8829	10.7692	10.8195	10.7266	10.7422	10.581	10.7481	10.8612	10.9227	10.9747
FARSA	ENSG00000179115	ENSG00000179115	0.0574389	0.90076	0.213297	0.525196	0.330336	0.286652		9.87278	10.1248	10.488	10.3787	10.1276	10.0121	10.2332	9.77407	9.66056	9.62587	10.3597	10.1128	9.84306	9.93655	9.7711
PHIP	ENSG00000146247	ENSG00000146247	-0.516877	0.00975229	-0.396543	0.0422128	-0.606231	0.000755522		10.5723	10.3789	10.3214	10.3976	10.3402	10.1182	10.1928	10.5495	10.3701	10.6649	10.5021	10.309	10.8062	11.0677	10.7932
CHMP4B	ENSG00000101421	ENSG00000101421	0.383774	0.0487848	0.164181	0.449023	0.371377	0.0397471		10.452	10.6188	10.4049	10.7773	10.5747	10.7267	10.5733	10.9418	10.5752	10.4758	10.4473	10.5415	10.4573	10.2058	10.3004
FAF2	ENSG00000113194	ENSG00000113194	-0.152835	0.552807	0.199665	0.365239	-0.0176989	0.951009		10.2316	10.4649	10.3335	10.3338	10.244	10.3299	9.97177	10.1213	10.3764	10.5203	10.5405	10.4986	10.3928	10.0711	10.4687
SOCS3	ENSG00000184557	ENSG00000184557	0.641183	0.00754307	0.392848	0.114885	0.189365	0.526365		10.3733	10.2308	9.74895	9.97145	9.99027	10.1158	10.2628	10.5776	10.5681	10.2825	10.2249	10.1812	10.1536	9.68118	9.61902
CSPG4	ENSG00000173546	ENSG00000173546	0.241175	0.218818	0.126384	0.53646	0.422137	0.00759334		10.6791	10.7782	10.3978	10.9977	10.9436	10.9818	10.9427	10.7974	10.6292	10.6794	10.6749	10.6839	10.5743	10.5769	10.5076
MARCHF6	ENSG00000145495	ENSG00000145495	0.153809	0.521392	0.0260534	0.927818	0.182523	0.394242		10.4126	10.6311	10.6544	10.4892	10.7512	10.6757	10.477	10.6841	10.6696	10.5487	10.6287	10.2575	10.3928	10.5076	10.4799
SEC22B	ENSG00000265808	ENSG00000265808	0.0315054	0.918321	-0.260043	0.18578	-0.147263	0.514021		10.6592	10.5407	10.9436	10.5945	10.6336	10.5462	10.7024	10.8644	10.7379	10.6617	10.3058	10.4492	10.755	10.8256	10.6285
ACTG2	ENSG00000163017	ENSG00000163017	-0.245966	0.342477	-0.317478	0.158549	-0.369453	0.0934175		10.3209	10.7036	10.6015	10.5028	10.2304	10.5679	10.4658	10.7203	10.4918	10.4431	10.581	10.45	10.889	11.0115	10.4743
TRIM56	ENSG00000169871	ENSG00000169871	0.214595	0.388024	0.137208	0.582909	0.129908	0.617508		10.6738	10.4054	10.572	10.5596	10.5521	10.5688	10.6843	10.6071	10.6421	10.3854	10.4499	10.8263	10.4111	10.6581	10.1831
ATL3	ENSG00000184743	ENSG00000184743	-0.250369	0.180496	-0.267548	0.11242	-0.285142	0.0890946		10.7678	10.7466	10.9382	10.5716	10.7043	10.85	10.6721	10.88	10.6813	10.8001	10.7583	10.6291	10.9637	10.9413	11.0847
MRPS16	ENSG00000182180	ENSG00000182180	0.0155254	0.97092	-0.124956	0.633639	-0.270722	0.223145		10.829	10.8923	10.5938	10.5124	10.6525	10.5471	10.7132	11.0587	10.7754	10.6355	10.4413	11.015	10.7899	10.8966	10.8375
MYCBP2	ENSG00000005810	ENSG00000005810	-0.0867283	0.790928	0.405136	0.0598992	0.100811	0.735698		9.84153	10.2077	10.0987	10.0686	10.1459	10.0873	10.0398	9.52171	10.1126	10.4813	10.3606	10.368	9.88208	10.0725	10.0403
COPS7A	ENSG00000111652	ENSG00000111652	0.198161	0.601841	-0.0478385	0.909969	0.0356781	0.936946		10.8833	10.85	9.83912	10.4606	10.74	10.3032	10.4882	10.6707	10.8416	10.3475	10.3533	10.5753	10.4322	10.4992	10.4988
N4BP2L2	ENSG00000244754	ENSG00000244754	0.20305	0.552758	0.13417	0.694195	0.291364	0.315812		10.0744	9.96413	10.3782	10.4715	10.5066	10.0849	10.2299	10.1908	10.4042	10.4572	10.1646	9.9654	9.95269	10.4316	9.75826
TXN2	ENSG00000100348	ENSG00000100348	0.0347853	0.905339	0.0440341	0.864819	0.00750488	0.97633		10.8651	10.6341	10.7463	10.9224	10.7035	10.5876	10.8054	10.7272	10.7815	10.6305	10.9487	10.7445	10.6082	10.7553	10.8384
TRMT112	ENSG00000173113	ENSG00000173113	0.0172229	0.977902	-0.456339	0.133349	-0.307789	0.357062		10.6707	10.9342	10.0053	10.0855	10.3725	10.4346	10.3918	10.8831	10.5689	10.4299	9.87513	10.1139	10.9058	10.3052	10.5625
GPS1	ENSG00000169727	ENSG00000169727	0.164635	0.694371	0.429774	0.166928	0.019496	0.965038		9.44642	9.37963	9.97949	9.96024	9.68215	9.43308	10.0417	9.29261	10.093	9.95199	10.0572	10.3148	9.72097	9.57964	9.75826
UBE2B	ENSG00000119048	ENSG00000119048	-0.0520909	0.872926	0.0625897	0.827878	0.228922	0.315968		10.5812	10.6929	10.6721	10.6008	10.481	10.6836	10.1617	10.5465	10.1897	10.4241	10.53	10.3129	10.5561	10.0739	10.4159
MAP3K3	ENSG00000198909	ENSG00000198909	0.313348	0.372425	0.639825	0.0195833	0.457872	0.125523		9.44642	9.32523	9.60906	10.196	9.83546	9.54573	9.91907	9.17047	9.99525	10.0432	10.2507	9.87533	9.42378	9.52089	9.3325
TMA7	ENSG00000232112	ENSG00000232112	-0.0989658	0.744851	-0.249426	0.275362	-0.172345	0.495409		10.8035	10.8137	10.7847	10.3777	10.9498	10.7073	10.5837	11.0004	10.6922	10.6698	10.7478	10.4238	10.935	10.8314	10.8384
GSN	ENSG00000148180	ENSG00000148180	0.288994	0.201698	0.116294	0.646382	0.0532977	0.857588		10.5901	10.4638	10.2229	10.6035	10.2962	10.7351	10.8942	10.5948	10.8682	10.7048	10.6104	10.5383	10.5337	10.5467	10.4264
NAA50	ENSG00000121579	ENSG00000121579	-0.178083	0.42101	-0.325998	0.06565	-0.325283	0.0691284		10.8225	10.9301	10.6115	10.6679	10.8532	10.8236	10.7427	11.0448	10.9841	10.8901	10.655	10.7952	11.0484	11.021	11.2459
SCRN1	ENSG00000136193	ENSG00000136193	-0.66938	0.000240596	-0.641182	0.000241877	-0.718807	2.92939e-05		10.4786	10.2227	10.4023	10.0582	10.0854	10.2279	10.1565	10.239	10.1277	10.3814	10.2915	9.89202	10.7219	10.9742	10.8208
THRA	ENSG00000126351	ENSG00000126351	0.41965	0.0731609	0.663669	0.000649384	0.502989	0.0149383		9.88906	10.3532	10.2893	9.96445	9.96171	10.1576	10.0033	9.79737	10.0324	10.2624	10.095	10.2112	9.65222	9.62651	9.2821
DNAJC21	ENSG00000168724	ENSG00000168724	-0.293479	0.177536	-0.117262	0.629981	-0.501599	0.00482853		10.5163	10.4465	10.3409	10.1511	10.2016	10.1075	10.3342	10.1014	10.6017	10.4758	10.4988	10.6314	10.6377	10.5128	10.7977
TIMMDC1	ENSG00000113845	ENSG00000113845	0.267757	0.184768	0.149067	0.480545	0.061774	0.806713		10.6966	10.6012	10.3093	10.4476	10.8027	10.6145	10.8199	10.804	10.8778	10.7665	10.719	10.6609	10.501	10.5887	10.6103
CARD19	ENSG00000165233	ENSG00000165233	-0.00393905	0.995025	-0.0997214	0.827929	-0.0932882	0.846392		9.5156	9.56602	10.5522	9.56251	9.62778	9.51393	9.90455	9.57468	9.46044	9.28822	9.67403	9.68964	9.82235	9.3382	9.77657
PCM1	ENSG00000078674	ENSG00000078674	-0.297172	0.19887	-0.134024	0.58985	-0.102886	0.703083		10.4349	10.5482	10.6866	10.5086	10.5226	10.5867	10.477	10.0483	10.4733	10.5266	10.4729	10.526	10.6817	10.8331	10.3745
ELK1	ENSG00000126767	ENSG00000126767	0.927217	0.000593017	0.719415	0.00744129	0.814194	0.00201879		10.0327	10.2321	9.43009	10.0542	9.90283	10.4459	10.4169	10.3602	9.98581	9.91299	10.0459	10.202	9.54543	8.99844	9.42829
RGMB	ENSG00000174136	ENSG00000174136	0.196841	0.35085	-0.0183142	0.947618	0.0625614	0.800476		10.8178	10.8838	10.7766	10.6444	10.8628	10.8236	10.7473	11.1462	10.8146	10.6898	10.7796	10.6245	10.7973	10.6132	10.7363
MTREX	ENSG00000039123	ENSG00000039123	0.131498	0.78833	0.341513	0.357301	-0.126486	0.783383		9.66168	9.79614	9.56083	9.38098	9.75213	9.37525	9.41527	9.39653	10.2985	10.3626	9.5925	9.87791	9.54349	9.90838	9.42133
EIF2S1	ENSG00000134001	ENSG00000134001	-0.105678	0.693102	0.00106436	0.996827	0.165009	0.465931		10.7461	10.8544	10.4423	11.0587	10.9786	10.9616	10.9838	10.6137	10.5609	10.771	10.9291	10.8047	10.8175	10.7736	10.9123
NDUFA8	ENSG00000119421	ENSG00000119421	0.151612	0.590094	-0.0276988	0.932055	0.227164	0.335655		10.6207	10.7837	10.6536	10.4979	10.6753	11.0634	10.7897	10.785	10.4767	10.4308	10.5731	10.526	10.6359	10.3455	10.6174
LRRC58	ENSG00000163428	ENSG00000163428	0.0245649	0.944584	0.215603	0.333665	0.131018	0.605437		10.6884	10.628	10.432	10.4141	10.6761	10.4901	10.4198	10.2904	10.5514	10.5425	10.5062	10.7815	10.382	10.1812	10.6072
FAM107B	ENSG00000065809	ENSG00000065809	-0.00421196	0.993436	0.142081	0.630023	-0.0512287	0.887046		10.0979	10.1233	10.3196	10.0343	10.2852	10.0582	10.0379	10.0231	10.4287	10.3435	10.0917	10.5045	10.4217	9.90204	10.1735
COPE	ENSG00000105669	ENSG00000105669	0.082955	0.866126	0.438539	0.173295	0.107324	0.805039		9.29723	8.96019	9.64682	10.0436	9.40141	9.62563	9.83404	9.28085	9.88406	9.75923	10.1708	10.1665	9.70713	9.76387	9.31255
SLC7A1	ENSG00000139514	ENSG00000139514	-0.03247	0.936681	-0.0119838	0.974204	-0.133683	0.663529		10.3302	10.0792	10.7182	10.2338	9.75372	10.0322	10.1756	10.1213	10.0641	10.0482	10.0231	10.3309	10.1814	10.1427	10.1342
TUBGCP2	ENSG00000130640	ENSG00000130640	0.0856449	0.807195	0.216298	0.431242	0.153736	0.611695		10.2443	10.1534	10.2119	10.6461	10.2395	10.1519	10.3978	9.87451	10.5304	10.4767	10.3039	10.486	10.0325	10.2907	10.289
ATP6AP2	ENSG00000182220	ENSG00000182220	0.198754	0.305349	0.171962	0.349824	0.153452	0.423619		10.9589	10.8991	10.6684	10.902	10.9968	10.8669	11.0967	10.9313	10.8701	10.8775	10.8501	11.0848	10.7601	10.7605	10.7887
EIF2AK4	ENSG00000128829	ENSG00000128829	-0.302804	0.089686	-0.182252	0.321602	-0.529168	0.000303333		10.814	10.6137	10.6115	10.3543	10.4829	10.353	10.5508	10.6716	10.6443	10.8963	10.631	10.692	10.8014	10.9974	10.9715
[truncated: 61,401 more rows]

## Sheet: 100 nm particles
symbol	ensembl_ID	User_ID	MA100-CTR_log2FC	MA100-CTR_adjPval	MB100-CTR_log2FC	MB100-CTR_adjPval	MC100-CTR_log2FC	MC100-CTR_adjPval	Processed data:	MA100_1	MA100_2	MA100_3	MB100_1	MB100_2	MB100_3	MC100_1	MC100_2	MC100_3	CTR	CTR1	CTR2
[truncated: 63,241 more rows]

[truncated: 2 more sheets: 1 µm particles regulation, 100 nm particles regulation]
