# Supplementary material for: Tracing micro and nanoplastics toxicity in human pulmonary fibroblasts through integrated Raman and transcriptomic analyses
Source: Sci Rep. 2025 Nov 11;15:39459. doi: 10.1038/s41598-025-22947-7 (PMC12606128; doi:10.1038/s41598-025-22947-7)
Supplement: Supplementary file 7 — Supplementary Material 7 [file 41598_2025_22947_MOESM7_ESM.xlsx]

## Sheet: Supplementary File 1
Supplementary File 1. Sequencing reads and mapping statistics.
Category	RAW reads	Uniquely mapped raw reads	Uniquely mapped raw reads (%)	Assigned to genes	Assigned to genes (%)
MA1_1	22,305,241	16,052,783	71.9687	11,419,963	61.2734
MA1_2	22,001,247	16,255,564	73.8847	11,905,328	62.8671
MA1_3	29,002,791	21,438,664	73.9193	14,790,523	59.6437
MB1_1	18,663,622	13,330,176	71.4233	9,389,317	60.2948
MB1_2	24,512,704	18,527,987	75.5852	13,313,922	61.9992
MB1_3	31,962,740	22,938,115	71.7652	15,872,462	59.2925
MC1_1	28,530,158	20,748,511	72.7248	14,197,571	58.9149
MC1_2	31,173,013	21,614,277	69.3365	15,443,483	60.9844
MC1_3	29,805,312	21,516,985	72.1918	15,421,200	61.363
MD1_1	26,492,726	18,838,761	71.1092	12,857,775	58.5503
MD1_2	26,684,834	19,592,316	73.4212	13,513,864	59.2926
MD1_3	26,804,178	19,894,471	74.2215	14,028,178	60.8567
MA100_1	28,590,988	19,638,171	68.6866	13,548,341	58.4292
MA100_2	23,004,043	15,963,114	69.3926	11,437,849	61.2597
MA100_3	30,624,341	22,058,527	72.0294	15,061,137	58.8937
MB100_1	28,791,809	20,677,962	71.8189	13,940,030	58.1096
MB100_2	22,626,427	16,929,725	74.8228	12,271,221	62.5075
MB100_3	20,240,975	15,350,634	75.8394	11,292,211	63.7331
MC100_1	24,022,611	18,507,208	77.0408	13,312,721	62.9747
MC100_2	26,808,342	20,049,980	74.7901	14,660,762	63.9264
MC100_3	25,997,990	20,096,749	77.3012	15,009,880	64.2726
CTR	24,113,438	17,932,223	74.3661	13,331,283	64.0081
CTR	24,586,710	18,134,544	73.7575	12,873,039	61.3831
CTR	23,412,642	16,676,897	71.2303	12,080,812	62.6486
