# Supplementary material for: Tracing micro and nanoplastics toxicity in human pulmonary fibroblasts through integrated Raman and transcriptomic analyses
Source: Sci Rep. 2025 Nov 11;15:39459. doi: 10.1038/s41598-025-22947-7 (PMC12606128; doi:10.1038/s41598-025-22947-7)
Supplement: Supplementary file 8 — Supplementary Material 8 [file 41598_2025_22947_MOESM8_ESM.xlsx]

## Sheet: Table S1
Table S1. Genes affected by different concentrations of 1 µm microplastic particles.
This table lists genes differentially expressed in response to various concentrations of 1 µm microplastic particles, including shared and unique genes across treatment groups. For each condition or combination of treatments, the number of affected genes is shown along with Ensembl gene IDs, gene symbols, gene types, and functional descriptions. Group labels indicate particle concentrations: MA1 …
Treatment	No of genes	Gene ID	Symbol	Type	Description
MA1_MB1_MC1_MD1	153	ENSG00000008083	JARID2	protein_coding	jumonji and AT-rich interaction domain containing 2 [Source:HGNC Symbol;Acc:HGNC:6196]
		ENSG00000008952	SEC62	protein_coding	SEC62 homolog, preprotein translocation factor [Source:HGNC Symbol;Acc:HGNC:11846]
		ENSG00000011405	PIK3C2A	protein_coding	phosphatidylinositol-4-phosphate 3-kinase catalytic subunit type 2 alpha [Source:HGNC Symbol;Acc:HGNC:8971]
		ENSG00000030582	GRN	protein_coding	granulin precursor [Source:HGNC Symbol;Acc:HGNC:4601]
		ENSG00000034152	MAP2K3	protein_coding	mitogen-activated protein kinase kinase 3 [Source:HGNC Symbol;Acc:HGNC:6843]
		ENSG00000041357	PSMA4	protein_coding	proteasome 20S subunit alpha 4 [Source:HGNC Symbol;Acc:HGNC:9533]
		ENSG00000049245	VAMP3	protein_coding	vesicle associated membrane protein 3 [Source:HGNC Symbol;Acc:HGNC:12644]
		ENSG00000049656	CLPTM1L	protein_coding	CLPTM1 like [Source:HGNC Symbol;Acc:HGNC:24308]
		ENSG00000054116	TRAPPC3	protein_coding	trafficking protein particle complex subunit 3 [Source:HGNC Symbol;Acc:HGNC:19942]
		ENSG00000062485	CS	protein_coding	citrate synthase [Source:HGNC Symbol;Acc:HGNC:2422]
		ENSG00000065308	TRAM2	protein_coding	translocation associated membrane protein 2 [Source:HGNC Symbol;Acc:HGNC:16855]
		ENSG00000067141	NEO1	protein_coding	neogenin 1 [Source:HGNC Symbol;Acc:HGNC:7754]
		ENSG00000070614	NDST1	protein_coding	N-deacetylase and N-sulfotransferase 1 [Source:HGNC Symbol;Acc:HGNC:7680]
		ENSG00000071082	RPL31	protein_coding	ribosomal protein L31 [Source:HGNC Symbol;Acc:HGNC:10334]
		ENSG00000071575	TRIB2	protein_coding	tribbles pseudokinase 2 [Source:HGNC Symbol;Acc:HGNC:30809]
		ENSG00000075415	SLC25A3	protein_coding	solute carrier family 25 member 3 [Source:HGNC Symbol;Acc:HGNC:10989]
		ENSG00000077549	CAPZB	protein_coding	capping actin protein of muscle Z-line subunit beta [Source:HGNC Symbol;Acc:HGNC:1491]
		ENSG00000084623	EIF3I	protein_coding	eukaryotic translation initiation factor 3 subunit I [Source:HGNC Symbol;Acc:HGNC:3272]
		ENSG00000087460	GNAS	protein_coding	GNAS complex locus [Source:HGNC Symbol;Acc:HGNC:4392]
		ENSG00000088930	XRN2	protein_coding	5'-3' exoribonuclease 2 [Source:HGNC Symbol;Acc:HGNC:12836]
		ENSG00000089597	GANAB	protein_coding	glucosidase II alpha subunit [Source:HGNC Symbol;Acc:HGNC:4138]
		ENSG00000089693	MLF2	protein_coding	myeloid leukemia factor 2 [Source:HGNC Symbol;Acc:HGNC:7126]
		ENSG00000099814	CEP170B	protein_coding	centrosomal protein 170B [Source:HGNC Symbol;Acc:HGNC:20362]
		ENSG00000100364	KIAA0930	protein_coding	KIAA0930 [Source:HGNC Symbol;Acc:HGNC:1314]
		ENSG00000101856	PGRMC1	protein_coding	progesterone receptor membrane component 1 [Source:HGNC Symbol;Acc:HGNC:16090]
		ENSG00000103855	CD276	protein_coding	CD276 molecule [Source:HGNC Symbol;Acc:HGNC:19137]
		ENSG00000105185	PDCD5	protein_coding	programmed cell death 5 [Source:HGNC Symbol;Acc:HGNC:8764]
		ENSG00000105401	CDC37	protein_coding	cell division cycle 37, HSP90 cochaperone [Source:HGNC Symbol;Acc:HGNC:1735]
		ENSG00000105849	POLR1F	protein_coding	RNA polymerase I subunit F [Source:HGNC Symbol;Acc:HGNC:18027]
		ENSG00000106355	LSM5	protein_coding	LSM5 homolog, U6 small nuclear RNA and mRNA degradation associated [Source:HGNC Symbol;Acc:HGNC:17162]
		ENSG00000108298	RPL19	protein_coding	ribosomal protein L19 [Source:HGNC Symbol;Acc:HGNC:10312]
		ENSG00000108654	DDX5	protein_coding	DEAD-box helicase 5 [Source:HGNC Symbol;Acc:HGNC:2746]
		ENSG00000109390	NDUFC1	protein_coding	NADH:ubiquinone oxidoreductase subunit C1 [Source:HGNC Symbol;Acc:HGNC:7705]
		ENSG00000110047	EHD1	protein_coding	EH domain containing 1 [Source:HGNC Symbol;Acc:HGNC:3242]
		ENSG00000110237	ARHGEF17	protein_coding	Rho guanine nucleotide exchange factor 17 [Source:HGNC Symbol;Acc:HGNC:21726]
		ENSG00000110395	CBL	protein_coding	Cbl proto-oncogene [Source:HGNC Symbol;Acc:HGNC:1541]
		ENSG00000113719	ERGIC1	protein_coding	endoplasmic reticulum-golgi intermediate compartment 1 [Source:HGNC Symbol;Acc:HGNC:29205]
		ENSG00000113739	STC2	protein_coding	stanniocalcin 2 [Source:HGNC Symbol;Acc:HGNC:11374]
		ENSG00000113758	DBN1	protein_coding	drebrin 1 [Source:HGNC Symbol;Acc:HGNC:2695]
		ENSG00000114125	RNF7	protein_coding	ring finger protein 7 [Source:HGNC Symbol;Acc:HGNC:10070]
		ENSG00000114315	HES1	protein_coding	hes family bHLH transcription factor 1 [Source:HGNC Symbol;Acc:HGNC:5192]
		ENSG00000114391	RPL24	protein_coding	ribosomal protein L24 [Source:HGNC Symbol;Acc:HGNC:10325]
		ENSG00000114902	SPCS1	protein_coding	signal peptidase complex subunit 1 [Source:HGNC Symbol;Acc:HGNC:23401]
		ENSG00000116133	DHCR24	protein_coding	24-dehydrocholesterol reductase [Source:HGNC Symbol;Acc:HGNC:2859]
		ENSG00000116906	GNPAT	protein_coding	glyceronephosphate O-acyltransferase [Source:HGNC Symbol;Acc:HGNC:4416]
		ENSG00000117298	ECE1	protein_coding	endothelin converting enzyme 1 [Source:HGNC Symbol;Acc:HGNC:3146]
		ENSG00000117395	EBNA1BP2	protein_coding	EBNA1 binding protein 2 [Source:HGNC Symbol;Acc:HGNC:15531]
		ENSG00000117411	B4GALT2	protein_coding	beta-1,4-galactosyltransferase 2 [Source:HGNC Symbol;Acc:HGNC:925]
		ENSG00000117984	CTSD	protein_coding	cathepsin D [Source:HGNC Symbol;Acc:HGNC:2529]
		ENSG00000119681	LTBP2	protein_coding	latent transforming growth factor beta binding protein 2 [Source:HGNC Symbol;Acc:HGNC:6715]
		ENSG00000121067	SPOP	protein_coding	speckle type BTB/POZ protein [Source:HGNC Symbol;Acc:HGNC:11254]
		ENSG00000122490	SLC66A2	protein_coding	solute carrier family 66 member 2 [Source:HGNC Symbol;Acc:HGNC:26188]
		ENSG00000124795	DEK	protein_coding	DEK proto-oncogene [Source:HGNC Symbol;Acc:HGNC:2768]
		ENSG00000125952	MAX	protein_coding	MYC associated factor X [Source:HGNC Symbol;Acc:HGNC:6913]
		ENSG00000126950	TMEM35A	protein_coding	transmembrane protein 35A [Source:HGNC Symbol;Acc:HGNC:25864]
		ENSG00000128050	PAICS	protein_coding	phosphoribosylaminoimidazole carboxylase and phosphoribosylaminoimidazolesuccinocarboxamide synthase [Source:HGNC Symbol;Acc:HGNC:8587]
		ENSG00000128965	CHAC1	protein_coding	ChaC glutathione specific gamma-glutamylcyclotransferase 1 [Source:HGNC Symbol;Acc:HGNC:28680]
		ENSG00000129084	PSMA1	protein_coding	proteasome 20S subunit alpha 1 [Source:HGNC Symbol;Acc:HGNC:9530]
		ENSG00000129245	FXR2	protein_coding	FMR1 autosomal homolog 2 [Source:HGNC Symbol;Acc:HGNC:4024]
		ENSG00000129250	KIF1C	protein_coding	kinesin family member 1C [Source:HGNC Symbol;Acc:HGNC:6317]
		ENSG00000130164	LDLR	protein_coding	low density lipoprotein receptor [Source:HGNC Symbol;Acc:HGNC:6547]
		ENSG00000130309	COLGALT1	protein_coding	collagen beta(1-O)galactosyltransferase 1 [Source:HGNC Symbol;Acc:HGNC:26182]
		ENSG00000131747	TOP2A	protein_coding	DNA topoisomerase II alpha [Source:HGNC Symbol;Acc:HGNC:11989]
		ENSG00000131981	LGALS3	protein_coding	galectin 3 [Source:HGNC Symbol;Acc:HGNC:6563]
		ENSG00000134248	LAMTOR5	protein_coding	late endosomal/lysosomal adaptor, MAPK and MTOR activator 5 [Source:HGNC Symbol;Acc:HGNC:17955]
		ENSG00000134375	TIMM17A	protein_coding	translocase of inner mitochondrial membrane 17A [Source:HGNC Symbol;Acc:HGNC:17315]
		ENSG00000134419	RPS15A	protein_coding	ribosomal protein S15a [Source:HGNC Symbol;Acc:HGNC:10389]
		ENSG00000135046	ANXA1	protein_coding	annexin A1 [Source:HGNC Symbol;Acc:HGNC:533]
		ENSG00000135111	TBX3	protein_coding	T-box transcription factor 3 [Source:HGNC Symbol;Acc:HGNC:11602]
		ENSG00000136193	SCRN1	protein_coding	secernin 1 [Source:HGNC Symbol;Acc:HGNC:22192]
		ENSG00000136295	TTYH3	protein_coding	tweety family member 3 [Source:HGNC Symbol;Acc:HGNC:22222]
		ENSG00000137575	SDCBP	protein_coding	syndecan binding protein [Source:HGNC Symbol;Acc:HGNC:10662]
		ENSG00000137807	KIF23	protein_coding	kinesin family member 23 [Source:HGNC Symbol;Acc:HGNC:6392]
		ENSG00000138182	KIF20B	protein_coding	kinesin family member 20B [Source:HGNC Symbol;Acc:HGNC:7212]
		ENSG00000138778	CENPE	protein_coding	centromere protein E [Source:HGNC Symbol;Acc:HGNC:1856]
		ENSG00000140374	ETFA	protein_coding	electron transfer flavoprotein subunit alpha [Source:HGNC Symbol;Acc:HGNC:3481]
		ENSG00000141002	TCF25	protein_coding	transcription factor 25 [Source:HGNC Symbol;Acc:HGNC:29181]
		ENSG00000141027	NCOR1	protein_coding	nuclear receptor corepressor 1 [Source:HGNC Symbol;Acc:HGNC:7672]
		ENSG00000142156	COL6A1	protein_coding	collagen type VI alpha 1 chain [Source:HGNC Symbol;Acc:HGNC:2211]
		ENSG00000143106	PSMA5	protein_coding	proteasome 20S subunit alpha 5 [Source:HGNC Symbol;Acc:HGNC:9534]
		ENSG00000143742	SRP9	protein_coding	signal recognition particle 9 [Source:HGNC Symbol;Acc:HGNC:11304]
		ENSG00000144848	ATG3	protein_coding	autophagy related 3 [Source:HGNC Symbol;Acc:HGNC:20962]
		ENSG00000146247	PHIP	protein_coding	pleckstrin homology domain interacting protein [Source:HGNC Symbol;Acc:HGNC:15673]
		ENSG00000147133	TAF1	protein_coding	TATA-box binding protein associated factor 1 [Source:HGNC Symbol;Acc:HGNC:11535]
		ENSG00000147274	RBMX	protein_coding	RNA binding motif protein X-linked [Source:HGNC Symbol;Acc:HGNC:9910]
		ENSG00000148908	RGS10	protein_coding	regulator of G protein signaling 10 [Source:HGNC Symbol;Acc:HGNC:9992]
		ENSG00000149577	SIDT2	protein_coding	SID1 transmembrane family member 2 [Source:HGNC Symbol;Acc:HGNC:24272]
		ENSG00000153006	SREK1IP1	protein_coding	SREK1 interacting protein 1 [Source:HGNC Symbol;Acc:HGNC:26716]
		ENSG00000153140	CETN3	protein_coding	centrin 3 [Source:HGNC Symbol;Acc:HGNC:1868]
		ENSG00000156508	EEF1A1	protein_coding	eukaryotic translation elongation factor 1 alpha 1 [Source:HGNC Symbol;Acc:HGNC:3189]
		ENSG00000159202	UBE2Z	protein_coding	ubiquitin conjugating enzyme E2 Z [Source:HGNC Symbol;Acc:HGNC:25847]
		ENSG00000159228	CBR1	protein_coding	carbonyl reductase 1 [Source:HGNC Symbol;Acc:HGNC:1548]
		ENSG00000162244	RPL29	protein_coding	ribosomal protein L29 [Source:HGNC Symbol;Acc:HGNC:10331]
		ENSG00000162604	TM2D1	protein_coding	TM2 domain containing 1 [Source:HGNC Symbol;Acc:HGNC:24142]
		ENSG00000162878	PKDCC	protein_coding	protein kinase domain containing, cytoplasmic [Source:HGNC Symbol;Acc:HGNC:25123]
		ENSG00000162909	CAPN2	protein_coding	calpain 2 [Source:HGNC Symbol;Acc:HGNC:1479]
		ENSG00000163584	RPL22L1	protein_coding	ribosomal protein L22 like 1 [Source:HGNC Symbol;Acc:HGNC:27610]
		ENSG00000164111	ANXA5	protein_coding	annexin A5 [Source:HGNC Symbol;Acc:HGNC:543]
		ENSG00000164294	GPX8	protein_coding	glutathione peroxidase 8 (putative) [Source:HGNC Symbol;Acc:HGNC:33100]
		ENSG00000165119	HNRNPK	protein_coding	heterogeneous nuclear ribonucleoprotein K [Source:HGNC Symbol;Acc:HGNC:5044]
		ENSG00000165283	STOML2	protein_coding	stomatin like 2 [Source:HGNC Symbol;Acc:HGNC:14559]
		ENSG00000165672	PRDX3	protein_coding	peroxiredoxin 3 [Source:HGNC Symbol;Acc:HGNC:9354]
		ENSG00000166130	IKBIP	protein_coding	IKBKB interacting protein [Source:HGNC Symbol;Acc:HGNC:26430]
		ENSG00000166949	SMAD3	protein_coding	SMAD family member 3 [Source:HGNC Symbol;Acc:HGNC:6769]
		ENSG00000167110	GOLGA2	protein_coding	golgin A2 [Source:HGNC Symbol;Acc:HGNC:4425]
		ENSG00000167863	ATP5PD	protein_coding	ATP synthase peripheral stalk subunit d [Source:HGNC Symbol;Acc:HGNC:845]
		ENSG00000168028	RPSA	protein_coding	ribosomal protein SA [Source:HGNC Symbol;Acc:HGNC:6502]
		ENSG00000168137	SETD5	protein_coding	SET domain containing 5 [Source:HGNC Symbol;Acc:HGNC:25566]
		ENSG00000169607	CKAP2L	protein_coding	cytoskeleton associated protein 2 like [Source:HGNC Symbol;Acc:HGNC:26877]
		ENSG00000169710	FASN	protein_coding	fatty acid synthase [Source:HGNC Symbol;Acc:HGNC:3594]
		ENSG00000169925	BRD3	protein_coding	bromodomain containing 3 [Source:HGNC Symbol;Acc:HGNC:1104]
		ENSG00000171202	TMEM126A	protein_coding	transmembrane protein 126A [Source:HGNC Symbol;Acc:HGNC:25382]
		ENSG00000172115	CYCS	protein_coding	cytochrome c, somatic [Source:HGNC Symbol;Acc:HGNC:19986]
		ENSG00000172809	RPL38	protein_coding	ribosomal protein L38 [Source:HGNC Symbol;Acc:HGNC:10349]
		ENSG00000173692	PSMD1	protein_coding	proteasome 26S subunit, non-ATPase 1 [Source:HGNC Symbol;Acc:HGNC:9554]
		ENSG00000173821	RNF213	protein_coding	ring finger protein 213 [Source:HGNC Symbol;Acc:HGNC:14539]
		ENSG00000177469	CAVIN1	protein_coding	caveolae associated protein 1 [Source:HGNC Symbol;Acc:HGNC:9688]
		ENSG00000177954	RPS27	protein_coding	ribosomal protein S27 [Source:HGNC Symbol;Acc:HGNC:10416]
		ENSG00000178741	COX5A	protein_coding	cytochrome c oxidase subunit 5A [Source:HGNC Symbol;Acc:HGNC:2267]
		ENSG00000178950	GAK	protein_coding	cyclin G associated kinase [Source:HGNC Symbol;Acc:HGNC:4113]
		ENSG00000178977	LINC00324	lncRNA	long intergenic non-protein coding RNA 324 [Source:HGNC Symbol;Acc:HGNC:26628]
		ENSG00000180398	MCFD2	protein_coding	multiple coagulation factor deficiency 2, ER cargo receptor complex subunit [Source:HGNC Symbol;Acc:HGNC:18451]
		ENSG00000184076	UQCR10	protein_coding	ubiquinol-cytochrome c reductase, complex III subunit X [Source:HGNC Symbol;Acc:HGNC:30863]
		ENSG00000184840	TMED9	protein_coding	transmembrane p24 trafficking protein 9 [Source:HGNC Symbol;Acc:HGNC:24878]
		ENSG00000185112	FAM43A	protein_coding	family with sequence similarity 43 member A [Source:HGNC Symbol;Acc:HGNC:26888]
		ENSG00000185641		processed_pseudogene	ribosomal protein S25 (RPS25) pseudogene
		ENSG00000188042	ARL4C	protein_coding	ADP ribosylation factor like GTPase 4C [Source:HGNC Symbol;Acc:HGNC:698]
		ENSG00000189343	RPS2P46	processed_pseudogene	ribosomal protein S2 pseudogene 46 [Source:HGNC Symbol;Acc:HGNC:35839]
		ENSG00000196396	PTPN1	protein_coding	protein tyrosine phosphatase non-receptor type 1 [Source:HGNC Symbol;Acc:HGNC:9642]
		ENSG00000197632	SERPINB2	protein_coding	serpin family B member 2 [Source:HGNC Symbol;Acc:HGNC:8584]
		ENSG00000197728	RPS26	protein_coding	ribosomal protein S26 [Source:HGNC Symbol;Acc:HGNC:10414]
		ENSG00000197746	PSAP	protein_coding	prosaposin [Source:HGNC Symbol;Acc:HGNC:9498]
		ENSG00000197958	RPL12	protein_coding	ribosomal protein L12 [Source:HGNC Symbol;Acc:HGNC:10302]
		ENSG00000198355	PIM3	protein_coding	Pim-3 proto-oncogene, serine/threonine kinase [Source:HGNC Symbol;Acc:HGNC:19310]
		ENSG00000198467	TPM2	protein_coding	tropomyosin 2 [Source:HGNC Symbol;Acc:HGNC:12011]
		ENSG00000198604	BAZ1A	protein_coding	bromodomain adjacent to zinc finger domain 1A [Source:HGNC Symbol;Acc:HGNC:960]
		ENSG00000204628	RACK1	protein_coding	receptor for activated C kinase 1 [Source:HGNC Symbol;Acc:HGNC:4399]
		ENSG00000204899	MZT1	protein_coding	mitotic spindle organizing protein 1 [Source:HGNC Symbol;Acc:HGNC:33830]
		ENSG00000210196	MT-TP	Mt_tRNA	mitochondrially encoded tRNA-Pro (CCN) [Source:HGNC Symbol;Acc:HGNC:7494]
		ENSG00000214357	NEURL1B	protein_coding	neuralized E3 ubiquitin protein ligase 1B [Source:HGNC Symbol;Acc:HGNC:35422]
		ENSG00000214535	RPS15AP1	processed_pseudogene	ribosomal protein S15a pseudogene 1 [Source:HGNC Symbol;Acc:HGNC:16598]
		ENSG00000215030	RPL13P12	processed_pseudogene	ribosomal protein L13 pseudogene 12 [Source:HGNC Symbol;Acc:HGNC:35701]
		ENSG00000220842	RPL21P16	processed_pseudogene	ribosomal protein L21 pseudogene 16 [Source:HGNC Symbol;Acc:HGNC:31396]
		ENSG00000221823	PPP3R1	protein_coding	protein phosphatase 3 regulatory subunit B, alpha [Source:HGNC Symbol;Acc:HGNC:9317]
		ENSG00000226084	RPL17P6	processed_pseudogene	ribosomal protein L17 pseudogene 6 [Source:HGNC Symbol;Acc:HGNC:36520]
		ENSG00000227081	RPS27P3	processed_pseudogene	ribosomal protein S27 pseudogene 3 [Source:HGNC Symbol;Acc:HGNC:17445]
		ENSG00000229638	RPL4P4	processed_pseudogene	ribosomal protein L4 pseudogene 4 [Source:HGNC Symbol;Acc:HGNC:36179]
		ENSG00000231747		processed_pseudogene	ribosomal protein S20 (RPS20) pseudogene
		ENSG00000238227	TMEM250	protein_coding	transmembrane protein 250 [Source:HGNC Symbol;Acc:HGNC:31009]
		ENSG00000239559	RPL37P2	processed_pseudogene	ribosomal protein L37 pseudogene 2 [Source:HGNC Symbol;Acc:HGNC:17092]
		ENSG00000241685	ARPC1A	protein_coding	actin related protein 2/3 complex subunit 1A [Source:HGNC Symbol;Acc:HGNC:703]
		ENSG00000242732	RTL5	protein_coding	retrotransposon Gag like 5 [Source:HGNC Symbol;Acc:HGNC:29430]
		ENSG00000263266	RPS7P1	processed_pseudogene	ribosomal protein S7 pseudogene 1 [Source:HGNC Symbol;Acc:HGNC:17081]
MA1_MB1_MC1	4	ENSG00000087302	RTRAF	protein_coding	RNA transcription, translation and transport factor [Source:HGNC Symbol;Acc:HGNC:23169]
		ENSG00000128245	YWHAH	protein_coding	tyrosine 3-monooxygenase/tryptophan 5-monooxygenase activation protein eta [Source:HGNC Symbol;Acc:HGNC:12853]
		ENSG00000213741	RPS29	protein_coding	ribosomal protein S29 [Source:HGNC Symbol;Acc:HGNC:10419]
		ENSG00000232388	SMIM26	protein_coding	small integral membrane protein 26 [Source:HGNC Symbol;Acc:HGNC:43430]
MB1_MC1_MD1	217	ENSG00000004478	FKBP4	protein_coding	FKBP prolyl isomerase 4 [Source:HGNC Symbol;Acc:HGNC:3720]
		ENSG00000006016	CRLF1	protein_coding	cytokine receptor like factor 1 [Source:HGNC Symbol;Acc:HGNC:2364]
		ENSG00000008256	CYTH3	protein_coding	cytohesin 3 [Source:HGNC Symbol;Acc:HGNC:9504]
		ENSG00000008394	MGST1	protein_coding	microsomal glutathione S-transferase 1 [Source:HGNC Symbol;Acc:HGNC:7061]
		ENSG00000008441	NFIX	protein_coding	nuclear factor I X [Source:HGNC Symbol;Acc:HGNC:7788]
		ENSG00000009830	POMT2	protein_coding	protein O-mannosyltransferase 2 [Source:HGNC Symbol;Acc:HGNC:19743]
		ENSG00000038219	BOD1L1	protein_coding	biorientation of chromosomes in cell division 1 like 1 [Source:HGNC Symbol;Acc:HGNC:31792]
		ENSG00000040275	SPDL1	protein_coding	spindle apparatus coiled-coil protein 1 [Source:HGNC Symbol;Acc:HGNC:26010]
		ENSG00000044574	HSPA5	protein_coding	heat shock protein family A (Hsp70) member 5 [Source:HGNC Symbol;Acc:HGNC:5238]
		ENSG00000051128	HOMER3	protein_coding	homer scaffold protein 3 [Source:HGNC Symbol;Acc:HGNC:17514]
		ENSG00000058272	PPP1R12A	protein_coding	protein phosphatase 1 regulatory subunit 12A [Source:HGNC Symbol;Acc:HGNC:7618]
		ENSG00000061938	TNK2	protein_coding	tyrosine kinase non receptor 2 [Source:HGNC Symbol;Acc:HGNC:19297]
		ENSG00000071242	RPS6KA2	protein_coding	ribosomal protein S6 kinase A2 [Source:HGNC Symbol;Acc:HGNC:10431]
		ENSG00000071626	DAZAP1	protein_coding	DAZ associated protein 1 [Source:HGNC Symbol;Acc:HGNC:2683]
		ENSG00000072110	ACTN1	protein_coding	actinin alpha 1 [Source:HGNC Symbol;Acc:HGNC:163]
		ENSG00000072778	ACADVL	protein_coding	acyl-CoA dehydrogenase very long chain [Source:HGNC Symbol;Acc:HGNC:92]
		ENSG00000075624	ACTB	protein_coding	actin beta [Source:HGNC Symbol;Acc:HGNC:132]
		ENSG00000077235	GTF3C1	protein_coding	general transcription factor IIIC subunit 1 [Source:HGNC Symbol;Acc:HGNC:4664]
		ENSG00000080986	NDC80	protein_coding	NDC80 kinetochore complex component [Source:HGNC Symbol;Acc:HGNC:16909]
		ENSG00000082153	BZW1	protein_coding	basic leucine zipper and W2 domains 1 [Source:HGNC Symbol;Acc:HGNC:18380]
		ENSG00000088888	MAVS	protein_coding	mitochondrial antiviral signaling protein [Source:HGNC Symbol;Acc:HGNC:29233]
		ENSG00000090857	PDPR	protein_coding	pyruvate dehydrogenase phosphatase regulatory subunit [Source:HGNC Symbol;Acc:HGNC:30264]
		ENSG00000090971	NAT14	protein_coding	N-acetyltransferase 14 (putative) [Source:HGNC Symbol;Acc:HGNC:28918]
		ENSG00000091317	CMTM6	protein_coding	CKLF like MARVEL transmembrane domain containing 6 [Source:HGNC Symbol;Acc:HGNC:19177]
		ENSG00000099800	TIMM13	protein_coding	translocase of inner mitochondrial membrane 13 [Source:HGNC Symbol;Acc:HGNC:11816]
		ENSG00000099804	CDC34	protein_coding	cell division cycle 34, ubiqiutin conjugating enzyme [Source:HGNC Symbol;Acc:HGNC:1734]
		ENSG00000099910	KLHL22	protein_coding	kelch like family member 22 [Source:HGNC Symbol;Acc:HGNC:25888]
		ENSG00000099991	CABIN1	protein_coding	calcineurin binding protein 1 [Source:HGNC Symbol;Acc:HGNC:24187]
		ENSG00000100241	SBF1	protein_coding	SET binding factor 1 [Source:HGNC Symbol;Acc:HGNC:10542]
		ENSG00000100401	RANGAP1	protein_coding	Ran GTPase activating protein 1 [Source:HGNC Symbol;Acc:HGNC:9854]
		ENSG00000100591	AHSA1	protein_coding	activator of HSP90 ATPase activity 1 [Source:HGNC Symbol;Acc:HGNC:1189]
		ENSG00000100906	NFKBIA	protein_coding	NFKB inhibitor alpha [Source:HGNC Symbol;Acc:HGNC:7797]
		ENSG00000101150	TPD52L2	protein_coding	TPD52 like 2 [Source:HGNC Symbol;Acc:HGNC:12007]
		ENSG00000101335	MYL9	protein_coding	myosin light chain 9 [Source:HGNC Symbol;Acc:HGNC:15754]
		ENSG00000101745	ANKRD12	protein_coding	ankyrin repeat domain 12 [Source:HGNC Symbol;Acc:HGNC:29135]
		ENSG00000102024	PLS3	protein_coding	plastin 3 [Source:HGNC Symbol;Acc:HGNC:9091]
		ENSG00000102144	PGK1	protein_coding	phosphoglycerate kinase 1 [Source:HGNC Symbol;Acc:HGNC:8896]
		ENSG00000102181	CD99L2	protein_coding	CD99 molecule like 2 [Source:HGNC Symbol;Acc:HGNC:18237]
		ENSG00000102531	FNDC3A	protein_coding	fibronectin type III domain containing 3A [Source:HGNC Symbol;Acc:HGNC:20296]
		ENSG00000102858	MGRN1	protein_coding	mahogunin ring finger 1 [Source:HGNC Symbol;Acc:HGNC:20254]
		ENSG00000102882	MAPK3	protein_coding	mitogen-activated protein kinase 3 [Source:HGNC Symbol;Acc:HGNC:6877]
		ENSG00000104805	NUCB1	protein_coding	nucleobindin 1 [Source:HGNC Symbol;Acc:HGNC:8043]
		ENSG00000104904	OAZ1	protein_coding	ornithine decarboxylase antizyme 1 [Source:HGNC Symbol;Acc:HGNC:8095]
		ENSG00000105221	AKT2	protein_coding	AKT serine/threonine kinase 2 [Source:HGNC Symbol;Acc:HGNC:392]
		ENSG00000105393	BABAM1	protein_coding	BRISC and BRCA1 A complex member 1 [Source:HGNC Symbol;Acc:HGNC:25008]
		ENSG00000105419	MEIS3	protein_coding	Meis homeobox 3 [Source:HGNC Symbol;Acc:HGNC:29537]
		ENSG00000105438	KDELR1	protein_coding	KDEL endoplasmic reticulum protein retention receptor 1 [Source:HGNC Symbol;Acc:HGNC:6304]
		ENSG00000105576	TNPO2	protein_coding	transportin 2 [Source:HGNC Symbol;Acc:HGNC:19998]
		ENSG00000105698	USF2	protein_coding	upstream transcription factor 2, c-fos interacting [Source:HGNC Symbol;Acc:HGNC:12594]
		ENSG00000106153	CHCHD2	protein_coding	coiled-coil-helix-coiled-coil-helix domain containing 2 [Source:HGNC Symbol;Acc:HGNC:21645]
		ENSG00000107341	UBE2R2	protein_coding	ubiquitin conjugating enzyme E2 R2 [Source:HGNC Symbol;Acc:HGNC:19907]
		ENSG00000107957	SH3PXD2A	protein_coding	SH3 and PX domains 2A [Source:HGNC Symbol;Acc:HGNC:23664]
		ENSG00000107959	PITRM1	protein_coding	pitrilysin metallopeptidase 1 [Source:HGNC Symbol;Acc:HGNC:17663]
		ENSG00000107984	DKK1	protein_coding	dickkopf WNT signaling pathway inhibitor 1 [Source:HGNC Symbol;Acc:HGNC:2891]
		ENSG00000109971	HSPA8	protein_coding	heat shock protein family A (Hsp70) member 8 [Source:HGNC Symbol;Acc:HGNC:5241]
		ENSG00000110046	ATG2A	protein_coding	autophagy related 2A [Source:HGNC Symbol;Acc:HGNC:29028]
		ENSG00000111832	RWDD1	protein_coding	RWD domain containing 1 [Source:HGNC Symbol;Acc:HGNC:20993]
		ENSG00000111875	ASF1A	protein_coding	anti-silencing function 1A histone chaperone [Source:HGNC Symbol;Acc:HGNC:20995]
		ENSG00000112312	GMNN	protein_coding	geminin DNA replication inhibitor [Source:HGNC Symbol;Acc:HGNC:17493]
		ENSG00000113387	SUB1	protein_coding	SUB1 regulator of transcription [Source:HGNC Symbol;Acc:HGNC:19985]
		ENSG00000113649	TCERG1	protein_coding	transcription elongation regulator 1 [Source:HGNC Symbol;Acc:HGNC:15630]
		ENSG00000114270	COL7A1	protein_coding	collagen type VII alpha 1 chain [Source:HGNC Symbol;Acc:HGNC:2214]
		ENSG00000114650	SCAP	protein_coding	SREBF chaperone [Source:HGNC Symbol;Acc:HGNC:30634]
		ENSG00000115355	CCDC88A	protein_coding	coiled-coil domain containing 88A [Source:HGNC Symbol;Acc:HGNC:25523]
		ENSG00000115641	FHL2	protein_coding	four and a half LIM domains 2 [Source:HGNC Symbol;Acc:HGNC:3703]
		ENSG00000116786	PLEKHM2	protein_coding	pleckstrin homology and RUN domain containing M2 [Source:HGNC Symbol;Acc:HGNC:29131]
		ENSG00000117362	APH1A	protein_coding	aph-1 homolog A, gamma-secretase subunit [Source:HGNC Symbol;Acc:HGNC:29509]
		ENSG00000118900	UBN1	protein_coding	ubinuclein 1 [Source:HGNC Symbol;Acc:HGNC:12506]
		ENSG00000120075	HOXB5	protein_coding	homeobox B5 [Source:HGNC Symbol;Acc:HGNC:5116]
		ENSG00000122565	CBX3	protein_coding	chromobox 3 [Source:HGNC Symbol;Acc:HGNC:1553]
		ENSG00000123374	CDK2	protein_coding	cyclin dependent kinase 2 [Source:HGNC Symbol;Acc:HGNC:1771]
		ENSG00000123933	MXD4	protein_coding	MAX dimerization protein 4 [Source:HGNC Symbol;Acc:HGNC:13906]
		ENSG00000124145	SDC4	protein_coding	syndecan 4 [Source:HGNC Symbol;Acc:HGNC:10661]
		ENSG00000124191	TOX2	protein_coding	TOX high mobility group box family member 2 [Source:HGNC Symbol;Acc:HGNC:16095]
		ENSG00000125746	EML2	protein_coding	EMAP like 2 [Source:HGNC Symbol;Acc:HGNC:18035]
		ENSG00000125753	VASP	protein_coding	vasodilator stimulated phosphoprotein [Source:HGNC Symbol;Acc:HGNC:12652]
		ENSG00000125755	SYMPK	protein_coding	symplekin scaffold protein [Source:HGNC Symbol;Acc:HGNC:22935]
		ENSG00000125844	RRBP1	protein_coding	ribosome binding protein 1 [Source:HGNC Symbol;Acc:HGNC:10448]
		ENSG00000125875	TBC1D20	protein_coding	TBC1 domain family member 20 [Source:HGNC Symbol;Acc:HGNC:16133]
		ENSG00000126457	PRMT1	protein_coding	protein arginine methyltransferase 1 [Source:HGNC Symbol;Acc:HGNC:5187]
		ENSG00000126767	ELK1	protein_coding	ETS transcription factor ELK1 [Source:HGNC Symbol;Acc:HGNC:3321]
		ENSG00000127445	PIN1	protein_coding	peptidylprolyl cis/trans isomerase, NIMA-interacting 1 [Source:HGNC Symbol;Acc:HGNC:8988]
		ENSG00000127837	AAMP	protein_coding	angio associated migratory cell protein [Source:HGNC Symbol;Acc:HGNC:18]
		ENSG00000130176	CNN1	protein_coding	calponin 1 [Source:HGNC Symbol;Acc:HGNC:2155]
		ENSG00000130177	CDC16	protein_coding	cell division cycle 16 [Source:HGNC Symbol;Acc:HGNC:1720]
		ENSG00000130513	GDF15	protein_coding	growth differentiation factor 15 [Source:HGNC Symbol;Acc:HGNC:30142]
		ENSG00000130635	COL5A1	protein_coding	collagen type V alpha 1 chain [Source:HGNC Symbol;Acc:HGNC:2209]
		ENSG00000130638	ATXN10	protein_coding	ataxin 10 [Source:HGNC Symbol;Acc:HGNC:10549]
		ENSG00000131844	MCCC2	protein_coding	methylcrotonyl-CoA carboxylase subunit 2 [Source:HGNC Symbol;Acc:HGNC:6937]
		ENSG00000132361	CLUH	protein_coding	clustered mitochondria homolog [Source:HGNC Symbol;Acc:HGNC:29094]
		ENSG00000132535	DLG4	protein_coding	discs large MAGUK scaffold protein 4 [Source:HGNC Symbol;Acc:HGNC:2903]
		ENSG00000132646	PCNA	protein_coding	proliferating cell nuclear antigen [Source:HGNC Symbol;Acc:HGNC:8729]
		ENSG00000133895	MEN1	protein_coding	menin 1 [Source:HGNC Symbol;Acc:HGNC:7010]
		ENSG00000134574	DDB2	protein_coding	damage specific DNA binding protein 2 [Source:HGNC Symbol;Acc:HGNC:2718]
		ENSG00000134684	YARS1	protein_coding	tyrosyl-tRNA synthetase 1 [Source:HGNC Symbol;Acc:HGNC:12840]
		ENSG00000135318	NT5E	protein_coding	5'-nucleotidase ecto [Source:HGNC Symbol;Acc:HGNC:8021]
		ENSG00000135631	RAB11FIP5	protein_coding	RAB11 family interacting protein 5 [Source:HGNC Symbol;Acc:HGNC:24845]
		ENSG00000135932	CAB39	protein_coding	calcium binding protein 39 [Source:HGNC Symbol;Acc:HGNC:20292]
		ENSG00000136104	RNASEH2B	protein_coding	ribonuclease H2 subunit B [Source:HGNC Symbol;Acc:HGNC:25671]
		ENSG00000136810	TXN	protein_coding	thioredoxin [Source:HGNC Symbol;Acc:HGNC:12435]
		ENSG00000136830	NIBAN2	protein_coding	niban apoptosis regulator 2 [Source:HGNC Symbol;Acc:HGNC:25282]
		ENSG00000136877	FPGS	protein_coding	folylpolyglutamate synthase [Source:HGNC Symbol;Acc:HGNC:3824]
		ENSG00000137100	DCTN3	protein_coding	dynactin subunit 3 [Source:HGNC Symbol;Acc:HGNC:2713]
		ENSG00000137193	PIM1	protein_coding	Pim-1 proto-oncogene, serine/threonine kinase [Source:HGNC Symbol;Acc:HGNC:8986]
		ENSG00000137216	TMEM63B	protein_coding	transmembrane protein 63B [Source:HGNC Symbol;Acc:HGNC:17735]
		ENSG00000137309	HMGA1	protein_coding	high mobility group AT-hook 1 [Source:HGNC Symbol;Acc:HGNC:5010]
		ENSG00000138430	OLA1	protein_coding	Obg like ATPase 1 [Source:HGNC Symbol;Acc:HGNC:28833]
		ENSG00000139112	GABARAPL1	protein_coding	GABA type A receptor associated protein like 1 [Source:HGNC Symbol;Acc:HGNC:4068]
		ENSG00000140497	SCAMP2	protein_coding	secretory carrier membrane protein 2 [Source:HGNC Symbol;Acc:HGNC:10564]
		ENSG00000140545	MFGE8	protein_coding	milk fat globule EGF and factor V/VIII domain containing [Source:HGNC Symbol;Acc:HGNC:7036]
		ENSG00000140553	UNC45A	protein_coding	unc-45 myosin chaperone A [Source:HGNC Symbol;Acc:HGNC:30594]
		ENSG00000142669	SH3BGRL3	protein_coding	SH3 domain binding glutamate rich protein like 3 [Source:HGNC Symbol;Acc:HGNC:15568]
		ENSG00000143398	PIP5K1A	protein_coding	phosphatidylinositol-4-phosphate 5-kinase type 1 alpha [Source:HGNC Symbol;Acc:HGNC:8994]
		ENSG00000145386	CCNA2	protein_coding	cyclin A2 [Source:HGNC Symbol;Acc:HGNC:1578]
		ENSG00000145741	BTF3	protein_coding	basic transcription factor 3 [Source:HGNC Symbol;Acc:HGNC:1125]
		ENSG00000149100	EIF3M	protein_coding	eukaryotic translation initiation factor 3 subunit M [Source:HGNC Symbol;Acc:HGNC:24460]
		ENSG00000149257	SERPINH1	protein_coding	serpin family H member 1 [Source:HGNC Symbol;Acc:HGNC:1546]
		ENSG00000149357	LAMTOR1	protein_coding	late endosomal/lysosomal adaptor, MAPK and MTOR activator 1 [Source:HGNC Symbol;Acc:HGNC:26068]
		ENSG00000149503	INCENP	protein_coding	inner centromere protein [Source:HGNC Symbol;Acc:HGNC:6058]
		ENSG00000150630	VEGFC	protein_coding	vascular endothelial growth factor C [Source:HGNC Symbol;Acc:HGNC:12682]
		ENSG00000153989	NUS1	protein_coding	NUS1 dehydrodolichyl diphosphate synthase subunit [Source:HGNC Symbol;Acc:HGNC:21042]
		ENSG00000154582	ELOC	protein_coding	elongin C [Source:HGNC Symbol;Acc:HGNC:11617]
		ENSG00000154723	ATP5PF	protein_coding	ATP synthase peripheral stalk subunit F6 [Source:HGNC Symbol;Acc:HGNC:847]
		ENSG00000156860	FBRS	protein_coding	fibrosin [Source:HGNC Symbol;Acc:HGNC:20442]
		ENSG00000157193	LRP8	protein_coding	LDL receptor related protein 8 [Source:HGNC Symbol;Acc:HGNC:6700]
		ENSG00000157227	MMP14	protein_coding	matrix metallopeptidase 14 [Source:HGNC Symbol;Acc:HGNC:7160]
		ENSG00000159674	SPON2	protein_coding	spondin 2 [Source:HGNC Symbol;Acc:HGNC:11253]
		ENSG00000160087	UBE2J2	protein_coding	ubiquitin conjugating enzyme E2 J2 [Source:HGNC Symbol;Acc:HGNC:19268]
		ENSG00000160310	PRMT2	protein_coding	protein arginine methyltransferase 2 [Source:HGNC Symbol;Acc:HGNC:5186]
		ENSG00000161544	CYGB	protein_coding	cytoglobin [Source:HGNC Symbol;Acc:HGNC:16505]
		ENSG00000161800	RACGAP1	protein_coding	Rac GTPase activating protein 1 [Source:HGNC Symbol;Acc:HGNC:9804]
		ENSG00000162413	KLHL21	protein_coding	kelch like family member 21 [Source:HGNC Symbol;Acc:HGNC:29041]
		ENSG00000162576	MXRA8	protein_coding	matrix remodeling associated 8 [Source:HGNC Symbol;Acc:HGNC:7542]
		ENSG00000162734	PEA15	protein_coding	proliferation and apoptosis adaptor protein 15 [Source:HGNC Symbol;Acc:HGNC:8822]
		ENSG00000162889	MAPKAPK2	protein_coding	MAPK activated protein kinase 2 [Source:HGNC Symbol;Acc:HGNC:6887]
		ENSG00000163636	PSMD6	protein_coding	proteasome 26S subunit, non-ATPase 6 [Source:HGNC Symbol;Acc:HGNC:9564]
		ENSG00000163682	RPL9	protein_coding	ribosomal protein L9 [Source:HGNC Symbol;Acc:HGNC:10369]
		ENSG00000163754	GYG1	protein_coding	glycogenin 1 [Source:HGNC Symbol;Acc:HGNC:4699]
		ENSG00000164096	C4orf3	protein_coding	chromosome 4 open reading frame 3 [Source:HGNC Symbol;Acc:HGNC:19225]
		ENSG00000164109	MAD2L1	protein_coding	mitotic arrest deficient 2 like 1 [Source:HGNC Symbol;Acc:HGNC:6763]
		ENSG00000164134	NAA15	protein_coding	N-alpha-acetyltransferase 15, NatA auxiliary subunit [Source:HGNC Symbol;Acc:HGNC:30782]
		ENSG00000164885	CDK5	protein_coding	cyclin dependent kinase 5 [Source:HGNC Symbol;Acc:HGNC:1774]
		ENSG00000164896	FASTK	protein_coding	Fas activated serine/threonine kinase [Source:HGNC Symbol;Acc:HGNC:24676]
		ENSG00000164898	FMC1	protein_coding	formation of mitochondrial complex V assembly factor 1 homolog [Source:HGNC Symbol;Acc:HGNC:26946]
		ENSG00000164932	CTHRC1	protein_coding	collagen triple helix repeat containing 1 [Source:HGNC Symbol;Acc:HGNC:18831]
		ENSG00000165264	NDUFB6	protein_coding	NADH:ubiquinone oxidoreductase subunit B6 [Source:HGNC Symbol;Acc:HGNC:7701]
		ENSG00000165637	VDAC2	protein_coding	voltage dependent anion channel 2 [Source:HGNC Symbol;Acc:HGNC:12672]
		ENSG00000166012	TAF1D	protein_coding	TATA-box binding protein associated factor, RNA polymerase I subunit D [Source:HGNC Symbol;Acc:HGNC:28759]
		ENSG00000166250	CLMP	protein_coding	CXADR like membrane protein [Source:HGNC Symbol;Acc:HGNC:24039]
		ENSG00000166851	PLK1	protein_coding	polo like kinase 1 [Source:HGNC Symbol;Acc:HGNC:9077]
		ENSG00000166908	PIP4K2C	protein_coding	phosphatidylinositol-5-phosphate 4-kinase type 2 gamma [Source:HGNC Symbol;Acc:HGNC:23786]
		ENSG00000167323	STIM1	protein_coding	stromal interaction molecule 1 [Source:HGNC Symbol;Acc:HGNC:11386]
		ENSG00000168010	ATG16L2	protein_coding	autophagy related 16 like 2 [Source:HGNC Symbol;Acc:HGNC:25464]
		ENSG00000168488	ATXN2L	protein_coding	ataxin 2 like [Source:HGNC Symbol;Acc:HGNC:31326]
		ENSG00000168497	CAVIN2	protein_coding	caveolae associated protein 2 [Source:HGNC Symbol;Acc:HGNC:10690]
		ENSG00000169223	LMAN2	protein_coding	lectin, mannose binding 2 [Source:HGNC Symbol;Acc:HGNC:16986]
		ENSG00000169714	CNBP	protein_coding	CCHC-type zinc finger nucleic acid binding protein [Source:HGNC Symbol;Acc:HGNC:13164]
		ENSG00000170004	CHD3	protein_coding	chromodomain helicase DNA binding protein 3 [Source:HGNC Symbol;Acc:HGNC:1918]
		ENSG00000170468	RIOX1	protein_coding	ribosomal oxygenase 1 [Source:HGNC Symbol;Acc:HGNC:20968]
		ENSG00000170540	ARL6IP1	protein_coding	ADP ribosylation factor like GTPase 6 interacting protein 1 [Source:HGNC Symbol;Acc:HGNC:697]
		ENSG00000170759	KIF5B	protein_coding	kinesin family member 5B [Source:HGNC Symbol;Acc:HGNC:6324]
		ENSG00000170860	LSM3	protein_coding	LSM3 homolog, U6 small nuclear RNA and mRNA degradation associated [Source:HGNC Symbol;Acc:HGNC:17874]
		ENSG00000171223	JUNB	protein_coding	JunB proto-oncogene, AP-1 transcription factor subunit [Source:HGNC Symbol;Acc:HGNC:6205]
		ENSG00000172534	HCFC1	protein_coding	host cell factor C1 [Source:HGNC Symbol;Acc:HGNC:4839]
		ENSG00000172586	CHCHD1	protein_coding	coiled-coil-helix-coiled-coil-helix domain containing 1 [Source:HGNC Symbol;Acc:HGNC:23518]
		ENSG00000172663	TMEM134	protein_coding	transmembrane protein 134 [Source:HGNC Symbol;Acc:HGNC:26142]
		ENSG00000173221	GLRX	protein_coding	glutaredoxin [Source:HGNC Symbol;Acc:HGNC:4330]
		ENSG00000173889	PHC3	protein_coding	polyhomeotic homolog 3 [Source:HGNC Symbol;Acc:HGNC:15682]
		ENSG00000174705	SH3PXD2B	protein_coding	SH3 and PX domains 2B [Source:HGNC Symbol;Acc:HGNC:29242]
		ENSG00000174938	SEZ6L2	protein_coding	seizure related 6 homolog like 2 [Source:HGNC Symbol;Acc:HGNC:30844]
		ENSG00000175137	SH3BP5L	protein_coding	SH3 binding domain protein 5 like [Source:HGNC Symbol;Acc:HGNC:29360]
		ENSG00000175348	TMEM9B	protein_coding	TMEM9 domain family member B [Source:HGNC Symbol;Acc:HGNC:1168]
		ENSG00000176261	ZBTB8OS	protein_coding	zinc finger and BTB domain containing 8 opposite strand [Source:HGNC Symbol;Acc:HGNC:24094]
		ENSG00000177479	ARIH2	protein_coding	ariadne RBR E3 ubiquitin protein ligase 2 [Source:HGNC Symbol;Acc:HGNC:690]
		ENSG00000178498	DTX3	protein_coding	deltex E3 ubiquitin ligase 3 [Source:HGNC Symbol;Acc:HGNC:24457]
		ENSG00000178773	CPNE7	protein_coding	copine 7 [Source:HGNC Symbol;Acc:HGNC:2320]
		ENSG00000179222	MAGED1	protein_coding	MAGE family member D1 [Source:HGNC Symbol;Acc:HGNC:6813]
		ENSG00000179820	MYADM	protein_coding	myeloid associated differentiation marker [Source:HGNC Symbol;Acc:HGNC:7544]
		ENSG00000180817	PPA1	protein_coding	inorganic pyrophosphatase 1 [Source:HGNC Symbol;Acc:HGNC:9226]
		ENSG00000182742	HOXB4	protein_coding	homeobox B4 [Source:HGNC Symbol;Acc:HGNC:5115]
		ENSG00000182752	PAPPA	protein_coding	pappalysin 1 [Source:HGNC Symbol;Acc:HGNC:8602]
		ENSG00000183023	SLC8A1	protein_coding	solute carrier family 8 member A1 [Source:HGNC Symbol;Acc:HGNC:11068]
		ENSG00000183258	DDX41	protein_coding	DEAD-box helicase 41 [Source:HGNC Symbol;Acc:HGNC:18674]
		ENSG00000184897	H1-10	protein_coding	H1.10 linker histone [Source:HGNC Symbol;Acc:HGNC:4722]
		ENSG00000184900	SUMO3	protein_coding	small ubiquitin like modifier 3 [Source:HGNC Symbol;Acc:HGNC:11124]
		ENSG00000185728	YTHDF3	protein_coding	YTH N6-methyladenosine RNA binding protein F3 [Source:HGNC Symbol;Acc:HGNC:26465]
		ENSG00000185787	MORF4L1	protein_coding	mortality factor 4 like 1 [Source:HGNC Symbol;Acc:HGNC:16989]
		ENSG00000185896	LAMP1	protein_coding	lysosomal associated membrane protein 1 [Source:HGNC Symbol;Acc:HGNC:6499]
		ENSG00000186298	PPP1CC	protein_coding	protein phosphatase 1 catalytic subunit gamma [Source:HGNC Symbol;Acc:HGNC:9283]
		ENSG00000186468	RPS23	protein_coding	ribosomal protein S23 [Source:HGNC Symbol;Acc:HGNC:10410]
		ENSG00000186577	SMIM29	protein_coding	small integral membrane protein 29 [Source:HGNC Symbol;Acc:HGNC:1340]
		ENSG00000186918	ZNF395	protein_coding	zinc finger protein 395 [Source:HGNC Symbol;Acc:HGNC:18737]
		ENSG00000187109	NAP1L1	protein_coding	nucleosome assembly protein 1 like 1 [Source:HGNC Symbol;Acc:HGNC:7637]
		ENSG00000187840	EIF4EBP1	protein_coding	eukaryotic translation initiation factor 4E binding protein 1 [Source:HGNC Symbol;Acc:HGNC:3288]
		ENSG00000187961	KLHL17	protein_coding	kelch like family member 17 [Source:HGNC Symbol;Acc:HGNC:24023]
		ENSG00000196411	EPHB4	protein_coding	EPH receptor B4 [Source:HGNC Symbol;Acc:HGNC:3395]
		ENSG00000196656		transcribed_processed_pseudogene	ribosomal protein S26 (RPS26) pseudogene
		ENSG00000196700	ZNF512B	protein_coding	zinc finger protein 512B [Source:HGNC Symbol;Acc:HGNC:29212]
		ENSG00000197498	RPF2	protein_coding	ribosome production factor 2 homolog [Source:HGNC Symbol;Acc:HGNC:20870]
		ENSG00000197747	S100A10	protein_coding	S100 calcium binding protein A10 [Source:HGNC Symbol;Acc:HGNC:10487]
		ENSG00000198363	ASPH	protein_coding	aspartate beta-hydroxylase [Source:HGNC Symbol;Acc:HGNC:757]
		ENSG00000198858	R3HDM4	protein_coding	R3H domain containing 4 [Source:HGNC Symbol;Acc:HGNC:28270]
		ENSG00000198911	SREBF2	protein_coding	sterol regulatory element binding transcription factor 2 [Source:HGNC Symbol;Acc:HGNC:11290]
		ENSG00000203950	RTL8A	protein_coding	retrotransposon Gag like 8A [Source:HGNC Symbol;Acc:HGNC:24514]
		ENSG00000205250	E2F4	protein_coding	E2F transcription factor 4 [Source:HGNC Symbol;Acc:HGNC:3118]
		ENSG00000205871	RPS3AP47	processed_pseudogene	RPS3A pseudogene 47 [Source:HGNC Symbol;Acc:HGNC:36744]
		ENSG00000206418	RAB12	protein_coding	RAB12, member RAS oncogene family [Source:HGNC Symbol;Acc:HGNC:31332]
		ENSG00000210082	MT-RNR2	Mt_rRNA	mitochondrially encoded 16S rRNA [Source:HGNC Symbol;Acc:HGNC:7471]
		ENSG00000214753	HNRNPUL2	protein_coding	heterogeneous nuclear ribonucleoprotein U like 2 [Source:HGNC Symbol;Acc:HGNC:25451]
		ENSG00000220749	RPL21P28	processed_pseudogene	ribosomal protein L21 pseudogene 28 [Source:HGNC Symbol;Acc:HGNC:36258]
		ENSG00000230629	RPS23P8	processed_pseudogene	ribosomal protein S23 pseudogene 8 [Source:HGNC Symbol;Acc:HGNC:35982]
		ENSG00000239524	RPL32P34	processed_pseudogene	ribosomal protein L32 pseudogene 34 [Source:HGNC Symbol;Acc:HGNC:35903]
		ENSG00000250317	SMIM20	protein_coding	small integral membrane protein 20 [Source:HGNC Symbol;Acc:HGNC:37260]
		ENSG00000257704	INAFM1	protein_coding	InaF motif containing 1 [Source:HGNC Symbol;Acc:HGNC:27406]
		ENSG00000265972	TXNIP	protein_coding	thioredoxin interacting protein [Source:HGNC Symbol;Acc:HGNC:16952]
		ENSG00000276043	UHRF1	protein_coding	ubiquitin like with PHD and ring finger domains 1 [Source:HGNC Symbol;Acc:HGNC:12556]
		ENSG00000293293		lncRNA	novel transcript
MA1_MC1_MD1	40	ENSG00000012983	MAP4K5	protein_coding	mitogen-activated protein kinase kinase kinase kinase 5 [Source:HGNC Symbol;Acc:HGNC:6867]
		ENSG00000071243	ING3	protein_coding	inhibitor of growth family member 3 [Source:HGNC Symbol;Acc:HGNC:14587]
		ENSG00000072952	IRAG1	protein_coding	inositol 1,4,5-triphosphate receptor associated 1 [Source:HGNC Symbol;Acc:HGNC:7237]
		ENSG00000090054	SPTLC1	protein_coding	serine palmitoyltransferase long chain base subunit 1 [Source:HGNC Symbol;Acc:HGNC:11277]
		ENSG00000100234	TIMP3	protein_coding	TIMP metallopeptidase inhibitor 3 [Source:HGNC Symbol;Acc:HGNC:11822]
		ENSG00000100526	CDKN3	protein_coding	cyclin dependent kinase inhibitor 3 [Source:HGNC Symbol;Acc:HGNC:1791]
		ENSG00000105971	CAV2	protein_coding	caveolin 2 [Source:HGNC Symbol;Acc:HGNC:1528]
		ENSG00000108107	RPL28	protein_coding	ribosomal protein L28 [Source:HGNC Symbol;Acc:HGNC:10330]
		ENSG00000109861	CTSC	protein_coding	cathepsin C [Source:HGNC Symbol;Acc:HGNC:2528]
		ENSG00000111639	MRPL51	protein_coding	mitochondrial ribosomal protein L51 [Source:HGNC Symbol;Acc:HGNC:14044]
		ENSG00000111775	COX6A1	protein_coding	cytochrome c oxidase subunit 6A1 [Source:HGNC Symbol;Acc:HGNC:2277]
		ENSG00000117000	RLF	protein_coding	RLF zinc finger [Source:HGNC Symbol;Acc:HGNC:10025]
		ENSG00000125743	SNRPD2	protein_coding	small nuclear ribonucleoprotein D2 polypeptide [Source:HGNC Symbol;Acc:HGNC:11159]
		ENSG00000126351	THRA	protein_coding	thyroid hormone receptor alpha [Source:HGNC Symbol;Acc:HGNC:11796]
		ENSG00000127603	MACF1	protein_coding	microtubule actin crosslinking factor 1 [Source:HGNC Symbol;Acc:HGNC:13664]
		ENSG00000129625	REEP5	protein_coding	receptor accessory protein 5 [Source:HGNC Symbol;Acc:HGNC:30077]
		ENSG00000134057	CCNB1	protein_coding	cyclin B1 [Source:HGNC Symbol;Acc:HGNC:1579]
		ENSG00000137124	ALDH1B1	protein_coding	aldehyde dehydrogenase 1 family member B1 [Source:HGNC Symbol;Acc:HGNC:407]
		ENSG00000139239	RPL14P1	processed_pseudogene	ribosomal protein L14 pseudogene 1 [Source:HGNC Symbol;Acc:HGNC:31384]
		ENSG00000142534	RPS11	protein_coding	ribosomal protein S11 [Source:HGNC Symbol;Acc:HGNC:10384]
		ENSG00000143870	PDIA6	protein_coding	protein disulfide isomerase family A member 6 [Source:HGNC Symbol;Acc:HGNC:30168]
		ENSG00000152492	CCDC50	protein_coding	coiled-coil domain containing 50 [Source:HGNC Symbol;Acc:HGNC:18111]
		ENSG00000163565	IFI16	protein_coding	interferon gamma inducible protein 16 [Source:HGNC Symbol;Acc:HGNC:5395]
		ENSG00000164022	AIMP1	protein_coding	aminoacyl tRNA synthetase complex interacting multifunctional protein 1 [Source:HGNC Symbol;Acc:HGNC:10648]
		ENSG00000166716	ZNF592	protein_coding	zinc finger protein 592 [Source:HGNC Symbol;Acc:HGNC:28986]
		ENSG00000169020	ATP5ME	protein_coding	ATP synthase membrane subunit e [Source:HGNC Symbol;Acc:HGNC:846]
		ENSG00000171604	CXXC5	protein_coding	CXXC finger protein 5 [Source:HGNC Symbol;Acc:HGNC:26943]
		ENSG00000171848	RRM2	protein_coding	ribonucleotide reductase regulatory subunit M2 [Source:HGNC Symbol;Acc:HGNC:10452]
		ENSG00000173120	KDM2A	protein_coding	lysine demethylase 2A [Source:HGNC Symbol;Acc:HGNC:13606]
		ENSG00000173660	UQCRH	protein_coding	ubiquinol-cytochrome c reductase hinge protein [Source:HGNC Symbol;Acc:HGNC:12590]
		ENSG00000176393	RNPEP	protein_coding	arginyl aminopeptidase [Source:HGNC Symbol;Acc:HGNC:10078]
		ENSG00000177700	POLR2L	protein_coding	RNA polymerase II, I and III subunit L [Source:HGNC Symbol;Acc:HGNC:9199]
		ENSG00000196776	CD47	protein_coding	CD47 molecule [Source:HGNC Symbol;Acc:HGNC:1682]
		ENSG00000197061	H4C3	protein_coding	H4 clustered histone 3 [Source:HGNC Symbol;Acc:HGNC:4787]
		ENSG00000198763	MT-ND2	protein_coding	mitochondrially encoded NADH:ubiquinone oxidoreductase core subunit 2 [Source:HGNC Symbol;Acc:HGNC:7456]
		ENSG00000229807	XIST	lncRNA	X inactive specific transcript [Source:HGNC Symbol;Acc:HGNC:12810]
		ENSG00000231940	RPS7P3	processed_pseudogene	ribosomal protein S7 pseudogene 3 [Source:HGNC Symbol;Acc:HGNC:36518]
		ENSG00000239672	NME1	protein_coding	NME/NM23 nucleoside diphosphate kinase 1 [Source:HGNC Symbol;Acc:HGNC:7849]
		ENSG00000241468	ATP5MF	protein_coding	ATP synthase membrane subunit f [Source:HGNC Symbol;Acc:HGNC:848]
		ENSG00000247627	MTND4P12	processed_pseudogene	MT-ND4 pseudogene 12 [Source:HGNC Symbol;Acc:HGNC:42199]
MA1_MB1_MD1	16	ENSG00000010610	CD4	protein_coding	CD4 molecule [Source:HGNC Symbol;Acc:HGNC:1678]
		ENSG00000099194	SCD	protein_coding	stearoyl-CoA desaturase [Source:HGNC Symbol;Acc:HGNC:10571]
		ENSG00000116260	QSOX1	protein_coding	quiescin sulfhydryl oxidase 1 [Source:HGNC Symbol;Acc:HGNC:9756]
		ENSG00000119326	CTNNAL1	protein_coding	catenin alpha like 1 [Source:HGNC Symbol;Acc:HGNC:2512]
		ENSG00000138663	COPS4	protein_coding	COP9 signalosome subunit 4 [Source:HGNC Symbol;Acc:HGNC:16702]
		ENSG00000141905	NFIC	protein_coding	nuclear factor I C [Source:HGNC Symbol;Acc:HGNC:7786]
		ENSG00000160953	PWWP3A	protein_coding	PWWP domain containing 3A, DNA repair factor [Source:HGNC Symbol;Acc:HGNC:29641]
		ENSG00000163840	DTX3L	protein_coding	deltex E3 ubiquitin ligase 3L [Source:HGNC Symbol;Acc:HGNC:30323]
		ENSG00000172380	GNG12	protein_coding	G protein subunit gamma 12 [Source:HGNC Symbol;Acc:HGNC:19663]
		ENSG00000178999	AURKB	protein_coding	aurora kinase B [Source:HGNC Symbol;Acc:HGNC:11390]
		ENSG00000219274	RPS20P2	processed_pseudogene	ribosomal protein S20 pseudogene 2 [Source:HGNC Symbol;Acc:HGNC:14195]
		ENSG00000225475		processed_pseudogene	riribosomal protein S2 (RPS2) pseudogene
		ENSG00000242071	RPL7AP6	processed_pseudogene	ribosomal protein L7a pseudogene 6 [Source:HGNC Symbol;Acc:HGNC:19785]
		ENSG00000264364	DYNLL2	protein_coding	dynein light chain LC8-type 2 [Source:HGNC Symbol;Acc:HGNC:24596]
		ENSG00000277443	MARCKS	protein_coding	myristoylated alanine rich protein kinase C substrate [Source:HGNC Symbol;Acc:HGNC:6759]
		ENSG00000288920	RPSA2	protein_coding	ribosomal protein SA 2 [Source:HGNC Symbol;Acc:HGNC:36809]
MA1_MB1	3	ENSG00000105825	TFPI2	protein_coding	tissue factor pathway inhibitor 2 [Source:HGNC Symbol;Acc:HGNC:11761]
		ENSG00000115875	SRSF7	protein_coding	serine and arginine rich splicing factor 7 [Source:HGNC Symbol;Acc:HGNC:10789]
		ENSG00000154803	FLCN	protein_coding	folliculin [Source:HGNC Symbol;Acc:HGNC:27310]
MA1_MC1	5	ENSG00000097007	ABL1	protein_coding	ABL proto-oncogene 1, non-receptor tyrosine kinase [Source:HGNC Symbol;Acc:HGNC:76]
		ENSG00000110700	RPS13	protein_coding	ribosomal protein S13 [Source:HGNC Symbol;Acc:HGNC:10386]
		ENSG00000120860	WASHC3	protein_coding	WASH complex subunit 3 [Source:HGNC Symbol;Acc:HGNC:24256]
		ENSG00000154978	VOPP1	protein_coding	VOPP1 WW domain binding protein [Source:HGNC Symbol;Acc:HGNC:34518]
		ENSG00000164934	DCAF13	protein_coding	DDB1 and CUL4 associated factor 13 [Source:HGNC Symbol;Acc:HGNC:24535]
MA1_MD1	20	ENSG00000064393	HIPK2	protein_coding	homeodomain interacting protein kinase 2 [Source:HGNC Symbol;Acc:HGNC:14402]
		ENSG00000090487	SPG21	protein_coding	SPG21 abhydrolase domain containing, maspardin [Source:HGNC Symbol;Acc:HGNC:20373]
		ENSG00000109881	CCDC34	protein_coding	coiled-coil domain containing 34 [Source:HGNC Symbol;Acc:HGNC:25079]
		ENSG00000110321	EIF4G2	protein_coding	eukaryotic translation initiation factor 4 gamma 2 [Source:HGNC Symbol;Acc:HGNC:3297]
		ENSG00000112655	PTK7	protein_coding	protein tyrosine kinase 7 (inactive) [Source:HGNC Symbol;Acc:HGNC:9618]
		ENSG00000112787	FBRSL1	protein_coding	fibrosin like 1 [Source:HGNC Symbol;Acc:HGNC:29308]
		ENSG00000119408	NEK6	protein_coding	NIMA related kinase 6 [Source:HGNC Symbol;Acc:HGNC:7749]
		ENSG00000131469	RPL27	protein_coding	ribosomal protein L27 [Source:HGNC Symbol;Acc:HGNC:10328]
		ENSG00000141552	ANAPC11	protein_coding	anaphase promoting complex subunit 11 [Source:HGNC Symbol;Acc:HGNC:14452]
		ENSG00000163191	S100A11	protein_coding	S100 calcium binding protein A11 [Source:HGNC Symbol;Acc:HGNC:10488]
		ENSG00000172717	GARIN2	protein_coding	golgi associated RAB2 interactor family member 2 [Source:HGNC Symbol;Acc:HGNC:20101]
		ENSG00000172893	DHCR7	protein_coding	7-dehydrocholesterol reductase [Source:HGNC Symbol;Acc:HGNC:2860]
		ENSG00000184220	CMSS1	protein_coding	cms1 ribosomal small subunit homolog [Source:HGNC Symbol;Acc:HGNC:28666]
		ENSG00000225972	MTND1P23	unprocessed_pseudogene	MT-ND1 pseudogene 23 [Source:HGNC Symbol;Acc:HGNC:42092]
		ENSG00000236844	RPL24P6	processed_pseudogene	RPL24 pseudogene 6 [Source:HGNC Symbol;Acc:HGNC:36637]
		ENSG00000240463	RPS19P3	processed_pseudogene	ribosomal protein S19 pseudogene 3 [Source:HGNC Symbol;Acc:HGNC:23560]
		ENSG00000244187	TMEM141	protein_coding	transmembrane protein 141 [Source:HGNC Symbol;Acc:HGNC:28211]
		ENSG00000260027	HOXB7	protein_coding	homeobox B7 [Source:HGNC Symbol;Acc:HGNC:5118]
		ENSG00000266944		processed_pseudogene	ribosomal protein L35 (RPL35) pseudogene
		ENSG00000293057		lncRNA	novel transcript
MB1_MC1	52	ENSG00000011028	MRC2	protein_coding	mannose receptor C type 2 [Source:HGNC Symbol;Acc:HGNC:16875]
		ENSG00000033100	CHPF2	protein_coding	chondroitin polymerizing factor 2 [Source:HGNC Symbol;Acc:HGNC:29270]
		ENSG00000068697	LAPTM4A	protein_coding	lysosomal protein transmembrane 4 alpha [Source:HGNC Symbol;Acc:HGNC:6924]
		ENSG00000083845	RPS5	protein_coding	ribosomal protein S5 [Source:HGNC Symbol;Acc:HGNC:10426]
		ENSG00000090615	GOLGA3	protein_coding	golgin A3 [Source:HGNC Symbol;Acc:HGNC:4426]
		ENSG00000099250	NRP1	protein_coding	neuropilin 1 [Source:HGNC Symbol;Acc:HGNC:8004]
		ENSG00000099860	GADD45B	protein_coding	growth arrest and DNA damage inducible beta [Source:HGNC Symbol;Acc:HGNC:4096]
		ENSG00000101333	PLCB4	protein_coding	phospholipase C beta 4 [Source:HGNC Symbol;Acc:HGNC:9059]
		ENSG00000101460	MAP1LC3A	protein_coding	microtubule associated protein 1 light chain 3 alpha [Source:HGNC Symbol;Acc:HGNC:6838]
		ENSG00000101849	TBL1X	protein_coding	transducin beta like 1 X-linked [Source:HGNC Symbol;Acc:HGNC:11585]
		ENSG00000102900	NUP93	protein_coding	nucleoporin 93 [Source:HGNC Symbol;Acc:HGNC:28958]
		ENSG00000104812	GYS1	protein_coding	glycogen synthase 1 [Source:HGNC Symbol;Acc:HGNC:4706]
		ENSG00000105171	POP4	protein_coding	POP4 homolog, ribonuclease P/MRP subunit [Source:HGNC Symbol;Acc:HGNC:30081]
		ENSG00000113328	CCNG1	protein_coding	cyclin G1 [Source:HGNC Symbol;Acc:HGNC:1592]
		ENSG00000117500	TMED5	protein_coding	transmembrane p24 trafficking protein 5 [Source:HGNC Symbol;Acc:HGNC:24251]
		ENSG00000124767	GLO1	protein_coding	glyoxalase I [Source:HGNC Symbol;Acc:HGNC:4323]
		ENSG00000133059	DSTYK	protein_coding	dual serine/threonine and tyrosine protein kinase [Source:HGNC Symbol;Acc:HGNC:29043]
		ENSG00000134369	NAV1	protein_coding	neuron navigator 1 [Source:HGNC Symbol;Acc:HGNC:15989]
		ENSG00000134825	TMEM258	protein_coding	transmembrane protein 258 [Source:HGNC Symbol;Acc:HGNC:1164]
		ENSG00000135250	SRPK2	protein_coding	SRSF protein kinase 2 [Source:HGNC Symbol;Acc:HGNC:11306]
		ENSG00000137504	CREBZF	protein_coding	CREB/ATF bZIP transcription factor [Source:HGNC Symbol;Acc:HGNC:24905]
		ENSG00000138029	HADHB	protein_coding	hydroxyacyl-CoA dehydrogenase trifunctional multienzyme complex subunit beta [Source:HGNC Symbol;Acc:HGNC:4803]
		ENSG00000142459	EVI5L	protein_coding	ecotropic viral integration site 5 like [Source:HGNC Symbol;Acc:HGNC:30464]
		ENSG00000143437	ARNT	protein_coding	aryl hydrocarbon receptor nuclear translocator [Source:HGNC Symbol;Acc:HGNC:700]
		ENSG00000143756	FBXO28	protein_coding	F-box protein 28 [Source:HGNC Symbol;Acc:HGNC:29046]
		ENSG00000144560	VGLL4	protein_coding	vestigial like family member 4 [Source:HGNC Symbol;Acc:HGNC:28966]
		ENSG00000147400	CETN2	protein_coding	centrin 2 [Source:HGNC Symbol;Acc:HGNC:1867]
		ENSG00000151366	NDUFC2	protein_coding	NADH:ubiquinone oxidoreductase subunit C2 [Source:HGNC Symbol;Acc:HGNC:7706]
		ENSG00000154640	BTG3	protein_coding	BTG anti-proliferation factor 3 [Source:HGNC Symbol;Acc:HGNC:1132]
		ENSG00000155850	SLC26A2	protein_coding	solute carrier family 26 member 2 [Source:HGNC Symbol;Acc:HGNC:10994]
		ENSG00000156110	ADK	protein_coding	adenosine kinase [Source:HGNC Symbol;Acc:HGNC:257]
		ENSG00000157954	WIPI2	protein_coding	WD repeat domain, phosphoinositide interacting 2 [Source:HGNC Symbol;Acc:HGNC:32225]
		ENSG00000160563	MED27	protein_coding	mediator complex subunit 27 [Source:HGNC Symbol;Acc:HGNC:2377]
		ENSG00000162341	TPCN2	protein_coding	two pore segment channel 2 [Source:HGNC Symbol;Acc:HGNC:20820]
		ENSG00000163359	COL6A3	protein_coding	collagen type VI alpha 3 chain [Source:HGNC Symbol;Acc:HGNC:2213]
		ENSG00000163535	SGO2	protein_coding	shugoshin 2 [Source:HGNC Symbol;Acc:HGNC:30812]
		ENSG00000163634	THOC7	protein_coding	THO complex subunit 7 [Source:HGNC Symbol;Acc:HGNC:29874]
		ENSG00000165410	CFL2	protein_coding	cofilin 2 [Source:HGNC Symbol;Acc:HGNC:1875]
		ENSG00000165494	PCF11	protein_coding	PCF11 cleavage and polyadenylation factor subunit [Source:HGNC Symbol;Acc:HGNC:30097]
		ENSG00000173674	EIF1AX	protein_coding	eukaryotic translation initiation factor 1A X-linked [Source:HGNC Symbol;Acc:HGNC:3250]
		ENSG00000174695	TMEM167A	protein_coding	transmembrane protein 167A [Source:HGNC Symbol;Acc:HGNC:28330]
		ENSG00000176014	TUBB6	protein_coding	tubulin beta 6 class V [Source:HGNC Symbol;Acc:HGNC:20776]
		ENSG00000182934	SRPRA	protein_coding	SRP receptor subunit alpha [Source:HGNC Symbol;Acc:HGNC:11307]
		ENSG00000197043	ANXA6	protein_coding	annexin A6 [Source:HGNC Symbol;Acc:HGNC:544]
		ENSG00000197170	PSMD12	protein_coding	proteasome 26S subunit, non-ATPase 12 [Source:HGNC Symbol;Acc:HGNC:9557]
		ENSG00000198431	TXNRD1	protein_coding	thioredoxin reductase 1 [Source:HGNC Symbol;Acc:HGNC:12437]
		ENSG00000213639	PPP1CB	protein_coding	protein phosphatase 1 catalytic subunit beta [Source:HGNC Symbol;Acc:HGNC:9282]
		ENSG00000223749	MIR503HG	lncRNA	MIR503 host gene [Source:HGNC Symbol;Acc:HGNC:28258]
		ENSG00000229119	RPLP0P9	processed_pseudogene	ribosomal protein lateral stalk subunit P0 pseudogene 9 [Source:HGNC Symbol;Acc:HGNC:55906]
		ENSG00000230076	RPL10P6	processed_pseudogene	ribosomal protein L10 pseudogene 6 [Source:HGNC Symbol;Acc:HGNC:52343]
		ENSG00000257178		lncRNA	novel transcript, sense intronic to HOXB3
		ENSG00000263343		processed_pseudogene	filamin B, beta (FLNB) pseudogene
MB1_MD1	73	ENSG00000054983	GALC	protein_coding	galactosylceramidase [Source:HGNC Symbol;Acc:HGNC:4115]
		ENSG00000055044	NOP58	protein_coding	NOP58 ribonucleoprotein [Source:HGNC Symbol;Acc:HGNC:29926]
		ENSG00000061337	LZTS1	protein_coding	leucine zipper tumor suppressor 1 [Source:HGNC Symbol;Acc:HGNC:13861]
		ENSG00000067248	DHX29	protein_coding	DExH-box helicase 29 [Source:HGNC Symbol;Acc:HGNC:15815]
		ENSG00000070081	NUCB2	protein_coding	nucleobindin 2 [Source:HGNC Symbol;Acc:HGNC:8044]
		ENSG00000072571	HMMR	protein_coding	hyaluronan mediated motility receptor [Source:HGNC Symbol;Acc:HGNC:5012]
		ENSG00000076201	PTPN23	protein_coding	protein tyrosine phosphatase non-receptor type 23 [Source:HGNC Symbol;Acc:HGNC:14406]
		ENSG00000084073	ZMPSTE24	protein_coding	zinc metallopeptidase STE24 [Source:HGNC Symbol;Acc:HGNC:12877]
		ENSG00000088298	EDEM2	protein_coding	ER degradation enhancing alpha-mannosidase like protein 2 [Source:HGNC Symbol;Acc:HGNC:15877]
		ENSG00000089048	ESF1	protein_coding	ESF1 nucleolar pre-rRNA processing protein homolog [Source:HGNC Symbol;Acc:HGNC:15898]
		ENSG00000092108	SCFD1	protein_coding	sec1 family domain containing 1 [Source:HGNC Symbol;Acc:HGNC:20726]
		ENSG00000100280	AP1B1	protein_coding	adaptor related protein complex 1 subunit beta 1 [Source:HGNC Symbol;Acc:HGNC:554]
		ENSG00000100554	ATP6V1D	protein_coding	ATPase H+ transporting V1 subunit D [Source:HGNC Symbol;Acc:HGNC:13527]
		ENSG00000100647	SUSD6	protein_coding	sushi domain containing 6 [Source:HGNC Symbol;Acc:HGNC:19956]
		ENSG00000101421	CHMP4B	protein_coding	charged multivesicular body protein 4B [Source:HGNC Symbol;Acc:HGNC:16171]
		ENSG00000102802	MEDAG	protein_coding	mesenteric estrogen dependent adipogenesis [Source:HGNC Symbol;Acc:HGNC:25926]
		ENSG00000108055	SMC3	protein_coding	structural maintenance of chromosomes 3 [Source:HGNC Symbol;Acc:HGNC:2468]
		ENSG00000111678	C12orf57	protein_coding	chromosome 12 open reading frame 57 [Source:HGNC Symbol;Acc:HGNC:29521]
		ENSG00000112739	PRPF4B	protein_coding	pre-mRNA processing factor 4B [Source:HGNC Symbol;Acc:HGNC:17346]
		ENSG00000113810	SMC4	protein_coding	structural maintenance of chromosomes 4 [Source:HGNC Symbol;Acc:HGNC:14013]
		ENSG00000118473	SGIP1	protein_coding	SH3GL interacting endocytic adaptor 1 [Source:HGNC Symbol;Acc:HGNC:25412]
		ENSG00000120688	WBP4	protein_coding	WW domain binding protein 4 [Source:HGNC Symbol;Acc:HGNC:12739]
		ENSG00000126391	FRMD8	protein_coding	FERM domain containing 8 [Source:HGNC Symbol;Acc:HGNC:25462]
		ENSG00000126777	KTN1	protein_coding	kinectin 1 [Source:HGNC Symbol;Acc:HGNC:6467]
		ENSG00000130311	DDA1	protein_coding	DET1 and DDB1 associated 1 [Source:HGNC Symbol;Acc:HGNC:28360]
		ENSG00000131711	MAP1B	protein_coding	microtubule associated protein 1B [Source:HGNC Symbol;Acc:HGNC:6836]
		ENSG00000133216	EPHB2	protein_coding	EPH receptor B2 [Source:HGNC Symbol;Acc:HGNC:3393]
		ENSG00000136824	SMC2	protein_coding	structural maintenance of chromosomes 2 [Source:HGNC Symbol;Acc:HGNC:14011]
		ENSG00000136888	ATP6V1G1	protein_coding	ATPase H+ transporting V1 subunit G1 [Source:HGNC Symbol;Acc:HGNC:864]
		ENSG00000137492	THAP12	protein_coding	THAP domain containing 12 [Source:HGNC Symbol;Acc:HGNC:9440]
		ENSG00000137776	SLTM	protein_coding	SAFB like transcription modulator [Source:HGNC Symbol;Acc:HGNC:20709]
		ENSG00000139324	TMTC3	protein_coding	transmembrane O-mannosyltransferase targeting cadherins 3 [Source:HGNC Symbol;Acc:HGNC:26899]
		ENSG00000139684	ESD	protein_coding	esterase D [Source:HGNC Symbol;Acc:HGNC:3465]
		ENSG00000140691	ARMC5	protein_coding	armadillo repeat containing 5 [Source:HGNC Symbol;Acc:HGNC:25781]
		ENSG00000140854	KATNB1	protein_coding	katanin regulatory subunit B1 [Source:HGNC Symbol;Acc:HGNC:6217]
		ENSG00000143384	MCL1	protein_coding	MCL1 apoptosis regulator, BCL2 family member [Source:HGNC Symbol;Acc:HGNC:6943]
		ENSG00000152137	HSPB8	protein_coding	heat shock protein family B (small) member 8 [Source:HGNC Symbol;Acc:HGNC:30171]
		ENSG00000157514	TSC22D3	protein_coding	TSC22 domain family member 3 [Source:HGNC Symbol;Acc:HGNC:3051]
		ENSG00000157613	CREB3L1	protein_coding	cAMP responsive element binding protein 3 like 1 [Source:HGNC Symbol;Acc:HGNC:18856]
		ENSG00000157637	SLC38A10	protein_coding	solute carrier family 38 member 10 [Source:HGNC Symbol;Acc:HGNC:28237]
		ENSG00000158435	CNOT11	protein_coding	CCR4-NOT transcription complex subunit 11 [Source:HGNC Symbol;Acc:HGNC:25217]
		ENSG00000163507	CIP2A	protein_coding	cellular inhibitor of PP2A [Source:HGNC Symbol;Acc:HGNC:29302]
		ENSG00000164114	MAP9	protein_coding	microtubule associated protein 9 [Source:HGNC Symbol;Acc:HGNC:26118]
		ENSG00000164346	NSA2	protein_coding	NSA2 ribosome biogenesis factor [Source:HGNC Symbol;Acc:HGNC:30728]
		ENSG00000164548	TRA2A	protein_coding	transformer 2 alpha homolog [Source:HGNC Symbol;Acc:HGNC:16645]
		ENSG00000166226	CCT2	protein_coding	chaperonin containing TCP1 subunit 2 [Source:HGNC Symbol;Acc:HGNC:1615]
		ENSG00000166900	STX3	protein_coding	syntaxin 3 [Source:HGNC Symbol;Acc:HGNC:11438]
		ENSG00000167700	MFSD3	protein_coding	major facilitator superfamily domain containing 3 [Source:HGNC Symbol;Acc:HGNC:25157]
		ENSG00000168101	NUDT16L1	protein_coding	nudix hydrolase 16 like 1 [Source:HGNC Symbol;Acc:HGNC:28154]
		ENSG00000169598	DFFB	protein_coding	DNA fragmentation factor subunit beta [Source:HGNC Symbol;Acc:HGNC:2773]
		ENSG00000172260	NEGR1	protein_coding	neuronal growth regulator 1 [Source:HGNC Symbol;Acc:HGNC:17302]
		ENSG00000173465	ZNRD2	protein_coding	zinc ribbon domain containing 2 [Source:HGNC Symbol;Acc:HGNC:11328]
		ENSG00000174953	DHX36	protein_coding	DEAH-box helicase 36 [Source:HGNC Symbol;Acc:HGNC:14410]
		ENSG00000177830	CHID1	protein_coding	chitinase domain containing 1 [Source:HGNC Symbol;Acc:HGNC:28474]
		ENSG00000180801	ARSJ	protein_coding	arylsulfatase family member J [Source:HGNC Symbol;Acc:HGNC:26286]
		ENSG00000180901	KCTD2	protein_coding	potassium channel tetramerization domain containing 2 [Source:HGNC Symbol;Acc:HGNC:21294]
		ENSG00000182670	TTC3	protein_coding	tetratricopeptide repeat domain 3 [Source:HGNC Symbol;Acc:HGNC:12393]
		ENSG00000183741	CBX6	protein_coding	chromobox 6 [Source:HGNC Symbol;Acc:HGNC:1556]
		ENSG00000185049	NELFA	protein_coding	negative elongation factor complex member A [Source:HGNC Symbol;Acc:HGNC:12768]
		ENSG00000185453	ZSWIM9	protein_coding	zinc finger SWIM-type containing 9 [Source:HGNC Symbol;Acc:HGNC:34495]
		ENSG00000187257	RSBN1L	protein_coding	round spermatid basic protein 1 like [Source:HGNC Symbol;Acc:HGNC:24765]
		ENSG00000189319	FAM53B	protein_coding	family with sequence similarity 53 member B [Source:HGNC Symbol;Acc:HGNC:28968]
		ENSG00000196504	PRPF40A	protein_coding	pre-mRNA processing factor 40 homolog A [Source:HGNC Symbol;Acc:HGNC:16463]
		ENSG00000196715	VKORC1L1	protein_coding	vitamin K epoxide reductase complex subunit 1 like 1 [Source:HGNC Symbol;Acc:HGNC:21492]
		ENSG00000197301	HMGA2-AS1	lncRNA	HMGA2 antisense RNA 1 [Source:HGNC Symbol;Acc:HGNC:53973]
		ENSG00000198015	MRPL42	protein_coding	mitochondrial ribosomal protein L42 [Source:HGNC Symbol;Acc:HGNC:14493]
		ENSG00000198026	ZNF335	protein_coding	zinc finger protein 335 [Source:HGNC Symbol;Acc:HGNC:15807]
		ENSG00000198730	CTR9	protein_coding	CTR9 homolog, Paf1/RNA polymerase II complex component [Source:HGNC Symbol;Acc:HGNC:16850]
		ENSG00000198837	DENND4B	protein_coding	DENN domain containing 4B [Source:HGNC Symbol;Acc:HGNC:29044]
		ENSG00000213465	ARL2	protein_coding	ADP ribosylation factor like GTPase 2 [Source:HGNC Symbol;Acc:HGNC:693]
		ENSG00000229344	MTCO2P12	unprocessed_pseudogene	MT-CO2 pseudogene 12 [Source:HGNC Symbol;Acc:HGNC:52028]
		ENSG00000236540		lncRNA	novel transcript, antisense to C22orf25
		ENSG00000243335	KCTD7	protein_coding	potassium channel tetramerization domain containing 7 [Source:HGNC Symbol;Acc:HGNC:21957]
MC1_MD1	338	ENSG00000004399	PLXND1	protein_coding	plexin D1 [Source:HGNC Symbol;Acc:HGNC:9107]
		ENSG00000006744	ELAC2	protein_coding	elaC ribonuclease Z 2 [Source:HGNC Symbol;Acc:HGNC:14198]
		ENSG00000007168	PAFAH1B1	protein_coding	platelet activating factor acetylhydrolase 1b regulatory subunit 1 [Source:HGNC Symbol;Acc:HGNC:8574]
		ENSG00000008988	RPS20	protein_coding	ribosomal protein S20 [Source:HGNC Symbol;Acc:HGNC:10405]
		ENSG00000011105	TSPAN9	protein_coding	tetraspanin 9 [Source:HGNC Symbol;Acc:HGNC:21640]
		ENSG00000012061	ERCC1	protein_coding	ERCC excision repair 1, endonuclease non-catalytic subunit [Source:HGNC Symbol;Acc:HGNC:3433]
		ENSG00000020129	NCDN	protein_coding	neurochondrin [Source:HGNC Symbol;Acc:HGNC:17597]
		ENSG00000021762	OSBPL5	protein_coding	oxysterol binding protein like 5 [Source:HGNC Symbol;Acc:HGNC:16392]
		ENSG00000023041	ZDHHC6	protein_coding	zinc finger DHHC-type palmitoyltransferase 6 [Source:HGNC Symbol;Acc:HGNC:19160]
		ENSG00000023572	GLRX2	protein_coding	glutaredoxin 2 [Source:HGNC Symbol;Acc:HGNC:16065]
		ENSG00000041880	PARP3	protein_coding	poly(ADP-ribose) polymerase family member 3 [Source:HGNC Symbol;Acc:HGNC:273]
		ENSG00000044115	CTNNA1	protein_coding	catenin alpha 1 [Source:HGNC Symbol;Acc:HGNC:2509]
		ENSG00000049192	ADAMTS6	protein_coding	ADAM metallopeptidase with thrombospondin type 1 motif 6 [Source:HGNC Symbol;Acc:HGNC:222]
		ENSG00000049540	ELN	protein_coding	elastin [Source:HGNC Symbol;Acc:HGNC:3327]
		ENSG00000050405	LIMA1	protein_coding	LIM domain and actin binding 1 [Source:HGNC Symbol;Acc:HGNC:24636]
		ENSG00000051620	HEBP2	protein_coding	heme binding protein 2 [Source:HGNC Symbol;Acc:HGNC:15716]
		ENSG00000057608	GDI2	protein_coding	GDP dissociation inhibitor 2 [Source:HGNC Symbol;Acc:HGNC:4227]
		ENSG00000065518	NDUFB4	protein_coding	NADH:ubiquinone oxidoreductase subunit B4 [Source:HGNC Symbol;Acc:HGNC:7699]
		ENSG00000067560	RHOA	protein_coding	ras homolog family member A [Source:HGNC Symbol;Acc:HGNC:667]
		ENSG00000069849	ATP1B3	protein_coding	ATPase Na+/K+ transporting subunit beta 3 [Source:HGNC Symbol;Acc:HGNC:806]
		ENSG00000070010	UFD1	protein_coding	ubiquitin recognition factor in ER associated degradation 1 [Source:HGNC Symbol;Acc:HGNC:12520]
		ENSG00000070814	TCOF1	protein_coding	treacle ribosome biogenesis factor 1 [Source:HGNC Symbol;Acc:HGNC:11654]
		ENSG00000071994	PDCD2	protein_coding	programmed cell death 2 [Source:HGNC Symbol;Acc:HGNC:8762]
		ENSG00000072134	EPN2	protein_coding	epsin 2 [Source:HGNC Symbol;Acc:HGNC:18639]
		ENSG00000072518	MARK2	protein_coding	microtubule affinity regulating kinase 2 [Source:HGNC Symbol;Acc:HGNC:3332]
		ENSG00000075336	TIMM21	protein_coding	translocase of inner mitochondrial membrane 21 [Source:HGNC Symbol;Acc:HGNC:25010]
		ENSG00000077312	SNRPA	protein_coding	small nuclear ribonucleoprotein polypeptide A [Source:HGNC Symbol;Acc:HGNC:11151]
		ENSG00000077942	FBLN1	protein_coding	fibulin 1 [Source:HGNC Symbol;Acc:HGNC:3600]
		ENSG00000079246	XRCC5	protein_coding	X-ray repair cross complementing 5 [Source:HGNC Symbol;Acc:HGNC:12833]
		ENSG00000079999	KEAP1	protein_coding	kelch like ECH associated protein 1 [Source:HGNC Symbol;Acc:HGNC:23177]
		ENSG00000080824	HSP90AA1	protein_coding	heat shock protein 90 alpha family class A member 1 [Source:HGNC Symbol;Acc:HGNC:5253]
		ENSG00000083312	TNPO1	protein_coding	transportin 1 [Source:HGNC Symbol;Acc:HGNC:6401]
		ENSG00000084112	SSH1	protein_coding	slingshot protein phosphatase 1 [Source:HGNC Symbol;Acc:HGNC:30579]
		ENSG00000085832	EPS15	protein_coding	epidermal growth factor receptor pathway substrate 15 [Source:HGNC Symbol;Acc:HGNC:3419]
		ENSG00000086102	NFX1	protein_coding	nuclear transcription factor, X-box binding 1 [Source:HGNC Symbol;Acc:HGNC:7803]
		ENSG00000087074	PPP1R15A	protein_coding	protein phosphatase 1 regulatory subunit 15A [Source:HGNC Symbol;Acc:HGNC:14375]
		ENSG00000087191	PSMC5	protein_coding	proteasome 26S subunit, ATPase 5 [Source:HGNC Symbol;Acc:HGNC:9552]
		ENSG00000088247	KHSRP	protein_coding	KH-type splicing regulatory protein [Source:HGNC Symbol;Acc:HGNC:6316]
		ENSG00000089009	RPL6	protein_coding	ribosomal protein L6 [Source:HGNC Symbol;Acc:HGNC:10362]
		ENSG00000090266	NDUFB2	protein_coding	NADH:ubiquinone oxidoreductase subunit B2 [Source:HGNC Symbol;Acc:HGNC:7697]
		ENSG00000090273	NUDC	protein_coding	nuclear distribution C, dynein complex regulator [Source:HGNC Symbol;Acc:HGNC:8045]
		ENSG00000091164	TXNL1	protein_coding	thioredoxin like 1 [Source:HGNC Symbol;Acc:HGNC:12436]
		ENSG00000091483	FH	protein_coding	fumarate hydratase [Source:HGNC Symbol;Acc:HGNC:3700]
		ENSG00000095380	NANS	protein_coding	N-acetylneuraminate synthase [Source:HGNC Symbol;Acc:HGNC:19237]
		ENSG00000099904	ZDHHC8	protein_coding	zinc finger DHHC-type palmitoyltransferase 8 [Source:HGNC Symbol;Acc:HGNC:18474]
		ENSG00000100243	CYB5R3	protein_coding	cytochrome b5 reductase 3 [Source:HGNC Symbol;Acc:HGNC:2873]
		ENSG00000100316	RPL3	protein_coding	ribosomal protein L3 [Source:HGNC Symbol;Acc:HGNC:10332]
		ENSG00000100345	MYH9	protein_coding	myosin heavy chain 9 [Source:HGNC Symbol;Acc:HGNC:7579]
		ENSG00000100567	PSMA3	protein_coding	proteasome 20S subunit alpha 3 [Source:HGNC Symbol;Acc:HGNC:9532]
		ENSG00000100650	SRSF5	protein_coding	serine and arginine rich splicing factor 5 [Source:HGNC Symbol;Acc:HGNC:10787]
		ENSG00000100823	APEX1	protein_coding	apurinic/apyrimidinic endodeoxyribonuclease 1 [Source:HGNC Symbol;Acc:HGNC:587]
		ENSG00000100911	PSME2	protein_coding	proteasome activator subunit 2 [Source:HGNC Symbol;Acc:HGNC:9569]
		ENSG00000101057	MYBL2	protein_coding	MYB proto-oncogene like 2 [Source:HGNC Symbol;Acc:HGNC:7548]
		ENSG00000101146	RAE1	protein_coding	ribonucleic acid export 1 [Source:HGNC Symbol;Acc:HGNC:9828]
		ENSG00000101311	FERMT1	protein_coding	FERM domain containing kindlin 1 [Source:HGNC Symbol;Acc:HGNC:15889]
		ENSG00000101782	RIOK3	protein_coding	RIO kinase 3 [Source:HGNC Symbol;Acc:HGNC:11451]
		ENSG00000101825	MXRA5	protein_coding	matrix remodeling associated 5 [Source:HGNC Symbol;Acc:HGNC:7539]
		ENSG00000102241	HTATSF1	protein_coding	HIV-1 Tat specific factor 1 [Source:HGNC Symbol;Acc:HGNC:5276]
		ENSG00000102393	GLA	protein_coding	galactosidase alpha [Source:HGNC Symbol;Acc:HGNC:4296]
		ENSG00000103005	USB1	protein_coding	U6 snRNA biogenesis phosphodiesterase 1 [Source:HGNC Symbol;Acc:HGNC:25792]
		ENSG00000103043	VAC14	protein_coding	VAC14 component of PIKFYVE complex [Source:HGNC Symbol;Acc:HGNC:25507]
		ENSG00000105053	VRK3	protein_coding	VRK serine/threonine kinase 3 [Source:HGNC Symbol;Acc:HGNC:18996]
		ENSG00000105176	URI1	protein_coding	URI1 prefoldin like chaperone [Source:HGNC Symbol;Acc:HGNC:13236]
		ENSG00000105327	BBC3	protein_coding	BCL2 binding component 3 [Source:HGNC Symbol;Acc:HGNC:17868]
		ENSG00000105722	ERF	protein_coding	ETS2 repressor factor [Source:HGNC Symbol;Acc:HGNC:3444]
		ENSG00000106028	SSBP1	protein_coding	single stranded DNA binding protein 1 [Source:HGNC Symbol;Acc:HGNC:11317]
		ENSG00000106144	CASP2	protein_coding	caspase 2 [Source:HGNC Symbol;Acc:HGNC:1503]
		ENSG00000106682	EIF4H	protein_coding	eukaryotic translation initiation factor 4H [Source:HGNC Symbol;Acc:HGNC:12741]
		ENSG00000108179	PPIF	protein_coding	peptidylprolyl isomerase F [Source:HGNC Symbol;Acc:HGNC:9259]
		ENSG00000108306	FBXL20	protein_coding	F-box and leucine rich repeat protein 20 [Source:HGNC Symbol;Acc:HGNC:24679]
		ENSG00000108799	EZH1	protein_coding	enhancer of zeste 1 polycomb repressive complex 2 subunit [Source:HGNC Symbol;Acc:HGNC:3526]
		ENSG00000109113	RAB34	protein_coding	RAB34, member RAS oncogene family [Source:HGNC Symbol;Acc:HGNC:16519]
		ENSG00000109475	RPL34	protein_coding	ribosomal protein L34 [Source:HGNC Symbol;Acc:HGNC:10340]
		ENSG00000110092	CCND1	protein_coding	cyclin D1 [Source:HGNC Symbol;Acc:HGNC:1582]
		ENSG00000110811	P3H3	protein_coding	prolyl 3-hydroxylase 3 [Source:HGNC Symbol;Acc:HGNC:19318]
		ENSG00000111348	ARHGDIB	protein_coding	Rho GDP dissociation inhibitor beta [Source:HGNC Symbol;Acc:HGNC:679]
		ENSG00000111364	DDX55	protein_coding	DEAD-box helicase 55 [Source:HGNC Symbol;Acc:HGNC:20085]
		ENSG00000111540	RAB5B	protein_coding	RAB5B, member RAS oncogene family [Source:HGNC Symbol;Acc:HGNC:9784]
		ENSG00000112110	MRPL18	protein_coding	mitochondrial ribosomal protein L18 [Source:HGNC Symbol;Acc:HGNC:14477]
		ENSG00000112306	RPS12	protein_coding	ribosomal protein S12 [Source:HGNC Symbol;Acc:HGNC:10385]
		ENSG00000113272	THG1L	protein_coding	tRNA-histidine guanylyltransferase 1 like [Source:HGNC Symbol;Acc:HGNC:26053]
		ENSG00000113312	TTC1	protein_coding	tetratricopeptide repeat domain 1 [Source:HGNC Symbol;Acc:HGNC:12391]
		ENSG00000113368	LMNB1	protein_coding	lamin B1 [Source:HGNC Symbol;Acc:HGNC:6637]
		ENSG00000113552	GNPDA1	protein_coding	glucosamine-6-phosphate deaminase 1 [Source:HGNC Symbol;Acc:HGNC:4417]
		ENSG00000114503	NCBP2	protein_coding	nuclear cap binding protein subunit 2 [Source:HGNC Symbol;Acc:HGNC:7659]
		ENSG00000114850	SSR3	protein_coding	signal sequence receptor subunit 3 [Source:HGNC Symbol;Acc:HGNC:11325]
		ENSG00000115129	TP53I3	protein_coding	tumor protein p53 inducible protein 3 [Source:HGNC Symbol;Acc:HGNC:19373]
		ENSG00000115306	SPTBN1	protein_coding	spectrin beta, non-erythrocytic 1 [Source:HGNC Symbol;Acc:HGNC:11275]
		ENSG00000115484	CCT4	protein_coding	chaperonin containing TCP1 subunit 4 [Source:HGNC Symbol;Acc:HGNC:1617]
		ENSG00000115541	HSPE1	protein_coding	heat shock protein family E (Hsp10) member 1 [Source:HGNC Symbol;Acc:HGNC:5269]
		ENSG00000116138	DNAJC16	protein_coding	DnaJ heat shock protein family (Hsp40) member C16 [Source:HGNC Symbol;Acc:HGNC:29157]
		ENSG00000116161	CACYBP	protein_coding	calcyclin binding protein [Source:HGNC Symbol;Acc:HGNC:30423]
		ENSG00000116406	EDEM3	protein_coding	ER degradation enhancing alpha-mannosidase like protein 3 [Source:HGNC Symbol;Acc:HGNC:16787]
		ENSG00000116539	ASH1L	protein_coding	ASH1 like histone lysine methyltransferase [Source:HGNC Symbol;Acc:HGNC:19088]
		ENSG00000116898	MRPS15	protein_coding	mitochondrial ribosomal protein S15 [Source:HGNC Symbol;Acc:HGNC:14504]
		ENSG00000117118	SDHB	protein_coding	succinate dehydrogenase complex iron sulfur subunit B [Source:HGNC Symbol;Acc:HGNC:10681]
		ENSG00000117519	CNN3	protein_coding	calponin 3 [Source:HGNC Symbol;Acc:HGNC:2157]
		ENSG00000118181	RPS25	protein_coding	ribosomal protein S25 [Source:HGNC Symbol;Acc:HGNC:10413]
		ENSG00000118939	UCHL3	protein_coding	ubiquitin C-terminal hydrolase L3 [Source:HGNC Symbol;Acc:HGNC:12515]
		ENSG00000119013	NDUFB3	protein_coding	NADH:ubiquinone oxidoreductase subunit B3 [Source:HGNC Symbol;Acc:HGNC:7698]
		ENSG00000119396	RAB14	protein_coding	RAB14, member RAS oncogene family [Source:HGNC Symbol;Acc:HGNC:16524]
		ENSG00000120063	GNA13	protein_coding	G protein subunit alpha 13 [Source:HGNC Symbol;Acc:HGNC:4381]
		ENSG00000120533	ENY2	protein_coding	ENY2 transcription and export complex 2 subunit [Source:HGNC Symbol;Acc:HGNC:24449]
		ENSG00000120675	DNAJC15	protein_coding	DnaJ heat shock protein family (Hsp40) member C15 [Source:HGNC Symbol;Acc:HGNC:20325]
		ENSG00000120705	ETF1	protein_coding	eukaryotic translation termination factor 1 [Source:HGNC Symbol;Acc:HGNC:3477]
		ENSG00000121022	COPS5	protein_coding	COP9 signalosome subunit 5 [Source:HGNC Symbol;Acc:HGNC:2240]
		ENSG00000121068	TBX2	protein_coding	T-box transcription factor 2 [Source:HGNC Symbol;Acc:HGNC:11597]
		ENSG00000121310	ECHDC2	protein_coding	enoyl-CoA hydratase domain containing 2 [Source:HGNC Symbol;Acc:HGNC:23408]
		ENSG00000121766	ZCCHC17	protein_coding	zinc finger CCHC-type containing 17 [Source:HGNC Symbol;Acc:HGNC:30246]
		ENSG00000122026	RPL21	protein_coding	ribosomal protein L21 [Source:HGNC Symbol;Acc:HGNC:10313]
		ENSG00000122126	OCRL	protein_coding	OCRL inositol polyphosphate-5-phosphatase [Source:HGNC Symbol;Acc:HGNC:8108]
		ENSG00000122257	RBBP6	protein_coding	RB binding protein 6, ubiquitin ligase [Source:HGNC Symbol;Acc:HGNC:9889]
		ENSG00000122406	RPL5	protein_coding	ribosomal protein L5 [Source:HGNC Symbol;Acc:HGNC:10360]
		ENSG00000122873	CISD1	protein_coding	CDGSH iron sulfur domain 1 [Source:HGNC Symbol;Acc:HGNC:30880]
		ENSG00000123136	DDX39A	protein_coding	DExD-box helicase 39A [Source:HGNC Symbol;Acc:HGNC:17821]
		ENSG00000123983	ACSL3	protein_coding	acyl-CoA synthetase long chain family member 3 [Source:HGNC Symbol;Acc:HGNC:3570]
		ENSG00000124172	ATP5F1E	protein_coding	ATP synthase F1 subunit epsilon [Source:HGNC Symbol;Acc:HGNC:838]
		ENSG00000124733	MEA1	protein_coding	male-enhanced antigen 1 [Source:HGNC Symbol;Acc:HGNC:6986]
		ENSG00000124942	AHNAK	protein_coding	AHNAK nucleoprotein [Source:HGNC Symbol;Acc:HGNC:347]
		ENSG00000125351	UPF3B	protein_coding	UPF3B regulator of nonsense mediated mRNA decay [Source:HGNC Symbol;Acc:HGNC:20439]
		ENSG00000125356	NDUFA1	protein_coding	NADH:ubiquinone oxidoreductase subunit A1 [Source:HGNC Symbol;Acc:HGNC:7683]
		ENSG00000125691	RPL23	protein_coding	ribosomal protein L23 [Source:HGNC Symbol;Acc:HGNC:10316]
		ENSG00000126088	UROD	protein_coding	uroporphyrinogen decarboxylase [Source:HGNC Symbol;Acc:HGNC:12591]
		ENSG00000126453	BCL2L12	protein_coding	BCL2 like 12 [Source:HGNC Symbol;Acc:HGNC:13787]
		ENSG00000126653	NSRP1	protein_coding	nuclear speckle splicing regulatory protein 1 [Source:HGNC Symbol;Acc:HGNC:25305]
		ENSG00000127184	COX7C	protein_coding	cytochrome c oxidase subunit 7C [Source:HGNC Symbol;Acc:HGNC:2292]
		ENSG00000129116	PALLD	protein_coding	palladin, cytoskeletal associated protein [Source:HGNC Symbol;Acc:HGNC:17068]
		ENSG00000129235	TXNDC17	protein_coding	thioredoxin domain containing 17 [Source:HGNC Symbol;Acc:HGNC:28218]
		ENSG00000130255	RPL36	protein_coding	ribosomal protein L36 [Source:HGNC Symbol;Acc:HGNC:13631]
		ENSG00000130724	CHMP2A	protein_coding	charged multivesicular body protein 2A [Source:HGNC Symbol;Acc:HGNC:30216]
		ENSG00000131174	COX7B	protein_coding	cytochrome c oxidase subunit 7B [Source:HGNC Symbol;Acc:HGNC:2291]
		ENSG00000131507	NDFIP1	protein_coding	Nedd4 family interacting protein 1 [Source:HGNC Symbol;Acc:HGNC:17592]
		ENSG00000132305	IMMT	protein_coding	inner membrane mitochondrial protein [Source:HGNC Symbol;Acc:HGNC:6047]
		ENSG00000132423	COQ3	protein_coding	coenzyme Q3, methyltransferase [Source:HGNC Symbol;Acc:HGNC:18175]
		ENSG00000134153	EMC7	protein_coding	ER membrane protein complex subunit 7 [Source:HGNC Symbol;Acc:HGNC:24301]
		ENSG00000134697	GNL2	protein_coding	G protein nucleolar 2 [Source:HGNC Symbol;Acc:HGNC:29925]
		ENSG00000134871	COL4A2	protein_coding	collagen type IV alpha 2 chain [Source:HGNC Symbol;Acc:HGNC:2203]
		ENSG00000135341	MAP3K7	protein_coding	mitogen-activated protein kinase kinase kinase 7 [Source:HGNC Symbol;Acc:HGNC:6859]
		ENSG00000135945	REV1	protein_coding	REV1 DNA directed polymerase [Source:HGNC Symbol;Acc:HGNC:14060]
		ENSG00000136149	RPL13AP25	processed_pseudogene	ribosomal protein L13a pseudogene 25 [Source:HGNC Symbol;Acc:HGNC:36981]
		ENSG00000136848	DAB2IP	protein_coding	DAB2 interacting protein [Source:HGNC Symbol;Acc:HGNC:17294]
		ENSG00000136942	RPL35	protein_coding	ribosomal protein L35 [Source:HGNC Symbol;Acc:HGNC:10344]
		ENSG00000137038	DMAC1	protein_coding	distal membrane arm assembly component 1 [Source:HGNC Symbol;Acc:HGNC:30536]
		ENSG00000137106	GRHPR	protein_coding	glyoxylate and hydroxypyruvate reductase [Source:HGNC Symbol;Acc:HGNC:4570]
		ENSG00000137200	CMTR1	protein_coding	cap methyltransferase 1 [Source:HGNC Symbol;Acc:HGNC:21077]
		ENSG00000137221	TJAP1	protein_coding	tight junction associated protein 1 [Source:HGNC Symbol;Acc:HGNC:17949]
		ENSG00000137288	UQCC2	protein_coding	ubiquinol-cytochrome c reductase complex assembly factor 2 [Source:HGNC Symbol;Acc:HGNC:21237]
		ENSG00000137522	RNF121	protein_coding	ring finger protein 121 [Source:HGNC Symbol;Acc:HGNC:21070]
		ENSG00000138069	RAB1A	protein_coding	RAB1A, member RAS oncogene family [Source:HGNC Symbol;Acc:HGNC:9758]
		ENSG00000138398	PPIG	protein_coding	peptidylprolyl isomerase G [Source:HGNC Symbol;Acc:HGNC:14650]
		ENSG00000138433	CIR1	protein_coding	corepressor interacting with RBPJ, CIR1 [Source:HGNC Symbol;Acc:HGNC:24217]
		ENSG00000138495	COX17	protein_coding	cytochrome c oxidase copper chaperone COX17 [Source:HGNC Symbol;Acc:HGNC:2264]
		ENSG00000138674	SEC31A	protein_coding	SEC31 homolog A, COPII coat complex component [Source:HGNC Symbol;Acc:HGNC:17052]
		ENSG00000138688	BLTP1	protein_coding	bridge-like lipid transfer protein family member 1 [Source:HGNC Symbol;Acc:HGNC:26953]
		ENSG00000138771	SHROOM3	protein_coding	shroom family member 3 [Source:HGNC Symbol;Acc:HGNC:30422]
		ENSG00000139343	SNRPF	protein_coding	small nuclear ribonucleoprotein polypeptide F [Source:HGNC Symbol;Acc:HGNC:11162]
		ENSG00000140262	TCF12	protein_coding	transcription factor 12 [Source:HGNC Symbol;Acc:HGNC:11623]
		ENSG00000140988	RPS2	protein_coding	ribosomal protein S2 [Source:HGNC Symbol;Acc:HGNC:10404]
		ENSG00000140990	NDUFB10	protein_coding	NADH:ubiquinone oxidoreductase subunit B10 [Source:HGNC Symbol;Acc:HGNC:7696]
		ENSG00000141759	TXNL4A	protein_coding	thioredoxin like 4A [Source:HGNC Symbol;Acc:HGNC:30551]
		ENSG00000142168	SOD1	protein_coding	superoxide dismutase 1 [Source:HGNC Symbol;Acc:HGNC:11179]
		ENSG00000142192	APP	protein_coding	amyloid beta precursor protein [Source:HGNC Symbol;Acc:HGNC:620]
		ENSG00000142541	RPL13A	protein_coding	ribosomal protein L13a [Source:HGNC Symbol;Acc:HGNC:10304]
		ENSG00000142676	RPL11	protein_coding	ribosomal protein L11 [Source:HGNC Symbol;Acc:HGNC:10301]
		ENSG00000142937	RPS8	protein_coding	ribosomal protein S8 [Source:HGNC Symbol;Acc:HGNC:10441]
		ENSG00000143442	POGZ	protein_coding	pogo transposable element derived with ZNF domain [Source:HGNC Symbol;Acc:HGNC:18801]
		ENSG00000144713	RPL32	protein_coding	ribosomal protein L32 [Source:HGNC Symbol;Acc:HGNC:10336]
		ENSG00000145050	MANF	protein_coding	mesencephalic astrocyte derived neurotrophic factor [Source:HGNC Symbol;Acc:HGNC:15461]
		ENSG00000145220	LYAR	protein_coding	Ly1 antibody reactive [Source:HGNC Symbol;Acc:HGNC:26021]
		ENSG00000145390	USP53	protein_coding	ubiquitin specific peptidase 53 [Source:HGNC Symbol;Acc:HGNC:29255]
		ENSG00000145391	SETD7	protein_coding	SET domain containing 7, histone lysine methyltransferase [Source:HGNC Symbol;Acc:HGNC:30412]
		ENSG00000145425	RPS3A	protein_coding	ribosomal protein S3A [Source:HGNC Symbol;Acc:HGNC:10421]
		ENSG00000145555	MYO10	protein_coding	myosin X [Source:HGNC Symbol;Acc:HGNC:7593]
		ENSG00000145592	RPL37	protein_coding	ribosomal protein L37 [Source:HGNC Symbol;Acc:HGNC:10347]
		ENSG00000145833	DDX46	protein_coding	DEAD-box helicase 46 [Source:HGNC Symbol;Acc:HGNC:18681]
		ENSG00000146143	PRIM2	protein_coding	DNA primase subunit 2 [Source:HGNC Symbol;Acc:HGNC:9370]
		ENSG00000146670	CDCA5	protein_coding	cell division cycle associated 5 [Source:HGNC Symbol;Acc:HGNC:14626]
		ENSG00000146674	IGFBP3	protein_coding	insulin like growth factor binding protein 3 [Source:HGNC Symbol;Acc:HGNC:5472]
		ENSG00000147509	RGS20	protein_coding	regulator of G protein signaling 20 [Source:HGNC Symbol;Acc:HGNC:14600]
		ENSG00000147601	TERF1	protein_coding	telomeric repeat binding factor 1 [Source:HGNC Symbol;Acc:HGNC:11728]
		ENSG00000147604	RPL7	protein_coding	ribosomal protein L7 [Source:HGNC Symbol;Acc:HGNC:10363]
		ENSG00000147669	POLR2K	protein_coding	RNA polymerase II, I and III subunit K [Source:HGNC Symbol;Acc:HGNC:9198]
		ENSG00000147677	EIF3H	protein_coding	eukaryotic translation initiation factor 3 subunit H [Source:HGNC Symbol;Acc:HGNC:3273]
		ENSG00000147684	NDUFB9	protein_coding	NADH:ubiquinone oxidoreductase subunit B9 [Source:HGNC Symbol;Acc:HGNC:7704]
		ENSG00000148303	RPL7A	protein_coding	ribosomal protein L7a [Source:HGNC Symbol;Acc:HGNC:10364]
		ENSG00000148450	MSRB2	protein_coding	methionine sulfoxide reductase B2 [Source:HGNC Symbol;Acc:HGNC:17061]
		ENSG00000148926	ADM	protein_coding	adrenomedullin [Source:HGNC Symbol;Acc:HGNC:259]
		ENSG00000149131	SERPING1	protein_coding	serpin family G member 1 [Source:HGNC Symbol;Acc:HGNC:1228]
		ENSG00000149273	RPS3	protein_coding	ribosomal protein S3 [Source:HGNC Symbol;Acc:HGNC:10420]
		ENSG00000150779	TIMM8B	protein_coding	translocase of inner mitochondrial membrane 8 homolog B [Source:HGNC Symbol;Acc:HGNC:11818]
		ENSG00000151176	PLBD2	protein_coding	phospholipase B domain containing 2 [Source:HGNC Symbol;Acc:HGNC:27283]
		ENSG00000151461	UPF2	protein_coding	UPF2 regulator of nonsense mediated mRNA decay [Source:HGNC Symbol;Acc:HGNC:17854]
		ENSG00000152147	GEMIN6	protein_coding	gem nuclear organelle associated protein 6 [Source:HGNC Symbol;Acc:HGNC:20044]
		ENSG00000152404	CWF19L2	protein_coding	CWF19 like cell cycle control factor 2 [Source:HGNC Symbol;Acc:HGNC:26508]
		ENSG00000152795	HNRNPDL	protein_coding	heterogeneous nuclear ribonucleoprotein D like [Source:HGNC Symbol;Acc:HGNC:5037]
		ENSG00000154027	AK5	protein_coding	adenylate kinase 5 [Source:HGNC Symbol;Acc:HGNC:365]
		ENSG00000154127	UBASH3B	protein_coding	ubiquitin associated and SH3 domain containing B [Source:HGNC Symbol;Acc:HGNC:29884]
		ENSG00000155115	GTF3C6	protein_coding	general transcription factor IIIC subunit 6 [Source:HGNC Symbol;Acc:HGNC:20872]
		ENSG00000156261	CCT8	protein_coding	chaperonin containing TCP1 subunit 8 [Source:HGNC Symbol;Acc:HGNC:1623]
		ENSG00000156467	UQCRB	protein_coding	ubiquinol-cytochrome c reductase binding protein [Source:HGNC Symbol;Acc:HGNC:12582]
		ENSG00000156482	RPL30	protein_coding	ribosomal protein L30 [Source:HGNC Symbol;Acc:HGNC:10333]
		ENSG00000156931	VPS8	protein_coding	VPS8 subunit of CORVET complex [Source:HGNC Symbol;Acc:HGNC:29122]
		ENSG00000157557	ETS2	protein_coding	ETS proto-oncogene 2, transcription factor [Source:HGNC Symbol;Acc:HGNC:3489]
		ENSG00000158290	CUL4B	protein_coding	cullin 4B [Source:HGNC Symbol;Acc:HGNC:2555]
		ENSG00000160746	ANO10	protein_coding	anoctamin 10 [Source:HGNC Symbol;Acc:HGNC:25519]
		ENSG00000161011	SQSTM1	protein_coding	sequestosome 1 [Source:HGNC Symbol;Acc:HGNC:11280]
		ENSG00000161057	PSMC2	protein_coding	proteasome 26S subunit, ATPase 2 [Source:HGNC Symbol;Acc:HGNC:9548]
		ENSG00000161202	DVL3	protein_coding	dishevelled segment polarity protein 3 [Source:HGNC Symbol;Acc:HGNC:3087]
		ENSG00000161547	SRSF2	protein_coding	serine and arginine rich splicing factor 2 [Source:HGNC Symbol;Acc:HGNC:10783]
		ENSG00000161888	SPC24	protein_coding	SPC24 component of NDC80 kinetochore complex [Source:HGNC Symbol;Acc:HGNC:26913]
		ENSG00000161970	RPL26	protein_coding	ribosomal protein L26 [Source:HGNC Symbol;Acc:HGNC:10327]
		ENSG00000162378	ZYG11B	protein_coding	zyg-11 family member B, cell cycle regulator [Source:HGNC Symbol;Acc:HGNC:25820]
		ENSG00000162385	MAGOH	protein_coding	mago homolog, exon junction complex subunit [Source:HGNC Symbol;Acc:HGNC:6815]
		ENSG00000162512	SDC3	protein_coding	syndecan 3 [Source:HGNC Symbol;Acc:HGNC:10660]
		ENSG00000162627	SNX7	protein_coding	sorting nexin 7 [Source:HGNC Symbol;Acc:HGNC:14971]
		ENSG00000162736	NCSTN	protein_coding	nicastrin [Source:HGNC Symbol;Acc:HGNC:17091]
		ENSG00000162961	DPY30	protein_coding	dpy-30 histone methyltransferase complex regulatory subunit [Source:HGNC Symbol;Acc:HGNC:24590]
		ENSG00000163950	SLBP	protein_coding	stem-loop histone mRNA binding protein [Source:HGNC Symbol;Acc:HGNC:10904]
		ENSG00000164291	ARSK	protein_coding	arylsulfatase family member K [Source:HGNC Symbol;Acc:HGNC:25239]
		ENSG00000164919	COX6C	protein_coding	cytochrome c oxidase subunit 6C [Source:HGNC Symbol;Acc:HGNC:2285]
		ENSG00000164924	YWHAZ	protein_coding	tyrosine 3-monooxygenase/tryptophan 5-monooxygenase activation protein zeta [Source:HGNC Symbol;Acc:HGNC:12855]
		ENSG00000165502	RPL36AL	protein_coding	ribosomal protein L36a like [Source:HGNC Symbol;Acc:HGNC:10346]
		ENSG00000165669	FAM204A	protein_coding	family with sequence similarity 204 member A [Source:HGNC Symbol;Acc:HGNC:25794]
		ENSG00000165886	UBTD1	protein_coding	ubiquitin domain containing 1 [Source:HGNC Symbol;Acc:HGNC:25683]
		ENSG00000165916	PSMC3	protein_coding	proteasome 26S subunit, ATPase 3 [Source:HGNC Symbol;Acc:HGNC:9549]
		ENSG00000166347	CYB5A	protein_coding	cytochrome b5 type A [Source:HGNC Symbol;Acc:HGNC:2570]
		ENSG00000166750	SLFN5	protein_coding	schlafen family member 5 [Source:HGNC Symbol;Acc:HGNC:28286]
		ENSG00000166997	CNPY4	protein_coding	canopy FGF signaling regulator 4 [Source:HGNC Symbol;Acc:HGNC:28631]
		ENSG00000167004	PDIA3	protein_coding	protein disulfide isomerase family A member 3 [Source:HGNC Symbol;Acc:HGNC:4606]
		ENSG00000167196	FBXO22	protein_coding	F-box protein 22 [Source:HGNC Symbol;Acc:HGNC:13593]
		ENSG00000167526	RPL13	protein_coding	ribosomal protein L13 [Source:HGNC Symbol;Acc:HGNC:10303]
		ENSG00000167552	TUBA1A	protein_coding	tubulin alpha 1a [Source:HGNC Symbol;Acc:HGNC:20766]
		ENSG00000167881	SRP68	protein_coding	signal recognition particle 68 [Source:HGNC Symbol;Acc:HGNC:11302]
		ENSG00000168056	LTBP3	protein_coding	latent transforming growth factor beta binding protein 3 [Source:HGNC Symbol;Acc:HGNC:6716]
		ENSG00000168268	NT5DC2	protein_coding	5'-nucleotidase domain containing 2 [Source:HGNC Symbol;Acc:HGNC:25717]
		ENSG00000168275	COA6	protein_coding	cytochrome c oxidase assembly factor 6 [Source:HGNC Symbol;Acc:HGNC:18025]
		ENSG00000168496	FEN1	protein_coding	flap structure-specific endonuclease 1 [Source:HGNC Symbol;Acc:HGNC:3650]
		ENSG00000168653	NDUFS5	protein_coding	NADH:ubiquinone oxidoreductase subunit S5 [Source:HGNC Symbol;Acc:HGNC:7712]
		ENSG00000168710	AHCYL1	protein_coding	adenosylhomocysteinase like 1 [Source:HGNC Symbol;Acc:HGNC:344]
		ENSG00000168890	TMEM150A	protein_coding	transmembrane protein 150A [Source:HGNC Symbol;Acc:HGNC:24677]
		ENSG00000169221	TBC1D10B	protein_coding	TBC1 domain family member 10B [Source:HGNC Symbol;Acc:HGNC:24510]
		ENSG00000169490	TM2D2	protein_coding	TM2 domain containing 2 [Source:HGNC Symbol;Acc:HGNC:24127]
		ENSG00000169733	RFNG	protein_coding	RFNG O-fucosylpeptide 3-beta-N-acetylglucosaminyltransferase [Source:HGNC Symbol;Acc:HGNC:9974]
		ENSG00000169908	TM4SF1	protein_coding	transmembrane 4 L six family member 1 [Source:HGNC Symbol;Acc:HGNC:11853]
		ENSG00000170606	HSPA4	protein_coding	heat shock protein family A (Hsp70) member 4 [Source:HGNC Symbol;Acc:HGNC:5237]
		ENSG00000170955	CAVIN3	protein_coding	caveolae associated protein 3 [Source:HGNC Symbol;Acc:HGNC:9400]
		ENSG00000171246	NPTX1	protein_coding	neuronal pentraxin 1 [Source:HGNC Symbol;Acc:HGNC:7952]
		ENSG00000171421	MRPL36	protein_coding	mitochondrial ribosomal protein L36 [Source:HGNC Symbol;Acc:HGNC:14490]
		ENSG00000171490	RSL1D1	protein_coding	ribosomal L1 domain containing 1 [Source:HGNC Symbol;Acc:HGNC:24534]
		ENSG00000171863	RPS7	protein_coding	ribosomal protein S7 [Source:HGNC Symbol;Acc:HGNC:10440]
		ENSG00000172340	SUCLG2	protein_coding	succinate-CoA ligase GDP-forming subunit beta [Source:HGNC Symbol;Acc:HGNC:11450]
		ENSG00000172428	COPS9	protein_coding	COP9 signalosome subunit 9 [Source:HGNC Symbol;Acc:HGNC:21314]
		ENSG00000172590	MRPL52	protein_coding	mitochondrial ribosomal protein L52 [Source:HGNC Symbol;Acc:HGNC:16655]
		ENSG00000172766	NAA16	protein_coding	N-alpha-acetyltransferase 16, NatA auxiliary subunit [Source:HGNC Symbol;Acc:HGNC:26164]
		ENSG00000172831	CES2	protein_coding	carboxylesterase 2 [Source:HGNC Symbol;Acc:HGNC:1864]
		ENSG00000173517	PEAK1	protein_coding	pseudopodium enriched atypical kinase 1 [Source:HGNC Symbol;Acc:HGNC:29431]
		ENSG00000173726	TOMM20	protein_coding	translocase of outer mitochondrial membrane 20 [Source:HGNC Symbol;Acc:HGNC:20947]
		ENSG00000173852	DPY19L1	protein_coding	dpy-19 like C-mannosyltransferase 1 [Source:HGNC Symbol;Acc:HGNC:22205]
		ENSG00000173915	ATP5MK	protein_coding	ATP synthase membrane subunit k [Source:HGNC Symbol;Acc:HGNC:30889]
		ENSG00000173933	RBM4	protein_coding	RNA binding motif protein 4 [Source:HGNC Symbol;Acc:HGNC:9901]
		ENSG00000174080	CTSF	protein_coding	cathepsin F [Source:HGNC Symbol;Acc:HGNC:2531]
		ENSG00000174444	RPL4	protein_coding	ribosomal protein L4 [Source:HGNC Symbol;Acc:HGNC:10353]
		ENSG00000174748	RPL15	protein_coding	ribosomal protein L15 [Source:HGNC Symbol;Acc:HGNC:10306]
		ENSG00000175592	FOSL1	protein_coding	FOS like 1, AP-1 transcription factor subunit [Source:HGNC Symbol;Acc:HGNC:13718]
		ENSG00000175606	TMEM70	protein_coding	transmembrane protein 70 [Source:HGNC Symbol;Acc:HGNC:26050]
		ENSG00000176903	PNMA1	protein_coding	PNMA family member 1 [Source:HGNC Symbol;Acc:HGNC:9158]
		ENSG00000177352	CCDC71	protein_coding	coiled-coil domain containing 71 [Source:HGNC Symbol;Acc:HGNC:25760]
		ENSG00000177410	ZFAS1	lncRNA	ZNFX1 antisense RNA 1 [Source:HGNC Symbol;Acc:HGNC:33101]
		ENSG00000177606	JUN	protein_coding	Jun proto-oncogene, AP-1 transcription factor subunit [Source:HGNC Symbol;Acc:HGNC:6204]
		ENSG00000177613	CSTF2T	protein_coding	cleavage stimulation factor subunit 2 tau variant [Source:HGNC Symbol;Acc:HGNC:17086]
		ENSG00000178177	LCORL	protein_coding	ligand dependent nuclear receptor corepressor like [Source:HGNC Symbol;Acc:HGNC:30776]
		ENSG00000178719	GRINA	protein_coding	glutamate ionotropic receptor NMDA type subunit associated protein 1 [Source:HGNC Symbol;Acc:HGNC:4589]
		ENSG00000179094	PER1	protein_coding	period circadian regulator 1 [Source:HGNC Symbol;Acc:HGNC:8845]
		ENSG00000180304	OAZ2	protein_coding	ornithine decarboxylase antizyme 2 [Source:HGNC Symbol;Acc:HGNC:8096]
		ENSG00000180914	OXTR	protein_coding	oxytocin receptor [Source:HGNC Symbol;Acc:HGNC:8529]
		ENSG00000181163	NPM1	protein_coding	nucleophosmin 1 [Source:HGNC Symbol;Acc:HGNC:7910]
		ENSG00000182004	SNRPE	protein_coding	small nuclear ribonucleoprotein polypeptide E [Source:HGNC Symbol;Acc:HGNC:11161]
		ENSG00000182718	ANXA2	protein_coding	annexin A2 [Source:HGNC Symbol;Acc:HGNC:537]
		ENSG00000182899	RPL35A	protein_coding	ribosomal protein L35a [Source:HGNC Symbol;Acc:HGNC:10345]
		ENSG00000183291	SELENOF	protein_coding	selenoprotein F [Source:HGNC Symbol;Acc:HGNC:17705]
		ENSG00000183726	TMEM50A	protein_coding	transmembrane protein 50A [Source:HGNC Symbol;Acc:HGNC:30590]
		ENSG00000184009	ACTG1	protein_coding	actin gamma 1 [Source:HGNC Symbol;Acc:HGNC:144]
		ENSG00000184432	COPB2	protein_coding	COPI coat complex subunit beta 2 [Source:HGNC Symbol;Acc:HGNC:2232]
		ENSG00000184752	NDUFA12	protein_coding	NADH:ubiquinone oxidoreductase subunit A12 [Source:HGNC Symbol;Acc:HGNC:23987]
		ENSG00000184983	NDUFA6	protein_coding	NADH:ubiquinone oxidoreductase subunit A6 [Source:HGNC Symbol;Acc:HGNC:7690]
		ENSG00000185219	ZNF445	protein_coding	zinc finger protein 445 [Source:HGNC Symbol;Acc:HGNC:21018]
		ENSG00000185627	PSMD13	protein_coding	proteasome 26S subunit, non-ATPase 13 [Source:HGNC Symbol;Acc:HGNC:9558]
		ENSG00000188010	MORN2	protein_coding	MORN repeat containing 2 [Source:HGNC Symbol;Acc:HGNC:30166]
		ENSG00000188229	TUBB4B	protein_coding	tubulin beta 4B class IVb [Source:HGNC Symbol;Acc:HGNC:20771]
		ENSG00000188342	GTF2F2	protein_coding	general transcription factor IIF subunit 2 [Source:HGNC Symbol;Acc:HGNC:4653]
		ENSG00000188735	TMEM120B	protein_coding	transmembrane protein 120B [Source:HGNC Symbol;Acc:HGNC:32008]
		ENSG00000188846	RPL14	protein_coding	ribosomal protein L14 [Source:HGNC Symbol;Acc:HGNC:10305]
		ENSG00000189077	TMEM120A	protein_coding	transmembrane protein 120A [Source:HGNC Symbol;Acc:HGNC:21697]
		ENSG00000196235	SUPT5H	protein_coding	SPT5 homolog, DSIF elongation factor subunit [Source:HGNC Symbol;Acc:HGNC:11469]
		ENSG00000196262	PPIA	protein_coding	peptidylprolyl isomerase A [Source:HGNC Symbol;Acc:HGNC:9253]
		ENSG00000196531	NACA	protein_coding	nascent polypeptide associated complex subunit alpha [Source:HGNC Symbol;Acc:HGNC:7629]
		ENSG00000196535	MYO18A	protein_coding	myosin XVIIIA [Source:HGNC Symbol;Acc:HGNC:31104]
		ENSG00000196586	MYO6	protein_coding	myosin VI [Source:HGNC Symbol;Acc:HGNC:7605]
		ENSG00000196712	NF1	protein_coding	neurofibromin 1 [Source:HGNC Symbol;Acc:HGNC:7765]
		ENSG00000198000	NOL8	protein_coding	nucleolar protein 8 [Source:HGNC Symbol;Acc:HGNC:23387]
		ENSG00000198121	LPAR1	protein_coding	lysophosphatidic acid receptor 1 [Source:HGNC Symbol;Acc:HGNC:3166]
		ENSG00000198324	PHETA1	protein_coding	PH domain containing endocytic trafficking adaptor 1 [Source:HGNC Symbol;Acc:HGNC:26509]
		ENSG00000198712	MT-CO2	protein_coding	mitochondrially encoded cytochrome c oxidase II [Source:HGNC Symbol;Acc:HGNC:7421]
		ENSG00000198727	MT-CYB	protein_coding	mitochondrially encoded cytochrome b [Source:HGNC Symbol;Acc:HGNC:7427]
		ENSG00000198840	MT-ND3	protein_coding	mitochondrially encoded NADH:ubiquinone oxidoreductase core subunit 3 [Source:HGNC Symbol;Acc:HGNC:7458]
		ENSG00000198886	MT-ND4	protein_coding	mitochondrially encoded NADH:ubiquinone oxidoreductase core subunit 4 [Source:HGNC Symbol;Acc:HGNC:7459]
		ENSG00000198888	MT-ND1	protein_coding	mitochondrially encoded NADH:ubiquinone oxidoreductase core subunit 1 [Source:HGNC Symbol;Acc:HGNC:7455]
		ENSG00000198892	SHISA4	protein_coding	shisa family member 4 [Source:HGNC Symbol;Acc:HGNC:27139]
		ENSG00000198899	MT-ATP6	protein_coding	mitochondrially encoded ATP synthase membrane subunit 6 [Source:HGNC Symbol;Acc:HGNC:7414]
		ENSG00000198938	MT-CO3	protein_coding	mitochondrially encoded cytochrome c oxidase III [Source:HGNC Symbol;Acc:HGNC:7422]
		ENSG00000203760	CENPW	protein_coding	centromere protein W [Source:HGNC Symbol;Acc:HGNC:21488]
		ENSG00000204256	BRD2	protein_coding	bromodomain containing 2 [Source:HGNC Symbol;Acc:HGNC:1103]
		ENSG00000204397	CARD16	protein_coding	caspase recruitment domain family member 16 [Source:HGNC Symbol;Acc:HGNC:33701]
		ENSG00000205581	HMGN1	protein_coding	high mobility group nucleosome binding domain 1 [Source:HGNC Symbol;Acc:HGNC:4984]
		ENSG00000205730	ITPRIPL2	protein_coding	ITPRIP like 2 [Source:HGNC Symbol;Acc:HGNC:27257]
		ENSG00000205903	ZNF316	protein_coding	zinc finger protein 316 [Source:HGNC Symbol;Acc:HGNC:13843]
		ENSG00000211456	SACM1L	protein_coding	SAC1 like phosphatidylinositide phosphatase [Source:HGNC Symbol;Acc:HGNC:17059]
		ENSG00000214063	TSPAN4	protein_coding	tetraspanin 4 [Source:HGNC Symbol;Acc:HGNC:11859]
		ENSG00000221983	UBA52	protein_coding	ubiquitin A-52 residue ribosomal protein fusion product 1 [Source:HGNC Symbol;Acc:HGNC:12458]
		ENSG00000222041	CYTOR	lncRNA	cytoskeleton regulator RNA [Source:HGNC Symbol;Acc:HGNC:28717]
		ENSG00000225921	NOL7	protein_coding	nucleolar protein 7 [Source:HGNC Symbol;Acc:HGNC:21040]
		ENSG00000227462	PSME2P6	processed_pseudogene	proteasome activator subunit 2 pseudogene 6 [Source:HGNC Symbol;Acc:HGNC:30159]
		ENSG00000228305	PRELID1P6	processed_pseudogene	PRELID1 pseudogene 6 [Source:HGNC Symbol;Acc:HGNC:54771]
		ENSG00000229659	RPL26P6	processed_pseudogene	ribosomal protein L26 pseudogene 6 [Source:HGNC Symbol;Acc:HGNC:34023]
		ENSG00000232573	RPL3P4	processed_pseudogene	ribosomal protein L3 pseudogene 4 [Source:HGNC Symbol;Acc:HGNC:19805]
		ENSG00000234742	RPL17P18	processed_pseudogene	ribosomal protein L17 pseudogene 18 [Source:HGNC Symbol;Acc:HGNC:36538]
		ENSG00000235175	RPL26P37	processed_pseudogene	ribosomal protein L26 pseudogene 37 [Source:HGNC Symbol;Acc:HGNC:36004]
		ENSG00000238103	RPL9P7	processed_pseudogene	ribosomal protein L9 pseudogene 7 [Source:HGNC Symbol;Acc:HGNC:30335]
		ENSG00000240682	ISY1	protein_coding	ISY1 splicing factor homolog [Source:HGNC Symbol;Acc:HGNC:29201]
		ENSG00000241494		processed_pseudogene	ribosomal protein L26-like 1 (RPL26L1) pseudogene
		ENSG00000242485	MRPL20	protein_coding	mitochondrial ribosomal protein L20 [Source:HGNC Symbol;Acc:HGNC:14478]
		ENSG00000243927	MRPS6	protein_coding	mitochondrial ribosomal protein S6 [Source:HGNC Symbol;Acc:HGNC:14051]
		ENSG00000247596	TWF2	protein_coding	twinfilin actin binding protein 2 [Source:HGNC Symbol;Acc:HGNC:9621]
		ENSG00000253710	ALG11	protein_coding	ALG11 alpha-1,2-mannosyltransferase [Source:HGNC Symbol;Acc:HGNC:32456]
		ENSG00000259956	RBM15B	protein_coding	RNA binding motif protein 15B [Source:HGNC Symbol;Acc:HGNC:24303]
		ENSG00000261236	BOP1	protein_coding	BOP1 ribosomal biogenesis factor [Source:HGNC Symbol;Acc:HGNC:15519]
		ENSG00000267534	S1PR2	protein_coding	sphingosine-1-phosphate receptor 2 [Source:HGNC Symbol;Acc:HGNC:3169]
		ENSG00000288722	F8A1	protein_coding	coagulation factor VIII associated 1 [Source:HGNC Symbol;Acc:HGNC:3547]
MA1	16	ENSG00000013375	PGM3	protein_coding	phosphoglucomutase 3 [Source:HGNC Symbol;Acc:HGNC:8907]
		ENSG00000079950	STX7	protein_coding	syntaxin 7 [Source:HGNC Symbol;Acc:HGNC:11442]
		ENSG00000099795	NDUFB7	protein_coding	NADH:ubiquinone oxidoreductase subunit B7 [Source:HGNC Symbol;Acc:HGNC:7702]
		ENSG00000106366	SERPINE1	protein_coding	serpin family E member 1 [Source:HGNC Symbol;Acc:HGNC:8583]
		ENSG00000107833	NPM3	protein_coding	nucleophosmin/nucleoplasmin 3 [Source:HGNC Symbol;Acc:HGNC:7931]
		ENSG00000109536	FRG1	protein_coding	FSHD region gene 1 [Source:HGNC Symbol;Acc:HGNC:3954]
		ENSG00000136999	CCN3	protein_coding	cellular communication network factor 3 [Source:HGNC Symbol;Acc:HGNC:7885]
		ENSG00000145685	LHFPL2	protein_coding	LHFPL tetraspan subfamily member 2 [Source:HGNC Symbol;Acc:HGNC:6588]
		ENSG00000149483	TMEM138	protein_coding	transmembrane protein 138 [Source:HGNC Symbol;Acc:HGNC:26944]
		ENSG00000169180	XPO6	protein_coding	exportin 6 [Source:HGNC Symbol;Acc:HGNC:19733]
		ENSG00000170525	PFKFB3	protein_coding	6-phosphofructo-2-kinase/fructose-2,6-biphosphatase 3 [Source:HGNC Symbol;Acc:HGNC:8874]
		ENSG00000170919	TPT1-AS1	lncRNA	TPT1 antisense RNA 1 [Source:HGNC Symbol;Acc:HGNC:43686]
		ENSG00000212802	RPL15P3	processed_pseudogene	ribosomal protein L15 pseudogene 3 [Source:HGNC Symbol;Acc:HGNC:21538]
		ENSG00000213280		processed_pseudogene	ribosomal protein S10 (RPS10) pseudogene
		ENSG00000214748		processed_pseudogene	ribosomal protein L28 pseudogene
		ENSG00000242265	PEG10	protein_coding	paternally expressed 10 [Source:HGNC Symbol;Acc:HGNC:14005]
MB1	90	ENSG00000032219	ARID4A	protein_coding	AT-rich interaction domain 4A [Source:HGNC Symbol;Acc:HGNC:9885]
		ENSG00000036054	TBC1D23	protein_coding	TBC1 domain family member 23 [Source:HGNC Symbol;Acc:HGNC:25622]
		ENSG00000057663	ATG5	protein_coding	autophagy related 5 [Source:HGNC Symbol;Acc:HGNC:589]
		ENSG00000066279	ASPM	protein_coding	assembly factor for spindle microtubules [Source:HGNC Symbol;Acc:HGNC:19048]
		ENSG00000077044	DGKD	protein_coding	diacylglycerol kinase delta [Source:HGNC Symbol;Acc:HGNC:2851]
		ENSG00000077463	SIRT6	protein_coding	sirtuin 6 [Source:HGNC Symbol;Acc:HGNC:14934]
		ENSG00000085117	CD82	protein_coding	CD82 molecule [Source:HGNC Symbol;Acc:HGNC:6210]
		ENSG00000091039	OSBPL8	protein_coding	oxysterol binding protein like 8 [Source:HGNC Symbol;Acc:HGNC:16396]
		ENSG00000091640	SPAG7	protein_coding	sperm associated antigen 7 [Source:HGNC Symbol;Acc:HGNC:11216]
		ENSG00000092470	WDR76	protein_coding	WD repeat domain 76 [Source:HGNC Symbol;Acc:HGNC:25773]
		ENSG00000100815	TRIP11	protein_coding	thyroid hormone receptor interactor 11 [Source:HGNC Symbol;Acc:HGNC:12305]
		ENSG00000101193	GID8	protein_coding	GID complex subunit 8 homolog [Source:HGNC Symbol;Acc:HGNC:15857]
		ENSG00000101546	RBFA	protein_coding	ribosome binding factor A [Source:HGNC Symbol;Acc:HGNC:26120]
		ENSG00000103187	COTL1	protein_coding	coactosin like F-actin binding protein 1 [Source:HGNC Symbol;Acc:HGNC:18304]
		ENSG00000103494	RPGRIP1L	protein_coding	RPGRIP1 like [Source:HGNC Symbol;Acc:HGNC:29168]
		ENSG00000106636	YKT6	protein_coding	YKT6 v-SNARE homolog [Source:HGNC Symbol;Acc:HGNC:16959]
		ENSG00000107021	TBC1D13	protein_coding	TBC1 domain family member 13 [Source:HGNC Symbol;Acc:HGNC:25571]
		ENSG00000107890	ANKRD26	protein_coding	ankyrin repeat domain containing 26 [Source:HGNC Symbol;Acc:HGNC:29186]
		ENSG00000108846	ABCC3	protein_coding	ATP binding cassette subfamily C member 3 [Source:HGNC Symbol;Acc:HGNC:54]
		ENSG00000116685	KIAA2013	protein_coding	KIAA2013 [Source:HGNC Symbol;Acc:HGNC:28513]
		ENSG00000116741	RGS2	protein_coding	regulator of G protein signaling 2 [Source:HGNC Symbol;Acc:HGNC:9998]
		ENSG00000117143	UAP1	protein_coding	UDP-N-acetylglucosamine pyrophosphorylase 1 [Source:HGNC Symbol;Acc:HGNC:12457]
		ENSG00000117525	F3	protein_coding	coagulation factor III, tissue factor [Source:HGNC Symbol;Acc:HGNC:3541]
		ENSG00000119655	NPC2	protein_coding	NPC intracellular cholesterol transporter 2 [Source:HGNC Symbol;Acc:HGNC:14537]
		ENSG00000120800	UTP20	protein_coding	UTP20 small subunit processome component [Source:HGNC Symbol;Acc:HGNC:17897]
		ENSG00000123091	RNF11	protein_coding	ring finger protein 11 [Source:HGNC Symbol;Acc:HGNC:10056]
		ENSG00000123975	CKS2	protein_coding	CDC28 protein kinase regulatory subunit 2 [Source:HGNC Symbol;Acc:HGNC:2000]
		ENSG00000125534	PPDPF	protein_coding	pancreatic progenitor cell differentiation and proliferation factor [Source:HGNC Symbol;Acc:HGNC:16142]
		ENSG00000126953	TIMM8A	protein_coding	translocase of inner mitochondrial membrane 8A [Source:HGNC Symbol;Acc:HGNC:11817]
		ENSG00000127920	GNG11	protein_coding	G protein subunit gamma 11 [Source:HGNC Symbol;Acc:HGNC:4403]
		ENSG00000128606	LRRC17	protein_coding	leucine rich repeat containing 17 [Source:HGNC Symbol;Acc:HGNC:16895]
		ENSG00000129810	SGO1	protein_coding	shugoshin 1 [Source:HGNC Symbol;Acc:HGNC:25088]
		ENSG00000130714	POMT1	protein_coding	protein O-mannosyltransferase 1 [Source:HGNC Symbol;Acc:HGNC:9202]
		ENSG00000130764	LRRC47	protein_coding	leucine rich repeat containing 47 [Source:HGNC Symbol;Acc:HGNC:29207]
		ENSG00000133302	SLF1	protein_coding	SMC5-SMC6 complex localization factor 1 [Source:HGNC Symbol;Acc:HGNC:25408]
		ENSG00000135404	CD63	protein_coding	CD63 molecule [Source:HGNC Symbol;Acc:HGNC:1692]
		ENSG00000135723	FHOD1	protein_coding	formin homology 2 domain containing 1 [Source:HGNC Symbol;Acc:HGNC:17905]
		ENSG00000136108	CKAP2	protein_coding	cytoskeleton associated protein 2 [Source:HGNC Symbol;Acc:HGNC:1990]
		ENSG00000136536	MARCHF7	protein_coding	membrane associated ring-CH-type finger 7 [Source:HGNC Symbol;Acc:HGNC:17393]
		ENSG00000136560	TANK	protein_coding	TRAF family member associated NFKB activator [Source:HGNC Symbol;Acc:HGNC:11562]
		ENSG00000136897	MRPL50	protein_coding	mitochondrial ribosomal protein L50 [Source:HGNC Symbol;Acc:HGNC:16654]
		ENSG00000137656	BUD13	protein_coding	BUD13 homolog [Source:HGNC Symbol;Acc:HGNC:28199]
		ENSG00000137710	RDX	protein_coding	radixin [Source:HGNC Symbol;Acc:HGNC:9944]
		ENSG00000138246	DNAJC13	protein_coding	DnaJ heat shock protein family (Hsp40) member C13 [Source:HGNC Symbol;Acc:HGNC:30343]
		ENSG00000139278	GLIPR1	protein_coding	GLI pathogenesis related 1 [Source:HGNC Symbol;Acc:HGNC:17001]
		ENSG00000139354	GAS2L3	protein_coding	growth arrest specific 2 like 3 [Source:HGNC Symbol;Acc:HGNC:27475]
		ENSG00000139436	GIT2	protein_coding	GIT ArfGAP 2 [Source:HGNC Symbol;Acc:HGNC:4273]
		ENSG00000139734	DIAPH3	protein_coding	diaphanous related formin 3 [Source:HGNC Symbol;Acc:HGNC:15480]
		ENSG00000139921	TMX1	protein_coding	thioredoxin related transmembrane protein 1 [Source:HGNC Symbol;Acc:HGNC:15487]
		ENSG00000139926	FRMD6	protein_coding	FERM domain containing 6 [Source:HGNC Symbol;Acc:HGNC:19839]
		ENSG00000140307	GTF2A2	protein_coding	general transcription factor IIA subunit 2 [Source:HGNC Symbol;Acc:HGNC:4647]
		ENSG00000140983	RHOT2	protein_coding	ras homolog family member T2 [Source:HGNC Symbol;Acc:HGNC:21169]
		ENSG00000143198	MGST3	protein_coding	microsomal glutathione S-transferase 3 [Source:HGNC Symbol;Acc:HGNC:7064]
		ENSG00000144959	NCEH1	protein_coding	neutral cholesterol ester hydrolase 1 [Source:HGNC Symbol;Acc:HGNC:29260]
		ENSG00000146072	TNFRSF21	protein_coding	TNF receptor superfamily member 21 [Source:HGNC Symbol;Acc:HGNC:13469]
		ENSG00000147457	CHMP7	protein_coding	charged multivesicular body protein 7 [Source:HGNC Symbol;Acc:HGNC:28439]
		ENSG00000148688	RPP30	protein_coding	ribonuclease P/MRP subunit p30 [Source:HGNC Symbol;Acc:HGNC:17688]
		ENSG00000149136	SSRP1	protein_coding	structure specific recognition protein 1 [Source:HGNC Symbol;Acc:HGNC:11327]
		ENSG00000152332	UHMK1	protein_coding	U2AF homology motif kinase 1 [Source:HGNC Symbol;Acc:HGNC:19683]
		ENSG00000155363	MOV10	protein_coding	Mov10 RNA helicase [Source:HGNC Symbol;Acc:HGNC:7200]
		ENSG00000159346	ADIPOR1	protein_coding	adiponectin receptor 1 [Source:HGNC Symbol;Acc:HGNC:24040]
		ENSG00000160613	PCSK7	protein_coding	proprotein convertase subtilisin/kexin type 7 [Source:HGNC Symbol;Acc:HGNC:8748]
		ENSG00000163029	SMC6	protein_coding	structural maintenance of chromosomes 6 [Source:HGNC Symbol;Acc:HGNC:20466]
		ENSG00000163482	STK36	protein_coding	serine/threonine kinase 36 [Source:HGNC Symbol;Acc:HGNC:17209]
		ENSG00000163629	PTPN13	protein_coding	protein tyrosine phosphatase non-receptor type 13 [Source:HGNC Symbol;Acc:HGNC:9646]
		ENSG00000164163	ABCE1	protein_coding	ATP binding cassette subfamily E member 1 [Source:HGNC Symbol;Acc:HGNC:69]
		ENSG00000164587	RPS14	protein_coding	ribosomal protein S14 [Source:HGNC Symbol;Acc:HGNC:10387]
		ENSG00000164830	OXR1	protein_coding	oxidation resistance 1 [Source:HGNC Symbol;Acc:HGNC:15822]
		ENSG00000165458	INPPL1	protein_coding	inositol polyphosphate phosphatase like 1 [Source:HGNC Symbol;Acc:HGNC:6080]
		ENSG00000165996	HACD1	protein_coding	3-hydroxyacyl-CoA dehydratase 1 [Source:HGNC Symbol;Acc:HGNC:9639]
		ENSG00000166441	RPL27A	protein_coding	ribosomal protein L27a [Source:HGNC Symbol;Acc:HGNC:10329]
		ENSG00000167515	TRAPPC2L	protein_coding	trafficking protein particle complex subunit 2L [Source:HGNC Symbol;Acc:HGNC:30887]
		ENSG00000167693	NXN	protein_coding	nucleoredoxin [Source:HGNC Symbol;Acc:HGNC:18008]
		ENSG00000168936	TMEM129	protein_coding	transmembrane protein 129, E3 ubiquitin ligase [Source:HGNC Symbol;Acc:HGNC:25137]
		ENSG00000169136	ATF5	protein_coding	activating transcription factor 5 [Source:HGNC Symbol;Acc:HGNC:790]
		ENSG00000172262	ZNF131	protein_coding	zinc finger protein 131 [Source:HGNC Symbol;Acc:HGNC:12915]
		ENSG00000174307	PHLDA3	protein_coding	pleckstrin homology like domain family A member 3 [Source:HGNC Symbol;Acc:HGNC:8934]
		ENSG00000179195	ZNF664	protein_coding	zinc finger protein 664 [Source:HGNC Symbol;Acc:HGNC:25406]
		ENSG00000184207	PGP	protein_coding	phosphoglycolate phosphatase [Source:HGNC Symbol;Acc:HGNC:8909]
		ENSG00000184232	OAF	protein_coding	out at first homolog [Source:HGNC Symbol;Acc:HGNC:28752]
		ENSG00000184557	SOCS3	protein_coding	suppressor of cytokine signaling 3 [Source:HGNC Symbol;Acc:HGNC:19391]
		ENSG00000184661	CDCA2	protein_coding	cell division cycle associated 2 [Source:HGNC Symbol;Acc:HGNC:14623]
		ENSG00000185344	ATP6V0A2	protein_coding	ATPase H+ transporting V0 subunit a2 [Source:HGNC Symbol;Acc:HGNC:18481]
		ENSG00000187555	USP7	protein_coding	ubiquitin specific peptidase 7 [Source:HGNC Symbol;Acc:HGNC:12630]
		ENSG00000198954	KIFBP	protein_coding	kinesin family binding protein [Source:HGNC Symbol;Acc:HGNC:23419]
		ENSG00000205339	IPO7	protein_coding	importin 7 [Source:HGNC Symbol;Acc:HGNC:9852]
		ENSG00000205542	TMSB4X	protein_coding	thymosin beta 4 X-linked [Source:HGNC Symbol;Acc:HGNC:11881]
		ENSG00000239306	RBM14	protein_coding	RNA binding motif protein 14 [Source:HGNC Symbol;Acc:HGNC:14219]
		ENSG00000242259	C22orf39	protein_coding	chromosome 22 open reading frame 39 [Source:HGNC Symbol;Acc:HGNC:27012]
		ENSG00000242802	AP5Z1	protein_coding	adaptor related protein complex 5 subunit zeta 1 [Source:HGNC Symbol;Acc:HGNC:22197]
MC1	548	ENSG00000004455	AK2	protein_coding	adenylate kinase 2 [Source:HGNC Symbol;Acc:HGNC:362]
		ENSG00000005007	UPF1	protein_coding	UPF1 RNA helicase and ATPase [Source:HGNC Symbol;Acc:HGNC:9962]
		ENSG00000005022	SLC25A5	protein_coding	solute carrier family 25 member 5 [Source:HGNC Symbol;Acc:HGNC:10991]
		ENSG00000006125	AP2B1	protein_coding	adaptor related protein complex 2 subunit beta 1 [Source:HGNC Symbol;Acc:HGNC:563]
		ENSG00000007376	RPUSD1	protein_coding	RNA pseudouridine synthase domain containing 1 [Source:HGNC Symbol;Acc:HGNC:14173]
		ENSG00000008324	SS18L2	protein_coding	SS18 like 2 [Source:HGNC Symbol;Acc:HGNC:15593]
		ENSG00000009307	CSDE1	protein_coding	cold shock domain containing E1 [Source:HGNC Symbol;Acc:HGNC:29905]
		ENSG00000010810	FYN	protein_coding	FYN proto-oncogene, Src family tyrosine kinase [Source:HGNC Symbol;Acc:HGNC:4037]
		ENSG00000011454	RABGAP1	protein_coding	RAB GTPase activating protein 1 [Source:HGNC Symbol;Acc:HGNC:17155]
		ENSG00000011465	DCN	protein_coding	decorin [Source:HGNC Symbol;Acc:HGNC:2705]
		ENSG00000013810	TACC3	protein_coding	transforming acidic coiled-coil containing protein 3 [Source:HGNC Symbol;Acc:HGNC:11524]
		ENSG00000015171	ZMYND11	protein_coding	zinc finger MYND-type containing 11 [Source:HGNC Symbol;Acc:HGNC:16966]
		ENSG00000015475	BID	protein_coding	BH3 interacting domain death agonist [Source:HGNC Symbol;Acc:HGNC:1050]
		ENSG00000022976	ZNF839	protein_coding	zinc finger protein 839 [Source:HGNC Symbol;Acc:HGNC:20345]
		ENSG00000023734	STRAP	protein_coding	serine/threonine kinase receptor associated protein [Source:HGNC Symbol;Acc:HGNC:30796]
		ENSG00000025800	KPNA6	protein_coding	karyopherin subunit alpha 6 [Source:HGNC Symbol;Acc:HGNC:6399]
		ENSG00000026025	VIM	protein_coding	vimentin [Source:HGNC Symbol;Acc:HGNC:12692]
		ENSG00000026508	CD44	protein_coding	CD44 molecule (Indian blood group) [Source:HGNC Symbol;Acc:HGNC:1681]
		ENSG00000028203	VEZT	protein_coding	vezatin, adherens junctions transmembrane protein [Source:HGNC Symbol;Acc:HGNC:18258]
		ENSG00000034510	TMSB10	protein_coding	thymosin beta 10 [Source:HGNC Symbol;Acc:HGNC:11879]
		ENSG00000040487	SLC66A1	protein_coding	solute carrier family 66 member 1 [Source:HGNC Symbol;Acc:HGNC:26001]
		ENSG00000048828	FAM120A	protein_coding	family with sequence similarity 120 member A [Source:HGNC Symbol;Acc:HGNC:13247]
		ENSG00000049449	RCN1	protein_coding	reticulocalbin 1 [Source:HGNC Symbol;Acc:HGNC:9934]
		ENSG00000049860	HEXB	protein_coding	hexosaminidase subunit beta [Source:HGNC Symbol;Acc:HGNC:4879]
		ENSG00000050393	MCUR1	protein_coding	mitochondrial calcium uniporter regulator 1 [Source:HGNC Symbol;Acc:HGNC:21097]
		ENSG00000054598	FOXC1	protein_coding	forkhead box C1 [Source:HGNC Symbol;Acc:HGNC:3800]
		ENSG00000057252	SOAT1	protein_coding	sterol O-acyltransferase 1 [Source:HGNC Symbol;Acc:HGNC:11177]
		ENSG00000058799	YIPF1	protein_coding	Yip1 domain family member 1 [Source:HGNC Symbol;Acc:HGNC:25231]
		ENSG00000060491	OGFR	protein_coding	opioid growth factor receptor [Source:HGNC Symbol;Acc:HGNC:15768]
		ENSG00000061273	HDAC7	protein_coding	histone deacetylase 7 [Source:HGNC Symbol;Acc:HGNC:14067]
		ENSG00000061676	NCKAP1	protein_coding	NCK associated protein 1 [Source:HGNC Symbol;Acc:HGNC:7666]
		ENSG00000063177	RPL18	protein_coding	ribosomal protein L18 [Source:HGNC Symbol;Acc:HGNC:10310]
		ENSG00000063660	GPC1	protein_coding	glypican 1 [Source:HGNC Symbol;Acc:HGNC:4449]
		ENSG00000063854	HAGH	protein_coding	hydroxyacylglutathione hydrolase [Source:HGNC Symbol;Acc:HGNC:4805]
		ENSG00000065054	NHERF2	protein_coding	NHERF family PDZ scaffold protein 2 [Source:HGNC Symbol;Acc:HGNC:11076]
		ENSG00000065989	PDE4A	protein_coding	phosphodiesterase 4A [Source:HGNC Symbol;Acc:HGNC:8780]
		ENSG00000066697	MSANTD3	protein_coding	Myb/SANT DNA binding domain containing 3 [Source:HGNC Symbol;Acc:HGNC:23370]
		ENSG00000069011	PITX1	protein_coding	paired like homeodomain 1 [Source:HGNC Symbol;Acc:HGNC:9004]
		ENSG00000069275	NUCKS1	protein_coding	nuclear casein kinase and cyclin dependent kinase substrate 1 [Source:HGNC Symbol;Acc:HGNC:29923]
		ENSG00000069399	BCL3	protein_coding	BCL3 transcription coactivator [Source:HGNC Symbol;Acc:HGNC:998]
		ENSG00000070761	CFAP20	protein_coding	cilia and flagella associated protein 20 [Source:HGNC Symbol;Acc:HGNC:29523]
		ENSG00000070770	CSNK2A2	protein_coding	casein kinase 2 alpha 2 [Source:HGNC Symbol;Acc:HGNC:2459]
		ENSG00000071051	NCK2	protein_coding	NCK adaptor protein 2 [Source:HGNC Symbol;Acc:HGNC:7665]
		ENSG00000071205	ARHGAP10	protein_coding	Rho GTPase activating protein 10 [Source:HGNC Symbol;Acc:HGNC:26099]
		ENSG00000073803	MAP3K13	protein_coding	mitogen-activated protein kinase kinase kinase 13 [Source:HGNC Symbol;Acc:HGNC:6852]
		ENSG00000074696	HACD3	protein_coding	3-hydroxyacyl-CoA dehydratase 3 [Source:HGNC Symbol;Acc:HGNC:24175]
		ENSG00000076984	MAP2K7	protein_coding	mitogen-activated protein kinase kinase 7 [Source:HGNC Symbol;Acc:HGNC:6847]
		ENSG00000077782	FGFR1	protein_coding	fibroblast growth factor receptor 1 [Source:HGNC Symbol;Acc:HGNC:3688]
		ENSG00000078269	SYNJ2	protein_coding	synaptojanin 2 [Source:HGNC Symbol;Acc:HGNC:11504]
		ENSG00000079805	DNM2	protein_coding	dynamin 2 [Source:HGNC Symbol;Acc:HGNC:2974]
		ENSG00000080371	RAB21	protein_coding	RAB21, member RAS oncogene family [Source:HGNC Symbol;Acc:HGNC:18263]
		ENSG00000082146	STRADB	protein_coding	STE20 related adaptor beta [Source:HGNC Symbol;Acc:HGNC:13205]
		ENSG00000083457	ITGAE	protein_coding	integrin subunit alpha E [Source:HGNC Symbol;Acc:HGNC:6147]
		ENSG00000083720	OXCT1	protein_coding	3-oxoacid CoA-transferase 1 [Source:HGNC Symbol;Acc:HGNC:8527]
		ENSG00000084070	SMAP2	protein_coding	small ArfGAP2 [Source:HGNC Symbol;Acc:HGNC:25082]
		ENSG00000084207	GSTP1	protein_coding	glutathione S-transferase pi 1 [Source:HGNC Symbol;Acc:HGNC:4638]
		ENSG00000085662	AKR1B1	protein_coding	aldo-keto reductase family 1 member B [Source:HGNC Symbol;Acc:HGNC:381]
		ENSG00000085982	USP40	protein_coding	ubiquitin specific peptidase 40 [Source:HGNC Symbol;Acc:HGNC:20069]
		ENSG00000087263	OGFOD1	protein_coding	2-oxoglutarate and iron dependent oxygenase domain containing 1 [Source:HGNC Symbol;Acc:HGNC:25585]
		ENSG00000087448	KLHL42	protein_coding	kelch like family member 42 [Source:HGNC Symbol;Acc:HGNC:29252]
		ENSG00000088986	DYNLL1	protein_coding	dynein light chain LC8-type 1 [Source:HGNC Symbol;Acc:HGNC:15476]
		ENSG00000090006	LTBP4	protein_coding	latent transforming growth factor beta binding protein 4 [Source:HGNC Symbol;Acc:HGNC:6717]
		ENSG00000090863	GLG1	protein_coding	golgi glycoprotein 1 [Source:HGNC Symbol;Acc:HGNC:4316]
		ENSG00000091140	DLD	protein_coding	dihydrolipoamide dehydrogenase [Source:HGNC Symbol;Acc:HGNC:2898]
		ENSG00000091542	ALKBH5	protein_coding	alkB homolog 5, RNA demethylase [Source:HGNC Symbol;Acc:HGNC:25996]
		ENSG00000091651	ORC6	protein_coding	origin recognition complex subunit 6 [Source:HGNC Symbol;Acc:HGNC:17151]
		ENSG00000091986	CCDC80	protein_coding	coiled-coil domain containing 80 [Source:HGNC Symbol;Acc:HGNC:30649]
		ENSG00000096063	SRPK1	protein_coding	SRSF protein kinase 1 [Source:HGNC Symbol;Acc:HGNC:11305]
		ENSG00000099817	POLR2E	protein_coding	RNA polymerase II, I and III subunit E [Source:HGNC Symbol;Acc:HGNC:9192]
		ENSG00000100099	HPS4	protein_coding	HPS4 biogenesis of lysosomal organelles complex 3 subunit 2 [Source:HGNC Symbol;Acc:HGNC:15844]
		ENSG00000100211	CBY1	protein_coding	chibby 1, beta catenin antagonist [Source:HGNC Symbol;Acc:HGNC:1307]
		ENSG00000100221	JOSD1	protein_coding	Josephin domain containing 1 [Source:HGNC Symbol;Acc:HGNC:28953]
		ENSG00000100266	PACSIN2	protein_coding	protein kinase C and casein kinase substrate in neurons 2 [Source:HGNC Symbol;Acc:HGNC:8571]
		ENSG00000100330	MTMR3	protein_coding	myotubularin related protein 3 [Source:HGNC Symbol;Acc:HGNC:7451]
		ENSG00000100354	TNRC6B	protein_coding	trinucleotide repeat containing adaptor 6B [Source:HGNC Symbol;Acc:HGNC:29190]
		ENSG00000100528	CNIH1	protein_coding	cornichon family AMPA receptor auxiliary protein 1 [Source:HGNC Symbol;Acc:HGNC:19431]
		ENSG00000100575	TIMM9	protein_coding	translocase of inner mitochondrial membrane 9 [Source:HGNC Symbol;Acc:HGNC:11819]
		ENSG00000100764	PSMC1	protein_coding	proteasome 26S subunit, ATPase 1 [Source:HGNC Symbol;Acc:HGNC:9547]
		ENSG00000100813	ACIN1	protein_coding	apoptotic chromatin condensation inducer 1 [Source:HGNC Symbol;Acc:HGNC:17066]
		ENSG00000100883	SRP54	protein_coding	signal recognition particle 54 [Source:HGNC Symbol;Acc:HGNC:11301]
		ENSG00000101161	PRPF6	protein_coding	pre-mRNA processing factor 6 [Source:HGNC Symbol;Acc:HGNC:15860]
		ENSG00000101224	CDC25B	protein_coding	cell division cycle 25B [Source:HGNC Symbol;Acc:HGNC:1726]
		ENSG00000101246	ARFRP1	protein_coding	ADP ribosylation factor related protein 1 [Source:HGNC Symbol;Acc:HGNC:662]
		ENSG00000101294	HM13	protein_coding	histocompatibility minor 13 [Source:HGNC Symbol;Acc:HGNC:16435]
		ENSG00000101558	VAPA	protein_coding	VAMP associated protein A [Source:HGNC Symbol;Acc:HGNC:12648]
		ENSG00000101843	PSMD10	protein_coding	proteasome 26S subunit, non-ATPase 10 [Source:HGNC Symbol;Acc:HGNC:9555]
		ENSG00000102471	NDFIP2	protein_coding	Nedd4 family interacting protein 2 [Source:HGNC Symbol;Acc:HGNC:18537]
		ENSG00000102699	PARP4	protein_coding	poly(ADP-ribose) polymerase family member 4 [Source:HGNC Symbol;Acc:HGNC:271]
		ENSG00000102910	LONP2	protein_coding	lon peptidase 2, peroxisomal [Source:HGNC Symbol;Acc:HGNC:20598]
		ENSG00000102978	POLR2C	protein_coding	RNA polymerase II subunit C [Source:HGNC Symbol;Acc:HGNC:9189]
		ENSG00000103342	GSPT1	protein_coding	G1 to S phase transition 1 [Source:HGNC Symbol;Acc:HGNC:4621]
		ENSG00000103540	CCP110	protein_coding	centriolar coiled-coil protein 110 [Source:HGNC Symbol;Acc:HGNC:24342]
		ENSG00000104219	ZDHHC2	protein_coding	zinc finger DHHC-type palmitoyltransferase 2 [Source:HGNC Symbol;Acc:HGNC:18469]
		ENSG00000104325	DECR1	protein_coding	2,4-dienoyl-CoA reductase 1 [Source:HGNC Symbol;Acc:HGNC:2753]
		ENSG00000104332	SFRP1	protein_coding	secreted frizzled related protein 1 [Source:HGNC Symbol;Acc:HGNC:10776]
		ENSG00000104341	LAPTM4B	protein_coding	lysosomal protein transmembrane 4 beta [Source:HGNC Symbol;Acc:HGNC:13646]
		ENSG00000104442	ARMC1	protein_coding	armadillo repeat containing 1 [Source:HGNC Symbol;Acc:HGNC:17684]
		ENSG00000104472	CHRAC1	protein_coding	chromatin accessibility complex subunit 1 [Source:HGNC Symbol;Acc:HGNC:13544]
		ENSG00000104517	UBR5	protein_coding	ubiquitin protein ligase E3 component n-recognin 5 [Source:HGNC Symbol;Acc:HGNC:16806]
		ENSG00000104723	TUSC3	protein_coding	tumor suppressor candidate 3 [Source:HGNC Symbol;Acc:HGNC:30242]
		ENSG00000104980	TIMM44	protein_coding	translocase of inner mitochondrial membrane 44 [Source:HGNC Symbol;Acc:HGNC:17316]
		ENSG00000105229	PIAS4	protein_coding	protein inhibitor of activated STAT 4 [Source:HGNC Symbol;Acc:HGNC:17002]
		ENSG00000105270	CLIP3	protein_coding	CAP-Gly domain containing linker protein 3 [Source:HGNC Symbol;Acc:HGNC:24314]
		ENSG00000105373	NOP53	protein_coding	NOP53 ribosome biogenesis factor [Source:HGNC Symbol;Acc:HGNC:4333]
		ENSG00000105559	PLEKHA4	protein_coding	pleckstrin homology domain containing A4 [Source:HGNC Symbol;Acc:HGNC:14339]
		ENSG00000105700	KXD1	protein_coding	KxDL motif containing 1 [Source:HGNC Symbol;Acc:HGNC:28420]
		ENSG00000105948	IFT56	protein_coding	intraflagellar transport 56 [Source:HGNC Symbol;Acc:HGNC:21882]
		ENSG00000105968	H2AZ2	protein_coding	H2A.Z variant histone 2 [Source:HGNC Symbol;Acc:HGNC:20664]
		ENSG00000106080	FKBP14	protein_coding	FKBP prolyl isomerase 14 [Source:HGNC Symbol;Acc:HGNC:18625]
		ENSG00000106211	HSPB1	protein_coding	heat shock protein family B (small) member 1 [Source:HGNC Symbol;Acc:HGNC:5246]
		ENSG00000106246	PTCD1	protein_coding	pentatricopeptide repeat domain 1 [Source:HGNC Symbol;Acc:HGNC:22198]
		ENSG00000106392	C1GALT1	protein_coding	core 1 synthase, glycoprotein-N-acetylgalactosamine 3-beta-galactosyltransferase 1 [Source:HGNC Symbol;Acc:HGNC:24337]
		ENSG00000106399	RPA3	protein_coding	replication protein A3 [Source:HGNC Symbol;Acc:HGNC:10291]
		ENSG00000106400	ZNHIT1	protein_coding	zinc finger HIT-type containing 1 [Source:HGNC Symbol;Acc:HGNC:21688]
		ENSG00000106603	COA1	protein_coding	cytochrome c oxidase assembly factor 1 [Source:HGNC Symbol;Acc:HGNC:21868]
		ENSG00000106829	TLE4	protein_coding	TLE family member 4, transcriptional corepressor [Source:HGNC Symbol;Acc:HGNC:11840]
		ENSG00000106992	AK1	protein_coding	adenylate kinase 1 [Source:HGNC Symbol;Acc:HGNC:361]
		ENSG00000107371	EXOSC3	protein_coding	exosome component 3 [Source:HGNC Symbol;Acc:HGNC:17944]
		ENSG00000107404	DVL1	protein_coding	dishevelled segment polarity protein 1 [Source:HGNC Symbol;Acc:HGNC:3084]
		ENSG00000107554	DNMBP	protein_coding	dynamin binding protein [Source:HGNC Symbol;Acc:HGNC:30373]
		ENSG00000107679	PLEKHA1	protein_coding	pleckstrin homology domain containing A1 [Source:HGNC Symbol;Acc:HGNC:14335]
		ENSG00000107949	BCCIP	protein_coding	BRCA2 and CDKN1A interacting protein [Source:HGNC Symbol;Acc:HGNC:978]
		ENSG00000108010	GLRX3	protein_coding	glutaredoxin 3 [Source:HGNC Symbol;Acc:HGNC:15987]
		ENSG00000108094	CUL2	protein_coding	cullin 2 [Source:HGNC Symbol;Acc:HGNC:2552]
		ENSG00000108262	GIT1	protein_coding	GIT ArfGAP 1 [Source:HGNC Symbol;Acc:HGNC:4272]
		ENSG00000108312	UBTF	protein_coding	upstream binding transcription factor [Source:HGNC Symbol;Acc:HGNC:12511]
		ENSG00000108344	PSMD3	protein_coding	proteasome 26S subunit, non-ATPase 3 [Source:HGNC Symbol;Acc:HGNC:9560]
		ENSG00000108561	C1QBP	protein_coding	complement C1q binding protein [Source:HGNC Symbol;Acc:HGNC:1243]
		ENSG00000108587	GOSR1	protein_coding	golgi SNAP receptor complex member 1 [Source:HGNC Symbol;Acc:HGNC:4430]
		ENSG00000108604	SMARCD2	protein_coding	SWI/SNF related, matrix associated, actin dependent regulator of chromatin, subfamily d, member 2 [Source:HGNC Symbol;Acc:HGNC:11107]
		ENSG00000108639	SYNGR2	protein_coding	synaptogyrin 2 [Source:HGNC Symbol;Acc:HGNC:11499]
		ENSG00000109381	ELF2	protein_coding	E74 like ETS transcription factor 2 [Source:HGNC Symbol;Acc:HGNC:3317]
		ENSG00000109501	WFS1	protein_coding	wolframin ER transmembrane glycoprotein [Source:HGNC Symbol;Acc:HGNC:12762]
		ENSG00000109919	MTCH2	protein_coding	mitochondrial carrier 2 [Source:HGNC Symbol;Acc:HGNC:17587]
		ENSG00000110492	MDK	protein_coding	midkine [Source:HGNC Symbol;Acc:HGNC:6972]
		ENSG00000110717	NDUFS8	protein_coding	NADH:ubiquinone oxidoreductase core subunit S8 [Source:HGNC Symbol;Acc:HGNC:7715]
		ENSG00000110955	ATP5F1B	protein_coding	ATP synthase F1 subunit beta [Source:HGNC Symbol;Acc:HGNC:830]
		ENSG00000111142	METAP2	protein_coding	methionyl aminopeptidase 2 [Source:HGNC Symbol;Acc:HGNC:16672]
		ENSG00000111237	VPS29	protein_coding	VPS29 retromer complex component [Source:HGNC Symbol;Acc:HGNC:14340]
		ENSG00000111667	USP5	protein_coding	ubiquitin specific peptidase 5 [Source:HGNC Symbol;Acc:HGNC:12628]
		ENSG00000111669	TPI1	protein_coding	triosephosphate isomerase 1 [Source:HGNC Symbol;Acc:HGNC:12009]
		ENSG00000112685	EXOC2	protein_coding	exocyst complex component 2 [Source:HGNC Symbol;Acc:HGNC:24968]
		ENSG00000112695	COX7A2	protein_coding	cytochrome c oxidase subunit 7A2 [Source:HGNC Symbol;Acc:HGNC:2288]
		ENSG00000112773	TENT5A	protein_coding	terminal nucleotidyltransferase 5A [Source:HGNC Symbol;Acc:HGNC:18345]
		ENSG00000112855	HARS2	protein_coding	histidyl-tRNA synthetase 2, mitochondrial [Source:HGNC Symbol;Acc:HGNC:4817]
		ENSG00000112902	SEMA5A	protein_coding	semaphorin 5A [Source:HGNC Symbol;Acc:HGNC:10736]
		ENSG00000113068	PFDN1	protein_coding	prefoldin subunit 1 [Source:HGNC Symbol;Acc:HGNC:8866]
		ENSG00000113318	MSH3	protein_coding	mutS homolog 3 [Source:HGNC Symbol;Acc:HGNC:7326]
		ENSG00000113369	ARRDC3	protein_coding	arrestin domain containing 3 [Source:HGNC Symbol;Acc:HGNC:29263]
		ENSG00000113597	TRAPPC13	protein_coding	trafficking protein particle complex subunit 13 [Source:HGNC Symbol;Acc:HGNC:25828]
		ENSG00000113657	DPYSL3	protein_coding	dihydropyrimidinase like 3 [Source:HGNC Symbol;Acc:HGNC:3015]
		ENSG00000114302	PRKAR2A	protein_coding	protein kinase cAMP-dependent type II regulatory subunit alpha [Source:HGNC Symbol;Acc:HGNC:9391]
		ENSG00000114354	TFG	protein_coding	trafficking from ER to golgi regulator [Source:HGNC Symbol;Acc:HGNC:11758]
		ENSG00000114416	FXR1	protein_coding	FMR1 autosomal homolog 1 [Source:HGNC Symbol;Acc:HGNC:4023]
		ENSG00000114439	BBX	protein_coding	BBX high mobility group box domain containing [Source:HGNC Symbol;Acc:HGNC:14422]
		ENSG00000114480	GBE1	protein_coding	1,4-alpha-glucan branching enzyme 1 [Source:HGNC Symbol;Acc:HGNC:4180]
		ENSG00000114686	MRPL3	protein_coding	mitochondrial ribosomal protein L3 [Source:HGNC Symbol;Acc:HGNC:10379]
		ENSG00000114867	EIF4G1	protein_coding	eukaryotic translation initiation factor 4 gamma 1 [Source:HGNC Symbol;Acc:HGNC:3296]
		ENSG00000114942	EEF1B2	protein_coding	eukaryotic translation elongation factor 1 beta 2 [Source:HGNC Symbol;Acc:HGNC:3208]
		ENSG00000114993	RTKN	protein_coding	rhotekin [Source:HGNC Symbol;Acc:HGNC:10466]
		ENSG00000115128	SF3B6	protein_coding	splicing factor 3b subunit 6 [Source:HGNC Symbol;Acc:HGNC:30096]
		ENSG00000115216	NRBP1	protein_coding	nuclear receptor binding protein 1 [Source:HGNC Symbol;Acc:HGNC:7993]
		ENSG00000115350	POLE4	protein_coding	DNA polymerase epsilon 4, accessory subunit [Source:HGNC Symbol;Acc:HGNC:18755]
		ENSG00000115457	IGFBP2	protein_coding	insulin like growth factor binding protein 2 [Source:HGNC Symbol;Acc:HGNC:5471]
		ENSG00000115514	TXNDC9	protein_coding	thioredoxin domain containing 9 [Source:HGNC Symbol;Acc:HGNC:24110]
		ENSG00000115677	HDLBP	protein_coding	high density lipoprotein binding protein [Source:HGNC Symbol;Acc:HGNC:4857]
		ENSG00000115935	WIPF1	protein_coding	WAS/WASL interacting protein family member 1 [Source:HGNC Symbol;Acc:HGNC:12736]
		ENSG00000115966	ATF2	protein_coding	activating transcription factor 2 [Source:HGNC Symbol;Acc:HGNC:784]
		ENSG00000116005	PCYOX1	protein_coding	prenylcysteine oxidase 1 [Source:HGNC Symbol;Acc:HGNC:20588]
		ENSG00000116030	SUMO1	protein_coding	small ubiquitin like modifier 1 [Source:HGNC Symbol;Acc:HGNC:12502]
		ENSG00000116288	PARK7	protein_coding	Parkinsonism associated deglycase [Source:HGNC Symbol;Acc:HGNC:16369]
		ENSG00000116455	WDR77	protein_coding	WD repeat domain 77 [Source:HGNC Symbol;Acc:HGNC:29652]
		ENSG00000116871	MAP7D1	protein_coding	MAP7 domain containing 1 [Source:HGNC Symbol;Acc:HGNC:25514]
		ENSG00000117385	P3H1	protein_coding	prolyl 3-hydroxylase 1 [Source:HGNC Symbol;Acc:HGNC:19316]
		ENSG00000117408	IPO13	protein_coding	importin 13 [Source:HGNC Symbol;Acc:HGNC:16853]
		ENSG00000118418	HMGN3	protein_coding	high mobility group nucleosomal binding domain 3 [Source:HGNC Symbol;Acc:HGNC:12312]
		ENSG00000118508	RAB32	protein_coding	RAB32, member RAS oncogene family [Source:HGNC Symbol;Acc:HGNC:9772]
		ENSG00000118855	MFSD1	protein_coding	major facilitator superfamily domain containing 1 [Source:HGNC Symbol;Acc:HGNC:25874]
		ENSG00000118985	ELL2	protein_coding	elongation factor for RNA polymerase II 2 [Source:HGNC Symbol;Acc:HGNC:17064]
		ENSG00000119185	ITGB1BP1	protein_coding	integrin subunit beta 1 binding protein 1 [Source:HGNC Symbol;Acc:HGNC:23927]
		ENSG00000119335	SET	protein_coding	SET nuclear proto-oncogene [Source:HGNC Symbol;Acc:HGNC:10760]
		ENSG00000119950	MXI1	protein_coding	MAX interactor 1, dimerization protein [Source:HGNC Symbol;Acc:HGNC:7534]
		ENSG00000120526	NUDCD1	protein_coding	NudC domain containing 1 [Source:HGNC Symbol;Acc:HGNC:24306]
		ENSG00000120725	SIL1	protein_coding	SIL1 nucleotide exchange factor [Source:HGNC Symbol;Acc:HGNC:24624]
		ENSG00000120742	SERP1	protein_coding	stress associated endoplasmic reticulum protein 1 [Source:HGNC Symbol;Acc:HGNC:10759]
		ENSG00000121089	NACA3P	processed_pseudogene	NACA family member 3, pseudogene [Source:HGNC Symbol;Acc:HGNC:33442]
		ENSG00000121274	TENT4B	protein_coding	terminal nucleotidyltransferase 4B [Source:HGNC Symbol;Acc:HGNC:30758]
		ENSG00000122034	GTF3A	protein_coding	general transcription factor IIIA [Source:HGNC Symbol;Acc:HGNC:4662]
		ENSG00000122884	P4HA1	protein_coding	prolyl 4-hydroxylase subunit alpha 1 [Source:HGNC Symbol;Acc:HGNC:8546]
		ENSG00000123080	CDKN2C	protein_coding	cyclin dependent kinase inhibitor 2C [Source:HGNC Symbol;Acc:HGNC:1789]
		ENSG00000123496	IL13RA2	protein_coding	interleukin 13 receptor subunit alpha 2 [Source:HGNC Symbol;Acc:HGNC:5975]
		ENSG00000123689	G0S2	protein_coding	G0/G1 switch 2 [Source:HGNC Symbol;Acc:HGNC:30229]
		ENSG00000124155	PIGT	protein_coding	phosphatidylinositol glycan anchor biosynthesis class T [Source:HGNC Symbol;Acc:HGNC:14938]
		ENSG00000124243	BCAS4	protein_coding	breast carcinoma amplified sequence 4 [Source:HGNC Symbol;Acc:HGNC:14367]
		ENSG00000124299	PEPD	protein_coding	peptidase D [Source:HGNC Symbol;Acc:HGNC:8840]
		ENSG00000124380	SNRNP27	protein_coding	small nuclear ribonucleoprotein U4/U6.U5 subunit 27 [Source:HGNC Symbol;Acc:HGNC:30240]
		ENSG00000124422	USP22	protein_coding	ubiquitin specific peptidase 22 [Source:HGNC Symbol;Acc:HGNC:12621]
		ENSG00000124532	MRS2	protein_coding	magnesium transporter MRS2 [Source:HGNC Symbol;Acc:HGNC:13785]
		ENSG00000124802	EEF1E1	protein_coding	eukaryotic translation elongation factor 1 epsilon 1 [Source:HGNC Symbol;Acc:HGNC:3212]
		ENSG00000125398	SOX9	protein_coding	SRY-box transcription factor 9 [Source:HGNC Symbol;Acc:HGNC:11204]
		ENSG00000125818	PSMF1	protein_coding	proteasome inhibitor subunit 1 [Source:HGNC Symbol;Acc:HGNC:9571]
		ENSG00000125863	MKKS	protein_coding	MKKS centrosomal shuttling protein [Source:HGNC Symbol;Acc:HGNC:7108]
		ENSG00000126214	KLC1	protein_coding	kinesin light chain 1 [Source:HGNC Symbol;Acc:HGNC:6387]
		ENSG00000126934	MAP2K2	protein_coding	mitogen-activated protein kinase kinase 2 [Source:HGNC Symbol;Acc:HGNC:6842]
		ENSG00000126947	ARMCX1	protein_coding	armadillo repeat containing X-linked 1 [Source:HGNC Symbol;Acc:HGNC:18073]
		ENSG00000127022	CANX	protein_coding	calnexin [Source:HGNC Symbol;Acc:HGNC:1473]
		ENSG00000127337	YEATS4	protein_coding	YEATS domain containing 4 [Source:HGNC Symbol;Acc:HGNC:24859]
		ENSG00000127481	UBR4	protein_coding	ubiquitin protein ligase E3 component n-recognin 4 [Source:HGNC Symbol;Acc:HGNC:30313]
		ENSG00000127663	KDM4B	protein_coding	lysine demethylase 4B [Source:HGNC Symbol;Acc:HGNC:29136]
		ENSG00000127990	SGCE	protein_coding	sarcoglycan epsilon [Source:HGNC Symbol;Acc:HGNC:10808]
		ENSG00000128228	SDF2L1	protein_coding	stromal cell derived factor 2 like 1 [Source:HGNC Symbol;Acc:HGNC:10676]
		ENSG00000128656	CHN1	protein_coding	chimerin 1 [Source:HGNC Symbol;Acc:HGNC:1943]
		ENSG00000129473	BCL2L2	protein_coding	BCL2 like 2 [Source:HGNC Symbol;Acc:HGNC:995]
		ENSG00000130382	MLLT1	protein_coding	MLLT1 super elongation complex subunit [Source:HGNC Symbol;Acc:HGNC:7134]
		ENSG00000130826	DKC1	protein_coding	dyskerin pseudouridine synthase 1 [Source:HGNC Symbol;Acc:HGNC:2890]
		ENSG00000131016	AKAP12	protein_coding	A-kinase anchoring protein 12 [Source:HGNC Symbol;Acc:HGNC:370]
		ENSG00000131116	ZNF428	protein_coding	zinc finger protein 428 [Source:HGNC Symbol;Acc:HGNC:20804]
		ENSG00000131748	STARD3	protein_coding	StAR related lipid transfer domain containing 3 [Source:HGNC Symbol;Acc:HGNC:17579]
		ENSG00000132005	RFX1	protein_coding	regulatory factor X1 [Source:HGNC Symbol;Acc:HGNC:9982]
		ENSG00000132323	ILKAP	protein_coding	ILK associated serine/threonine phosphatase [Source:HGNC Symbol;Acc:HGNC:15566]
		ENSG00000132471	WBP2	protein_coding	WW domain binding protein 2 [Source:HGNC Symbol;Acc:HGNC:12738]
		ENSG00000132635	PCED1A	protein_coding	PC-esterase domain containing 1A [Source:HGNC Symbol;Acc:HGNC:16212]
		ENSG00000132639	SNAP25	protein_coding	synaptosome associated protein 25 [Source:HGNC Symbol;Acc:HGNC:11132]
		ENSG00000132640	BTBD3	protein_coding	BTB domain containing 3 [Source:HGNC Symbol;Acc:HGNC:15854]
		ENSG00000132842	AP3B1	protein_coding	adaptor related protein complex 3 subunit beta 1 [Source:HGNC Symbol;Acc:HGNC:566]
		ENSG00000133112	TPT1	protein_coding	tumor protein, translationally-controlled 1 [Source:HGNC Symbol;Acc:HGNC:12022]
		ENSG00000133243	BTBD2	protein_coding	BTB domain containing 2 [Source:HGNC Symbol;Acc:HGNC:15504]
		ENSG00000133639	BTG1	protein_coding	BTG anti-proliferation factor 1 [Source:HGNC Symbol;Acc:HGNC:1130]
		ENSG00000133641	RLIG1	protein_coding	RNA 5'-phosphate and 3'-OH ligase 1 [Source:HGNC Symbol;Acc:HGNC:25322]
		ENSG00000133872	SARAF	protein_coding	store-operated calcium entry associated regulatory factor [Source:HGNC Symbol;Acc:HGNC:28789]
		ENSG00000134056	MRPS36	protein_coding	mitochondrial ribosomal protein S36 [Source:HGNC Symbol;Acc:HGNC:16631]
		ENSG00000134255	CEPT1	protein_coding	choline/ethanolamine phosphotransferase 1 [Source:HGNC Symbol;Acc:HGNC:24289]
		ENSG00000134308	YWHAQ	protein_coding	tyrosine 3-monooxygenase/tryptophan 5-monooxygenase activation protein theta [Source:HGNC Symbol;Acc:HGNC:12854]
		ENSG00000134363	FST	protein_coding	follistatin [Source:HGNC Symbol;Acc:HGNC:3971]
		ENSG00000134480	CCNH	protein_coding	cyclin H [Source:HGNC Symbol;Acc:HGNC:1594]
		ENSG00000134853	PDGFRA	protein_coding	platelet derived growth factor receptor alpha [Source:HGNC Symbol;Acc:HGNC:8803]
		ENSG00000134905	CARS2	protein_coding	cysteinyl-tRNA synthetase 2, mitochondrial [Source:HGNC Symbol;Acc:HGNC:25695]
		ENSG00000135070	ISCA1	protein_coding	iron-sulfur cluster assembly 1 [Source:HGNC Symbol;Acc:HGNC:28660]
		ENSG00000135336	ORC3	protein_coding	origin recognition complex subunit 3 [Source:HGNC Symbol;Acc:HGNC:8489]
		ENSG00000135535	CD164	protein_coding	CD164 molecule [Source:HGNC Symbol;Acc:HGNC:1632]
		ENSG00000135541	AHI1	protein_coding	Abelson helper integration site 1 [Source:HGNC Symbol;Acc:HGNC:21575]
		ENSG00000135655	USP15	protein_coding	ubiquitin specific peptidase 15 [Source:HGNC Symbol;Acc:HGNC:12613]
		ENSG00000135862	LAMC1	protein_coding	laminin subunit gamma 1 [Source:HGNC Symbol;Acc:HGNC:6492]
		ENSG00000135870	RC3H1	protein_coding	ring finger and CCCH-type domains 1 [Source:HGNC Symbol;Acc:HGNC:29434]
		ENSG00000136021	SCYL2	protein_coding	SCY1 like pseudokinase 2 [Source:HGNC Symbol;Acc:HGNC:19286]
		ENSG00000136143	SUCLA2	protein_coding	succinate-CoA ligase ADP-forming subunit beta [Source:HGNC Symbol;Acc:HGNC:11448]
		ENSG00000136159	NUDT15	protein_coding	nudix hydrolase 15 [Source:HGNC Symbol;Acc:HGNC:23063]
		ENSG00000136280	CCM2	protein_coding	CCM2 scaffold protein [Source:HGNC Symbol;Acc:HGNC:21708]
		ENSG00000136720	HS6ST1	protein_coding	heparan sulfate 6-O-sulfotransferase 1 [Source:HGNC Symbol;Acc:HGNC:5201]
		ENSG00000136754	ABI1	protein_coding	abl interactor 1 [Source:HGNC Symbol;Acc:HGNC:11320]
		ENSG00000136840	ST6GALNAC4	protein_coding	ST6 N-acetylgalactosaminide alpha-2,6-sialyltransferase 4 [Source:HGNC Symbol;Acc:HGNC:17846]
		ENSG00000136875	PRPF4	protein_coding	pre-mRNA processing factor 4 [Source:HGNC Symbol;Acc:HGNC:17349]
		ENSG00000137103	TMEM8B	protein_coding	transmembrane protein 8B [Source:HGNC Symbol;Acc:HGNC:21427]
		ENSG00000137267	TUBB2A	protein_coding	tubulin beta 2A class IIa [Source:HGNC Symbol;Acc:HGNC:12412]
		ENSG00000137500	CCDC90B	protein_coding	coiled-coil domain containing 90B [Source:HGNC Symbol;Acc:HGNC:28108]
		ENSG00000137845	ADAM10	protein_coding	ADAM metallopeptidase domain 10 [Source:HGNC Symbol;Acc:HGNC:188]
		ENSG00000137872	SEMA6D	protein_coding	semaphorin 6D [Source:HGNC Symbol;Acc:HGNC:16770]
		ENSG00000137996	RTCA	protein_coding	RNA 3'-terminal phosphate cyclase [Source:HGNC Symbol;Acc:HGNC:17981]
		ENSG00000138061	CYP1B1	protein_coding	cytochrome P450 family 1 subfamily B member 1 [Source:HGNC Symbol;Acc:HGNC:2597]
		ENSG00000138080	EMILIN1	protein_coding	elastin microfibril interfacer 1 [Source:HGNC Symbol;Acc:HGNC:19880]
		ENSG00000138134	STAMBPL1	protein_coding	STAM binding protein like 1 [Source:HGNC Symbol;Acc:HGNC:24105]
		ENSG00000138180	CEP55	protein_coding	centrosomal protein 55 [Source:HGNC Symbol;Acc:HGNC:1161]
		ENSG00000138459	SLC35A5	protein_coding	solute carrier family 35 member A5 [Source:HGNC Symbol;Acc:HGNC:20792]
		ENSG00000138668	HNRNPD	protein_coding	heterogeneous nuclear ribonucleoprotein D [Source:HGNC Symbol;Acc:HGNC:5036]
		ENSG00000138685	FGF2	protein_coding	fibroblast growth factor 2 [Source:HGNC Symbol;Acc:HGNC:3676]
		ENSG00000138796	HADH	protein_coding	hydroxyacyl-CoA dehydrogenase [Source:HGNC Symbol;Acc:HGNC:4799]
		ENSG00000138814	PPP3CA	protein_coding	protein phosphatase 3 catalytic subunit alpha [Source:HGNC Symbol;Acc:HGNC:9314]
		ENSG00000139350	NEDD1	protein_coding	NEDD1 gamma-tubulin ring complex targeting factor [Source:HGNC Symbol;Acc:HGNC:7723]
		ENSG00000140044	JDP2	protein_coding	Jun dimerization protein 2 [Source:HGNC Symbol;Acc:HGNC:17546]
		ENSG00000140391	TSPAN3	protein_coding	tetraspanin 3 [Source:HGNC Symbol;Acc:HGNC:17752]
		ENSG00000140416	TPM1	protein_coding	tropomyosin 1 [Source:HGNC Symbol;Acc:HGNC:12010]
		ENSG00000140682	TGFB1I1	protein_coding	transforming growth factor beta 1 induced transcript 1 [Source:HGNC Symbol;Acc:HGNC:11767]
		ENSG00000140740	UQCRC2	protein_coding	ubiquinol-cytochrome c reductase core protein 2 [Source:HGNC Symbol;Acc:HGNC:12586]
		ENSG00000141447	OSBPL1A	protein_coding	oxysterol binding protein like 1A [Source:HGNC Symbol;Acc:HGNC:16398]
		ENSG00000141756	FKBP10	protein_coding	FKBP prolyl isomerase 10 [Source:HGNC Symbol;Acc:HGNC:18169]
		ENSG00000141867	BRD4	protein_coding	bromodomain containing 4 [Source:HGNC Symbol;Acc:HGNC:13575]
		ENSG00000141873	SLC39A3	protein_coding	solute carrier family 39 member 3 [Source:HGNC Symbol;Acc:HGNC:17128]
		ENSG00000141985	SH3GL1	protein_coding	SH3 domain containing GRB2 like 1, endophilin A2 [Source:HGNC Symbol;Acc:HGNC:10830]
		ENSG00000142856	ITGB3BP	protein_coding	integrin subunit beta 3 binding protein [Source:HGNC Symbol;Acc:HGNC:6157]
		ENSG00000142864	SERBP1	protein_coding	SERPINE1 mRNA binding protein 1 [Source:HGNC Symbol;Acc:HGNC:17860]
		ENSG00000143093	STRIP1	protein_coding	striatin interacting protein 1 [Source:HGNC Symbol;Acc:HGNC:25916]
		ENSG00000143162	CREG1	protein_coding	cellular repressor of E1A stimulated genes 1 [Source:HGNC Symbol;Acc:HGNC:2351]
		ENSG00000143319	ISG20L2	protein_coding	interferon stimulated exonuclease gene 20 like 2 [Source:HGNC Symbol;Acc:HGNC:25745]
		ENSG00000143320	CRABP2	protein_coding	cellular retinoic acid binding protein 2 [Source:HGNC Symbol;Acc:HGNC:2339]
		ENSG00000143353	LYPLAL1	protein_coding	lysophospholipase like 1 [Source:HGNC Symbol;Acc:HGNC:20440]
		ENSG00000143379	SETDB1	protein_coding	SET domain bifurcated histone lysine methyltransferase 1 [Source:HGNC Symbol;Acc:HGNC:10761]
		ENSG00000143537	ADAM15	protein_coding	ADAM metallopeptidase domain 15 [Source:HGNC Symbol;Acc:HGNC:193]
		ENSG00000143612	C1orf43	protein_coding	chromosome 1 open reading frame 43 [Source:HGNC Symbol;Acc:HGNC:29876]
		ENSG00000143653	SCCPDH	protein_coding	saccharopine dehydrogenase (putative) [Source:HGNC Symbol;Acc:HGNC:24275]
		ENSG00000144028	SNRNP200	protein_coding	small nuclear ribonucleoprotein U5 subunit 200 [Source:HGNC Symbol;Acc:HGNC:30859]
		ENSG00000144034	TPRKB	protein_coding	TP53RK binding protein [Source:HGNC Symbol;Acc:HGNC:24259]
		ENSG00000144642	RBMS3	protein_coding	RNA binding motif single stranded interacting protein 3 [Source:HGNC Symbol;Acc:HGNC:13427]
		ENSG00000144810	COL8A1	protein_coding	collagen type VIII alpha 1 chain [Source:HGNC Symbol;Acc:HGNC:2215]
		ENSG00000145247	OCIAD2	protein_coding	OCIA domain containing 2 [Source:HGNC Symbol;Acc:HGNC:28685]
		ENSG00000145348	TBCK	protein_coding	TBC1 domain containing kinase [Source:HGNC Symbol;Acc:HGNC:28261]
		ENSG00000146731	CCT6A	protein_coding	chaperonin containing TCP1 subunit 6A [Source:HGNC Symbol;Acc:HGNC:1620]
		ENSG00000146918	NCAPG2	protein_coding	non-SMC condensin II complex subunit G2 [Source:HGNC Symbol;Acc:HGNC:21904]
		ENSG00000147155	EBP	protein_coding	EBP cholestenol delta-isomerase [Source:HGNC Symbol;Acc:HGNC:3133]
		ENSG00000147403	RPL10	protein_coding	ribosomal protein L10 [Source:HGNC Symbol;Acc:HGNC:10298]
		ENSG00000147526	TACC1	protein_coding	transforming acidic coiled-coil containing protein 1 [Source:HGNC Symbol;Acc:HGNC:11522]
		ENSG00000147548	NSD3	protein_coding	nuclear receptor binding SET domain protein 3 [Source:HGNC Symbol;Acc:HGNC:12767]
		ENSG00000147649	MTDH	protein_coding	metadherin [Source:HGNC Symbol;Acc:HGNC:29608]
		ENSG00000148218	ALAD	protein_coding	aminolevulinate dehydratase [Source:HGNC Symbol;Acc:HGNC:395]
		ENSG00000148291	SURF2	protein_coding	surfeit 2 [Source:HGNC Symbol;Acc:HGNC:11475]
		ENSG00000148296	SURF6	protein_coding	surfeit 6 [Source:HGNC Symbol;Acc:HGNC:11478]
		ENSG00000148300	REXO4	protein_coding	REX4 homolog, 3'-5' exonuclease [Source:HGNC Symbol;Acc:HGNC:12820]
		ENSG00000148516	ZEB1	protein_coding	zinc finger E-box binding homeobox 1 [Source:HGNC Symbol;Acc:HGNC:11642]
		ENSG00000148943	LIN7C	protein_coding	lin-7 homolog C, crumbs cell polarity complex component [Source:HGNC Symbol;Acc:HGNC:17789]
		ENSG00000149084	HSD17B12	protein_coding	hydroxysteroid 17-beta dehydrogenase 12 [Source:HGNC Symbol;Acc:HGNC:18646]
		ENSG00000149187	CELF1	protein_coding	CUGBP Elav-like family member 1 [Source:HGNC Symbol;Acc:HGNC:2549]
		ENSG00000149600	COMMD7	protein_coding	COMM domain containing 7 [Source:HGNC Symbol;Acc:HGNC:16223]
		ENSG00000151779	NBAS	protein_coding	NBAS subunit of NRZ tethering complex [Source:HGNC Symbol;Acc:HGNC:15625]
		ENSG00000152193	OBI1	protein_coding	ORC ubiquitin ligase 1 [Source:HGNC Symbol;Acc:HGNC:20308]
		ENSG00000152234	ATP5F1A	protein_coding	ATP synthase F1 subunit alpha [Source:HGNC Symbol;Acc:HGNC:823]
		ENSG00000153037	SRP19	protein_coding	signal recognition particle 19 [Source:HGNC Symbol;Acc:HGNC:11300]
		ENSG00000153071	DAB2	protein_coding	DAB adaptor protein 2 [Source:HGNC Symbol;Acc:HGNC:2662]
		ENSG00000153113	CAST	protein_coding	calpastatin [Source:HGNC Symbol;Acc:HGNC:1515]
		ENSG00000154188	ANGPT1	protein_coding	angiopoietin 1 [Source:HGNC Symbol;Acc:HGNC:484]
		ENSG00000155097	ATP6V1C1	protein_coding	ATPase H+ transporting V1 subunit C1 [Source:HGNC Symbol;Acc:HGNC:856]
		ENSG00000155111	CDK19	protein_coding	cyclin dependent kinase 19 [Source:HGNC Symbol;Acc:HGNC:19338]
		ENSG00000156469	MTERF3	protein_coding	mitochondrial transcription termination factor 3 [Source:HGNC Symbol;Acc:HGNC:24258]
		ENSG00000156603	MED19	protein_coding	mediator complex subunit 19 [Source:HGNC Symbol;Acc:HGNC:29600]
		ENSG00000156675	RAB11FIP1	protein_coding	RAB11 family interacting protein 1 [Source:HGNC Symbol;Acc:HGNC:30265]
		ENSG00000156928	MALSU1	protein_coding	mitochondrial assembly of ribosomal large subunit 1 [Source:HGNC Symbol;Acc:HGNC:21721]
		ENSG00000157224	CLDN12	protein_coding	claudin 12 [Source:HGNC Symbol;Acc:HGNC:2034]
		ENSG00000157240	FZD1	protein_coding	frizzled class receptor 1 [Source:HGNC Symbol;Acc:HGNC:4038]
		ENSG00000157259	GATAD1	protein_coding	GATA zinc finger domain containing 1 [Source:HGNC Symbol;Acc:HGNC:29941]
		ENSG00000157349	DDX19B	protein_coding	DEAD-box helicase 19B [Source:HGNC Symbol;Acc:HGNC:2742]
		ENSG00000157538	VPS26C	protein_coding	VPS26 endosomal protein sorting factor C [Source:HGNC Symbol;Acc:HGNC:3044]
		ENSG00000157766	ACAN	protein_coding	aggrecan [Source:HGNC Symbol;Acc:HGNC:319]
		ENSG00000157933	SKI	protein_coding	SKI proto-oncogene [Source:HGNC Symbol;Acc:HGNC:10896]
		ENSG00000158402	CDC25C	protein_coding	cell division cycle 25C [Source:HGNC Symbol;Acc:HGNC:1727]
		ENSG00000158545	ZC3H18	protein_coding	zinc finger CCCH-type containing 18 [Source:HGNC Symbol;Acc:HGNC:25091]
		ENSG00000158710	TAGLN2	protein_coding	transgelin 2 [Source:HGNC Symbol;Acc:HGNC:11554]
		ENSG00000158716	DUSP23	protein_coding	dual specificity phosphatase 23 [Source:HGNC Symbol;Acc:HGNC:21480]
		ENSG00000159259	CHAF1B	protein_coding	chromatin assembly factor 1 subunit B [Source:HGNC Symbol;Acc:HGNC:1911]
		ENSG00000160714	UBE2Q1	protein_coding	ubiquitin conjugating enzyme E2 Q1 [Source:HGNC Symbol;Acc:HGNC:15698]
		ENSG00000160789	LMNA	protein_coding	lamin A/C [Source:HGNC Symbol;Acc:HGNC:6636]
		ENSG00000161682	FAM171A2	protein_coding	family with sequence similarity 171 member A2 [Source:HGNC Symbol;Acc:HGNC:30480]
		ENSG00000161835	TAMALIN	protein_coding	trafficking regulator and scaffold protein tamalin [Source:HGNC Symbol;Acc:HGNC:18707]
		ENSG00000161999	JMJD8	protein_coding	jumonji domain containing 8 [Source:HGNC Symbol;Acc:HGNC:14148]
		ENSG00000162066	AMDHD2	protein_coding	amidohydrolase domain containing 2 [Source:HGNC Symbol;Acc:HGNC:24262]
		ENSG00000162302	RPS6KA4	protein_coding	ribosomal protein S6 kinase A4 [Source:HGNC Symbol;Acc:HGNC:10433]
		ENSG00000162599	NFIA	protein_coding	nuclear factor I A [Source:HGNC Symbol;Acc:HGNC:7784]
		ENSG00000162618	ADGRL4	protein_coding	adhesion G protein-coupled receptor L4 [Source:HGNC Symbol;Acc:HGNC:20822]
		ENSG00000162813	BPNT1	protein_coding	3'(2'), 5'-bisphosphate nucleotidase 1 [Source:HGNC Symbol;Acc:HGNC:1096]
		ENSG00000162852	CNST	protein_coding	consortin, connexin sorting protein [Source:HGNC Symbol;Acc:HGNC:26486]
		ENSG00000163069	SGCB	protein_coding	sarcoglycan beta [Source:HGNC Symbol;Acc:HGNC:10806]
		ENSG00000163171	CDC42EP3	protein_coding	CDC42 effector protein 3 [Source:HGNC Symbol;Acc:HGNC:16943]
		ENSG00000163399	ATP1A1	protein_coding	ATPase Na+/K+ transporting subunit alpha 1 [Source:HGNC Symbol;Acc:HGNC:799]
		ENSG00000163479	SSR2	protein_coding	signal sequence receptor subunit 2 [Source:HGNC Symbol;Acc:HGNC:11324]
		ENSG00000163513	TGFBR2	protein_coding	transforming growth factor beta receptor 2 [Source:HGNC Symbol;Acc:HGNC:11773]
		ENSG00000163577	EIF5A2	protein_coding	eukaryotic translation initiation factor 5A2 [Source:HGNC Symbol;Acc:HGNC:3301]
		ENSG00000163788	SNRK	protein_coding	SNF related kinase [Source:HGNC Symbol;Acc:HGNC:30598]
		ENSG00000163848	ZNF148	protein_coding	zinc finger protein 148 [Source:HGNC Symbol;Acc:HGNC:12933]
		ENSG00000164167	LSM6	protein_coding	LSM6 homolog, U6 small nuclear RNA and mRNA degradation associated [Source:HGNC Symbol;Acc:HGNC:17017]
		ENSG00000164209	SLC25A46	protein_coding	solute carrier family 25 member 46 [Source:HGNC Symbol;Acc:HGNC:25198]
		ENSG00000164258	NDUFS4	protein_coding	NADH:ubiquinone oxidoreductase subunit S4 [Source:HGNC Symbol;Acc:HGNC:7711]
		ENSG00000164329	TENT2	protein_coding	terminal nucleotidyltransferase 2 [Source:HGNC Symbol;Acc:HGNC:26776]
		ENSG00000164603	BMT2	protein_coding	base methyltransferase of 25S rRNA 2 homolog [Source:HGNC Symbol;Acc:HGNC:26475]
		ENSG00000164751	PEX2	protein_coding	peroxisomal biogenesis factor 2 [Source:HGNC Symbol;Acc:HGNC:9717]
		ENSG00000164823	OSGIN2	protein_coding	oxidative stress induced growth inhibitor family member 2 [Source:HGNC Symbol;Acc:HGNC:1355]
		ENSG00000164902	PHAX	protein_coding	phosphorylated adaptor for RNA export [Source:HGNC Symbol;Acc:HGNC:10241]
		ENSG00000164916	FOXK1	protein_coding	forkhead box K1 [Source:HGNC Symbol;Acc:HGNC:23480]
		ENSG00000165280	VCP	protein_coding	valosin containing protein [Source:HGNC Symbol;Acc:HGNC:12666]
		ENSG00000165490	DDIAS	protein_coding	DNA damage induced apoptosis suppressor [Source:HGNC Symbol;Acc:HGNC:26351]
		ENSG00000165507	DEPP1	protein_coding	DEPP autophagy regulator 1 [Source:HGNC Symbol;Acc:HGNC:23355]
		ENSG00000165527	ARF6	protein_coding	ADP ribosylation factor 6 [Source:HGNC Symbol;Acc:HGNC:659]
		ENSG00000165655	ZNF503	protein_coding	zinc finger protein 503 [Source:HGNC Symbol;Acc:HGNC:23589]
		ENSG00000165678	GHITM	protein_coding	growth hormone inducible transmembrane protein [Source:HGNC Symbol;Acc:HGNC:17281]
		ENSG00000166147	FBN1	protein_coding	fibrillin 1 [Source:HGNC Symbol;Acc:HGNC:3603]
		ENSG00000166173	LARP6	protein_coding	La ribonucleoprotein 6, translational regulator [Source:HGNC Symbol;Acc:HGNC:24012]
		ENSG00000166311	SMPD1	protein_coding	sphingomyelin phosphodiesterase 1 [Source:HGNC Symbol;Acc:HGNC:11120]
		ENSG00000166398	GARRE1	protein_coding	granule associated Rac and RHOG effector 1 [Source:HGNC Symbol;Acc:HGNC:29016]
		ENSG00000166562	SEC11C	protein_coding	SEC11 homolog C, signal peptidase complex subunit [Source:HGNC Symbol;Acc:HGNC:23400]
		ENSG00000166747	AP1G1	protein_coding	adaptor related protein complex 1 subunit gamma 1 [Source:HGNC Symbol;Acc:HGNC:555]
		ENSG00000166847	DCTN5	protein_coding	dynactin subunit 5 [Source:HGNC Symbol;Acc:HGNC:24594]
		ENSG00000167123	CERCAM	protein_coding	cerebral endothelial cell adhesion molecule [Source:HGNC Symbol;Acc:HGNC:23723]
		ENSG00000167315	ACAA2	protein_coding	acetyl-CoA acyltransferase 2 [Source:HGNC Symbol;Acc:HGNC:83]
		ENSG00000167513	CDT1	protein_coding	chromatin licensing and DNA replication factor 1 [Source:HGNC Symbol;Acc:HGNC:24576]
		ENSG00000167766	ZNF83	protein_coding	zinc finger protein 83 [Source:HGNC Symbol;Acc:HGNC:13158]
		ENSG00000168005	SPINDOC	protein_coding	spindlin interactor and repressor of chromatin binding [Source:HGNC Symbol;Acc:HGNC:25115]
		ENSG00000168172	HOOK3	protein_coding	hook microtubule tethering protein 3 [Source:HGNC Symbol;Acc:HGNC:23576]
		ENSG00000168291	PDHB	protein_coding	pyruvate dehydrogenase E1 subunit beta [Source:HGNC Symbol;Acc:HGNC:8808]
		ENSG00000168495	POLR3D	protein_coding	RNA polymerase III subunit D [Source:HGNC Symbol;Acc:HGNC:1080]
		ENSG00000168528	SERINC2	protein_coding	serine incorporator 2 [Source:HGNC Symbol;Acc:HGNC:23231]
		ENSG00000168916	ZNF608	protein_coding	zinc finger protein 608 [Source:HGNC Symbol;Acc:HGNC:29238]
		ENSG00000169032	MAP2K1	protein_coding	mitogen-activated protein kinase kinase 1 [Source:HGNC Symbol;Acc:HGNC:6840]
		ENSG00000169105	CHST14	protein_coding	carbohydrate sulfotransferase 14 [Source:HGNC Symbol;Acc:HGNC:24464]
		ENSG00000169118	CSNK1G1	protein_coding	casein kinase 1 gamma 1 [Source:HGNC Symbol;Acc:HGNC:2454]
		ENSG00000169504	CLIC4	protein_coding	chloride intracellular channel 4 [Source:HGNC Symbol;Acc:HGNC:13518]
		ENSG00000169957	ZNF768	protein_coding	zinc finger protein 768 [Source:HGNC Symbol;Acc:HGNC:26273]
		ENSG00000170584	NUDCD2	protein_coding	NudC domain containing 2 [Source:HGNC Symbol;Acc:HGNC:30535]
		ENSG00000170832	USP32	protein_coding	ubiquitin specific peptidase 32 [Source:HGNC Symbol;Acc:HGNC:19143]
		ENSG00000170846	MRFAP1L2	protein_coding	Morf4 family associated protein 1 like 2 [Source:HGNC Symbol;Acc:HGNC:25109]
		ENSG00000170889	RPS9	protein_coding	ribosomal protein S9 [Source:HGNC Symbol;Acc:HGNC:10442]
		ENSG00000171204	TMEM126B	protein_coding	transmembrane protein 126B [Source:HGNC Symbol;Acc:HGNC:30883]
		ENSG00000171206	TRIM8	protein_coding	tripartite motif containing 8 [Source:HGNC Symbol;Acc:HGNC:15579]
		ENSG00000171443	ZNF524	protein_coding	zinc finger protein 524 [Source:HGNC Symbol;Acc:HGNC:28322]
		ENSG00000171603	CLSTN1	protein_coding	calsyntenin 1 [Source:HGNC Symbol;Acc:HGNC:17447]
		ENSG00000171792	RHNO1	protein_coding	RAD9-HUS1-RAD1 interacting nuclear orphan 1 [Source:HGNC Symbol;Acc:HGNC:28206]
		ENSG00000172336	POP7	protein_coding	POP7 homolog, ribonuclease P/MRP subunit [Source:HGNC Symbol;Acc:HGNC:19949]
		ENSG00000172339	ALG14	protein_coding	ALG14 UDP-N-acetylglucosaminyltransferase subunit [Source:HGNC Symbol;Acc:HGNC:28287]
		ENSG00000172354	GNB2	protein_coding	G protein subunit beta 2 [Source:HGNC Symbol;Acc:HGNC:4398]
		ENSG00000172530	BANP	protein_coding	BTG3 associated nuclear protein [Source:HGNC Symbol;Acc:HGNC:13450]
		ENSG00000172986	GXYLT2	protein_coding	glucoside xylosyltransferase 2 [Source:HGNC Symbol;Acc:HGNC:33383]
		ENSG00000173141	MRPL57	protein_coding	mitochondrial ribosomal protein L57 [Source:HGNC Symbol;Acc:HGNC:14514]
		ENSG00000173511	VEGFB	protein_coding	vascular endothelial growth factor B [Source:HGNC Symbol;Acc:HGNC:12681]
		ENSG00000173548	SNX33	protein_coding	sorting nexin 33 [Source:HGNC Symbol;Acc:HGNC:28468]
		ENSG00000173801	JUP	protein_coding	junction plakoglobin [Source:HGNC Symbol;Acc:HGNC:6207]
		ENSG00000174099	MSRB3	protein_coding	methionine sulfoxide reductase B3 [Source:HGNC Symbol;Acc:HGNC:27375]
		ENSG00000174442	ZWILCH	protein_coding	zwilch kinetochore protein [Source:HGNC Symbol;Acc:HGNC:25468]
		ENSG00000174939	ASPHD1	protein_coding	aspartate beta-hydroxylase domain containing 1 [Source:HGNC Symbol;Acc:HGNC:27380]
		ENSG00000175048	ZDHHC14	protein_coding	zinc finger DHHC-type palmitoyltransferase 14 [Source:HGNC Symbol;Acc:HGNC:20341]
		ENSG00000175130	MARCKSL1	protein_coding	MARCKS like 1 [Source:HGNC Symbol;Acc:HGNC:7142]
		ENSG00000175166	PSMD2	protein_coding	proteasome 26S subunit ubiquitin receptor, non-ATPase 2 [Source:HGNC Symbol;Acc:HGNC:9559]
		ENSG00000175390	EIF3F	protein_coding	eukaryotic translation initiation factor 3 subunit F [Source:HGNC Symbol;Acc:HGNC:3275]
		ENSG00000175470	PPP2R2D	protein_coding	protein phosphatase 2 regulatory subunit Bdelta [Source:HGNC Symbol;Acc:HGNC:23732]
		ENSG00000175745	NR2F1	protein_coding	nuclear receptor subfamily 2 group F member 1 [Source:HGNC Symbol;Acc:HGNC:7975]
		ENSG00000175854	SWI5	protein_coding	SWI5 homologous recombination repair protein [Source:HGNC Symbol;Acc:HGNC:31412]
		ENSG00000176390	CRLF3	protein_coding	cytokine receptor like factor 3 [Source:HGNC Symbol;Acc:HGNC:17177]
		ENSG00000176396	EID2	protein_coding	EP300 interacting inhibitor of differentiation 2 [Source:HGNC Symbol;Acc:HGNC:28292]
		ENSG00000176697	BDNF	protein_coding	brain derived neurotrophic factor [Source:HGNC Symbol;Acc:HGNC:1033]
		ENSG00000176731	RBIS	protein_coding	ribosomal biogenesis factor [Source:HGNC Symbol;Acc:HGNC:32235]
		ENSG00000176971	FIBIN	protein_coding	fin bud initiation factor homolog [Source:HGNC Symbol;Acc:HGNC:33747]
		ENSG00000177337	DLGAP1-AS1	lncRNA	DLGAP1 antisense RNA 1 [Source:HGNC Symbol;Acc:HGNC:31676]
		ENSG00000178464	RPL10P16	processed_pseudogene	ribosomal protein L10 pseudogene 16 [Source:HGNC Symbol;Acc:HGNC:36882]
		ENSG00000178980	SELENOW	protein_coding	selenoprotein W [Source:HGNC Symbol;Acc:HGNC:10752]
		ENSG00000178988	MRFAP1L1	protein_coding	Morf4 family associated protein 1 like 1 [Source:HGNC Symbol;Acc:HGNC:28796]
		ENSG00000178996	SNX18	protein_coding	sorting nexin 18 [Source:HGNC Symbol;Acc:HGNC:19245]
		ENSG00000179085	DPM3	protein_coding	dolichyl-phosphate mannosyltransferase subunit 3, regulatory [Source:HGNC Symbol;Acc:HGNC:3007]
		ENSG00000179218	CALR	protein_coding	calreticulin [Source:HGNC Symbol;Acc:HGNC:1455]
		ENSG00000179632	MAF1	protein_coding	MAF1 homolog, negative regulator of RNA polymerase III [Source:HGNC Symbol;Acc:HGNC:24966]
		ENSG00000179912	R3HDM2	protein_coding	R3H domain containing 2 [Source:HGNC Symbol;Acc:HGNC:29167]
		ENSG00000180104	EXOC3	protein_coding	exocyst complex component 3 [Source:HGNC Symbol;Acc:HGNC:30378]
		ENSG00000180155	LYNX1	protein_coding	Ly6/neurotoxin 1 [Source:HGNC Symbol;Acc:HGNC:29604]
		ENSG00000180340	FZD2	protein_coding	frizzled class receptor 2 [Source:HGNC Symbol;Acc:HGNC:4040]
		ENSG00000180891	CUEDC1	protein_coding	CUE domain containing 1 [Source:HGNC Symbol;Acc:HGNC:31350]
		ENSG00000180964	TCEAL8	protein_coding	transcription elongation factor A like 8 [Source:HGNC Symbol;Acc:HGNC:28683]
		ENSG00000181722	ZBTB20	protein_coding	zinc finger and BTB domain containing 20 [Source:HGNC Symbol;Acc:HGNC:13503]
		ENSG00000181904	C5orf24	protein_coding	chromosome 5 open reading frame 24 [Source:HGNC Symbol;Acc:HGNC:26746]
		ENSG00000182118	FAM89A	protein_coding	family with sequence similarity 89 member A [Source:HGNC Symbol;Acc:HGNC:25057]
		ENSG00000182247	UBE2E2	protein_coding	ubiquitin conjugating enzyme E2 E2 [Source:HGNC Symbol;Acc:HGNC:12478]
		ENSG00000182383	RPL27AP5	processed_pseudogene	ribosomal protein L27a pseudogene 5 [Source:HGNC Symbol;Acc:HGNC:36420]
		ENSG00000182481	KPNA2	protein_coding	karyopherin subunit alpha 2 [Source:HGNC Symbol;Acc:HGNC:6395]
		ENSG00000183527	PSMG1	protein_coding	proteasome assembly chaperone 1 [Source:HGNC Symbol;Acc:HGNC:3043]
		ENSG00000183779	ZNF703	protein_coding	zinc finger protein 703 [Source:HGNC Symbol;Acc:HGNC:25883]
		ENSG00000183955	KMT5A	protein_coding	lysine methyltransferase 5A [Source:HGNC Symbol;Acc:HGNC:29489]
		ENSG00000183978	COA3	protein_coding	cytochrome c oxidase assembly factor 3 [Source:HGNC Symbol;Acc:HGNC:24990]
		ENSG00000185088	RPS27L	protein_coding	ribosomal protein S27 like [Source:HGNC Symbol;Acc:HGNC:18476]
		ENSG00000185298	CCDC137	protein_coding	coiled-coil domain containing 137 [Source:HGNC Symbol;Acc:HGNC:33451]
		ENSG00000185338	SOCS1	protein_coding	suppressor of cytokine signaling 1 [Source:HGNC Symbol;Acc:HGNC:19383]
		ENSG00000185624	P4HB	protein_coding	prolyl 4-hydroxylase subunit beta [Source:HGNC Symbol;Acc:HGNC:8548]
		ENSG00000185650	ZFP36L1	protein_coding	ZFP36 ring finger protein like 1 [Source:HGNC Symbol;Acc:HGNC:1107]
		ENSG00000185721	DRG1	protein_coding	developmentally regulated GTP binding protein 1 [Source:HGNC Symbol;Acc:HGNC:3029]
		ENSG00000186184	POLR1D	protein_coding	RNA polymerase I and III subunit D [Source:HGNC Symbol;Acc:HGNC:20422]
		ENSG00000186591	UBE2H	protein_coding	ubiquitin conjugating enzyme E2 H [Source:HGNC Symbol;Acc:HGNC:12484]
		ENSG00000187229		lncRNA	novel transcript, antisense to PSD3
		ENSG00000187446	CHP1	protein_coding	calcineurin like EF-hand protein 1 [Source:HGNC Symbol;Acc:HGNC:17433]
		ENSG00000187713	TMEM203	protein_coding	transmembrane protein 203 [Source:HGNC Symbol;Acc:HGNC:28217]
		ENSG00000188352	FOCAD	protein_coding	focadhesin [Source:HGNC Symbol;Acc:HGNC:23377]
		ENSG00000188483	IER5L	protein_coding	immediate early response 5 like [Source:HGNC Symbol;Acc:HGNC:23679]
		ENSG00000188612	SUMO2	protein_coding	small ubiquitin like modifier 2 [Source:HGNC Symbol;Acc:HGNC:11125]
		ENSG00000188706	ZDHHC9	protein_coding	zinc finger DHHC-type palmitoyltransferase 9 [Source:HGNC Symbol;Acc:HGNC:18475]
		ENSG00000189043	NDUFA4	protein_coding	NDUFA4 mitochondrial complex associated [Source:HGNC Symbol;Acc:HGNC:7687]
		ENSG00000189129	PLAC9	protein_coding	placenta associated 9 [Source:HGNC Symbol;Acc:HGNC:19255]
		ENSG00000189266	PNRC2	protein_coding	proline rich nuclear receptor coactivator 2 [Source:HGNC Symbol;Acc:HGNC:23158]
		ENSG00000189337	KAZN	protein_coding	kazrin, periplakin interacting protein [Source:HGNC Symbol;Acc:HGNC:29173]
		ENSG00000196154	S100A4	protein_coding	S100 calcium binding protein A4 [Source:HGNC Symbol;Acc:HGNC:10494]
		ENSG00000196449	YRDC	protein_coding	yrdC N6-threonylcarbamoyltransferase domain containing [Source:HGNC Symbol;Acc:HGNC:28905]
		ENSG00000196544	BORCS6	protein_coding	BLOC-1 related complex subunit 6 [Source:HGNC Symbol;Acc:HGNC:25939]
		ENSG00000196576	PLXNB2	protein_coding	plexin B2 [Source:HGNC Symbol;Acc:HGNC:9104]
		ENSG00000196611	MMP1	protein_coding	matrix metallopeptidase 1 [Source:HGNC Symbol;Acc:HGNC:7155]
		ENSG00000196704	AMZ2	protein_coding	archaelysin family metallopeptidase 2 [Source:HGNC Symbol;Acc:HGNC:28041]
		ENSG00000196924	FLNA	protein_coding	filamin A [Source:HGNC Symbol;Acc:HGNC:3754]
		ENSG00000196935	SRGAP1	protein_coding	SLIT-ROBO Rho GTPase activating protein 1 [Source:HGNC Symbol;Acc:HGNC:17382]
		ENSG00000196954	CASP4	protein_coding	caspase 4 [Source:HGNC Symbol;Acc:HGNC:1505]
		ENSG00000196975	ANXA4	protein_coding	annexin A4 [Source:HGNC Symbol;Acc:HGNC:542]
		ENSG00000197162	ZNF785	protein_coding	zinc finger protein 785 [Source:HGNC Symbol;Acc:HGNC:26496]
		ENSG00000197223	C1D	protein_coding	C1D nuclear receptor corepressor [Source:HGNC Symbol;Acc:HGNC:29911]
		ENSG00000197324	LRP10	protein_coding	LDL receptor related protein 10 [Source:HGNC Symbol;Acc:HGNC:14553]
		ENSG00000197461	PDGFA	protein_coding	platelet derived growth factor subunit A [Source:HGNC Symbol;Acc:HGNC:8799]
		ENSG00000197555	SIPA1L1	protein_coding	signal induced proliferation associated 1 like 1 [Source:HGNC Symbol;Acc:HGNC:20284]
		ENSG00000197713	RPE	protein_coding	ribulose-5-phosphate-3-epimerase [Source:HGNC Symbol;Acc:HGNC:10293]
		ENSG00000197757	HOXC6	protein_coding	homeobox C6 [Source:HGNC Symbol;Acc:HGNC:5128]
		ENSG00000197771	MCMBP	protein_coding	minichromosome maintenance complex binding protein [Source:HGNC Symbol;Acc:HGNC:25782]
		ENSG00000197785	ATAD3A	protein_coding	ATPase family AAA domain containing 3A [Source:HGNC Symbol;Acc:HGNC:25567]
		ENSG00000197858	GPAA1	protein_coding	glycosylphosphatidylinositol anchor attachment 1 [Source:HGNC Symbol;Acc:HGNC:4446]
		ENSG00000197930	ERO1A	protein_coding	endoplasmic reticulum oxidoreductase 1 alpha [Source:HGNC Symbol;Acc:HGNC:13280]
		ENSG00000198060	MARCHF5	protein_coding	membrane associated ring-CH-type finger 5 [Source:HGNC Symbol;Acc:HGNC:26025]
		ENSG00000198160	MIER1	protein_coding	MIER1 transcriptional regulator [Source:HGNC Symbol;Acc:HGNC:29657]
		ENSG00000198242	RPL23A	protein_coding	ribosomal protein L23a [Source:HGNC Symbol;Acc:HGNC:10317]
		ENSG00000198369	SPRED2	protein_coding	sprouty related EVH1 domain containing 2 [Source:HGNC Symbol;Acc:HGNC:17722]
		ENSG00000198718	TOGARAM1	protein_coding	TOG array regulator of axonemal microtubules 1 [Source:HGNC Symbol;Acc:HGNC:19959]
		ENSG00000198721	ECI2	protein_coding	enoyl-CoA delta isomerase 2 [Source:HGNC Symbol;Acc:HGNC:14601]
		ENSG00000198791	CNOT7	protein_coding	CCR4-NOT transcription complex subunit 7 [Source:HGNC Symbol;Acc:HGNC:14101]
		ENSG00000198816	ZNF358	protein_coding	zinc finger protein 358 [Source:HGNC Symbol;Acc:HGNC:16838]
		ENSG00000198909	MAP3K3	protein_coding	mitogen-activated protein kinase kinase kinase 3 [Source:HGNC Symbol;Acc:HGNC:6855]
		ENSG00000203879	GDI1	protein_coding	GDP dissociation inhibitor 1 [Source:HGNC Symbol;Acc:HGNC:4226]
		ENSG00000204104	TRAF3IP1	protein_coding	TRAF3 interacting protein 1 [Source:HGNC Symbol;Acc:HGNC:17861]
		ENSG00000204120	GIGYF2	protein_coding	GRB10 interacting GYF protein 2 [Source:HGNC Symbol;Acc:HGNC:11960]
		ENSG00000204442	NALF1	protein_coding	NALCN channel auxiliary factor 1 [Source:HGNC Symbol;Acc:HGNC:33877]
		ENSG00000204520	MICA	protein_coding	MHC class I polypeptide-related sequence A [Source:HGNC Symbol;Acc:HGNC:7090]
		ENSG00000204569	PPP1R10	protein_coding	protein phosphatase 1 regulatory subunit 10 [Source:HGNC Symbol;Acc:HGNC:9284]
		ENSG00000204574	ABCF1	protein_coding	ATP binding cassette subfamily F member 1 [Source:HGNC Symbol;Acc:HGNC:70]
		ENSG00000204673	AKT1S1	protein_coding	AKT1 substrate 1 [Source:HGNC Symbol;Acc:HGNC:28426]
		ENSG00000204856	FAM216A	protein_coding	family with sequence similarity 216 member A [Source:HGNC Symbol;Acc:HGNC:30180]
		ENSG00000205155	PSENEN	protein_coding	presenilin enhancer, gamma-secretase subunit [Source:HGNC Symbol;Acc:HGNC:30100]
		ENSG00000205268	PDE7A	protein_coding	phosphodiesterase 7A [Source:HGNC Symbol;Acc:HGNC:8791]
		ENSG00000205531	NAP1L4	protein_coding	nucleosome assembly protein 1 like 4 [Source:HGNC Symbol;Acc:HGNC:7640]
		ENSG00000213281	NRAS	protein_coding	NRAS proto-oncogene, GTPase [Source:HGNC Symbol;Acc:HGNC:7989]
		ENSG00000213740	SERBP1P1	processed_pseudogene	SERPINE1 mRNA binding protein 1 pseudogene 1 [Source:HGNC Symbol;Acc:HGNC:32247]
		ENSG00000213923	CSNK1E	protein_coding	casein kinase 1 epsilon [Source:HGNC Symbol;Acc:HGNC:2453]
		ENSG00000214114	MYCBP	protein_coding	MYC binding protein [Source:HGNC Symbol;Acc:HGNC:7554]
		ENSG00000215114	UBXN2B	protein_coding	UBX domain protein 2B [Source:HGNC Symbol;Acc:HGNC:27035]
		ENSG00000225630	MTND2P28	unprocessed_pseudogene	MT-ND2 pseudogene 28 [Source:HGNC Symbol;Acc:HGNC:42129]
		ENSG00000226396		processed_pseudogene	ribosomal protein S14 (RPS14) pseudogene
		ENSG00000227615		processed_pseudogene	ribosomal protein S12 (RPS12) pseudogene
		ENSG00000229994	RPL5P4	processed_pseudogene	ribosomal protein L5 pseudogene 4 [Source:HGNC Symbol;Acc:HGNC:36095]
		ENSG00000231500	RPS18	protein_coding	ribosomal protein S18 [Source:HGNC Symbol;Acc:HGNC:10401]
		ENSG00000233762	RPS15P4	processed_pseudogene	ribosomal protein S15 pseudogene 4 [Source:HGNC Symbol;Acc:HGNC:35712]
		ENSG00000234741	GAS5	lncRNA	growth arrest specific 5 [Source:HGNC Symbol;Acc:HGNC:16355]
		ENSG00000235106	BRD3OS	protein_coding	BRD3 opposite strand [Source:HGNC Symbol;Acc:HGNC:24742]
		ENSG00000236333	TRHDE-AS1	lncRNA	TRHDE antisense RNA 1 [Source:HGNC Symbol;Acc:HGNC:27471]
		ENSG00000236824	BCYRN1	scRNA	brain cytoplasmic RNA 1 [Source:HGNC Symbol;Acc:HGNC:1022]
		ENSG00000239039	SNORD13	snoRNA	small nucleolar RNA, C/D box 13 [Source:HGNC Symbol;Acc:HGNC:32711]
		ENSG00000240230	COX19	protein_coding	cytochrome c oxidase assembly factor COX19 [Source:HGNC Symbol;Acc:HGNC:28074]
		ENSG00000241973	PI4KA	protein_coding	phosphatidylinositol 4-kinase alpha [Source:HGNC Symbol;Acc:HGNC:8983]
		ENSG00000242247	ARFGAP3	protein_coding	ADP ribosylation factor GTPase activating protein 3 [Source:HGNC Symbol;Acc:HGNC:661]
		ENSG00000242861		lncRNA	novel transcript
		ENSG00000243667	DNAAF10	protein_coding	dynein axonemal assembly factor 10 [Source:HGNC Symbol;Acc:HGNC:25176]
		ENSG00000244038	DDOST	protein_coding	dolichyl-diphosphooligosaccharide--protein glycosyltransferase non-catalytic subunit [Source:HGNC Symbol;Acc:HGNC:2728]
		ENSG00000246859	STARD4-AS1	lncRNA	STARD4 antisense RNA 1 [Source:HGNC Symbol;Acc:HGNC:44117]
		ENSG00000250461		processed_pseudogene	family with sequence similarity 133, member B (FAM133B) pseudogene
		ENSG00000253833	DSTNP3	processed_pseudogene	DSTN pseudogene 3 [Source:HGNC Symbol;Acc:HGNC:34547]
		ENSG00000254901	BORCS8	protein_coding	BLOC-1 related complex subunit 8 [Source:HGNC Symbol;Acc:HGNC:37247]
		ENSG00000257727	CNPY2	protein_coding	canopy FGF signaling regulator 2 [Source:HGNC Symbol;Acc:HGNC:13529]
		ENSG00000261221	ZNF865	protein_coding	zinc finger protein 865 [Source:HGNC Symbol;Acc:HGNC:38705]
		ENSG00000261346		lncRNA	novel transcript, antisense to ITGAL
		ENSG00000265491	RNF115	protein_coding	ring finger protein 115 [Source:HGNC Symbol;Acc:HGNC:18154]
		ENSG00000272870	SAP30-DT	lncRNA	SAP30 divergent transcript [Source:HGNC Symbol;Acc:HGNC:54424]
		ENSG00000279225		TEC	novel transcript
		ENSG00000279307	NDUFAF2P1	processed_pseudogene	NDUFAF2 pseudogene 1 [Source:HGNC Symbol;Acc:HGNC:54722]
		ENSG00000281649	EBLN3P	lncRNA	endogenous Bornavirus like nucleoprotein 3, pseudogene [Source:HGNC Symbol;Acc:HGNC:50682]
		ENSG00000287001		lncRNA	novel transcript
		ENSG00000288701	PRRC2B	protein_coding	proline rich coiled-coil 2B [Source:HGNC Symbol;Acc:HGNC:28121]
		ENSG00000288888		lncRNA	novel transcript, antisense to CCNI
		ENSG00000289357		lncRNA	novel transcript
MD1	257	ENSG00000003402	CFLAR	protein_coding	CASP8 and FADD like apoptosis regulator [Source:HGNC Symbol;Acc:HGNC:1876]
		ENSG00000004534	RBM6	protein_coding	RNA binding motif protein 6 [Source:HGNC Symbol;Acc:HGNC:9903]
		ENSG00000004777	ARHGAP33	protein_coding	Rho GTPase activating protein 33 [Source:HGNC Symbol;Acc:HGNC:23085]
		ENSG00000005893	LAMP2	protein_coding	lysosomal associated membrane protein 2 [Source:HGNC Symbol;Acc:HGNC:6501]
		ENSG00000006451	RALA	protein_coding	RAS like proto-oncogene A [Source:HGNC Symbol;Acc:HGNC:9839]
		ENSG00000006715	VPS41	protein_coding	VPS41 subunit of HOPS complex [Source:HGNC Symbol;Acc:HGNC:12713]
		ENSG00000010256	UQCRC1	protein_coding	ubiquinol-cytochrome c reductase core protein 1 [Source:HGNC Symbol;Acc:HGNC:12585]
		ENSG00000017797	RALBP1	protein_coding	ralA binding protein 1 [Source:HGNC Symbol;Acc:HGNC:9841]
		ENSG00000023902	PLEKHO1	protein_coding	pleckstrin homology domain containing O1 [Source:HGNC Symbol;Acc:HGNC:24310]
		ENSG00000025156	HSF2	protein_coding	heat shock transcription factor 2 [Source:HGNC Symbol;Acc:HGNC:5225]
		ENSG00000033627	ATP6V0A1	protein_coding	ATPase H+ transporting V0 subunit a1 [Source:HGNC Symbol;Acc:HGNC:865]
		ENSG00000035403	VCL	protein_coding	vinculin [Source:HGNC Symbol;Acc:HGNC:12665]
		ENSG00000048649	RSF1	protein_coding	remodeling and spacing factor 1 [Source:HGNC Symbol;Acc:HGNC:18118]
		ENSG00000054118	THRAP3	protein_coding	thyroid hormone receptor associated protein 3 [Source:HGNC Symbol;Acc:HGNC:22964]
		ENSG00000060339	CCAR1	protein_coding	cell division cycle and apoptosis regulator 1 [Source:HGNC Symbol;Acc:HGNC:24236]
		ENSG00000060749	QSER1	protein_coding	glutamine and serine rich 1 [Source:HGNC Symbol;Acc:HGNC:26154]
		ENSG00000065000	AP3D1	protein_coding	adaptor related protein complex 3 subunit delta 1 [Source:HGNC Symbol;Acc:HGNC:568]
		ENSG00000065029	ZNF76	protein_coding	zinc finger protein 76 [Source:HGNC Symbol;Acc:HGNC:13149]
		ENSG00000065613	SLK	protein_coding	STE20 like kinase [Source:HGNC Symbol;Acc:HGNC:11088]
		ENSG00000067900	ROCK1	protein_coding	Rho associated coiled-coil containing protein kinase 1 [Source:HGNC Symbol;Acc:HGNC:10251]
		ENSG00000068724	TTC7A	protein_coding	tetratricopeptide repeat domain 7A [Source:HGNC Symbol;Acc:HGNC:19750]
		ENSG00000071655	MBD3	protein_coding	methyl-CpG binding domain protein 3 [Source:HGNC Symbol;Acc:HGNC:6918]
		ENSG00000072310	SREBF1	protein_coding	sterol regulatory element binding transcription factor 1 [Source:HGNC Symbol;Acc:HGNC:11289]
		ENSG00000073614	KDM5A	protein_coding	lysine demethylase 5A [Source:HGNC Symbol;Acc:HGNC:9886]
		ENSG00000074582	BCS1L	protein_coding	BCS1 homolog, ubiquinol-cytochrome c reductase complex chaperone [Source:HGNC Symbol;Acc:HGNC:1020]
		ENSG00000077238	IL4R	protein_coding	interleukin 4 receptor [Source:HGNC Symbol;Acc:HGNC:6015]
		ENSG00000078369	GNB1	protein_coding	G protein subunit beta 1 [Source:HGNC Symbol;Acc:HGNC:4396]
		ENSG00000082213	C5orf22	protein_coding	chromosome 5 open reading frame 22 [Source:HGNC Symbol;Acc:HGNC:25639]
		ENSG00000086504	MRPL28	protein_coding	mitochondrial ribosomal protein L28 [Source:HGNC Symbol;Acc:HGNC:14484]
		ENSG00000087111	PIGS	protein_coding	phosphatidylinositol glycan anchor biosynthesis class S [Source:HGNC Symbol;Acc:HGNC:14937]
		ENSG00000088205	DDX18	protein_coding	DEAD-box helicase 18 [Source:HGNC Symbol;Acc:HGNC:2741]
		ENSG00000088325	TPX2	protein_coding	TPX2 microtubule nucleation factor [Source:HGNC Symbol;Acc:HGNC:1249]
		ENSG00000088832	FKBP1A	protein_coding	FKBP prolyl isomerase 1A [Source:HGNC Symbol;Acc:HGNC:3711]
		ENSG00000089063	TMEM230	protein_coding	transmembrane protein 230 [Source:HGNC Symbol;Acc:HGNC:15876]
		ENSG00000089280	FUS	protein_coding	FUS RNA binding protein [Source:HGNC Symbol;Acc:HGNC:4010]
		ENSG00000089818	NECAP1	protein_coding	NECAP endocytosis associated 1 [Source:HGNC Symbol;Acc:HGNC:24539]
		ENSG00000091436	MAP3K20	protein_coding	mitogen-activated protein kinase kinase kinase 20 [Source:HGNC Symbol;Acc:HGNC:17797]
		ENSG00000091527	CDV3	protein_coding	CDV3 homolog [Source:HGNC Symbol;Acc:HGNC:26928]
		ENSG00000092853	CLSPN	protein_coding	claspin [Source:HGNC Symbol;Acc:HGNC:19715]
		ENSG00000093167	LRRFIP2	protein_coding	LRR binding FLII interacting protein 2 [Source:HGNC Symbol;Acc:HGNC:6703]
		ENSG00000096696	DSP	protein_coding	desmoplakin [Source:HGNC Symbol;Acc:HGNC:3052]
		ENSG00000100379	KCTD17	protein_coding	potassium channel tetramerization domain containing 17 [Source:HGNC Symbol;Acc:HGNC:25705]
		ENSG00000100442	FKBP3	protein_coding	FKBP prolyl isomerase 3 [Source:HGNC Symbol;Acc:HGNC:3719]
		ENSG00000100523	DDHD1	protein_coding	DDHD domain containing 1 [Source:HGNC Symbol;Acc:HGNC:19714]
		ENSG00000101182	PSMA7	protein_coding	proteasome 20S subunit alpha 7 [Source:HGNC Symbol;Acc:HGNC:9536]
		ENSG00000101189	MRGBP	protein_coding	MRG domain binding protein [Source:HGNC Symbol;Acc:HGNC:15866]
		ENSG00000101361	NOP56	protein_coding	NOP56 ribonucleoprotein [Source:HGNC Symbol;Acc:HGNC:15911]
		ENSG00000101407	TTI1	protein_coding	TELO2 interacting protein 1 [Source:HGNC Symbol;Acc:HGNC:29029]
		ENSG00000101882	NKAP	protein_coding	NFKB activating protein [Source:HGNC Symbol;Acc:HGNC:29873]
		ENSG00000102908	NFAT5	protein_coding	nuclear factor of activated T cells 5 [Source:HGNC Symbol;Acc:HGNC:7774]
		ENSG00000103202	NME4	protein_coding	NME/NM23 nucleoside diphosphate kinase 4 [Source:HGNC Symbol;Acc:HGNC:7852]
		ENSG00000103257	SLC7A5	protein_coding	solute carrier family 7 member 5 [Source:HGNC Symbol;Acc:HGNC:11063]
		ENSG00000103994	ZNF106	protein_coding	zinc finger protein 106 [Source:HGNC Symbol;Acc:HGNC:12886]
		ENSG00000104408	EIF3E	protein_coding	eukaryotic translation initiation factor 3 subunit E [Source:HGNC Symbol;Acc:HGNC:3277]
		ENSG00000104687	GSR	protein_coding	glutathione-disulfide reductase [Source:HGNC Symbol;Acc:HGNC:4623]
		ENSG00000104722	NEFM	protein_coding	neurofilament medium chain [Source:HGNC Symbol;Acc:HGNC:7734]
		ENSG00000104976	SNAPC2	protein_coding	small nuclear RNA activating complex polypeptide 2 [Source:HGNC Symbol;Acc:HGNC:11135]
		ENSG00000105472	CLEC11A	protein_coding	C-type lectin domain containing 11A [Source:HGNC Symbol;Acc:HGNC:10576]
		ENSG00000105821	DNAJC2	protein_coding	DnaJ heat shock protein family (Hsp40) member C2 [Source:HGNC Symbol;Acc:HGNC:13192]
		ENSG00000106105	GARS1	protein_coding	glycyl-tRNA synthetase 1 [Source:HGNC Symbol;Acc:HGNC:4162]
		ENSG00000106333	PCOLCE	protein_coding	procollagen C-endopeptidase enhancer [Source:HGNC Symbol;Acc:HGNC:8738]
		ENSG00000106591	MRPL32	protein_coding	mitochondrial ribosomal protein L32 [Source:HGNC Symbol;Acc:HGNC:14035]
		ENSG00000106853	PTGR1	protein_coding	prostaglandin reductase 1 [Source:HGNC Symbol;Acc:HGNC:18429]
		ENSG00000107164	FUBP3	protein_coding	far upstream element binding protein 3 [Source:HGNC Symbol;Acc:HGNC:4005]
		ENSG00000108175	ZMIZ1	protein_coding	zinc finger MIZ-type containing 1 [Source:HGNC Symbol;Acc:HGNC:16493]
		ENSG00000108384	RAD51C	protein_coding	RAD51 paralog C [Source:HGNC Symbol;Acc:HGNC:9820]
		ENSG00000109046	WSB1	protein_coding	WD repeat and SOCS box containing 1 [Source:HGNC Symbol;Acc:HGNC:19221]
		ENSG00000109445	ZNF330	protein_coding	zinc finger protein 330 [Source:HGNC Symbol;Acc:HGNC:15462]
		ENSG00000111247	RAD51AP1	protein_coding	RAD51 associated protein 1 [Source:HGNC Symbol;Acc:HGNC:16956]
		ENSG00000111906	HDDC2	protein_coding	HD domain containing 2 [Source:HGNC Symbol;Acc:HGNC:21078]
		ENSG00000112118	MCM3	protein_coding	minichromosome maintenance complex component 3 [Source:HGNC Symbol;Acc:HGNC:6945]
		ENSG00000112305	SMAP1	protein_coding	small ArfGAP 1 [Source:HGNC Symbol;Acc:HGNC:19651]
		ENSG00000113141	IK	protein_coding	IK cytokine [Source:HGNC Symbol;Acc:HGNC:5958]
		ENSG00000113460	BRIX1	protein_coding	biogenesis of ribosomes BRX1 [Source:HGNC Symbol;Acc:HGNC:24170]
		ENSG00000114054	PCCB	protein_coding	propionyl-CoA carboxylase subunit beta [Source:HGNC Symbol;Acc:HGNC:8654]
		ENSG00000115310	RTN4	protein_coding	reticulon 4 [Source:HGNC Symbol;Acc:HGNC:14085]
		ENSG00000116191	RALGPS2	protein_coding	Ral GEF with PH domain and SH3 binding motif 2 [Source:HGNC Symbol;Acc:HGNC:30279]
		ENSG00000116754	SRSF11	protein_coding	serine and arginine rich splicing factor 11 [Source:HGNC Symbol;Acc:HGNC:10782]
		ENSG00000118200	CAMSAP2	protein_coding	calmodulin regulated spectrin associated protein family member 2 [Source:HGNC Symbol;Acc:HGNC:29188]
		ENSG00000119318	RAD23B	protein_coding	RAD23 homolog B, nucleotide excision repair protein [Source:HGNC Symbol;Acc:HGNC:9813]
		ENSG00000119523	ALG2	protein_coding	ALG2 alpha-1,3/1,6-mannosyltransferase [Source:HGNC Symbol;Acc:HGNC:23159]
		ENSG00000119705	SLIRP	protein_coding	SRA stem-loop interacting RNA binding protein [Source:HGNC Symbol;Acc:HGNC:20495]
		ENSG00000119707	RBM25	protein_coding	RNA binding motif protein 25 [Source:HGNC Symbol;Acc:HGNC:23244]
		ENSG00000120733	KDM3B	protein_coding	lysine demethylase 3B [Source:HGNC Symbol;Acc:HGNC:1337]
		ENSG00000122483	CCDC18	protein_coding	coiled-coil domain containing 18 [Source:HGNC Symbol;Acc:HGNC:30370]
		ENSG00000122786	CALD1	protein_coding	caldesmon 1 [Source:HGNC Symbol;Acc:HGNC:1441]
		ENSG00000122971	ACADS	protein_coding	acyl-CoA dehydrogenase short chain [Source:HGNC Symbol;Acc:HGNC:90]
		ENSG00000124207	CSE1L	protein_coding	chromosome segregation 1 like [Source:HGNC Symbol;Acc:HGNC:2431]
		ENSG00000124383	MPHOSPH10	protein_coding	M-phase phosphoprotein 10 [Source:HGNC Symbol;Acc:HGNC:7213]
		ENSG00000124588	NQO2	protein_coding	N-ribosyldihydronicotinamide:quinone dehydrogenase 2 [Source:HGNC Symbol;Acc:HGNC:7856]
		ENSG00000124596	OARD1	protein_coding	O-acyl-ADP-ribose deacylase 1 [Source:HGNC Symbol;Acc:HGNC:21257]
		ENSG00000125304	TM9SF2	protein_coding	transmembrane 9 superfamily member 2 [Source:HGNC Symbol;Acc:HGNC:11865]
		ENSG00000125445	MRPS7	protein_coding	mitochondrial ribosomal protein S7 [Source:HGNC Symbol;Acc:HGNC:14499]
		ENSG00000125676	THOC2	protein_coding	THO complex subunit 2 [Source:HGNC Symbol;Acc:HGNC:19073]
		ENSG00000125885	MCM8	protein_coding	minichromosome maintenance 8 homologous recombination repair factor [Source:HGNC Symbol;Acc:HGNC:16147]
		ENSG00000125991	ERGIC3	protein_coding	ERGIC and golgi 3 [Source:HGNC Symbol;Acc:HGNC:15927]
		ENSG00000126107	HECTD3	protein_coding	HECT domain E3 ubiquitin protein ligase 3 [Source:HGNC Symbol;Acc:HGNC:26117]
		ENSG00000126756	UXT	protein_coding	ubiquitously expressed prefoldin like chaperone [Source:HGNC Symbol;Acc:HGNC:12641]
		ENSG00000127922	SEM1	protein_coding	SEM1 26S proteasome subunit [Source:HGNC Symbol;Acc:HGNC:10845]
		ENSG00000128789	PSMG2	protein_coding	proteasome assembly chaperone 2 [Source:HGNC Symbol;Acc:HGNC:24929]
		ENSG00000128829	EIF2AK4	protein_coding	eukaryotic translation initiation factor 2 alpha kinase 4 [Source:HGNC Symbol;Acc:HGNC:19687]
		ENSG00000129128	SPCS3	protein_coding	signal peptidase complex subunit 3 [Source:HGNC Symbol;Acc:HGNC:26212]
		ENSG00000129534	MIS18BP1	protein_coding	MIS18 binding protein 1 [Source:HGNC Symbol;Acc:HGNC:20190]
		ENSG00000129680	MAP7D3	protein_coding	MAP7 domain containing 3 [Source:HGNC Symbol;Acc:HGNC:25742]
		ENSG00000130204	TOMM40	protein_coding	translocase of outer mitochondrial membrane 40 [Source:HGNC Symbol;Acc:HGNC:18001]
		ENSG00000130589	HELZ2	protein_coding	helicase with zinc finger 2 [Source:HGNC Symbol;Acc:HGNC:30021]
		ENSG00000131143	COX4I1	protein_coding	cytochrome c oxidase subunit 4I1 [Source:HGNC Symbol;Acc:HGNC:2265]
		ENSG00000131236	CAP1	protein_coding	cyclase associated actin cytoskeleton regulatory protein 1 [Source:HGNC Symbol;Acc:HGNC:20040]
		ENSG00000131435	PDLIM4	protein_coding	PDZ and LIM domain 4 [Source:HGNC Symbol;Acc:HGNC:16501]
		ENSG00000131791	PRKAB2	protein_coding	protein kinase AMP-activated non-catalytic subunit beta 2 [Source:HGNC Symbol;Acc:HGNC:9379]
		ENSG00000131828	PDHA1	protein_coding	pyruvate dehydrogenase E1 subunit alpha 1 [Source:HGNC Symbol;Acc:HGNC:8806]
		ENSG00000132424	PNISR	protein_coding	PNN interacting serine and arginine rich protein [Source:HGNC Symbol;Acc:HGNC:21222]
		ENSG00000133773	CCDC59	protein_coding	coiled-coil domain containing 59 [Source:HGNC Symbol;Acc:HGNC:25005]
		ENSG00000134049	IER3IP1	protein_coding	immediate early response 3 interacting protein 1 [Source:HGNC Symbol;Acc:HGNC:18550]
		ENSG00000134575	ACP2	protein_coding	acid phosphatase 2, lysosomal [Source:HGNC Symbol;Acc:HGNC:123]
		ENSG00000134668	SPOCD1	protein_coding	SPOC domain containing 1 [Source:HGNC Symbol;Acc:HGNC:26338]
		ENSG00000134824	FADS2	protein_coding	fatty acid desaturase 2 [Source:HGNC Symbol;Acc:HGNC:3575]
		ENSG00000134954	ETS1	protein_coding	ETS proto-oncogene 1, transcription factor [Source:HGNC Symbol;Acc:HGNC:3488]
		ENSG00000135372	NAT10	protein_coding	N-acetyltransferase 10 [Source:HGNC Symbol;Acc:HGNC:29830]
		ENSG00000135686	KLHL36	protein_coding	kelch like family member 36 [Source:HGNC Symbol;Acc:HGNC:17844]
		ENSG00000136628	EPRS1	protein_coding	glutamyl-prolyl-tRNA synthetase 1 [Source:HGNC Symbol;Acc:HGNC:3418]
		ENSG00000137601	NEK1	protein_coding	NIMA related kinase 1 [Source:HGNC Symbol;Acc:HGNC:7744]
		ENSG00000138326	RPS24	protein_coding	ribosomal protein S24 [Source:HGNC Symbol;Acc:HGNC:10411]
		ENSG00000138587	MNS1	protein_coding	meiosis specific nuclear structural 1 [Source:HGNC Symbol;Acc:HGNC:29636]
		ENSG00000139433	GLTP	protein_coding	glycolipid transfer protein [Source:HGNC Symbol;Acc:HGNC:24867]
		ENSG00000139697	SBNO1	protein_coding	strawberry notch homolog 1 [Source:HGNC Symbol;Acc:HGNC:22973]
		ENSG00000139726	DENR	protein_coding	density regulated re-initiation and release factor [Source:HGNC Symbol;Acc:HGNC:2769]
		ENSG00000139974	SLC38A6	protein_coding	solute carrier family 38 member 6 [Source:HGNC Symbol;Acc:HGNC:19863]
		ENSG00000140259	MFAP1	protein_coding	microfibril associated protein 1 [Source:HGNC Symbol;Acc:HGNC:7032]
		ENSG00000140264	SERF2	protein_coding	small EDRK-rich factor 2 [Source:HGNC Symbol;Acc:HGNC:10757]
		ENSG00000140332	TLE3	protein_coding	TLE family member 3, transcriptional corepressor [Source:HGNC Symbol;Acc:HGNC:11839]
		ENSG00000140474	ULK3	protein_coding	unc-51 like kinase 3 [Source:HGNC Symbol;Acc:HGNC:19703]
		ENSG00000140564	FURIN	protein_coding	furin, paired basic amino acid cleaving enzyme [Source:HGNC Symbol;Acc:HGNC:8568]
		ENSG00000140995	DEF8	protein_coding	differentially expressed in FDCP 8 homolog [Source:HGNC Symbol;Acc:HGNC:25969]
		ENSG00000141279	NPEPPS	protein_coding	aminopeptidase puromycin sensitive [Source:HGNC Symbol;Acc:HGNC:7900]
		ENSG00000141526	SLC16A3	protein_coding	solute carrier family 16 member 3 [Source:HGNC Symbol;Acc:HGNC:10924]
		ENSG00000141568	FOXK2	protein_coding	forkhead box K2 [Source:HGNC Symbol;Acc:HGNC:6036]
		ENSG00000141741	MIEN1	protein_coding	migration and invasion enhancer 1 [Source:HGNC Symbol;Acc:HGNC:28230]
		ENSG00000141971	MVB12A	protein_coding	multivesicular body subunit 12A [Source:HGNC Symbol;Acc:HGNC:25153]
		ENSG00000142002	DPP9	protein_coding	dipeptidyl peptidase 9 [Source:HGNC Symbol;Acc:HGNC:18648]
		ENSG00000143013	LMO4	protein_coding	LIM domain only 4 [Source:HGNC Symbol;Acc:HGNC:6644]
		ENSG00000143183	TMCO1	protein_coding	transmembrane and coiled-coil domains 1 [Source:HGNC Symbol;Acc:HGNC:18188]
		ENSG00000143727	ACP1	protein_coding	acid phosphatase 1 [Source:HGNC Symbol;Acc:HGNC:122]
		ENSG00000144579	CTDSP1	protein_coding	CTD small phosphatase 1 [Source:HGNC Symbol;Acc:HGNC:21614]
		ENSG00000144674	GOLGA4	protein_coding	golgin A4 [Source:HGNC Symbol;Acc:HGNC:4427]
		ENSG00000145780	FEM1C	protein_coding	fem-1 homolog C [Source:HGNC Symbol;Acc:HGNC:16933]
		ENSG00000146535	GNA12	protein_coding	G protein subunit alpha 12 [Source:HGNC Symbol;Acc:HGNC:4380]
		ENSG00000146540	C7orf50	protein_coding	chromosome 7 open reading frame 50 [Source:HGNC Symbol;Acc:HGNC:22421]
		ENSG00000147123	NDUFB11	protein_coding	NADH:ubiquinone oxidoreductase subunit B11 [Source:HGNC Symbol;Acc:HGNC:20372]
		ENSG00000147454	SLC25A37	protein_coding	solute carrier family 25 member 37 [Source:HGNC Symbol;Acc:HGNC:29786]
		ENSG00000148634	HERC4	protein_coding	HECT and RLD domain containing E3 ubiquitin protein ligase 4 [Source:HGNC Symbol;Acc:HGNC:24521]
		ENSG00000149091	DGKZ	protein_coding	diacylglycerol kinase zeta [Source:HGNC Symbol;Acc:HGNC:2857]
		ENSG00000149716	LTO1	protein_coding	LTO1 maturation factor of ABCE1 [Source:HGNC Symbol;Acc:HGNC:17589]
		ENSG00000150776	NKAPD1	protein_coding	NKAP domain containing 1 [Source:HGNC Symbol;Acc:HGNC:25569]
		ENSG00000151131	NOPCHAP1	protein_coding	NOP protein chaperone 1 [Source:HGNC Symbol;Acc:HGNC:28628]
		ENSG00000151806	GUF1	protein_coding	GTP binding elongation factor GUF1 [Source:HGNC Symbol;Acc:HGNC:25799]
		ENSG00000152104	PTPN14	protein_coding	protein tyrosine phosphatase non-receptor type 14 [Source:HGNC Symbol;Acc:HGNC:9647]
		ENSG00000152127	MGAT5	protein_coding	alpha-1,6-mannosylglycoprotein 6-beta-N-acetylglucosaminyltransferase [Source:HGNC Symbol;Acc:HGNC:7049]
		ENSG00000152767	FARP1	protein_coding	FERM, ARH/RhoGEF and pleckstrin domain protein 1 [Source:HGNC Symbol;Acc:HGNC:3591]
		ENSG00000153015	CWC27	protein_coding	CWC27 spliceosome associated cyclophilin [Source:HGNC Symbol;Acc:HGNC:10664]
		ENSG00000153310	CYRIB	protein_coding	CYFIP related Rac1 interactor B [Source:HGNC Symbol;Acc:HGNC:25216]
		ENSG00000156804	FBXO32	protein_coding	F-box protein 32 [Source:HGNC Symbol;Acc:HGNC:16731]
		ENSG00000157827	FMNL2	protein_coding	formin like 2 [Source:HGNC Symbol;Acc:HGNC:18267]
		ENSG00000157978	LDLRAP1	protein_coding	low density lipoprotein receptor adaptor protein 1 [Source:HGNC Symbol;Acc:HGNC:18640]
		ENSG00000158042	MRPL17	protein_coding	mitochondrial ribosomal protein L17 [Source:HGNC Symbol;Acc:HGNC:14053]
		ENSG00000158417	EIF5B	protein_coding	eukaryotic translation initiation factor 5B [Source:HGNC Symbol;Acc:HGNC:30793]
		ENSG00000159069	FBXW5	protein_coding	F-box and WD repeat domain containing 5 [Source:HGNC Symbol;Acc:HGNC:13613]
		ENSG00000160209	PDXK	protein_coding	pyridoxal kinase [Source:HGNC Symbol;Acc:HGNC:8819]
		ENSG00000160256	SLX9	protein_coding	SLX9 ribosome biogenesis factor [Source:HGNC Symbol;Acc:HGNC:15811]
		ENSG00000160570	DEDD2	protein_coding	death effector domain containing 2 [Source:HGNC Symbol;Acc:HGNC:24450]
		ENSG00000161016	RPL8	protein_coding	ribosomal protein L8 [Source:HGNC Symbol;Acc:HGNC:10368]
		ENSG00000161996	WDR90	protein_coding	WD repeat domain 90 [Source:HGNC Symbol;Acc:HGNC:26960]
		ENSG00000162614	NEXN	protein_coding	nexilin F-actin binding protein [Source:HGNC Symbol;Acc:HGNC:29557]
		ENSG00000163001	CFAP36	protein_coding	cilia and flagella associated protein 36 [Source:HGNC Symbol;Acc:HGNC:30540]
		ENSG00000163202	LCE3D	protein_coding	late cornified envelope 3D [Source:HGNC Symbol;Acc:HGNC:16615]
		ENSG00000163781	TOPBP1	protein_coding	DNA topoisomerase II binding protein 1 [Source:HGNC Symbol;Acc:HGNC:17008]
		ENSG00000164066	INTU	protein_coding	inturned planar cell polarity protein [Source:HGNC Symbol;Acc:HGNC:29239]
		ENSG00000164088	PPM1M	protein_coding	protein phosphatase, Mg2+/Mn2+ dependent 1M [Source:HGNC Symbol;Acc:HGNC:26506]
		ENSG00000164172	MOCS2	protein_coding	molybdenum cofactor synthesis 2 [Source:HGNC Symbol;Acc:HGNC:7193]
		ENSG00000164182	NDUFAF2	protein_coding	NADH:ubiquinone oxidoreductase complex assembly factor 2 [Source:HGNC Symbol;Acc:HGNC:28086]
		ENSG00000164609	SLU7	protein_coding	SLU7 homolog, splicing factor [Source:HGNC Symbol;Acc:HGNC:16939]
		ENSG00000164647	STEAP1	protein_coding	STEAP family member 1 [Source:HGNC Symbol;Acc:HGNC:11378]
		ENSG00000164733	CTSB	protein_coding	cathepsin B [Source:HGNC Symbol;Acc:HGNC:2527]
		ENSG00000164944	VIRMA	protein_coding	vir like m6A methyltransferase associated [Source:HGNC Symbol;Acc:HGNC:24500]
		ENSG00000165487	MICU2	protein_coding	mitochondrial calcium uptake 2 [Source:HGNC Symbol;Acc:HGNC:31830]
		ENSG00000165525	NEMF	protein_coding	nuclear export mediator factor [Source:HGNC Symbol;Acc:HGNC:10663]
		ENSG00000165609	NUDT5	protein_coding	nudix hydrolase 5 [Source:HGNC Symbol;Acc:HGNC:8052]
		ENSG00000165704	HPRT1	protein_coding	hypoxanthine phosphoribosyltransferase 1 [Source:HGNC Symbol;Acc:HGNC:5157]
		ENSG00000165724	ZMYND19	protein_coding	zinc finger MYND-type containing 19 [Source:HGNC Symbol;Acc:HGNC:21146]
		ENSG00000166136	NDUFB8	protein_coding	NADH:ubiquinone oxidoreductase subunit B8 [Source:HGNC Symbol;Acc:HGNC:7703]
		ENSG00000166164	BRD7	protein_coding	bromodomain containing 7 [Source:HGNC Symbol;Acc:HGNC:14310]
		ENSG00000166963	MAP1A	protein_coding	microtubule associated protein 1A [Source:HGNC Symbol;Acc:HGNC:6835]
		ENSG00000166986	MARS1	protein_coding	methionyl-tRNA synthetase 1 [Source:HGNC Symbol;Acc:HGNC:6898]
		ENSG00000167081	PBX3	protein_coding	PBX homeobox 3 [Source:HGNC Symbol;Acc:HGNC:8634]
		ENSG00000167862	MRPL58	protein_coding	mitochondrial ribosomal protein L58 [Source:HGNC Symbol;Acc:HGNC:5359]
		ENSG00000168090	COPS6	protein_coding	COP9 signalosome subunit 6 [Source:HGNC Symbol;Acc:HGNC:21749]
		ENSG00000168286	THAP11	protein_coding	THAP domain containing 11 [Source:HGNC Symbol;Acc:HGNC:23194]
		ENSG00000168724	DNAJC21	protein_coding	DnaJ heat shock protein family (Hsp40) member C21 [Source:HGNC Symbol;Acc:HGNC:27030]
		ENSG00000168883	USP39	protein_coding	ubiquitin specific peptidase 39 [Source:HGNC Symbol;Acc:HGNC:20071]
		ENSG00000169764	UGP2	protein_coding	UDP-glucose pyrophosphorylase 2 [Source:HGNC Symbol;Acc:HGNC:12527]
		ENSG00000169813	HNRNPF	protein_coding	heterogeneous nuclear ribonucleoprotein F [Source:HGNC Symbol;Acc:HGNC:5039]
		ENSG00000170266	GLB1	protein_coding	galactosidase beta 1 [Source:HGNC Symbol;Acc:HGNC:4298]
		ENSG00000170315	UBB	protein_coding	ubiquitin B [Source:HGNC Symbol;Acc:HGNC:12463]
		ENSG00000170581	STAT2	protein_coding	signal transducer and activator of transcription 2 [Source:HGNC Symbol;Acc:HGNC:11363]
		ENSG00000170775	GPR37	protein_coding	G protein-coupled receptor 37 [Source:HGNC Symbol;Acc:HGNC:4494]
		ENSG00000171858	RPS21	protein_coding	ribosomal protein S21 [Source:HGNC Symbol;Acc:HGNC:10409]
		ENSG00000171992	SYNPO	protein_coding	synaptopodin [Source:HGNC Symbol;Acc:HGNC:30672]
		ENSG00000172053	QARS1	protein_coding	glutaminyl-tRNA synthetase 1 [Source:HGNC Symbol;Acc:HGNC:9751]
		ENSG00000172071	EIF2AK3	protein_coding	eukaryotic translation initiation factor 2 alpha kinase 3 [Source:HGNC Symbol;Acc:HGNC:3255]
		ENSG00000172939	OXSR1	protein_coding	oxidative stress responsive kinase 1 [Source:HGNC Symbol;Acc:HGNC:8508]
		ENSG00000173064	HECTD4	protein_coding	HECT domain E3 ubiquitin protein ligase 4 [Source:HGNC Symbol;Acc:HGNC:26611]
		ENSG00000173546	CSPG4	protein_coding	chondroitin sulfate proteoglycan 4 [Source:HGNC Symbol;Acc:HGNC:2466]
		ENSG00000173614	NMNAT1	protein_coding	nicotinamide nucleotide adenylyltransferase 1 [Source:HGNC Symbol;Acc:HGNC:17877]
		ENSG00000173905	GOLIM4	protein_coding	golgi integral membrane protein 4 [Source:HGNC Symbol;Acc:HGNC:15448]
		ENSG00000174780	SRP72	protein_coding	signal recognition particle 72 [Source:HGNC Symbol;Acc:HGNC:11303]
		ENSG00000174917	MICOS13	protein_coding	mitochondrial contact site and cristae organizing system subunit 13 [Source:HGNC Symbol;Acc:HGNC:33702]
		ENSG00000175220	ARHGAP1	protein_coding	Rho GTPase activating protein 1 [Source:HGNC Symbol;Acc:HGNC:673]
		ENSG00000175334	BANF1	protein_coding	BAF nuclear assembly factor 1 [Source:HGNC Symbol;Acc:HGNC:17397]
		ENSG00000176788	BASP1	protein_coding	brain abundant membrane attached signal protein 1 [Source:HGNC Symbol;Acc:HGNC:957]
		ENSG00000177051	FBXO46	protein_coding	F-box protein 46 [Source:HGNC Symbol;Acc:HGNC:25069]
		ENSG00000177963	RIC8A	protein_coding	RIC8 guanine nucleotide exchange factor A [Source:HGNC Symbol;Acc:HGNC:29550]
		ENSG00000178209	PLEC	protein_coding	plectin [Source:HGNC Symbol;Acc:HGNC:9069]
		ENSG00000179933	C14orf119	protein_coding	chromosome 14 open reading frame 119 [Source:HGNC Symbol;Acc:HGNC:20270]
		ENSG00000181019	NQO1	protein_coding	NAD(P)H quinone dehydrogenase 1 [Source:HGNC Symbol;Acc:HGNC:2874]
		ENSG00000181555	SETD2	protein_coding	SET domain containing 2, histone lysine methyltransferase [Source:HGNC Symbol;Acc:HGNC:18420]
		ENSG00000182149	IST1	protein_coding	IST1 factor associated with ESCRT-III [Source:HGNC Symbol;Acc:HGNC:28977]
		ENSG00000183624	HMCES	protein_coding	5-hydroxymethylcytosine binding, ES cell specific [Source:HGNC Symbol;Acc:HGNC:24446]
		ENSG00000184007	PTP4A2	protein_coding	protein tyrosine phosphatase 4A2 [Source:HGNC Symbol;Acc:HGNC:9635]
		ENSG00000184898	RBM43	protein_coding	RNA binding motif protein 43 [Source:HGNC Symbol;Acc:HGNC:24790]
		ENSG00000185129	PURA	protein_coding	purine rich element binding protein A [Source:HGNC Symbol;Acc:HGNC:9701]
		ENSG00000185324	CDK10	protein_coding	cyclin dependent kinase 10 [Source:HGNC Symbol;Acc:HGNC:1770]
		ENSG00000185567	AHNAK2	protein_coding	AHNAK nucleoprotein 2 [Source:HGNC Symbol;Acc:HGNC:20125]
		ENSG00000187051	RPS19BP1	protein_coding	ribosomal protein S19 binding protein 1 [Source:HGNC Symbol;Acc:HGNC:28749]
		ENSG00000188130	MAPK12	protein_coding	mitogen-activated protein kinase 12 [Source:HGNC Symbol;Acc:HGNC:6874]
		ENSG00000197579	TOPORS	protein_coding	TOP1 binding arginine/serine rich protein, E3 ubiquitin ligase [Source:HGNC Symbol;Acc:HGNC:21653]
		ENSG00000197982	C1orf122	protein_coding	chromosome 1 open reading frame 122 [Source:HGNC Symbol;Acc:HGNC:24789]
		ENSG00000198642	KLHL9	protein_coding	kelch like family member 9 [Source:HGNC Symbol;Acc:HGNC:18732]
		ENSG00000198668	CALM1	protein_coding	calmodulin 1 [Source:HGNC Symbol;Acc:HGNC:1442]
		ENSG00000198900	TOP1	protein_coding	DNA topoisomerase I [Source:HGNC Symbol;Acc:HGNC:11986]
		ENSG00000204463	BAG6	protein_coding	BAG cochaperone 6 [Source:HGNC Symbol;Acc:HGNC:13919]
		ENSG00000205639	MFSD2B	protein_coding	MFSD2 lysolipid transporter B, sphingolipid [Source:HGNC Symbol;Acc:HGNC:37207]
		ENSG00000213694	S1PR3	protein_coding	sphingosine-1-phosphate receptor 3 [Source:HGNC Symbol;Acc:HGNC:3167]
		ENSG00000214087	ARL16	protein_coding	ADP ribosylation factor like GTPase 16 [Source:HGNC Symbol;Acc:HGNC:27902]
		ENSG00000219023		processed_pseudogene	ribosomal protein S15A (RPS15A) pseudogene
		ENSG00000221978	CCNL2	protein_coding	cyclin L2 [Source:HGNC Symbol;Acc:HGNC:20570]
		ENSG00000225614	ZNF469	protein_coding	zinc finger protein 469 [Source:HGNC Symbol;Acc:HGNC:23216]
		ENSG00000228300	FAM174C	protein_coding	family with sequence similarity 174 member C [Source:HGNC Symbol;Acc:HGNC:26073]
		ENSG00000228716	DHFR	protein_coding	dihydrofolate reductase [Source:HGNC Symbol;Acc:HGNC:2861]
		ENSG00000232119	MCTS1	protein_coding	MCTS1 re-initiation and release factor [Source:HGNC Symbol;Acc:HGNC:23357]
		ENSG00000235121		lncRNA	novel transcript
		ENSG00000236552	RPL13AP5	processed_pseudogene	ribosomal protein L13a pseudogene 5 [Source:HGNC Symbol;Acc:HGNC:23736]
		ENSG00000240065	PSMB9	protein_coding	proteasome 20S subunit beta 9 [Source:HGNC Symbol;Acc:HGNC:9546]
		ENSG00000244405	ETV5	protein_coding	ETS variant transcription factor 5 [Source:HGNC Symbol;Acc:HGNC:3494]
		ENSG00000248333	CDK11B	protein_coding	cyclin dependent kinase 11B [Source:HGNC Symbol;Acc:HGNC:1729]
		ENSG00000248527	MTATP6P1	unprocessed_pseudogene	MT-ATP6 pseudogene 1 [Source:HGNC Symbol;Acc:HGNC:44575]
		ENSG00000255302	EID1	protein_coding	EP300 interacting inhibitor of differentiation 1 [Source:HGNC Symbol;Acc:HGNC:1191]
		ENSG00000293060		lncRNA	novel transcript

## Sheet: Table S2
Table S2. Genes affected by different concentrations of 100 nm microplastic particles.
This table lists genes differentially expressed in response to various concentrations of 100 nm microplastic particles, including shared and unique genes across treatment groups. For each condition or combination of treatments, the number of affected genes is shown along with Ensembl gene IDs, gene symbols, gene types, and functional descriptions. Group labels indicate particle concentrations: MA…
Treatment	No of genes	Gene ID	Symbol	Type	Description
MA100_MB100_MC100	3	ENSG00000232573	RPL3P4	processed_pseudogene	ribosomal protein L3 pseudogene 4 [Source:HGNC Symbol;Acc:HGNC:19805]
		ENSG00000234742	RPL17P18	processed_pseudogene	ribosomal protein L17 pseudogene 18 [Source:HGNC Symbol;Acc:HGNC:36538]
		ENSG00000241494		processed_pseudogene	ribosomal protein L26-like 1 (RPL26L1) pseudogene
MA100_MB100	17	ENSG00000049245	VAMP3	protein_coding	vesicle associated membrane protein 3 [Source:HGNC Symbol;Acc:HGNC:12644]
		ENSG00000077549	CAPZB	protein_coding	capping actin protein of muscle Z-line subunit beta [Source:HGNC Symbol;Acc:HGNC:1491]
		ENSG00000089693	MLF2	protein_coding	myeloid leukemia factor 2 [Source:HGNC Symbol;Acc:HGNC:7126]
		ENSG00000108671	PSMD11	protein_coding	proteasome 26S subunit, non-ATPase 11 [Source:HGNC Symbol;Acc:HGNC:9556]
		ENSG00000113739	STC2	protein_coding	stanniocalcin 2 [Source:HGNC Symbol;Acc:HGNC:11374]
		ENSG00000138778	CENPE	protein_coding	centromere protein E [Source:HGNC Symbol;Acc:HGNC:1856]
		ENSG00000159228	CBR1	protein_coding	carbonyl reductase 1 [Source:HGNC Symbol;Acc:HGNC:1548]
		ENSG00000163535	SGO2	protein_coding	shugoshin 2 [Source:HGNC Symbol;Acc:HGNC:30812]
		ENSG00000164932	CTHRC1	protein_coding	collagen triple helix repeat containing 1 [Source:HGNC Symbol;Acc:HGNC:18831]
		ENSG00000169607	CKAP2L	protein_coding	cytoskeleton associated protein 2 like [Source:HGNC Symbol;Acc:HGNC:26877]
		ENSG00000185112	FAM43A	protein_coding	family with sequence similarity 43 member A [Source:HGNC Symbol;Acc:HGNC:26888]
		ENSG00000185641		processed_pseudogene	ribosomal protein S25 (RPS25) pseudogene
		ENSG00000197746	PSAP	protein_coding	prosaposin [Source:HGNC Symbol;Acc:HGNC:9498]
		ENSG00000205871	RPS3AP47	processed_pseudogene	RPS3A pseudogene 47 [Source:HGNC Symbol;Acc:HGNC:36744]
		ENSG00000214535	RPS15AP1	processed_pseudogene	ribosomal protein S15a pseudogene 1 [Source:HGNC Symbol;Acc:HGNC:16598]
		ENSG00000220842	RPL21P16	processed_pseudogene	ribosomal protein L21 pseudogene 16 [Source:HGNC Symbol;Acc:HGNC:31396]
		ENSG00000227081	RPS27P3	processed_pseudogene	ribosomal protein S27 pseudogene 3 [Source:HGNC Symbol;Acc:HGNC:17445]
MB100_MC100	0
MA100	1338	ENSG00000004478	FKBP4	protein_coding	FKBP prolyl isomerase 4 [Source:HGNC Symbol;Acc:HGNC:3720]
		ENSG00000006016	CRLF1	protein_coding	cytokine receptor like factor 1 [Source:HGNC Symbol;Acc:HGNC:2364]
		ENSG00000006744	ELAC2	protein_coding	elaC ribonuclease Z 2 [Source:HGNC Symbol;Acc:HGNC:14198]
		ENSG00000007168	PAFAH1B1	protein_coding	platelet activating factor acetylhydrolase 1b regulatory subunit 1 [Source:HGNC Symbol;Acc:HGNC:8574]
		ENSG00000007520	TSR3	protein_coding	TSR3 ribosome maturation factor [Source:HGNC Symbol;Acc:HGNC:14175]
		ENSG00000008083	JARID2	protein_coding	jumonji and AT-rich interaction domain containing 2 [Source:HGNC Symbol;Acc:HGNC:6196]
		ENSG00000008256	CYTH3	protein_coding	cytohesin 3 [Source:HGNC Symbol;Acc:HGNC:9504]
		ENSG00000008324	SS18L2	protein_coding	SS18 like 2 [Source:HGNC Symbol;Acc:HGNC:15593]
		ENSG00000008394	MGST1	protein_coding	microsomal glutathione S-transferase 1 [Source:HGNC Symbol;Acc:HGNC:7061]
		ENSG00000008441	NFIX	protein_coding	nuclear factor I X [Source:HGNC Symbol;Acc:HGNC:7788]
		ENSG00000008952	SEC62	protein_coding	SEC62 homolog, preprotein translocation factor [Source:HGNC Symbol;Acc:HGNC:11846]
		ENSG00000008988	RPS20	protein_coding	ribosomal protein S20 [Source:HGNC Symbol;Acc:HGNC:10405]
		ENSG00000009307	CSDE1	protein_coding	cold shock domain containing E1 [Source:HGNC Symbol;Acc:HGNC:29905]
		ENSG00000009830	POMT2	protein_coding	protein O-mannosyltransferase 2 [Source:HGNC Symbol;Acc:HGNC:19743]
		ENSG00000010292	NCAPD2	protein_coding	non-SMC condensin I complex subunit D2 [Source:HGNC Symbol;Acc:HGNC:24305]
		ENSG00000010810	FYN	protein_coding	FYN proto-oncogene, Src family tyrosine kinase [Source:HGNC Symbol;Acc:HGNC:4037]
		ENSG00000011405	PIK3C2A	protein_coding	phosphatidylinositol-4-phosphate 3-kinase catalytic subunit type 2 alpha [Source:HGNC Symbol;Acc:HGNC:8971]
		ENSG00000011454	RABGAP1	protein_coding	RAB GTPase activating protein 1 [Source:HGNC Symbol;Acc:HGNC:17155]
		ENSG00000011566	MAP4K3	protein_coding	mitogen-activated protein kinase kinase kinase kinase 3 [Source:HGNC Symbol;Acc:HGNC:6865]
		ENSG00000012061	ERCC1	protein_coding	ERCC excision repair 1, endonuclease non-catalytic subunit [Source:HGNC Symbol;Acc:HGNC:3433]
		ENSG00000012174	MBTPS2	protein_coding	membrane bound transcription factor peptidase, site 2 [Source:HGNC Symbol;Acc:HGNC:15455]
		ENSG00000012983	MAP4K5	protein_coding	mitogen-activated protein kinase kinase kinase kinase 5 [Source:HGNC Symbol;Acc:HGNC:6867]
		ENSG00000013810	TACC3	protein_coding	transforming acidic coiled-coil containing protein 3 [Source:HGNC Symbol;Acc:HGNC:11524]
		ENSG00000015153	YAF2	protein_coding	YY1 associated factor 2 [Source:HGNC Symbol;Acc:HGNC:17363]
		ENSG00000015475	BID	protein_coding	BH3 interacting domain death agonist [Source:HGNC Symbol;Acc:HGNC:1050]
		ENSG00000018610	STEEP1	protein_coding	STING1 ER exit protein 1 [Source:HGNC Symbol;Acc:HGNC:26239]
		ENSG00000019995	ZRANB1	protein_coding	zinc finger RANBP2-type containing 1 [Source:HGNC Symbol;Acc:HGNC:18224]
		ENSG00000020129	NCDN	protein_coding	neurochondrin [Source:HGNC Symbol;Acc:HGNC:17597]
		ENSG00000020922	MRE11	protein_coding	MRE11 homolog, double strand break repair nuclease [Source:HGNC Symbol;Acc:HGNC:7230]
		ENSG00000022976	ZNF839	protein_coding	zinc finger protein 839 [Source:HGNC Symbol;Acc:HGNC:20345]
		ENSG00000023572	GLRX2	protein_coding	glutaredoxin 2 [Source:HGNC Symbol;Acc:HGNC:16065]
		ENSG00000025770	NCAPH2	protein_coding	non-SMC condensin II complex subunit H2 [Source:HGNC Symbol;Acc:HGNC:25071]
		ENSG00000025800	KPNA6	protein_coding	karyopherin subunit alpha 6 [Source:HGNC Symbol;Acc:HGNC:6399]
		ENSG00000026508	CD44	protein_coding	CD44 molecule (Indian blood group) [Source:HGNC Symbol;Acc:HGNC:1681]
		ENSG00000028203	VEZT	protein_coding	vezatin, adherens junctions transmembrane protein [Source:HGNC Symbol;Acc:HGNC:18258]
		ENSG00000030582	GRN	protein_coding	granulin precursor [Source:HGNC Symbol;Acc:HGNC:4601]
		ENSG00000032389	EIPR1	protein_coding	EARP complex and GARP complex interacting protein 1 [Source:HGNC Symbol;Acc:HGNC:12383]
		ENSG00000033122	LRRC7	protein_coding	leucine rich repeat containing 7 [Source:HGNC Symbol;Acc:HGNC:18531]
		ENSG00000034152	MAP2K3	protein_coding	mitogen-activated protein kinase kinase 3 [Source:HGNC Symbol;Acc:HGNC:6843]
		ENSG00000037897	METTL1	protein_coding	methyltransferase 1, tRNA methylguanosine [Source:HGNC Symbol;Acc:HGNC:7030]
		ENSG00000038427	VCAN	protein_coding	versican [Source:HGNC Symbol;Acc:HGNC:2464]
		ENSG00000040275	SPDL1	protein_coding	spindle apparatus coiled-coil protein 1 [Source:HGNC Symbol;Acc:HGNC:26010]
		ENSG00000040487	SLC66A1	protein_coding	solute carrier family 66 member 1 [Source:HGNC Symbol;Acc:HGNC:26001]
		ENSG00000041357	PSMA4	protein_coding	proteasome 20S subunit alpha 4 [Source:HGNC Symbol;Acc:HGNC:9533]
		ENSG00000044115	CTNNA1	protein_coding	catenin alpha 1 [Source:HGNC Symbol;Acc:HGNC:2509]
		ENSG00000044574	HSPA5	protein_coding	heat shock protein family A (Hsp70) member 5 [Source:HGNC Symbol;Acc:HGNC:5238]
		ENSG00000047621	C12orf4	protein_coding	chromosome 12 open reading frame 4 [Source:HGNC Symbol;Acc:HGNC:1184]
		ENSG00000048828	FAM120A	protein_coding	family with sequence similarity 120 member A [Source:HGNC Symbol;Acc:HGNC:13247]
		ENSG00000049323	LTBP1	protein_coding	latent transforming growth factor beta binding protein 1 [Source:HGNC Symbol;Acc:HGNC:6714]
		ENSG00000049449	RCN1	protein_coding	reticulocalbin 1 [Source:HGNC Symbol;Acc:HGNC:9934]
		ENSG00000049656	CLPTM1L	protein_coding	CLPTM1 like [Source:HGNC Symbol;Acc:HGNC:24308]
		ENSG00000049860	HEXB	protein_coding	hexosaminidase subunit beta [Source:HGNC Symbol;Acc:HGNC:4879]
		ENSG00000050405	LIMA1	protein_coding	LIM domain and actin binding 1 [Source:HGNC Symbol;Acc:HGNC:24636]
		ENSG00000051128	HOMER3	protein_coding	homer scaffold protein 3 [Source:HGNC Symbol;Acc:HGNC:17514]
		ENSG00000052841	TTC17	protein_coding	tetratricopeptide repeat domain 17 [Source:HGNC Symbol;Acc:HGNC:25596]
		ENSG00000053770	AP5M1	protein_coding	adaptor related protein complex 5 subunit mu 1 [Source:HGNC Symbol;Acc:HGNC:20192]
		ENSG00000054116	TRAPPC3	protein_coding	trafficking protein particle complex subunit 3 [Source:HGNC Symbol;Acc:HGNC:19942]
		ENSG00000054598	FOXC1	protein_coding	forkhead box C1 [Source:HGNC Symbol;Acc:HGNC:3800]
		ENSG00000057608	GDI2	protein_coding	GDP dissociation inhibitor 2 [Source:HGNC Symbol;Acc:HGNC:4227]
		ENSG00000058799	YIPF1	protein_coding	Yip1 domain family member 1 [Source:HGNC Symbol;Acc:HGNC:25231]
		ENSG00000060491	OGFR	protein_coding	opioid growth factor receptor [Source:HGNC Symbol;Acc:HGNC:15768]
		ENSG00000060718	COL11A1	protein_coding	collagen type XI alpha 1 chain [Source:HGNC Symbol;Acc:HGNC:2186]
		ENSG00000060749	QSER1	protein_coding	glutamine and serine rich 1 [Source:HGNC Symbol;Acc:HGNC:26154]
		ENSG00000061273	HDAC7	protein_coding	histone deacetylase 7 [Source:HGNC Symbol;Acc:HGNC:14067]
		ENSG00000061794	MRPS35	protein_coding	mitochondrial ribosomal protein S35 [Source:HGNC Symbol;Acc:HGNC:16635]
		ENSG00000062485	CS	protein_coding	citrate synthase [Source:HGNC Symbol;Acc:HGNC:2422]
		ENSG00000063177	RPL18	protein_coding	ribosomal protein L18 [Source:HGNC Symbol;Acc:HGNC:10310]
		ENSG00000065000	AP3D1	protein_coding	adaptor related protein complex 3 subunit delta 1 [Source:HGNC Symbol;Acc:HGNC:568]
		ENSG00000065054	NHERF2	protein_coding	NHERF family PDZ scaffold protein 2 [Source:HGNC Symbol;Acc:HGNC:11076]
		ENSG00000065308	TRAM2	protein_coding	translocation associated membrane protein 2 [Source:HGNC Symbol;Acc:HGNC:16855]
		ENSG00000065361	ERBB3	protein_coding	erb-b2 receptor tyrosine kinase 3 [Source:HGNC Symbol;Acc:HGNC:3431]
		ENSG00000065978	YBX1	protein_coding	Y-box binding protein 1 [Source:HGNC Symbol;Acc:HGNC:8014]
		ENSG00000066629	EML1	protein_coding	EMAP like 1 [Source:HGNC Symbol;Acc:HGNC:3330]
		ENSG00000067064	IDI1	protein_coding	isopentenyl-diphosphate delta isomerase 1 [Source:HGNC Symbol;Acc:HGNC:5387]
		ENSG00000067141	NEO1	protein_coding	neogenin 1 [Source:HGNC Symbol;Acc:HGNC:7754]
		ENSG00000068400	GRIPAP1	protein_coding	GRIP1 associated protein 1 [Source:HGNC Symbol;Acc:HGNC:18706]
		ENSG00000069011	PITX1	protein_coding	paired like homeodomain 1 [Source:HGNC Symbol;Acc:HGNC:9004]
		ENSG00000069248	NUP133	protein_coding	nucleoporin 133 [Source:HGNC Symbol;Acc:HGNC:18016]
		ENSG00000069275	NUCKS1	protein_coding	nuclear casein kinase and cyclin dependent kinase substrate 1 [Source:HGNC Symbol;Acc:HGNC:29923]
		ENSG00000069849	ATP1B3	protein_coding	ATPase Na+/K+ transporting subunit beta 3 [Source:HGNC Symbol;Acc:HGNC:806]
		ENSG00000070010	UFD1	protein_coding	ubiquitin recognition factor in ER associated degradation 1 [Source:HGNC Symbol;Acc:HGNC:12520]
		ENSG00000070614	NDST1	protein_coding	N-deacetylase and N-sulfotransferase 1 [Source:HGNC Symbol;Acc:HGNC:7680]
		ENSG00000070756	PABPC1	protein_coding	poly(A) binding protein cytoplasmic 1 [Source:HGNC Symbol;Acc:HGNC:8554]
		ENSG00000070761	CFAP20	protein_coding	cilia and flagella associated protein 20 [Source:HGNC Symbol;Acc:HGNC:29523]
		ENSG00000070814	TCOF1	protein_coding	treacle ribosome biogenesis factor 1 [Source:HGNC Symbol;Acc:HGNC:11654]
		ENSG00000071082	RPL31	protein_coding	ribosomal protein L31 [Source:HGNC Symbol;Acc:HGNC:10334]
		ENSG00000071205	ARHGAP10	protein_coding	Rho GTPase activating protein 10 [Source:HGNC Symbol;Acc:HGNC:26099]
		ENSG00000071243	ING3	protein_coding	inhibitor of growth family member 3 [Source:HGNC Symbol;Acc:HGNC:14587]
		ENSG00000071564	TCF3	protein_coding	transcription factor 3 [Source:HGNC Symbol;Acc:HGNC:11633]
		ENSG00000071994	PDCD2	protein_coding	programmed cell death 2 [Source:HGNC Symbol;Acc:HGNC:8762]
		ENSG00000072110	ACTN1	protein_coding	actinin alpha 1 [Source:HGNC Symbol;Acc:HGNC:163]
		ENSG00000072134	EPN2	protein_coding	epsin 2 [Source:HGNC Symbol;Acc:HGNC:18639]
		ENSG00000072518	MARK2	protein_coding	microtubule affinity regulating kinase 2 [Source:HGNC Symbol;Acc:HGNC:3332]
		ENSG00000072952	IRAG1	protein_coding	inositol 1,4,5-triphosphate receptor associated 1 [Source:HGNC Symbol;Acc:HGNC:7237]
		ENSG00000073803	MAP3K13	protein_coding	mitogen-activated protein kinase kinase kinase 13 [Source:HGNC Symbol;Acc:HGNC:6852]
		ENSG00000074657	ZNF532	protein_coding	zinc finger protein 532 [Source:HGNC Symbol;Acc:HGNC:30940]
		ENSG00000074696	HACD3	protein_coding	3-hydroxyacyl-CoA dehydratase 3 [Source:HGNC Symbol;Acc:HGNC:24175]
		ENSG00000075415	SLC25A3	protein_coding	solute carrier family 25 member 3 [Source:HGNC Symbol;Acc:HGNC:10989]
		ENSG00000075624	ACTB	protein_coding	actin beta [Source:HGNC Symbol;Acc:HGNC:132]
		ENSG00000076344	RGS11	protein_coding	regulator of G protein signaling 11 [Source:HGNC Symbol;Acc:HGNC:9993]
		ENSG00000076984	MAP2K7	protein_coding	mitogen-activated protein kinase kinase 7 [Source:HGNC Symbol;Acc:HGNC:6847]
		ENSG00000077147	TM9SF3	protein_coding	transmembrane 9 superfamily member 3 [Source:HGNC Symbol;Acc:HGNC:21529]
		ENSG00000077380	DYNC1I2	protein_coding	dynein cytoplasmic 1 intermediate chain 2 [Source:HGNC Symbol;Acc:HGNC:2964]
		ENSG00000077782	FGFR1	protein_coding	fibroblast growth factor receptor 1 [Source:HGNC Symbol;Acc:HGNC:3688]
		ENSG00000078269	SYNJ2	protein_coding	synaptojanin 2 [Source:HGNC Symbol;Acc:HGNC:11504]
		ENSG00000078808	SDF4	protein_coding	stromal cell derived factor 4 [Source:HGNC Symbol;Acc:HGNC:24188]
		ENSG00000079246	XRCC5	protein_coding	X-ray repair cross complementing 5 [Source:HGNC Symbol;Acc:HGNC:12833]
		ENSG00000079257	LXN	protein_coding	latexin [Source:HGNC Symbol;Acc:HGNC:13347]
		ENSG00000080503	SMARCA2	protein_coding	SWI/SNF related, matrix associated, actin dependent regulator of chromatin, subfamily a, member 2 [Source:HGNC Symbol;Acc:HGNC:11098]
		ENSG00000080822	CLDND1	protein_coding	claudin domain containing 1 [Source:HGNC Symbol;Acc:HGNC:1322]
		ENSG00000080823	MOK	protein_coding	MOK protein kinase [Source:HGNC Symbol;Acc:HGNC:9833]
		ENSG00000080824	HSP90AA1	protein_coding	heat shock protein 90 alpha family class A member 1 [Source:HGNC Symbol;Acc:HGNC:5253]
		ENSG00000080986	NDC80	protein_coding	NDC80 kinetochore complex component [Source:HGNC Symbol;Acc:HGNC:16909]
		ENSG00000083312	TNPO1	protein_coding	transportin 1 [Source:HGNC Symbol;Acc:HGNC:6401]
		ENSG00000083457	ITGAE	protein_coding	integrin subunit alpha E [Source:HGNC Symbol;Acc:HGNC:6147]
		ENSG00000083845	RPS5	protein_coding	ribosomal protein S5 [Source:HGNC Symbol;Acc:HGNC:10426]
		ENSG00000084112	SSH1	protein_coding	slingshot protein phosphatase 1 [Source:HGNC Symbol;Acc:HGNC:30579]
		ENSG00000084623	EIF3I	protein_coding	eukaryotic translation initiation factor 3 subunit I [Source:HGNC Symbol;Acc:HGNC:3272]
		ENSG00000085998	POMGNT1	protein_coding	protein O-linked mannose N-acetylglucosaminyltransferase 1 (beta 1,2-) [Source:HGNC Symbol;Acc:HGNC:19139]
		ENSG00000086061	DNAJA1	protein_coding	DnaJ heat shock protein family (Hsp40) member A1 [Source:HGNC Symbol;Acc:HGNC:5229]
		ENSG00000086102	NFX1	protein_coding	nuclear transcription factor, X-box binding 1 [Source:HGNC Symbol;Acc:HGNC:7803]
		ENSG00000086758	HUWE1	protein_coding	HECT, UBA and WWE domain containing E3 ubiquitin protein ligase 1 [Source:HGNC Symbol;Acc:HGNC:30892]
		ENSG00000087053	MTMR2	protein_coding	myotubularin related protein 2 [Source:HGNC Symbol;Acc:HGNC:7450]
		ENSG00000087111	PIGS	protein_coding	phosphatidylinositol glycan anchor biosynthesis class S [Source:HGNC Symbol;Acc:HGNC:14937]
		ENSG00000087191	PSMC5	protein_coding	proteasome 26S subunit, ATPase 5 [Source:HGNC Symbol;Acc:HGNC:9552]
		ENSG00000087245	MMP2	protein_coding	matrix metallopeptidase 2 [Source:HGNC Symbol;Acc:HGNC:7166]
		ENSG00000087263	OGFOD1	protein_coding	2-oxoglutarate and iron dependent oxygenase domain containing 1 [Source:HGNC Symbol;Acc:HGNC:25585]
		ENSG00000087302	RTRAF	protein_coding	RNA transcription, translation and transport factor [Source:HGNC Symbol;Acc:HGNC:23169]
		ENSG00000087460	GNAS	protein_coding	GNAS complex locus [Source:HGNC Symbol;Acc:HGNC:4392]
		ENSG00000088247	KHSRP	protein_coding	KH-type splicing regulatory protein [Source:HGNC Symbol;Acc:HGNC:6316]
		ENSG00000088325	TPX2	protein_coding	TPX2 microtubule nucleation factor [Source:HGNC Symbol;Acc:HGNC:1249]
		ENSG00000088727	KIF9	protein_coding	kinesin family member 9 [Source:HGNC Symbol;Acc:HGNC:16666]
		ENSG00000088986	DYNLL1	protein_coding	dynein light chain LC8-type 1 [Source:HGNC Symbol;Acc:HGNC:15476]
		ENSG00000089063	TMEM230	protein_coding	transmembrane protein 230 [Source:HGNC Symbol;Acc:HGNC:15876]
		ENSG00000089157	RPLP0	protein_coding	ribosomal protein lateral stalk subunit P0 [Source:HGNC Symbol;Acc:HGNC:10371]
		ENSG00000089597	GANAB	protein_coding	glucosidase II alpha subunit [Source:HGNC Symbol;Acc:HGNC:4138]
		ENSG00000090054	SPTLC1	protein_coding	serine palmitoyltransferase long chain base subunit 1 [Source:HGNC Symbol;Acc:HGNC:11277]
		ENSG00000090266	NDUFB2	protein_coding	NADH:ubiquinone oxidoreductase subunit B2 [Source:HGNC Symbol;Acc:HGNC:7697]
		ENSG00000090273	NUDC	protein_coding	nuclear distribution C, dynein complex regulator [Source:HGNC Symbol;Acc:HGNC:8045]
		ENSG00000090316	MAEA	protein_coding	macrophage erythroblast attacher, E3 ubiquitin ligase [Source:HGNC Symbol;Acc:HGNC:13731]
		ENSG00000090615	GOLGA3	protein_coding	golgin A3 [Source:HGNC Symbol;Acc:HGNC:4426]
		ENSG00000090621	PABPC4	protein_coding	poly(A) binding protein cytoplasmic 4 [Source:HGNC Symbol;Acc:HGNC:8557]
		ENSG00000090857	PDPR	protein_coding	pyruvate dehydrogenase phosphatase regulatory subunit [Source:HGNC Symbol;Acc:HGNC:30264]
		ENSG00000091317	CMTM6	protein_coding	CKLF like MARVEL transmembrane domain containing 6 [Source:HGNC Symbol;Acc:HGNC:19177]
		ENSG00000091483	FH	protein_coding	fumarate hydratase [Source:HGNC Symbol;Acc:HGNC:3700]
		ENSG00000091542	ALKBH5	protein_coding	alkB homolog 5, RNA demethylase [Source:HGNC Symbol;Acc:HGNC:25996]
		ENSG00000091651	ORC6	protein_coding	origin recognition complex subunit 6 [Source:HGNC Symbol;Acc:HGNC:17151]
		ENSG00000092208	GEMIN2	protein_coding	gem nuclear organelle associated protein 2 [Source:HGNC Symbol;Acc:HGNC:10884]
		ENSG00000092621	PHGDH	protein_coding	phosphoglycerate dehydrogenase [Source:HGNC Symbol;Acc:HGNC:8923]
		ENSG00000092841	MYL6	protein_coding	myosin light chain 6 [Source:HGNC Symbol;Acc:HGNC:7587]
		ENSG00000095380	NANS	protein_coding	N-acetylneuraminate synthase [Source:HGNC Symbol;Acc:HGNC:19237]
		ENSG00000095951	HIVEP1	protein_coding	HIVEP zinc finger 1 [Source:HGNC Symbol;Acc:HGNC:4920]
		ENSG00000096070	BRPF3	protein_coding	bromodomain and PHD finger containing 3 [Source:HGNC Symbol;Acc:HGNC:14256]
		ENSG00000096696	DSP	protein_coding	desmoplakin [Source:HGNC Symbol;Acc:HGNC:3052]
		ENSG00000096746	HNRNPH3	protein_coding	heterogeneous nuclear ribonucleoprotein H3 [Source:HGNC Symbol;Acc:HGNC:5043]
		ENSG00000096872	IFT74	protein_coding	intraflagellar transport 74 [Source:HGNC Symbol;Acc:HGNC:21424]
		ENSG00000097007	ABL1	protein_coding	ABL proto-oncogene 1, non-receptor tyrosine kinase [Source:HGNC Symbol;Acc:HGNC:76]
		ENSG00000099341	PSMD8	protein_coding	proteasome 26S subunit, non-ATPase 8 [Source:HGNC Symbol;Acc:HGNC:9566]
		ENSG00000099800	TIMM13	protein_coding	translocase of inner mitochondrial membrane 13 [Source:HGNC Symbol;Acc:HGNC:11816]
		ENSG00000099804	CDC34	protein_coding	cell division cycle 34, ubiqiutin conjugating enzyme [Source:HGNC Symbol;Acc:HGNC:1734]
		ENSG00000099901	RANBP1	protein_coding	RAN binding protein 1 [Source:HGNC Symbol;Acc:HGNC:9847]
		ENSG00000099904	ZDHHC8	protein_coding	zinc finger DHHC-type palmitoyltransferase 8 [Source:HGNC Symbol;Acc:HGNC:18474]
		ENSG00000100124	ANKRD54	protein_coding	ankyrin repeat domain 54 [Source:HGNC Symbol;Acc:HGNC:25185]
		ENSG00000100234	TIMP3	protein_coding	TIMP metallopeptidase inhibitor 3 [Source:HGNC Symbol;Acc:HGNC:11822]
		ENSG00000100316	RPL3	protein_coding	ribosomal protein L3 [Source:HGNC Symbol;Acc:HGNC:10332]
		ENSG00000100344	PNPLA3	protein_coding	patatin like phospholipase domain containing 3 [Source:HGNC Symbol;Acc:HGNC:18590]
		ENSG00000100354	TNRC6B	protein_coding	trinucleotide repeat containing adaptor 6B [Source:HGNC Symbol;Acc:HGNC:29190]
		ENSG00000100364	KIAA0930	protein_coding	KIAA0930 [Source:HGNC Symbol;Acc:HGNC:1314]
		ENSG00000100393	EP300	protein_coding	E1A binding protein p300 [Source:HGNC Symbol;Acc:HGNC:3373]
		ENSG00000100401	RANGAP1	protein_coding	Ran GTPase activating protein 1 [Source:HGNC Symbol;Acc:HGNC:9854]
		ENSG00000100526	CDKN3	protein_coding	cyclin dependent kinase inhibitor 3 [Source:HGNC Symbol;Acc:HGNC:1791]
		ENSG00000100567	PSMA3	protein_coding	proteasome 20S subunit alpha 3 [Source:HGNC Symbol;Acc:HGNC:9532]
		ENSG00000100591	AHSA1	protein_coding	activator of HSP90 ATPase activity 1 [Source:HGNC Symbol;Acc:HGNC:1189]
		ENSG00000100592	DAAM1	protein_coding	dishevelled associated activator of morphogenesis 1 [Source:HGNC Symbol;Acc:HGNC:18142]
		ENSG00000100650	SRSF5	protein_coding	serine and arginine rich splicing factor 5 [Source:HGNC Symbol;Acc:HGNC:10787]
		ENSG00000100714	MTHFD1	protein_coding	methylenetetrahydrofolate dehydrogenase, cyclohydrolase and formyltetrahydrofolate synthetase 1 [Source:HGNC Symbol;Acc:HGNC:7432]
		ENSG00000100764	PSMC1	protein_coding	proteasome 26S subunit, ATPase 1 [Source:HGNC Symbol;Acc:HGNC:9547]
		ENSG00000100813	ACIN1	protein_coding	apoptotic chromatin condensation inducer 1 [Source:HGNC Symbol;Acc:HGNC:17066]
		ENSG00000100823	APEX1	protein_coding	apurinic/apyrimidinic endodeoxyribonuclease 1 [Source:HGNC Symbol;Acc:HGNC:587]
		ENSG00000100890	PRORP	protein_coding	protein only RNase P catalytic subunit [Source:HGNC Symbol;Acc:HGNC:19958]
		ENSG00000100906	NFKBIA	protein_coding	NFKB inhibitor alpha [Source:HGNC Symbol;Acc:HGNC:7797]
		ENSG00000100911	PSME2	protein_coding	proteasome activator subunit 2 [Source:HGNC Symbol;Acc:HGNC:9569]
		ENSG00000101057	MYBL2	protein_coding	MYB proto-oncogene like 2 [Source:HGNC Symbol;Acc:HGNC:7548]
		ENSG00000101161	PRPF6	protein_coding	pre-mRNA processing factor 6 [Source:HGNC Symbol;Acc:HGNC:15860]
		ENSG00000101199	ARFGAP1	protein_coding	ADP ribosylation factor GTPase activating protein 1 [Source:HGNC Symbol;Acc:HGNC:15852]
		ENSG00000101224	CDC25B	protein_coding	cell division cycle 25B [Source:HGNC Symbol;Acc:HGNC:1726]
		ENSG00000101311	FERMT1	protein_coding	FERM domain containing kindlin 1 [Source:HGNC Symbol;Acc:HGNC:15889]
		ENSG00000101335	MYL9	protein_coding	myosin light chain 9 [Source:HGNC Symbol;Acc:HGNC:15754]
		ENSG00000101347	SAMHD1	protein_coding	SAM and HD domain containing deoxynucleoside triphosphate triphosphohydrolase 1 [Source:HGNC Symbol;Acc:HGNC:15925]
		ENSG00000101407	TTI1	protein_coding	TELO2 interacting protein 1 [Source:HGNC Symbol;Acc:HGNC:29029]
		ENSG00000101439	CST3	protein_coding	cystatin C [Source:HGNC Symbol;Acc:HGNC:2475]
		ENSG00000101474	APMAP	protein_coding	adipocyte plasma membrane associated protein [Source:HGNC Symbol;Acc:HGNC:13238]
		ENSG00000101745	ANKRD12	protein_coding	ankyrin repeat domain 12 [Source:HGNC Symbol;Acc:HGNC:29135]
		ENSG00000101752	MIB1	protein_coding	MIB E3 ubiquitin protein ligase 1 [Source:HGNC Symbol;Acc:HGNC:21086]
		ENSG00000101782	RIOK3	protein_coding	RIO kinase 3 [Source:HGNC Symbol;Acc:HGNC:11451]
		ENSG00000101825	MXRA5	protein_coding	matrix remodeling associated 5 [Source:HGNC Symbol;Acc:HGNC:7539]
		ENSG00000101843	PSMD10	protein_coding	proteasome 26S subunit, non-ATPase 10 [Source:HGNC Symbol;Acc:HGNC:9555]
		ENSG00000101856	PGRMC1	protein_coding	progesterone receptor membrane component 1 [Source:HGNC Symbol;Acc:HGNC:16090]
		ENSG00000101868	POLA1	protein_coding	DNA polymerase alpha 1, catalytic subunit [Source:HGNC Symbol;Acc:HGNC:9173]
		ENSG00000101882	NKAP	protein_coding	NFKB activating protein [Source:HGNC Symbol;Acc:HGNC:29873]
		ENSG00000102024	PLS3	protein_coding	plastin 3 [Source:HGNC Symbol;Acc:HGNC:9091]
		ENSG00000102098	SCML2	protein_coding	Scm polycomb group protein like 2 [Source:HGNC Symbol;Acc:HGNC:10581]
		ENSG00000102144	PGK1	protein_coding	phosphoglycerate kinase 1 [Source:HGNC Symbol;Acc:HGNC:8896]
		ENSG00000102241	HTATSF1	protein_coding	HIV-1 Tat specific factor 1 [Source:HGNC Symbol;Acc:HGNC:5276]
		ENSG00000102309	PIN4	protein_coding	peptidylprolyl cis/trans isomerase, NIMA-interacting 4 [Source:HGNC Symbol;Acc:HGNC:8992]
		ENSG00000102312	PORCN	protein_coding	porcupine O-acyltransferase [Source:HGNC Symbol;Acc:HGNC:17652]
		ENSG00000102385	DRP2	protein_coding	dystrophin related protein 2 [Source:HGNC Symbol;Acc:HGNC:3032]
		ENSG00000102393	GLA	protein_coding	galactosidase alpha [Source:HGNC Symbol;Acc:HGNC:4296]
		ENSG00000102699	PARP4	protein_coding	poly(ADP-ribose) polymerase family member 4 [Source:HGNC Symbol;Acc:HGNC:271]
		ENSG00000102804	TSC22D1	protein_coding	TSC22 domain family member 1 [Source:HGNC Symbol;Acc:HGNC:16826]
		ENSG00000102858	MGRN1	protein_coding	mahogunin ring finger 1 [Source:HGNC Symbol;Acc:HGNC:20254]
		ENSG00000103043	VAC14	protein_coding	VAC14 component of PIKFYVE complex [Source:HGNC Symbol;Acc:HGNC:25507]
		ENSG00000103064	SLC7A6	protein_coding	solute carrier family 7 member 6 [Source:HGNC Symbol;Acc:HGNC:11064]
		ENSG00000103202	NME4	protein_coding	NME/NM23 nucleoside diphosphate kinase 4 [Source:HGNC Symbol;Acc:HGNC:7852]
		ENSG00000103342	GSPT1	protein_coding	G1 to S phase transition 1 [Source:HGNC Symbol;Acc:HGNC:4621]
		ENSG00000103363	ELOB	protein_coding	elongin B [Source:HGNC Symbol;Acc:HGNC:11619]
		ENSG00000103549	RNF40	protein_coding	ring finger protein 40 [Source:HGNC Symbol;Acc:HGNC:16867]
		ENSG00000103994	ZNF106	protein_coding	zinc finger protein 106 [Source:HGNC Symbol;Acc:HGNC:12886]
		ENSG00000104067	TJP1	protein_coding	tight junction protein 1 [Source:HGNC Symbol;Acc:HGNC:11827]
		ENSG00000104321	TRPA1	protein_coding	transient receptor potential cation channel subfamily A member 1 [Source:HGNC Symbol;Acc:HGNC:497]
		ENSG00000104325	DECR1	protein_coding	2,4-dienoyl-CoA reductase 1 [Source:HGNC Symbol;Acc:HGNC:2753]
		ENSG00000104332	SFRP1	protein_coding	secreted frizzled related protein 1 [Source:HGNC Symbol;Acc:HGNC:10776]
		ENSG00000104341	LAPTM4B	protein_coding	lysosomal protein transmembrane 4 beta [Source:HGNC Symbol;Acc:HGNC:13646]
		ENSG00000104419	NDRG1	protein_coding	N-myc downstream regulated 1 [Source:HGNC Symbol;Acc:HGNC:7679]
		ENSG00000104427	ZC2HC1A	protein_coding	zinc finger C2HC-type containing 1A [Source:HGNC Symbol;Acc:HGNC:24277]
		ENSG00000104432	IL7	protein_coding	interleukin 7 [Source:HGNC Symbol;Acc:HGNC:6023]
		ENSG00000104442	ARMC1	protein_coding	armadillo repeat containing 1 [Source:HGNC Symbol;Acc:HGNC:17684]
		ENSG00000104472	CHRAC1	protein_coding	chromatin accessibility complex subunit 1 [Source:HGNC Symbol;Acc:HGNC:13544]
		ENSG00000104691	UBXN8	protein_coding	UBX domain protein 8 [Source:HGNC Symbol;Acc:HGNC:30307]
		ENSG00000104805	NUCB1	protein_coding	nucleobindin 1 [Source:HGNC Symbol;Acc:HGNC:8043]
		ENSG00000104812	GYS1	protein_coding	glycogen synthase 1 [Source:HGNC Symbol;Acc:HGNC:4706]
		ENSG00000104859	CLASRP	protein_coding	CLK4 associating serine/arginine rich protein [Source:HGNC Symbol;Acc:HGNC:17731]
		ENSG00000104904	OAZ1	protein_coding	ornithine decarboxylase antizyme 1 [Source:HGNC Symbol;Acc:HGNC:8095]
		ENSG00000104964	TLE5	protein_coding	TLE family member 5, transcriptional modulator [Source:HGNC Symbol;Acc:HGNC:307]
		ENSG00000105127	AKAP8	protein_coding	A-kinase anchoring protein 8 [Source:HGNC Symbol;Acc:HGNC:378]
		ENSG00000105176	URI1	protein_coding	URI1 prefoldin like chaperone [Source:HGNC Symbol;Acc:HGNC:13236]
		ENSG00000105185	PDCD5	protein_coding	programmed cell death 5 [Source:HGNC Symbol;Acc:HGNC:8764]
		ENSG00000105221	AKT2	protein_coding	AKT serine/threonine kinase 2 [Source:HGNC Symbol;Acc:HGNC:392]
		ENSG00000105245	NUMBL	protein_coding	NUMB like endocytic adaptor protein [Source:HGNC Symbol;Acc:HGNC:8061]
		ENSG00000105372	RPS19	protein_coding	ribosomal protein S19 [Source:HGNC Symbol;Acc:HGNC:10402]
		ENSG00000105393	BABAM1	protein_coding	BRISC and BRCA1 A complex member 1 [Source:HGNC Symbol;Acc:HGNC:25008]
		ENSG00000105401	CDC37	protein_coding	cell division cycle 37, HSP90 cochaperone [Source:HGNC Symbol;Acc:HGNC:1735]
		ENSG00000105419	MEIS3	protein_coding	Meis homeobox 3 [Source:HGNC Symbol;Acc:HGNC:29537]
		ENSG00000105438	KDELR1	protein_coding	KDEL endoplasmic reticulum protein retention receptor 1 [Source:HGNC Symbol;Acc:HGNC:6304]
		ENSG00000105472	CLEC11A	protein_coding	C-type lectin domain containing 11A [Source:HGNC Symbol;Acc:HGNC:10576]
		ENSG00000105698	USF2	protein_coding	upstream transcription factor 2, c-fos interacting [Source:HGNC Symbol;Acc:HGNC:12594]
		ENSG00000105700	KXD1	protein_coding	KxDL motif containing 1 [Source:HGNC Symbol;Acc:HGNC:28420]
		ENSG00000105722	ERF	protein_coding	ETS2 repressor factor [Source:HGNC Symbol;Acc:HGNC:3444]
		ENSG00000105810	CDK6	protein_coding	cyclin dependent kinase 6 [Source:HGNC Symbol;Acc:HGNC:1777]
		ENSG00000105849	POLR1F	protein_coding	RNA polymerase I subunit F [Source:HGNC Symbol;Acc:HGNC:18027]
		ENSG00000105894	PTN	protein_coding	pleiotrophin [Source:HGNC Symbol;Acc:HGNC:9630]
		ENSG00000105948	IFT56	protein_coding	intraflagellar transport 56 [Source:HGNC Symbol;Acc:HGNC:21882]
		ENSG00000105968	H2AZ2	protein_coding	H2A.Z variant histone 2 [Source:HGNC Symbol;Acc:HGNC:20664]
		ENSG00000105983	LMBR1	protein_coding	limb development membrane protein 1 [Source:HGNC Symbol;Acc:HGNC:13243]
		ENSG00000106080	FKBP14	protein_coding	FKBP prolyl isomerase 14 [Source:HGNC Symbol;Acc:HGNC:18625]
		ENSG00000106144	CASP2	protein_coding	caspase 2 [Source:HGNC Symbol;Acc:HGNC:1503]
		ENSG00000106153	CHCHD2	protein_coding	coiled-coil-helix-coiled-coil-helix domain containing 2 [Source:HGNC Symbol;Acc:HGNC:21645]
		ENSG00000106268	NUDT1	protein_coding	nudix hydrolase 1 [Source:HGNC Symbol;Acc:HGNC:8048]
		ENSG00000106355	LSM5	protein_coding	LSM5 homolog, U6 small nuclear RNA and mRNA degradation associated [Source:HGNC Symbol;Acc:HGNC:17162]
		ENSG00000106603	COA1	protein_coding	cytochrome c oxidase assembly factor 1 [Source:HGNC Symbol;Acc:HGNC:21868]
		ENSG00000106683	LIMK1	protein_coding	LIM domain kinase 1 [Source:HGNC Symbol;Acc:HGNC:6613]
		ENSG00000106723	SPIN1	protein_coding	spindlin 1 [Source:HGNC Symbol;Acc:HGNC:11243]
		ENSG00000106785	TRIM14	protein_coding	tripartite motif containing 14 [Source:HGNC Symbol;Acc:HGNC:16283]
		ENSG00000106799	TGFBR1	protein_coding	transforming growth factor beta receptor 1 [Source:HGNC Symbol;Acc:HGNC:11772]
		ENSG00000106829	TLE4	protein_coding	TLE family member 4, transcriptional corepressor [Source:HGNC Symbol;Acc:HGNC:11840]
		ENSG00000106853	PTGR1	protein_coding	prostaglandin reductase 1 [Source:HGNC Symbol;Acc:HGNC:18429]
		ENSG00000107341	UBE2R2	protein_coding	ubiquitin conjugating enzyme E2 R2 [Source:HGNC Symbol;Acc:HGNC:19907]
		ENSG00000107672	NSMCE4A	protein_coding	NSE4 homolog A, SMC5-SMC6 complex component [Source:HGNC Symbol;Acc:HGNC:25935]
		ENSG00000107897	ACBD5	protein_coding	acyl-CoA binding domain containing 5 [Source:HGNC Symbol;Acc:HGNC:23338]
		ENSG00000107949	BCCIP	protein_coding	BRCA2 and CDKN1A interacting protein [Source:HGNC Symbol;Acc:HGNC:978]
		ENSG00000107959	PITRM1	protein_coding	pitrilysin metallopeptidase 1 [Source:HGNC Symbol;Acc:HGNC:17663]
		ENSG00000107984	DKK1	protein_coding	dickkopf WNT signaling pathway inhibitor 1 [Source:HGNC Symbol;Acc:HGNC:2891]
		ENSG00000108010	GLRX3	protein_coding	glutaredoxin 3 [Source:HGNC Symbol;Acc:HGNC:15987]
		ENSG00000108107	RPL28	protein_coding	ribosomal protein L28 [Source:HGNC Symbol;Acc:HGNC:10330]
		ENSG00000108262	GIT1	protein_coding	GIT ArfGAP 1 [Source:HGNC Symbol;Acc:HGNC:4272]
		ENSG00000108298	RPL19	protein_coding	ribosomal protein L19 [Source:HGNC Symbol;Acc:HGNC:10312]
		ENSG00000108306	FBXL20	protein_coding	F-box and leucine rich repeat protein 20 [Source:HGNC Symbol;Acc:HGNC:24679]
		ENSG00000108312	UBTF	protein_coding	upstream binding transcription factor [Source:HGNC Symbol;Acc:HGNC:12511]
		ENSG00000108344	PSMD3	protein_coding	proteasome 26S subunit, non-ATPase 3 [Source:HGNC Symbol;Acc:HGNC:9560]
		ENSG00000108384	RAD51C	protein_coding	RAD51 paralog C [Source:HGNC Symbol;Acc:HGNC:9820]
		ENSG00000108561	C1QBP	protein_coding	complement C1q binding protein [Source:HGNC Symbol;Acc:HGNC:1243]
		ENSG00000108654	DDX5	protein_coding	DEAD-box helicase 5 [Source:HGNC Symbol;Acc:HGNC:2746]
		ENSG00000109046	WSB1	protein_coding	WD repeat and SOCS box containing 1 [Source:HGNC Symbol;Acc:HGNC:19221]
		ENSG00000109111	SUPT6H	protein_coding	SPT6 homolog, histone chaperone and transcription elongation factor [Source:HGNC Symbol;Acc:HGNC:11470]
		ENSG00000109180	OCIAD1	protein_coding	OCIA domain containing 1 [Source:HGNC Symbol;Acc:HGNC:16074]
		ENSG00000109475	RPL34	protein_coding	ribosomal protein L34 [Source:HGNC Symbol;Acc:HGNC:10340]
		ENSG00000109511	ANXA10	protein_coding	annexin A10 [Source:HGNC Symbol;Acc:HGNC:534]
		ENSG00000109846	CRYAB	protein_coding	crystallin alpha B [Source:HGNC Symbol;Acc:HGNC:2389]
		ENSG00000109861	CTSC	protein_coding	cathepsin C [Source:HGNC Symbol;Acc:HGNC:2528]
		ENSG00000109917	ZPR1	protein_coding	ZPR1 zinc finger [Source:HGNC Symbol;Acc:HGNC:13051]
		ENSG00000109919	MTCH2	protein_coding	mitochondrial carrier 2 [Source:HGNC Symbol;Acc:HGNC:17587]
		ENSG00000109971	HSPA8	protein_coding	heat shock protein family A (Hsp70) member 8 [Source:HGNC Symbol;Acc:HGNC:5241]
		ENSG00000110047	EHD1	protein_coding	EH domain containing 1 [Source:HGNC Symbol;Acc:HGNC:3242]
		ENSG00000110092	CCND1	protein_coding	cyclin D1 [Source:HGNC Symbol;Acc:HGNC:1582]
		ENSG00000110218	PANX1	protein_coding	pannexin 1 [Source:HGNC Symbol;Acc:HGNC:8599]
		ENSG00000110367	DDX6	protein_coding	DEAD-box helicase 6 [Source:HGNC Symbol;Acc:HGNC:2747]
		ENSG00000110395	CBL	protein_coding	Cbl proto-oncogene [Source:HGNC Symbol;Acc:HGNC:1541]
		ENSG00000110400	NECTIN1	protein_coding	nectin cell adhesion molecule 1 [Source:HGNC Symbol;Acc:HGNC:9706]
		ENSG00000110717	NDUFS8	protein_coding	NADH:ubiquinone oxidoreductase core subunit S8 [Source:HGNC Symbol;Acc:HGNC:7715]
		ENSG00000110852	CLEC2B	protein_coding	C-type lectin domain family 2 member B [Source:HGNC Symbol;Acc:HGNC:2053]
		ENSG00000110955	ATP5F1B	protein_coding	ATP synthase F1 subunit beta [Source:HGNC Symbol;Acc:HGNC:830]
		ENSG00000111142	METAP2	protein_coding	methionyl aminopeptidase 2 [Source:HGNC Symbol;Acc:HGNC:16672]
		ENSG00000111196	MAGOHB	protein_coding	mago homolog B, exon junction complex subunit [Source:HGNC Symbol;Acc:HGNC:25504]
		ENSG00000111364	DDX55	protein_coding	DEAD-box helicase 55 [Source:HGNC Symbol;Acc:HGNC:20085]
		ENSG00000111639	MRPL51	protein_coding	mitochondrial ribosomal protein L51 [Source:HGNC Symbol;Acc:HGNC:14044]
		ENSG00000111678	C12orf57	protein_coding	chromosome 12 open reading frame 57 [Source:HGNC Symbol;Acc:HGNC:29521]
		ENSG00000111728	ST8SIA1	protein_coding	ST8 alpha-N-acetyl-neuraminide alpha-2,8-sialyltransferase 1 [Source:HGNC Symbol;Acc:HGNC:10869]
		ENSG00000111775	COX6A1	protein_coding	cytochrome c oxidase subunit 6A1 [Source:HGNC Symbol;Acc:HGNC:2277]
		ENSG00000111875	ASF1A	protein_coding	anti-silencing function 1A histone chaperone [Source:HGNC Symbol;Acc:HGNC:20995]
		ENSG00000111906	HDDC2	protein_coding	HD domain containing 2 [Source:HGNC Symbol;Acc:HGNC:21078]
		ENSG00000112053	SLC26A8	protein_coding	solute carrier family 26 member 8 [Source:HGNC Symbol;Acc:HGNC:14468]
		ENSG00000112110	MRPL18	protein_coding	mitochondrial ribosomal protein L18 [Source:HGNC Symbol;Acc:HGNC:14477]
		ENSG00000112118	MCM3	protein_coding	minichromosome maintenance complex component 3 [Source:HGNC Symbol;Acc:HGNC:6945]
		ENSG00000112305	SMAP1	protein_coding	small ArfGAP 1 [Source:HGNC Symbol;Acc:HGNC:19651]
		ENSG00000112306	RPS12	protein_coding	ribosomal protein S12 [Source:HGNC Symbol;Acc:HGNC:10385]
		ENSG00000112308	C6orf62	protein_coding	chromosome 6 open reading frame 62 [Source:HGNC Symbol;Acc:HGNC:20998]
		ENSG00000112365	ZBTB24	protein_coding	zinc finger and BTB domain containing 24 [Source:HGNC Symbol;Acc:HGNC:21143]
		ENSG00000112624	BICRAL	protein_coding	BICRA like chromatin remodeling complex associated protein [Source:HGNC Symbol;Acc:HGNC:21111]
		ENSG00000112655	PTK7	protein_coding	protein tyrosine kinase 7 (inactive) [Source:HGNC Symbol;Acc:HGNC:9618]
		ENSG00000112695	COX7A2	protein_coding	cytochrome c oxidase subunit 7A2 [Source:HGNC Symbol;Acc:HGNC:2288]
		ENSG00000112739	PRPF4B	protein_coding	pre-mRNA processing factor 4B [Source:HGNC Symbol;Acc:HGNC:17346]
		ENSG00000112837	TBX18	protein_coding	T-box transcription factor 18 [Source:HGNC Symbol;Acc:HGNC:11595]
		ENSG00000112902	SEMA5A	protein_coding	semaphorin 5A [Source:HGNC Symbol;Acc:HGNC:10736]
		ENSG00000113068	PFDN1	protein_coding	prefoldin subunit 1 [Source:HGNC Symbol;Acc:HGNC:8866]
		ENSG00000113272	THG1L	protein_coding	tRNA-histidine guanylyltransferase 1 like [Source:HGNC Symbol;Acc:HGNC:26053]
		ENSG00000113282	CLINT1	protein_coding	clathrin interactor 1 [Source:HGNC Symbol;Acc:HGNC:23186]
		ENSG00000113296	THBS4	protein_coding	thrombospondin 4 [Source:HGNC Symbol;Acc:HGNC:11788]
		ENSG00000113368	LMNB1	protein_coding	lamin B1 [Source:HGNC Symbol;Acc:HGNC:6637]
		ENSG00000113369	ARRDC3	protein_coding	arrestin domain containing 3 [Source:HGNC Symbol;Acc:HGNC:29263]
		ENSG00000113387	SUB1	protein_coding	SUB1 regulator of transcription [Source:HGNC Symbol;Acc:HGNC:19985]
		ENSG00000113621	TXNDC15	protein_coding	thioredoxin domain containing 15 [Source:HGNC Symbol;Acc:HGNC:20652]
		ENSG00000113643	RARS1	protein_coding	arginyl-tRNA synthetase 1 [Source:HGNC Symbol;Acc:HGNC:9870]
		ENSG00000113649	TCERG1	protein_coding	transcription elongation regulator 1 [Source:HGNC Symbol;Acc:HGNC:15630]
		ENSG00000113719	ERGIC1	protein_coding	endoplasmic reticulum-golgi intermediate compartment 1 [Source:HGNC Symbol;Acc:HGNC:29205]
		ENSG00000114125	RNF7	protein_coding	ring finger protein 7 [Source:HGNC Symbol;Acc:HGNC:10070]
		ENSG00000114209	PDCD10	protein_coding	programmed cell death 10 [Source:HGNC Symbol;Acc:HGNC:8761]
		ENSG00000114316	USP4	protein_coding	ubiquitin specific peptidase 4 [Source:HGNC Symbol;Acc:HGNC:12627]
		ENSG00000114391	RPL24	protein_coding	ribosomal protein L24 [Source:HGNC Symbol;Acc:HGNC:10325]
		ENSG00000114416	FXR1	protein_coding	FMR1 autosomal homolog 1 [Source:HGNC Symbol;Acc:HGNC:4023]
		ENSG00000114439	BBX	protein_coding	BBX high mobility group box domain containing [Source:HGNC Symbol;Acc:HGNC:14422]
		ENSG00000114650	SCAP	protein_coding	SREBF chaperone [Source:HGNC Symbol;Acc:HGNC:30634]
		ENSG00000114850	SSR3	protein_coding	signal sequence receptor subunit 3 [Source:HGNC Symbol;Acc:HGNC:11325]
		ENSG00000114867	EIF4G1	protein_coding	eukaryotic translation initiation factor 4 gamma 1 [Source:HGNC Symbol;Acc:HGNC:3296]
		ENSG00000114902	SPCS1	protein_coding	signal peptidase complex subunit 1 [Source:HGNC Symbol;Acc:HGNC:23401]
		ENSG00000114942	EEF1B2	protein_coding	eukaryotic translation elongation factor 1 beta 2 [Source:HGNC Symbol;Acc:HGNC:3208]
		ENSG00000114999	TTL	protein_coding	tubulin tyrosine ligase [Source:HGNC Symbol;Acc:HGNC:21586]
		ENSG00000115128	SF3B6	protein_coding	splicing factor 3b subunit 6 [Source:HGNC Symbol;Acc:HGNC:30096]
		ENSG00000115129	TP53I3	protein_coding	tumor protein p53 inducible protein 3 [Source:HGNC Symbol;Acc:HGNC:19373]
		ENSG00000115216	NRBP1	protein_coding	nuclear receptor binding protein 1 [Source:HGNC Symbol;Acc:HGNC:7993]
		ENSG00000115306	SPTBN1	protein_coding	spectrin beta, non-erythrocytic 1 [Source:HGNC Symbol;Acc:HGNC:11275]
		ENSG00000115541	HSPE1	protein_coding	heat shock protein family E (Hsp10) member 1 [Source:HGNC Symbol;Acc:HGNC:5269]
		ENSG00000115641	FHL2	protein_coding	four and a half LIM domains 2 [Source:HGNC Symbol;Acc:HGNC:3703]
		ENSG00000115758	ODC1	protein_coding	ornithine decarboxylase 1 [Source:HGNC Symbol;Acc:HGNC:8109]
		ENSG00000115947	ORC4	protein_coding	origin recognition complex subunit 4 [Source:HGNC Symbol;Acc:HGNC:8490]
		ENSG00000116030	SUMO1	protein_coding	small ubiquitin like modifier 1 [Source:HGNC Symbol;Acc:HGNC:12502]
		ENSG00000116138	DNAJC16	protein_coding	DnaJ heat shock protein family (Hsp40) member C16 [Source:HGNC Symbol;Acc:HGNC:29157]
		ENSG00000116161	CACYBP	protein_coding	calcyclin binding protein [Source:HGNC Symbol;Acc:HGNC:30423]
		ENSG00000116251	RPL22	protein_coding	ribosomal protein L22 [Source:HGNC Symbol;Acc:HGNC:10315]
		ENSG00000116288	PARK7	protein_coding	Parkinsonism associated deglycase [Source:HGNC Symbol;Acc:HGNC:16369]
		ENSG00000116406	EDEM3	protein_coding	ER degradation enhancing alpha-mannosidase like protein 3 [Source:HGNC Symbol;Acc:HGNC:16787]
		ENSG00000116459	ATP5PB	protein_coding	ATP synthase peripheral stalk-membrane subunit b [Source:HGNC Symbol;Acc:HGNC:840]
		ENSG00000116539	ASH1L	protein_coding	ASH1 like histone lysine methyltransferase [Source:HGNC Symbol;Acc:HGNC:19088]
		ENSG00000116786	PLEKHM2	protein_coding	pleckstrin homology and RUN domain containing M2 [Source:HGNC Symbol;Acc:HGNC:29131]
		ENSG00000116871	MAP7D1	protein_coding	MAP7 domain containing 1 [Source:HGNC Symbol;Acc:HGNC:25514]
		ENSG00000116898	MRPS15	protein_coding	mitochondrial ribosomal protein S15 [Source:HGNC Symbol;Acc:HGNC:14504]
		ENSG00000116906	GNPAT	protein_coding	glyceronephosphate O-acyltransferase [Source:HGNC Symbol;Acc:HGNC:4416]
		ENSG00000117000	RLF	protein_coding	RLF zinc finger [Source:HGNC Symbol;Acc:HGNC:10025]
		ENSG00000117009	KMO	protein_coding	kynurenine 3-monooxygenase [Source:HGNC Symbol;Acc:HGNC:6381]
		ENSG00000117118	SDHB	protein_coding	succinate dehydrogenase complex iron sulfur subunit B [Source:HGNC Symbol;Acc:HGNC:10681]
		ENSG00000117262	GPR89A	protein_coding	G protein-coupled receptor 89A [Source:HGNC Symbol;Acc:HGNC:31984]
		ENSG00000117298	ECE1	protein_coding	endothelin converting enzyme 1 [Source:HGNC Symbol;Acc:HGNC:3146]
		ENSG00000117385	P3H1	protein_coding	prolyl 3-hydroxylase 1 [Source:HGNC Symbol;Acc:HGNC:19316]
		ENSG00000117395	EBNA1BP2	protein_coding	EBNA1 binding protein 2 [Source:HGNC Symbol;Acc:HGNC:15531]
		ENSG00000117411	B4GALT2	protein_coding	beta-1,4-galactosyltransferase 2 [Source:HGNC Symbol;Acc:HGNC:925]
		ENSG00000117475	BLZF1	protein_coding	basic leucine zipper nuclear factor 1 [Source:HGNC Symbol;Acc:HGNC:1065]
		ENSG00000117500	TMED5	protein_coding	transmembrane p24 trafficking protein 5 [Source:HGNC Symbol;Acc:HGNC:24251]
		ENSG00000117519	CNN3	protein_coding	calponin 3 [Source:HGNC Symbol;Acc:HGNC:2157]
		ENSG00000117533	VAMP4	protein_coding	vesicle associated membrane protein 4 [Source:HGNC Symbol;Acc:HGNC:12645]
		ENSG00000117625	RCOR3	protein_coding	REST corepressor 3 [Source:HGNC Symbol;Acc:HGNC:25594]
		ENSG00000117697	NSL1	protein_coding	NSL1 component of MIS12 kinetochore complex [Source:HGNC Symbol;Acc:HGNC:24548]
		ENSG00000117984	CTSD	protein_coding	cathepsin D [Source:HGNC Symbol;Acc:HGNC:2529]
		ENSG00000118007	STAG1	protein_coding	STAG1 cohesin complex component [Source:HGNC Symbol;Acc:HGNC:11354]
		ENSG00000118181	RPS25	protein_coding	ribosomal protein S25 [Source:HGNC Symbol;Acc:HGNC:10413]
		ENSG00000118260	CREB1	protein_coding	cAMP responsive element binding protein 1 [Source:HGNC Symbol;Acc:HGNC:2345]
		ENSG00000118418	HMGN3	protein_coding	high mobility group nucleosomal binding domain 3 [Source:HGNC Symbol;Acc:HGNC:12312]
		ENSG00000118473	SGIP1	protein_coding	SH3GL interacting endocytic adaptor 1 [Source:HGNC Symbol;Acc:HGNC:25412]
		ENSG00000118596	SLC16A7	protein_coding	solute carrier family 16 member 7 [Source:HGNC Symbol;Acc:HGNC:10928]
		ENSG00000118705	RPN2	protein_coding	ribophorin II [Source:HGNC Symbol;Acc:HGNC:10382]
		ENSG00000118855	MFSD1	protein_coding	major facilitator superfamily domain containing 1 [Source:HGNC Symbol;Acc:HGNC:25874]
		ENSG00000118900	UBN1	protein_coding	ubinuclein 1 [Source:HGNC Symbol;Acc:HGNC:12506]
		ENSG00000118939	UCHL3	protein_coding	ubiquitin C-terminal hydrolase L3 [Source:HGNC Symbol;Acc:HGNC:12515]
		ENSG00000118985	ELL2	protein_coding	elongation factor for RNA polymerase II 2 [Source:HGNC Symbol;Acc:HGNC:17064]
		ENSG00000119013	NDUFB3	protein_coding	NADH:ubiquinone oxidoreductase subunit B3 [Source:HGNC Symbol;Acc:HGNC:7698]
		ENSG00000119185	ITGB1BP1	protein_coding	integrin subunit beta 1 binding protein 1 [Source:HGNC Symbol;Acc:HGNC:23927]
		ENSG00000119335	SET	protein_coding	SET nuclear proto-oncogene [Source:HGNC Symbol;Acc:HGNC:10760]
		ENSG00000119396	RAB14	protein_coding	RAB14, member RAS oncogene family [Source:HGNC Symbol;Acc:HGNC:16524]
		ENSG00000119446	RBM18	protein_coding	RNA binding motif protein 18 [Source:HGNC Symbol;Acc:HGNC:28413]
		ENSG00000119523	ALG2	protein_coding	ALG2 alpha-1,3/1,6-mannosyltransferase [Source:HGNC Symbol;Acc:HGNC:23159]
		ENSG00000119681	LTBP2	protein_coding	latent transforming growth factor beta binding protein 2 [Source:HGNC Symbol;Acc:HGNC:6715]
		ENSG00000119684	MLH3	protein_coding	mutL homolog 3 [Source:HGNC Symbol;Acc:HGNC:7128]
		ENSG00000119705	SLIRP	protein_coding	SRA stem-loop interacting RNA binding protein [Source:HGNC Symbol;Acc:HGNC:20495]
		ENSG00000119718	EIF2B2	protein_coding	eukaryotic translation initiation factor 2B subunit beta [Source:HGNC Symbol;Acc:HGNC:3258]
		ENSG00000119777	TMEM214	protein_coding	transmembrane protein 214 [Source:HGNC Symbol;Acc:HGNC:25983]
		ENSG00000119950	MXI1	protein_coding	MAX interactor 1, dimerization protein [Source:HGNC Symbol;Acc:HGNC:7534]
		ENSG00000120075	HOXB5	protein_coding	homeobox B5 [Source:HGNC Symbol;Acc:HGNC:5116]
		ENSG00000120159	CAAP1	protein_coding	caspase activity and apoptosis inhibitor 1 [Source:HGNC Symbol;Acc:HGNC:25834]
		ENSG00000120265	PCMT1	protein_coding	protein-L-isoaspartate (D-aspartate) O-methyltransferase [Source:HGNC Symbol;Acc:HGNC:8728]
		ENSG00000120533	ENY2	protein_coding	ENY2 transcription and export complex 2 subunit [Source:HGNC Symbol;Acc:HGNC:24449]
		ENSG00000120705	ETF1	protein_coding	eukaryotic translation termination factor 1 [Source:HGNC Symbol;Acc:HGNC:3477]
		ENSG00000120725	SIL1	protein_coding	SIL1 nucleotide exchange factor [Source:HGNC Symbol;Acc:HGNC:24624]
		ENSG00000120733	KDM3B	protein_coding	lysine demethylase 3B [Source:HGNC Symbol;Acc:HGNC:1337]
		ENSG00000121022	COPS5	protein_coding	COP9 signalosome subunit 5 [Source:HGNC Symbol;Acc:HGNC:2240]
		ENSG00000121060	TRIM25	protein_coding	tripartite motif containing 25 [Source:HGNC Symbol;Acc:HGNC:12932]
		ENSG00000121067	SPOP	protein_coding	speckle type BTB/POZ protein [Source:HGNC Symbol;Acc:HGNC:11254]
		ENSG00000121073	SLC35B1	protein_coding	solute carrier family 35 member B1 [Source:HGNC Symbol;Acc:HGNC:20798]
		ENSG00000121089	NACA3P	processed_pseudogene	NACA family member 3, pseudogene [Source:HGNC Symbol;Acc:HGNC:33442]
		ENSG00000121766	ZCCHC17	protein_coding	zinc finger CCHC-type containing 17 [Source:HGNC Symbol;Acc:HGNC:30246]
		ENSG00000122026	RPL21	protein_coding	ribosomal protein L21 [Source:HGNC Symbol;Acc:HGNC:10313]
		ENSG00000122406	RPL5	protein_coding	ribosomal protein L5 [Source:HGNC Symbol;Acc:HGNC:10360]
		ENSG00000122565	CBX3	protein_coding	chromobox 3 [Source:HGNC Symbol;Acc:HGNC:1553]
		ENSG00000122873	CISD1	protein_coding	CDGSH iron sulfur domain 1 [Source:HGNC Symbol;Acc:HGNC:30880]
		ENSG00000122884	P4HA1	protein_coding	prolyl 4-hydroxylase subunit alpha 1 [Source:HGNC Symbol;Acc:HGNC:8546]
		ENSG00000122958	VPS26A	protein_coding	VPS26 retromer complex component A [Source:HGNC Symbol;Acc:HGNC:12711]
		ENSG00000123091	RNF11	protein_coding	ring finger protein 11 [Source:HGNC Symbol;Acc:HGNC:10056]
		ENSG00000123136	DDX39A	protein_coding	DExD-box helicase 39A [Source:HGNC Symbol;Acc:HGNC:17821]
		ENSG00000123374	CDK2	protein_coding	cyclin dependent kinase 2 [Source:HGNC Symbol;Acc:HGNC:1771]
		ENSG00000123496	IL13RA2	protein_coding	interleukin 13 receptor subunit alpha 2 [Source:HGNC Symbol;Acc:HGNC:5975]
		ENSG00000123643	SLC36A1	protein_coding	solute carrier family 36 member 1 [Source:HGNC Symbol;Acc:HGNC:18761]
		ENSG00000123685	BATF3	protein_coding	basic leucine zipper ATF-like transcription factor 3 [Source:HGNC Symbol;Acc:HGNC:28915]
		ENSG00000123933	MXD4	protein_coding	MAX dimerization protein 4 [Source:HGNC Symbol;Acc:HGNC:13906]
		ENSG00000123983	ACSL3	protein_coding	acyl-CoA synthetase long chain family member 3 [Source:HGNC Symbol;Acc:HGNC:3570]
		ENSG00000124097	HMGB1P1	protein_coding	high mobility group box 1 pseudogene 1 [Source:HGNC Symbol;Acc:HGNC:4993]
		ENSG00000124145	SDC4	protein_coding	syndecan 4 [Source:HGNC Symbol;Acc:HGNC:10661]
		ENSG00000124172	ATP5F1E	protein_coding	ATP synthase F1 subunit epsilon [Source:HGNC Symbol;Acc:HGNC:838]
		ENSG00000124299	PEPD	protein_coding	peptidase D [Source:HGNC Symbol;Acc:HGNC:8840]
		ENSG00000124380	SNRNP27	protein_coding	small nuclear ribonucleoprotein U4/U6.U5 subunit 27 [Source:HGNC Symbol;Acc:HGNC:30240]
		ENSG00000124766	SOX4	protein_coding	SRY-box transcription factor 4 [Source:HGNC Symbol;Acc:HGNC:11200]
		ENSG00000124789	NUP153	protein_coding	nucleoporin 153 [Source:HGNC Symbol;Acc:HGNC:8062]
		ENSG00000124942	AHNAK	protein_coding	AHNAK nucleoprotein [Source:HGNC Symbol;Acc:HGNC:347]
		ENSG00000125351	UPF3B	protein_coding	UPF3B regulator of nonsense mediated mRNA decay [Source:HGNC Symbol;Acc:HGNC:20439]
		ENSG00000125356	NDUFA1	protein_coding	NADH:ubiquinone oxidoreductase subunit A1 [Source:HGNC Symbol;Acc:HGNC:7683]
		ENSG00000125398	SOX9	protein_coding	SRY-box transcription factor 9 [Source:HGNC Symbol;Acc:HGNC:11204]
		ENSG00000125450	NUP85	protein_coding	nucleoporin 85 [Source:HGNC Symbol;Acc:HGNC:8734]
		ENSG00000125656	CLPP	protein_coding	caseinolytic mitochondrial matrix peptidase proteolytic subunit [Source:HGNC Symbol;Acc:HGNC:2084]
		ENSG00000125676	THOC2	protein_coding	THO complex subunit 2 [Source:HGNC Symbol;Acc:HGNC:19073]
		ENSG00000125691	RPL23	protein_coding	ribosomal protein L23 [Source:HGNC Symbol;Acc:HGNC:10316]
		ENSG00000125743	SNRPD2	protein_coding	small nuclear ribonucleoprotein D2 polypeptide [Source:HGNC Symbol;Acc:HGNC:11159]
		ENSG00000125746	EML2	protein_coding	EMAP like 2 [Source:HGNC Symbol;Acc:HGNC:18035]
		ENSG00000125755	SYMPK	protein_coding	symplekin scaffold protein [Source:HGNC Symbol;Acc:HGNC:22935]
		ENSG00000125844	RRBP1	protein_coding	ribosome binding protein 1 [Source:HGNC Symbol;Acc:HGNC:10448]
		ENSG00000125875	TBC1D20	protein_coding	TBC1 domain family member 20 [Source:HGNC Symbol;Acc:HGNC:16133]
		ENSG00000125952	MAX	protein_coding	MYC associated factor X [Source:HGNC Symbol;Acc:HGNC:6913]
		ENSG00000125991	ERGIC3	protein_coding	ERGIC and golgi 3 [Source:HGNC Symbol;Acc:HGNC:15927]
		ENSG00000126062	TMEM115	protein_coding	transmembrane protein 115 [Source:HGNC Symbol;Acc:HGNC:30055]
		ENSG00000126088	UROD	protein_coding	uroporphyrinogen decarboxylase [Source:HGNC Symbol;Acc:HGNC:12591]
		ENSG00000126214	KLC1	protein_coding	kinesin light chain 1 [Source:HGNC Symbol;Acc:HGNC:6387]
		ENSG00000126226	PCID2	protein_coding	PCI domain containing 2 [Source:HGNC Symbol;Acc:HGNC:25653]
		ENSG00000126453	BCL2L12	protein_coding	BCL2 like 12 [Source:HGNC Symbol;Acc:HGNC:13787]
		ENSG00000126653	NSRP1	protein_coding	nuclear speckle splicing regulatory protein 1 [Source:HGNC Symbol;Acc:HGNC:25305]
		ENSG00000126947	ARMCX1	protein_coding	armadillo repeat containing X-linked 1 [Source:HGNC Symbol;Acc:HGNC:18073]
		ENSG00000126950	TMEM35A	protein_coding	transmembrane protein 35A [Source:HGNC Symbol;Acc:HGNC:25864]
		ENSG00000126953	TIMM8A	protein_coding	translocase of inner mitochondrial membrane 8A [Source:HGNC Symbol;Acc:HGNC:11817]
		ENSG00000127022	CANX	protein_coding	calnexin [Source:HGNC Symbol;Acc:HGNC:1473]
		ENSG00000127054	INTS11	protein_coding	integrator complex subunit 11 [Source:HGNC Symbol;Acc:HGNC:26052]
		ENSG00000127184	COX7C	protein_coding	cytochrome c oxidase subunit 7C [Source:HGNC Symbol;Acc:HGNC:2292]
		ENSG00000127337	YEATS4	protein_coding	YEATS domain containing 4 [Source:HGNC Symbol;Acc:HGNC:24859]
		ENSG00000127481	UBR4	protein_coding	ubiquitin protein ligase E3 component n-recognin 4 [Source:HGNC Symbol;Acc:HGNC:30313]
		ENSG00000127528	KLF2	protein_coding	KLF transcription factor 2 [Source:HGNC Symbol;Acc:HGNC:6347]
		ENSG00000127663	KDM4B	protein_coding	lysine demethylase 4B [Source:HGNC Symbol;Acc:HGNC:29136]
		ENSG00000127920	GNG11	protein_coding	G protein subunit gamma 11 [Source:HGNC Symbol;Acc:HGNC:4403]
		ENSG00000128050	PAICS	protein_coding	phosphoribosylaminoimidazole carboxylase and phosphoribosylaminoimidazolesuccinocarboxamide synthase [Source:HGNC Symbol;Acc:HGNC:8587]
		ENSG00000128228	SDF2L1	protein_coding	stromal cell derived factor 2 like 1 [Source:HGNC Symbol;Acc:HGNC:10676]
		ENSG00000128272	ATF4	protein_coding	activating transcription factor 4 [Source:HGNC Symbol;Acc:HGNC:786]
		ENSG00000128335	APOL2	protein_coding	apolipoprotein L2 [Source:HGNC Symbol;Acc:HGNC:619]
		ENSG00000128487	SPECC1	protein_coding	sperm antigen with calponin homology and coiled-coil domains 1 [Source:HGNC Symbol;Acc:HGNC:30615]
		ENSG00000128594	LRRC4	protein_coding	leucine rich repeat containing 4 [Source:HGNC Symbol;Acc:HGNC:15586]
		ENSG00000128609	NDUFA5	protein_coding	NADH:ubiquinone oxidoreductase subunit A5 [Source:HGNC Symbol;Acc:HGNC:7688]
		ENSG00000128656	CHN1	protein_coding	chimerin 1 [Source:HGNC Symbol;Acc:HGNC:1943]
		ENSG00000128965	CHAC1	protein_coding	ChaC glutathione specific gamma-glutamylcyclotransferase 1 [Source:HGNC Symbol;Acc:HGNC:28680]
		ENSG00000129084	PSMA1	protein_coding	proteasome 20S subunit alpha 1 [Source:HGNC Symbol;Acc:HGNC:9530]
		ENSG00000129116	PALLD	protein_coding	palladin, cytoskeletal associated protein [Source:HGNC Symbol;Acc:HGNC:17068]
		ENSG00000129235	TXNDC17	protein_coding	thioredoxin domain containing 17 [Source:HGNC Symbol;Acc:HGNC:28218]
		ENSG00000129245	FXR2	protein_coding	FMR1 autosomal homolog 2 [Source:HGNC Symbol;Acc:HGNC:4024]
		ENSG00000129255	MPDU1	protein_coding	mannose-P-dolichol utilization defect 1 [Source:HGNC Symbol;Acc:HGNC:7207]
		ENSG00000129625	REEP5	protein_coding	receptor accessory protein 5 [Source:HGNC Symbol;Acc:HGNC:30077]
		ENSG00000129933	MAU2	protein_coding	MAU2 sister chromatid cohesion factor [Source:HGNC Symbol;Acc:HGNC:29140]
		ENSG00000130147	SH3BP4	protein_coding	SH3 domain binding protein 4 [Source:HGNC Symbol;Acc:HGNC:10826]
		ENSG00000130176	CNN1	protein_coding	calponin 1 [Source:HGNC Symbol;Acc:HGNC:2155]
		ENSG00000130177	CDC16	protein_coding	cell division cycle 16 [Source:HGNC Symbol;Acc:HGNC:1720]
		ENSG00000130255	RPL36	protein_coding	ribosomal protein L36 [Source:HGNC Symbol;Acc:HGNC:13631]
		ENSG00000130309	COLGALT1	protein_coding	collagen beta(1-O)galactosyltransferase 1 [Source:HGNC Symbol;Acc:HGNC:26182]
		ENSG00000130382	MLLT1	protein_coding	MLLT1 super elongation complex subunit [Source:HGNC Symbol;Acc:HGNC:7134]
		ENSG00000130413	STK33	protein_coding	serine/threonine kinase 33 [Source:HGNC Symbol;Acc:HGNC:14568]
		ENSG00000130513	GDF15	protein_coding	growth differentiation factor 15 [Source:HGNC Symbol;Acc:HGNC:30142]
		ENSG00000130635	COL5A1	protein_coding	collagen type V alpha 1 chain [Source:HGNC Symbol;Acc:HGNC:2209]
		ENSG00000130638	ATXN10	protein_coding	ataxin 10 [Source:HGNC Symbol;Acc:HGNC:10549]
		ENSG00000130724	CHMP2A	protein_coding	charged multivesicular body protein 2A [Source:HGNC Symbol;Acc:HGNC:30216]
		ENSG00000130772	MED18	protein_coding	mediator complex subunit 18 [Source:HGNC Symbol;Acc:HGNC:25944]
		ENSG00000130826	DKC1	protein_coding	dyskerin pseudouridine synthase 1 [Source:HGNC Symbol;Acc:HGNC:2890]
		ENSG00000131016	AKAP12	protein_coding	A-kinase anchoring protein 12 [Source:HGNC Symbol;Acc:HGNC:370]
		ENSG00000131143	COX4I1	protein_coding	cytochrome c oxidase subunit 4I1 [Source:HGNC Symbol;Acc:HGNC:2265]
		ENSG00000131149	GSE1	protein_coding	Gse1 coiled-coil protein [Source:HGNC Symbol;Acc:HGNC:28979]
		ENSG00000131174	COX7B	protein_coding	cytochrome c oxidase subunit 7B [Source:HGNC Symbol;Acc:HGNC:2291]
		ENSG00000131469	RPL27	protein_coding	ribosomal protein L27 [Source:HGNC Symbol;Acc:HGNC:10328]
		ENSG00000131747	TOP2A	protein_coding	DNA topoisomerase II alpha [Source:HGNC Symbol;Acc:HGNC:11989]
		ENSG00000131748	STARD3	protein_coding	StAR related lipid transfer domain containing 3 [Source:HGNC Symbol;Acc:HGNC:17579]
		ENSG00000131791	PRKAB2	protein_coding	protein kinase AMP-activated non-catalytic subunit beta 2 [Source:HGNC Symbol;Acc:HGNC:9379]
		ENSG00000131981	LGALS3	protein_coding	galectin 3 [Source:HGNC Symbol;Acc:HGNC:6563]
		ENSG00000132254	ARFIP2	protein_coding	ADP ribosylation factor interacting protein 2 [Source:HGNC Symbol;Acc:HGNC:17160]
		ENSG00000132535	DLG4	protein_coding	discs large MAGUK scaffold protein 4 [Source:HGNC Symbol;Acc:HGNC:2903]
		ENSG00000132801	ZSWIM3	protein_coding	zinc finger SWIM-type containing 3 [Source:HGNC Symbol;Acc:HGNC:16157]
		ENSG00000133059	DSTYK	protein_coding	dual serine/threonine and tyrosine protein kinase [Source:HGNC Symbol;Acc:HGNC:29043]
		ENSG00000133112	TPT1	protein_coding	tumor protein, translationally-controlled 1 [Source:HGNC Symbol;Acc:HGNC:12022]
		ENSG00000133216	EPHB2	protein_coding	EPH receptor B2 [Source:HGNC Symbol;Acc:HGNC:3393]
		ENSG00000133639	BTG1	protein_coding	BTG anti-proliferation factor 1 [Source:HGNC Symbol;Acc:HGNC:1130]
		ENSG00000133895	MEN1	protein_coding	menin 1 [Source:HGNC Symbol;Acc:HGNC:7010]
		ENSG00000133935	ERG28	protein_coding	ergosterol biosynthesis 28 homolog [Source:HGNC Symbol;Acc:HGNC:1187]
		ENSG00000134014	ELP3	protein_coding	elongator acetyltransferase complex subunit 3 [Source:HGNC Symbol;Acc:HGNC:20696]
		ENSG00000134057	CCNB1	protein_coding	cyclin B1 [Source:HGNC Symbol;Acc:HGNC:1579]
		ENSG00000134109	EDEM1	protein_coding	ER degradation enhancing alpha-mannosidase like protein 1 [Source:HGNC Symbol;Acc:HGNC:18967]
		ENSG00000134153	EMC7	protein_coding	ER membrane protein complex subunit 7 [Source:HGNC Symbol;Acc:HGNC:24301]
		ENSG00000134248	LAMTOR5	protein_coding	late endosomal/lysosomal adaptor, MAPK and MTOR activator 5 [Source:HGNC Symbol;Acc:HGNC:17955]
		ENSG00000134255	CEPT1	protein_coding	choline/ethanolamine phosphotransferase 1 [Source:HGNC Symbol;Acc:HGNC:24289]
		ENSG00000134308	YWHAQ	protein_coding	tyrosine 3-monooxygenase/tryptophan 5-monooxygenase activation protein theta [Source:HGNC Symbol;Acc:HGNC:12854]
		ENSG00000134419	RPS15A	protein_coding	ribosomal protein S15a [Source:HGNC Symbol;Acc:HGNC:10389]
		ENSG00000134684	YARS1	protein_coding	tyrosyl-tRNA synthetase 1 [Source:HGNC Symbol;Acc:HGNC:12840]
		ENSG00000134697	GNL2	protein_coding	G protein nucleolar 2 [Source:HGNC Symbol;Acc:HGNC:29925]
		ENSG00000134871	COL4A2	protein_coding	collagen type IV alpha 2 chain [Source:HGNC Symbol;Acc:HGNC:2203]
		ENSG00000134962	KLB	protein_coding	klotho beta [Source:HGNC Symbol;Acc:HGNC:15527]
		ENSG00000135046	ANXA1	protein_coding	annexin A1 [Source:HGNC Symbol;Acc:HGNC:533]
		ENSG00000135048	CEMIP2	protein_coding	cell migration inducing hyaluronidase 2 [Source:HGNC Symbol;Acc:HGNC:11869]
		ENSG00000135111	TBX3	protein_coding	T-box transcription factor 3 [Source:HGNC Symbol;Acc:HGNC:11602]
		ENSG00000135250	SRPK2	protein_coding	SRSF protein kinase 2 [Source:HGNC Symbol;Acc:HGNC:11306]
		ENSG00000135318	NT5E	protein_coding	5'-nucleotidase ecto [Source:HGNC Symbol;Acc:HGNC:8021]
		ENSG00000135720	DYNC1LI2	protein_coding	dynein cytoplasmic 1 light intermediate chain 2 [Source:HGNC Symbol;Acc:HGNC:2966]
		ENSG00000135862	LAMC1	protein_coding	laminin subunit gamma 1 [Source:HGNC Symbol;Acc:HGNC:6492]
		ENSG00000135945	REV1	protein_coding	REV1 DNA directed polymerase [Source:HGNC Symbol;Acc:HGNC:14060]
		ENSG00000135951	TSGA10	protein_coding	testis specific 10 [Source:HGNC Symbol;Acc:HGNC:14927]
		ENSG00000136104	RNASEH2B	protein_coding	ribonuclease H2 subunit B [Source:HGNC Symbol;Acc:HGNC:25671]
		ENSG00000136149	RPL13AP25	processed_pseudogene	ribosomal protein L13a pseudogene 25 [Source:HGNC Symbol;Acc:HGNC:36981]
		ENSG00000136193	SCRN1	protein_coding	secernin 1 [Source:HGNC Symbol;Acc:HGNC:22192]
		ENSG00000136270	TBRG4	protein_coding	transforming growth factor beta regulator 4 [Source:HGNC Symbol;Acc:HGNC:17443]
		ENSG00000136295	TTYH3	protein_coding	tweety family member 3 [Source:HGNC Symbol;Acc:HGNC:22222]
		ENSG00000136379	ABHD17C	protein_coding	abhydrolase domain containing 17C, depalmitoylase [Source:HGNC Symbol;Acc:HGNC:26925]
		ENSG00000136720	HS6ST1	protein_coding	heparan sulfate 6-O-sulfotransferase 1 [Source:HGNC Symbol;Acc:HGNC:5201]
		ENSG00000136810	TXN	protein_coding	thioredoxin [Source:HGNC Symbol;Acc:HGNC:12435]
		ENSG00000136830	NIBAN2	protein_coding	niban apoptosis regulator 2 [Source:HGNC Symbol;Acc:HGNC:25282]
		ENSG00000136930	PSMB7	protein_coding	proteasome 20S subunit beta 7 [Source:HGNC Symbol;Acc:HGNC:9544]
		ENSG00000136942	RPL35	protein_coding	ribosomal protein L35 [Source:HGNC Symbol;Acc:HGNC:10344]
		ENSG00000137038	DMAC1	protein_coding	distal membrane arm assembly component 1 [Source:HGNC Symbol;Acc:HGNC:30536]
		ENSG00000137100	DCTN3	protein_coding	dynactin subunit 3 [Source:HGNC Symbol;Acc:HGNC:2713]
		ENSG00000137106	GRHPR	protein_coding	glyoxylate and hydroxypyruvate reductase [Source:HGNC Symbol;Acc:HGNC:4570]
		ENSG00000137124	ALDH1B1	protein_coding	aldehyde dehydrogenase 1 family member B1 [Source:HGNC Symbol;Acc:HGNC:407]
		ENSG00000137154	RPS6	protein_coding	ribosomal protein S6 [Source:HGNC Symbol;Acc:HGNC:10429]
		ENSG00000137193	PIM1	protein_coding	Pim-1 proto-oncogene, serine/threonine kinase [Source:HGNC Symbol;Acc:HGNC:8986]
		ENSG00000137216	TMEM63B	protein_coding	transmembrane protein 63B [Source:HGNC Symbol;Acc:HGNC:17735]
		ENSG00000137218	FRS3	protein_coding	fibroblast growth factor receptor substrate 3 [Source:HGNC Symbol;Acc:HGNC:16970]
		ENSG00000137267	TUBB2A	protein_coding	tubulin beta 2A class IIa [Source:HGNC Symbol;Acc:HGNC:12412]
		ENSG00000137288	UQCC2	protein_coding	ubiquinol-cytochrome c reductase complex assembly factor 2 [Source:HGNC Symbol;Acc:HGNC:21237]
		ENSG00000137309	HMGA1	protein_coding	high mobility group AT-hook 1 [Source:HGNC Symbol;Acc:HGNC:5010]
		ENSG00000137312	FLOT1	protein_coding	flotillin 1 [Source:HGNC Symbol;Acc:HGNC:3757]
		ENSG00000137547	MRPL15	protein_coding	mitochondrial ribosomal protein L15 [Source:HGNC Symbol;Acc:HGNC:14054]
		ENSG00000137575	SDCBP	protein_coding	syndecan binding protein [Source:HGNC Symbol;Acc:HGNC:10662]
		ENSG00000137720	CFAP68	protein_coding	cilia and flagella associated protein 68 [Source:HGNC Symbol;Acc:HGNC:1163]
		ENSG00000137807	KIF23	protein_coding	kinesin family member 23 [Source:HGNC Symbol;Acc:HGNC:6392]
		ENSG00000138029	HADHB	protein_coding	hydroxyacyl-CoA dehydrogenase trifunctional multienzyme complex subunit beta [Source:HGNC Symbol;Acc:HGNC:4803]
		ENSG00000138180	CEP55	protein_coding	centrosomal protein 55 [Source:HGNC Symbol;Acc:HGNC:1161]
		ENSG00000138182	KIF20B	protein_coding	kinesin family member 20B [Source:HGNC Symbol;Acc:HGNC:7212]
		ENSG00000138190	EXOC6	protein_coding	exocyst complex component 6 [Source:HGNC Symbol;Acc:HGNC:23196]
		ENSG00000138193	PLCE1	protein_coding	phospholipase C epsilon 1 [Source:HGNC Symbol;Acc:HGNC:17175]
		ENSG00000138326	RPS24	protein_coding	ribosomal protein S24 [Source:HGNC Symbol;Acc:HGNC:10411]
		ENSG00000138378	STAT4	protein_coding	signal transducer and activator of transcription 4 [Source:HGNC Symbol;Acc:HGNC:11365]
		ENSG00000138382	METTL5	protein_coding	methyltransferase 5, N6-adenosine [Source:HGNC Symbol;Acc:HGNC:25006]
		ENSG00000138459	SLC35A5	protein_coding	solute carrier family 35 member A5 [Source:HGNC Symbol;Acc:HGNC:20792]
		ENSG00000138495	COX17	protein_coding	cytochrome c oxidase copper chaperone COX17 [Source:HGNC Symbol;Acc:HGNC:2264]
		ENSG00000138663	COPS4	protein_coding	COP9 signalosome subunit 4 [Source:HGNC Symbol;Acc:HGNC:16702]
		ENSG00000138674	SEC31A	protein_coding	SEC31 homolog A, COPII coat complex component [Source:HGNC Symbol;Acc:HGNC:17052]
		ENSG00000138675	FGF5	protein_coding	fibroblast growth factor 5 [Source:HGNC Symbol;Acc:HGNC:3683]
		ENSG00000138814	PPP3CA	protein_coding	protein phosphatase 3 catalytic subunit alpha [Source:HGNC Symbol;Acc:HGNC:9314]
		ENSG00000139112	GABARAPL1	protein_coding	GABA type A receptor associated protein like 1 [Source:HGNC Symbol;Acc:HGNC:4068]
		ENSG00000139239	RPL14P1	processed_pseudogene	ribosomal protein L14 pseudogene 1 [Source:HGNC Symbol;Acc:HGNC:31384]
		ENSG00000139343	SNRPF	protein_coding	small nuclear ribonucleoprotein polypeptide F [Source:HGNC Symbol;Acc:HGNC:11162]
		ENSG00000139350	NEDD1	protein_coding	NEDD1 gamma-tubulin ring complex targeting factor [Source:HGNC Symbol;Acc:HGNC:7723]
		ENSG00000139433	GLTP	protein_coding	glycolipid transfer protein [Source:HGNC Symbol;Acc:HGNC:24867]
		ENSG00000139684	ESD	protein_coding	esterase D [Source:HGNC Symbol;Acc:HGNC:3465]
		ENSG00000139726	DENR	protein_coding	density regulated re-initiation and release factor [Source:HGNC Symbol;Acc:HGNC:2769]
		ENSG00000139921	TMX1	protein_coding	thioredoxin related transmembrane protein 1 [Source:HGNC Symbol;Acc:HGNC:15487]
		ENSG00000140199	SLC12A6	protein_coding	solute carrier family 12 member 6 [Source:HGNC Symbol;Acc:HGNC:10914]
		ENSG00000140262	TCF12	protein_coding	transcription factor 12 [Source:HGNC Symbol;Acc:HGNC:11623]
		ENSG00000140374	ETFA	protein_coding	electron transfer flavoprotein subunit alpha [Source:HGNC Symbol;Acc:HGNC:3481]
		ENSG00000140391	TSPAN3	protein_coding	tetraspanin 3 [Source:HGNC Symbol;Acc:HGNC:17752]
		ENSG00000140416	TPM1	protein_coding	tropomyosin 1 [Source:HGNC Symbol;Acc:HGNC:12010]
		ENSG00000140474	ULK3	protein_coding	unc-51 like kinase 3 [Source:HGNC Symbol;Acc:HGNC:19703]
		ENSG00000140497	SCAMP2	protein_coding	secretory carrier membrane protein 2 [Source:HGNC Symbol;Acc:HGNC:10564]
		ENSG00000140545	MFGE8	protein_coding	milk fat globule EGF and factor V/VIII domain containing [Source:HGNC Symbol;Acc:HGNC:7036]
		ENSG00000140829	DHX38	protein_coding	DEAH-box helicase 38 [Source:HGNC Symbol;Acc:HGNC:17211]
		ENSG00000140830	TXNL4B	protein_coding	thioredoxin like 4B [Source:HGNC Symbol;Acc:HGNC:26041]
		ENSG00000140854	KATNB1	protein_coding	katanin regulatory subunit B1 [Source:HGNC Symbol;Acc:HGNC:6217]
		ENSG00000140988	RPS2	protein_coding	ribosomal protein S2 [Source:HGNC Symbol;Acc:HGNC:10404]
		ENSG00000140990	NDUFB10	protein_coding	NADH:ubiquinone oxidoreductase subunit B10 [Source:HGNC Symbol;Acc:HGNC:7696]
		ENSG00000140995	DEF8	protein_coding	differentially expressed in FDCP 8 homolog [Source:HGNC Symbol;Acc:HGNC:25969]
		ENSG00000141027	NCOR1	protein_coding	nuclear receptor corepressor 1 [Source:HGNC Symbol;Acc:HGNC:7672]
		ENSG00000141447	OSBPL1A	protein_coding	oxysterol binding protein like 1A [Source:HGNC Symbol;Acc:HGNC:16398]
		ENSG00000141552	ANAPC11	protein_coding	anaphase promoting complex subunit 11 [Source:HGNC Symbol;Acc:HGNC:14452]
		ENSG00000141568	FOXK2	protein_coding	forkhead box K2 [Source:HGNC Symbol;Acc:HGNC:6036]
		ENSG00000141759	TXNL4A	protein_coding	thioredoxin like 4A [Source:HGNC Symbol;Acc:HGNC:30551]
		ENSG00000141873	SLC39A3	protein_coding	solute carrier family 39 member 3 [Source:HGNC Symbol;Acc:HGNC:17128]
		ENSG00000142156	COL6A1	protein_coding	collagen type VI alpha 1 chain [Source:HGNC Symbol;Acc:HGNC:2211]
		ENSG00000142168	SOD1	protein_coding	superoxide dismutase 1 [Source:HGNC Symbol;Acc:HGNC:11179]
		ENSG00000142192	APP	protein_coding	amyloid beta precursor protein [Source:HGNC Symbol;Acc:HGNC:620]
		ENSG00000142534	RPS11	protein_coding	ribosomal protein S11 [Source:HGNC Symbol;Acc:HGNC:10384]
		ENSG00000142541	RPL13A	protein_coding	ribosomal protein L13a [Source:HGNC Symbol;Acc:HGNC:10304]
		ENSG00000142669	SH3BGRL3	protein_coding	SH3 domain binding glutamate rich protein like 3 [Source:HGNC Symbol;Acc:HGNC:15568]
		ENSG00000142676	RPL11	protein_coding	ribosomal protein L11 [Source:HGNC Symbol;Acc:HGNC:10301]
		ENSG00000142856	ITGB3BP	protein_coding	integrin subunit beta 3 binding protein [Source:HGNC Symbol;Acc:HGNC:6157]
		ENSG00000142864	SERBP1	protein_coding	SERPINE1 mRNA binding protein 1 [Source:HGNC Symbol;Acc:HGNC:17860]
		ENSG00000142871	CCN1	protein_coding	cellular communication network factor 1 [Source:HGNC Symbol;Acc:HGNC:2654]
		ENSG00000142892	PIGK	protein_coding	phosphatidylinositol glycan anchor biosynthesis class K [Source:HGNC Symbol;Acc:HGNC:8965]
		ENSG00000142937	RPS8	protein_coding	ribosomal protein S8 [Source:HGNC Symbol;Acc:HGNC:10441]
		ENSG00000143106	PSMA5	protein_coding	proteasome 20S subunit alpha 5 [Source:HGNC Symbol;Acc:HGNC:9534]
		ENSG00000143158	MPC2	protein_coding	mitochondrial pyruvate carrier 2 [Source:HGNC Symbol;Acc:HGNC:24515]
		ENSG00000143353	LYPLAL1	protein_coding	lysophospholipase like 1 [Source:HGNC Symbol;Acc:HGNC:20440]
		ENSG00000143369	ECM1	protein_coding	extracellular matrix protein 1 [Source:HGNC Symbol;Acc:HGNC:3153]
		ENSG00000143398	PIP5K1A	protein_coding	phosphatidylinositol-4-phosphate 5-kinase type 1 alpha [Source:HGNC Symbol;Acc:HGNC:8994]
		ENSG00000143442	POGZ	protein_coding	pogo transposable element derived with ZNF domain [Source:HGNC Symbol;Acc:HGNC:18801]
		ENSG00000143537	ADAM15	protein_coding	ADAM metallopeptidase domain 15 [Source:HGNC Symbol;Acc:HGNC:193]
		ENSG00000143633	C1orf131	protein_coding	chromosome 1 open reading frame 131 [Source:HGNC Symbol;Acc:HGNC:25332]
		ENSG00000143653	SCCPDH	protein_coding	saccharopine dehydrogenase (putative) [Source:HGNC Symbol;Acc:HGNC:24275]
		ENSG00000143702	CEP170	protein_coding	centrosomal protein 170 [Source:HGNC Symbol;Acc:HGNC:28920]
		ENSG00000143727	ACP1	protein_coding	acid phosphatase 1 [Source:HGNC Symbol;Acc:HGNC:122]
		ENSG00000143742	SRP9	protein_coding	signal recognition particle 9 [Source:HGNC Symbol;Acc:HGNC:11304]
		ENSG00000143811	PYCR2	protein_coding	pyrroline-5-carboxylate reductase 2 [Source:HGNC Symbol;Acc:HGNC:30262]
		ENSG00000143870	PDIA6	protein_coding	protein disulfide isomerase family A member 6 [Source:HGNC Symbol;Acc:HGNC:30168]
		ENSG00000143947	RPS27A	protein_coding	ribosomal protein S27a [Source:HGNC Symbol;Acc:HGNC:10417]
		ENSG00000143977	SNRPG	protein_coding	small nuclear ribonucleoprotein polypeptide G [Source:HGNC Symbol;Acc:HGNC:11163]
		ENSG00000144642	RBMS3	protein_coding	RNA binding motif single stranded interacting protein 3 [Source:HGNC Symbol;Acc:HGNC:13427]
		ENSG00000144713	RPL32	protein_coding	ribosomal protein L32 [Source:HGNC Symbol;Acc:HGNC:10336]
		ENSG00000144746	ARL6IP5	protein_coding	ADP ribosylation factor like GTPase 6 interacting protein 5 [Source:HGNC Symbol;Acc:HGNC:16937]
		ENSG00000144848	ATG3	protein_coding	autophagy related 3 [Source:HGNC Symbol;Acc:HGNC:20962]
		ENSG00000144867	SRPRB	protein_coding	SRP receptor subunit beta [Source:HGNC Symbol;Acc:HGNC:24085]
		ENSG00000145012	LPP	protein_coding	LIM domain containing preferred translocation partner in lipoma [Source:HGNC Symbol;Acc:HGNC:6679]
		ENSG00000145041	DCAF1	protein_coding	DDB1 and CUL4 associated factor 1 [Source:HGNC Symbol;Acc:HGNC:30911]
		ENSG00000145050	MANF	protein_coding	mesencephalic astrocyte derived neurotrophic factor [Source:HGNC Symbol;Acc:HGNC:15461]
		ENSG00000145217	SLC26A1	protein_coding	solute carrier family 26 member 1 [Source:HGNC Symbol;Acc:HGNC:10993]
		ENSG00000145220	LYAR	protein_coding	Ly1 antibody reactive [Source:HGNC Symbol;Acc:HGNC:26021]
		ENSG00000145391	SETD7	protein_coding	SET domain containing 7, histone lysine methyltransferase [Source:HGNC Symbol;Acc:HGNC:30412]
		ENSG00000145425	RPS3A	protein_coding	ribosomal protein S3A [Source:HGNC Symbol;Acc:HGNC:10421]
		ENSG00000145555	MYO10	protein_coding	myosin X [Source:HGNC Symbol;Acc:HGNC:7593]
		ENSG00000145592	RPL37	protein_coding	ribosomal protein L37 [Source:HGNC Symbol;Acc:HGNC:10347]
		ENSG00000145632	PLK2	protein_coding	polo like kinase 2 [Source:HGNC Symbol;Acc:HGNC:19699]
		ENSG00000145715	RASA1	protein_coding	RAS p21 protein activator 1 [Source:HGNC Symbol;Acc:HGNC:9871]
		ENSG00000145741	BTF3	protein_coding	basic transcription factor 3 [Source:HGNC Symbol;Acc:HGNC:1125]
		ENSG00000145833	DDX46	protein_coding	DEAD-box helicase 46 [Source:HGNC Symbol;Acc:HGNC:18681]
		ENSG00000146410	MTFR2	protein_coding	mitochondrial fission regulator 2 [Source:HGNC Symbol;Acc:HGNC:21115]
		ENSG00000146670	CDCA5	protein_coding	cell division cycle associated 5 [Source:HGNC Symbol;Acc:HGNC:14626]
		ENSG00000146674	IGFBP3	protein_coding	insulin like growth factor binding protein 3 [Source:HGNC Symbol;Acc:HGNC:5472]
		ENSG00000146909	NOM1	protein_coding	nucleolar protein with MIF4G domain 1 [Source:HGNC Symbol;Acc:HGNC:13244]
		ENSG00000147099	HDAC8	protein_coding	histone deacetylase 8 [Source:HGNC Symbol;Acc:HGNC:13315]
		ENSG00000147123	NDUFB11	protein_coding	NADH:ubiquinone oxidoreductase subunit B11 [Source:HGNC Symbol;Acc:HGNC:20372]
		ENSG00000147133	TAF1	protein_coding	TATA-box binding protein associated factor 1 [Source:HGNC Symbol;Acc:HGNC:11535]
		ENSG00000147140	NONO	protein_coding	non-POU domain containing octamer binding [Source:HGNC Symbol;Acc:HGNC:7871]
		ENSG00000147155	EBP	protein_coding	EBP cholestenol delta-isomerase [Source:HGNC Symbol;Acc:HGNC:3133]
		ENSG00000147274	RBMX	protein_coding	RNA binding motif protein X-linked [Source:HGNC Symbol;Acc:HGNC:9910]
		ENSG00000147400	CETN2	protein_coding	centrin 2 [Source:HGNC Symbol;Acc:HGNC:1867]
		ENSG00000147403	RPL10	protein_coding	ribosomal protein L10 [Source:HGNC Symbol;Acc:HGNC:10298]
		ENSG00000147439	BIN3	protein_coding	bridging integrator 3 [Source:HGNC Symbol;Acc:HGNC:1054]
		ENSG00000147526	TACC1	protein_coding	transforming acidic coiled-coil containing protein 1 [Source:HGNC Symbol;Acc:HGNC:11522]
		ENSG00000147601	TERF1	protein_coding	telomeric repeat binding factor 1 [Source:HGNC Symbol;Acc:HGNC:11728]
		ENSG00000147604	RPL7	protein_coding	ribosomal protein L7 [Source:HGNC Symbol;Acc:HGNC:10363]
		ENSG00000147649	MTDH	protein_coding	metadherin [Source:HGNC Symbol;Acc:HGNC:29608]
		ENSG00000147669	POLR2K	protein_coding	RNA polymerase II, I and III subunit K [Source:HGNC Symbol;Acc:HGNC:9198]
		ENSG00000147677	EIF3H	protein_coding	eukaryotic translation initiation factor 3 subunit H [Source:HGNC Symbol;Acc:HGNC:3273]
		ENSG00000147684	NDUFB9	protein_coding	NADH:ubiquinone oxidoreductase subunit B9 [Source:HGNC Symbol;Acc:HGNC:7704]
		ENSG00000147804	SLC39A4	protein_coding	solute carrier family 39 member 4 [Source:HGNC Symbol;Acc:HGNC:17129]
		ENSG00000148110	MFSD14B	protein_coding	major facilitator superfamily domain containing 14B [Source:HGNC Symbol;Acc:HGNC:23376]
		ENSG00000148218	ALAD	protein_coding	aminolevulinate dehydratase [Source:HGNC Symbol;Acc:HGNC:395]
		ENSG00000148291	SURF2	protein_coding	surfeit 2 [Source:HGNC Symbol;Acc:HGNC:11475]
		ENSG00000148296	SURF6	protein_coding	surfeit 6 [Source:HGNC Symbol;Acc:HGNC:11478]
		ENSG00000148303	RPL7A	protein_coding	ribosomal protein L7a [Source:HGNC Symbol;Acc:HGNC:10364]
		ENSG00000148356	LRSAM1	protein_coding	leucine rich repeat and sterile alpha motif containing 1 [Source:HGNC Symbol;Acc:HGNC:25135]
		ENSG00000148444	COMMD3	protein_coding	COMM domain containing 3 [Source:HGNC Symbol;Acc:HGNC:23332]
		ENSG00000148450	MSRB2	protein_coding	methionine sulfoxide reductase B2 [Source:HGNC Symbol;Acc:HGNC:17061]
		ENSG00000148908	RGS10	protein_coding	regulator of G protein signaling 10 [Source:HGNC Symbol;Acc:HGNC:9992]
		ENSG00000148926	ADM	protein_coding	adrenomedullin [Source:HGNC Symbol;Acc:HGNC:259]
		ENSG00000149084	HSD17B12	protein_coding	hydroxysteroid 17-beta dehydrogenase 12 [Source:HGNC Symbol;Acc:HGNC:18646]
		ENSG00000149100	EIF3M	protein_coding	eukaryotic translation initiation factor 3 subunit M [Source:HGNC Symbol;Acc:HGNC:24460]
		ENSG00000149187	CELF1	protein_coding	CUGBP Elav-like family member 1 [Source:HGNC Symbol;Acc:HGNC:2549]
		ENSG00000149257	SERPINH1	protein_coding	serpin family H member 1 [Source:HGNC Symbol;Acc:HGNC:1546]
		ENSG00000149357	LAMTOR1	protein_coding	late endosomal/lysosomal adaptor, MAPK and MTOR activator 1 [Source:HGNC Symbol;Acc:HGNC:26068]
		ENSG00000149503	INCENP	protein_coding	inner centromere protein [Source:HGNC Symbol;Acc:HGNC:6058]
		ENSG00000149531	FRG1BP	unprocessed_pseudogene	FSHD region gene 1 family member B, pseudogene [Source:HGNC Symbol;Acc:HGNC:15792]
		ENSG00000149577	SIDT2	protein_coding	SID1 transmembrane family member 2 [Source:HGNC Symbol;Acc:HGNC:24272]
		ENSG00000149923	PPP4C	protein_coding	protein phosphatase 4 catalytic subunit [Source:HGNC Symbol;Acc:HGNC:9319]
		ENSG00000150316	CWC15	protein_coding	CWC15 spliceosome associated protein homolog [Source:HGNC Symbol;Acc:HGNC:26939]
		ENSG00000150459	SAP18	protein_coding	Sin3A associated protein 18 [Source:HGNC Symbol;Acc:HGNC:10530]
		ENSG00000150630	VEGFC	protein_coding	vascular endothelial growth factor C [Source:HGNC Symbol;Acc:HGNC:12682]
		ENSG00000150779	TIMM8B	protein_coding	translocase of inner mitochondrial membrane 8 homolog B [Source:HGNC Symbol;Acc:HGNC:11818]
		ENSG00000150938	CRIM1	protein_coding	cysteine rich transmembrane BMP regulator 1 [Source:HGNC Symbol;Acc:HGNC:2359]
		ENSG00000151131	NOPCHAP1	protein_coding	NOP protein chaperone 1 [Source:HGNC Symbol;Acc:HGNC:28628]
		ENSG00000151176	PLBD2	protein_coding	phospholipase B domain containing 2 [Source:HGNC Symbol;Acc:HGNC:27283]
		ENSG00000151304	SRFBP1	protein_coding	serum response factor binding protein 1 [Source:HGNC Symbol;Acc:HGNC:26333]
		ENSG00000151366	NDUFC2	protein_coding	NADH:ubiquinone oxidoreductase subunit C2 [Source:HGNC Symbol;Acc:HGNC:7706]
		ENSG00000151465	CDC123	protein_coding	cell division cycle 123 [Source:HGNC Symbol;Acc:HGNC:16827]
		ENSG00000151726	ACSL1	protein_coding	acyl-CoA synthetase long chain family member 1 [Source:HGNC Symbol;Acc:HGNC:3569]
		ENSG00000151748	SAV1	protein_coding	salvador family WW domain containing protein 1 [Source:HGNC Symbol;Acc:HGNC:17795]
		ENSG00000152049	KCNE4	protein_coding	potassium voltage-gated channel subfamily E regulatory subunit 4 [Source:HGNC Symbol;Acc:HGNC:6244]
		ENSG00000152061	RABGAP1L	protein_coding	RAB GTPase activating protein 1 like [Source:HGNC Symbol;Acc:HGNC:24663]
		ENSG00000152147	GEMIN6	protein_coding	gem nuclear organelle associated protein 6 [Source:HGNC Symbol;Acc:HGNC:20044]
		ENSG00000152193	OBI1	protein_coding	ORC ubiquitin ligase 1 [Source:HGNC Symbol;Acc:HGNC:20308]
		ENSG00000152234	ATP5F1A	protein_coding	ATP synthase F1 subunit alpha [Source:HGNC Symbol;Acc:HGNC:823]
		ENSG00000152404	CWF19L2	protein_coding	CWF19 like cell cycle control factor 2 [Source:HGNC Symbol;Acc:HGNC:26508]
		ENSG00000152454	ZNF256	protein_coding	zinc finger protein 256 [Source:HGNC Symbol;Acc:HGNC:13049]
		ENSG00000152464	RPP38	protein_coding	ribonuclease P/MRP subunit p38 [Source:HGNC Symbol;Acc:HGNC:30329]
		ENSG00000152467	ZSCAN1	protein_coding	zinc finger and SCAN domain containing 1 [Source:HGNC Symbol;Acc:HGNC:23712]
		ENSG00000152601	MBNL1	protein_coding	muscleblind like splicing regulator 1 [Source:HGNC Symbol;Acc:HGNC:6923]
		ENSG00000152767	FARP1	protein_coding	FERM, ARH/RhoGEF and pleckstrin domain protein 1 [Source:HGNC Symbol;Acc:HGNC:3591]
		ENSG00000152779	SLC16A12	protein_coding	solute carrier family 16 member 12 [Source:HGNC Symbol;Acc:HGNC:23094]
		ENSG00000152795	HNRNPDL	protein_coding	heterogeneous nuclear ribonucleoprotein D like [Source:HGNC Symbol;Acc:HGNC:5037]
		ENSG00000153006	SREK1IP1	protein_coding	SREK1 interacting protein 1 [Source:HGNC Symbol;Acc:HGNC:26716]
		ENSG00000153113	CAST	protein_coding	calpastatin [Source:HGNC Symbol;Acc:HGNC:1515]
		ENSG00000153140	CETN3	protein_coding	centrin 3 [Source:HGNC Symbol;Acc:HGNC:1868]
		ENSG00000153896	ZNF599	protein_coding	zinc finger protein 599 [Source:HGNC Symbol;Acc:HGNC:26408]
		ENSG00000153944	MSI2	protein_coding	musashi RNA binding protein 2 [Source:HGNC Symbol;Acc:HGNC:18585]
		ENSG00000153989	NUS1	protein_coding	NUS1 dehydrodolichyl diphosphate synthase subunit [Source:HGNC Symbol;Acc:HGNC:21042]
		ENSG00000154027	AK5	protein_coding	adenylate kinase 5 [Source:HGNC Symbol;Acc:HGNC:365]
		ENSG00000154188	ANGPT1	protein_coding	angiopoietin 1 [Source:HGNC Symbol;Acc:HGNC:484]
		ENSG00000154217	PITPNC1	protein_coding	phosphatidylinositol transfer protein cytoplasmic 1 [Source:HGNC Symbol;Acc:HGNC:21045]
		ENSG00000154582	ELOC	protein_coding	elongin C [Source:HGNC Symbol;Acc:HGNC:11617]
		ENSG00000154640	BTG3	protein_coding	BTG anti-proliferation factor 3 [Source:HGNC Symbol;Acc:HGNC:1132]
		ENSG00000154723	ATP5PF	protein_coding	ATP synthase peripheral stalk subunit F6 [Source:HGNC Symbol;Acc:HGNC:847]
		ENSG00000155111	CDK19	protein_coding	cyclin dependent kinase 19 [Source:HGNC Symbol;Acc:HGNC:19338]
		ENSG00000155115	GTF3C6	protein_coding	general transcription factor IIIC subunit 6 [Source:HGNC Symbol;Acc:HGNC:20872]
		ENSG00000155368	DBI	protein_coding	diazepam binding inhibitor, acyl-CoA binding protein [Source:HGNC Symbol;Acc:HGNC:2690]
		ENSG00000156030	MIDEAS	protein_coding	mitotic deacetylase associated SANT domain protein [Source:HGNC Symbol;Acc:HGNC:19853]
		ENSG00000156467	UQCRB	protein_coding	ubiquinol-cytochrome c reductase binding protein [Source:HGNC Symbol;Acc:HGNC:12582]
		ENSG00000156482	RPL30	protein_coding	ribosomal protein L30 [Source:HGNC Symbol;Acc:HGNC:10333]
		ENSG00000156860	FBRS	protein_coding	fibrosin [Source:HGNC Symbol;Acc:HGNC:20442]
		ENSG00000156928	MALSU1	protein_coding	mitochondrial assembly of ribosomal large subunit 1 [Source:HGNC Symbol;Acc:HGNC:21721]
		ENSG00000157193	LRP8	protein_coding	LDL receptor related protein 8 [Source:HGNC Symbol;Acc:HGNC:6700]
		ENSG00000157227	MMP14	protein_coding	matrix metallopeptidase 14 [Source:HGNC Symbol;Acc:HGNC:7160]
		ENSG00000157259	GATAD1	protein_coding	GATA zinc finger domain containing 1 [Source:HGNC Symbol;Acc:HGNC:29941]
		ENSG00000157514	TSC22D3	protein_coding	TSC22 domain family member 3 [Source:HGNC Symbol;Acc:HGNC:3051]
		ENSG00000157557	ETS2	protein_coding	ETS proto-oncogene 2, transcription factor [Source:HGNC Symbol;Acc:HGNC:3489]
		ENSG00000157654	PALM2AKAP2	protein_coding	PALM2 and AKAP2 fusion [Source:HGNC Symbol;Acc:HGNC:33529]
		ENSG00000157741	UBN2	protein_coding	ubinuclein 2 [Source:HGNC Symbol;Acc:HGNC:21931]
		ENSG00000157766	ACAN	protein_coding	aggrecan [Source:HGNC Symbol;Acc:HGNC:319]
		ENSG00000157954	WIPI2	protein_coding	WD repeat domain, phosphoinositide interacting 2 [Source:HGNC Symbol;Acc:HGNC:32225]
		ENSG00000158290	CUL4B	protein_coding	cullin 4B [Source:HGNC Symbol;Acc:HGNC:2555]
		ENSG00000158545	ZC3H18	protein_coding	zinc finger CCCH-type containing 18 [Source:HGNC Symbol;Acc:HGNC:25091]
		ENSG00000159202	UBE2Z	protein_coding	ubiquitin conjugating enzyme E2 Z [Source:HGNC Symbol;Acc:HGNC:25847]
		ENSG00000159259	CHAF1B	protein_coding	chromatin assembly factor 1 subunit B [Source:HGNC Symbol;Acc:HGNC:1911]
		ENSG00000159346	ADIPOR1	protein_coding	adiponectin receptor 1 [Source:HGNC Symbol;Acc:HGNC:24040]
		ENSG00000159674	SPON2	protein_coding	spondin 2 [Source:HGNC Symbol;Acc:HGNC:11253]
		ENSG00000160014	CALM3	protein_coding	calmodulin 3 [Source:HGNC Symbol;Acc:HGNC:1449]
		ENSG00000160087	UBE2J2	protein_coding	ubiquitin conjugating enzyme E2 J2 [Source:HGNC Symbol;Acc:HGNC:19268]
		ENSG00000160211	G6PD	protein_coding	glucose-6-phosphate dehydrogenase [Source:HGNC Symbol;Acc:HGNC:4057]
		ENSG00000160294	MCM3AP	protein_coding	minichromosome maintenance complex component 3 associated protein [Source:HGNC Symbol;Acc:HGNC:6946]
		ENSG00000160310	PRMT2	protein_coding	protein arginine methyltransferase 2 [Source:HGNC Symbol;Acc:HGNC:5186]
		ENSG00000160410	SHKBP1	protein_coding	SH3KBP1 binding protein 1 [Source:HGNC Symbol;Acc:HGNC:19214]
		ENSG00000160551	TAOK1	protein_coding	TAO kinase 1 [Source:HGNC Symbol;Acc:HGNC:29259]
		ENSG00000160570	DEDD2	protein_coding	death effector domain containing 2 [Source:HGNC Symbol;Acc:HGNC:24450]
		ENSG00000160746	ANO10	protein_coding	anoctamin 10 [Source:HGNC Symbol;Acc:HGNC:25519]
		ENSG00000160785	SLC25A44	protein_coding	solute carrier family 25 member 44 [Source:HGNC Symbol;Acc:HGNC:29036]
		ENSG00000160789	LMNA	protein_coding	lamin A/C [Source:HGNC Symbol;Acc:HGNC:6636]
		ENSG00000160801	PTH1R	protein_coding	parathyroid hormone 1 receptor [Source:HGNC Symbol;Acc:HGNC:9608]
		ENSG00000160953	PWWP3A	protein_coding	PWWP domain containing 3A, DNA repair factor [Source:HGNC Symbol;Acc:HGNC:29641]
		ENSG00000161011	SQSTM1	protein_coding	sequestosome 1 [Source:HGNC Symbol;Acc:HGNC:11280]
		ENSG00000161016	RPL8	protein_coding	ribosomal protein L8 [Source:HGNC Symbol;Acc:HGNC:10368]
		ENSG00000161036	LRWD1	protein_coding	leucine rich repeats and WD repeat domain containing 1 [Source:HGNC Symbol;Acc:HGNC:21769]
		ENSG00000161057	PSMC2	protein_coding	proteasome 26S subunit, ATPase 2 [Source:HGNC Symbol;Acc:HGNC:9548]
		ENSG00000161544	CYGB	protein_coding	cytoglobin [Source:HGNC Symbol;Acc:HGNC:16505]
		ENSG00000161547	SRSF2	protein_coding	serine and arginine rich splicing factor 2 [Source:HGNC Symbol;Acc:HGNC:10783]
		ENSG00000161970	RPL26	protein_coding	ribosomal protein L26 [Source:HGNC Symbol;Acc:HGNC:10327]
		ENSG00000162244	RPL29	protein_coding	ribosomal protein L29 [Source:HGNC Symbol;Acc:HGNC:10331]
		ENSG00000162300	ZFPL1	protein_coding	zinc finger protein like 1 [Source:HGNC Symbol;Acc:HGNC:12868]
		ENSG00000162302	RPS6KA4	protein_coding	ribosomal protein S6 kinase A4 [Source:HGNC Symbol;Acc:HGNC:10433]
		ENSG00000162385	MAGOH	protein_coding	mago homolog, exon junction complex subunit [Source:HGNC Symbol;Acc:HGNC:6815]
		ENSG00000162413	KLHL21	protein_coding	kelch like family member 21 [Source:HGNC Symbol;Acc:HGNC:29041]
		ENSG00000162576	MXRA8	protein_coding	matrix remodeling associated 8 [Source:HGNC Symbol;Acc:HGNC:7542]
		ENSG00000162599	NFIA	protein_coding	nuclear factor I A [Source:HGNC Symbol;Acc:HGNC:7784]
		ENSG00000162604	TM2D1	protein_coding	TM2 domain containing 1 [Source:HGNC Symbol;Acc:HGNC:24142]
		ENSG00000162620	LRRIQ3	protein_coding	leucine rich repeats and IQ motif containing 3 [Source:HGNC Symbol;Acc:HGNC:28318]
		ENSG00000162627	SNX7	protein_coding	sorting nexin 7 [Source:HGNC Symbol;Acc:HGNC:14971]
		ENSG00000162746	FCRLB	protein_coding	Fc receptor like B [Source:HGNC Symbol;Acc:HGNC:26431]
		ENSG00000162878	PKDCC	protein_coding	protein kinase domain containing, cytoplasmic [Source:HGNC Symbol;Acc:HGNC:25123]
		ENSG00000162889	MAPKAPK2	protein_coding	MAPK activated protein kinase 2 [Source:HGNC Symbol;Acc:HGNC:6887]
		ENSG00000162909	CAPN2	protein_coding	calpain 2 [Source:HGNC Symbol;Acc:HGNC:1479]
		ENSG00000163001	CFAP36	protein_coding	cilia and flagella associated protein 36 [Source:HGNC Symbol;Acc:HGNC:30540]
		ENSG00000163069	SGCB	protein_coding	sarcoglycan beta [Source:HGNC Symbol;Acc:HGNC:10806]
		ENSG00000163082	SGPP2	protein_coding	sphingosine-1-phosphate phosphatase 2 [Source:HGNC Symbol;Acc:HGNC:19953]
		ENSG00000163202	LCE3D	protein_coding	late cornified envelope 3D [Source:HGNC Symbol;Acc:HGNC:16615]
		ENSG00000163320	CGGBP1	protein_coding	CGG triplet repeat binding protein 1 [Source:HGNC Symbol;Acc:HGNC:1888]
		ENSG00000163359	COL6A3	protein_coding	collagen type VI alpha 3 chain [Source:HGNC Symbol;Acc:HGNC:2213]
		ENSG00000163479	SSR2	protein_coding	signal sequence receptor subunit 2 [Source:HGNC Symbol;Acc:HGNC:11324]
		ENSG00000163513	TGFBR2	protein_coding	transforming growth factor beta receptor 2 [Source:HGNC Symbol;Acc:HGNC:11773]
		ENSG00000163558	PRKCI	protein_coding	protein kinase C iota [Source:HGNC Symbol;Acc:HGNC:9404]
		ENSG00000163565	IFI16	protein_coding	interferon gamma inducible protein 16 [Source:HGNC Symbol;Acc:HGNC:5395]
		ENSG00000163584	RPL22L1	protein_coding	ribosomal protein L22 like 1 [Source:HGNC Symbol;Acc:HGNC:27610]
		ENSG00000163636	PSMD6	protein_coding	proteasome 26S subunit, non-ATPase 6 [Source:HGNC Symbol;Acc:HGNC:9564]
		ENSG00000163682	RPL9	protein_coding	ribosomal protein L9 [Source:HGNC Symbol;Acc:HGNC:10369]
		ENSG00000163754	GYG1	protein_coding	glycogenin 1 [Source:HGNC Symbol;Acc:HGNC:4699]
		ENSG00000163788	SNRK	protein_coding	SNF related kinase [Source:HGNC Symbol;Acc:HGNC:30598]
		ENSG00000163866	SMIM12	protein_coding	small integral membrane protein 12 [Source:HGNC Symbol;Acc:HGNC:25154]
		ENSG00000164011	ZNF691	protein_coding	zinc finger protein 691 [Source:HGNC Symbol;Acc:HGNC:28028]
		ENSG00000164093	PITX2	protein_coding	paired like homeodomain 2 [Source:HGNC Symbol;Acc:HGNC:9005]
		ENSG00000164096	C4orf3	protein_coding	chromosome 4 open reading frame 3 [Source:HGNC Symbol;Acc:HGNC:19225]
		ENSG00000164111	ANXA5	protein_coding	annexin A5 [Source:HGNC Symbol;Acc:HGNC:543]
		ENSG00000164134	NAA15	protein_coding	N-alpha-acetyltransferase 15, NatA auxiliary subunit [Source:HGNC Symbol;Acc:HGNC:30782]
		ENSG00000164258	NDUFS4	protein_coding	NADH:ubiquinone oxidoreductase subunit S4 [Source:HGNC Symbol;Acc:HGNC:7711]
		ENSG00000164291	ARSK	protein_coding	arylsulfatase family member K [Source:HGNC Symbol;Acc:HGNC:25239]
		ENSG00000164294	GPX8	protein_coding	glutathione peroxidase 8 (putative) [Source:HGNC Symbol;Acc:HGNC:33100]
		ENSG00000164296	TIGD6	protein_coding	tigger transposable element derived 6 [Source:HGNC Symbol;Acc:HGNC:18332]
		ENSG00000164405	UQCRQ	protein_coding	ubiquinol-cytochrome c reductase complex III subunit VII [Source:HGNC Symbol;Acc:HGNC:29594]
		ENSG00000164548	TRA2A	protein_coding	transformer 2 alpha homolog [Source:HGNC Symbol;Acc:HGNC:16645]
		ENSG00000164587	RPS14	protein_coding	ribosomal protein S14 [Source:HGNC Symbol;Acc:HGNC:10387]
		ENSG00000164647	STEAP1	protein_coding	STEAP family member 1 [Source:HGNC Symbol;Acc:HGNC:11378]
		ENSG00000164823	OSGIN2	protein_coding	oxidative stress induced growth inhibitor family member 2 [Source:HGNC Symbol;Acc:HGNC:1355]
		ENSG00000164896	FASTK	protein_coding	Fas activated serine/threonine kinase [Source:HGNC Symbol;Acc:HGNC:24676]
		ENSG00000164898	FMC1	protein_coding	formation of mitochondrial complex V assembly factor 1 homolog [Source:HGNC Symbol;Acc:HGNC:26946]
		ENSG00000164916	FOXK1	protein_coding	forkhead box K1 [Source:HGNC Symbol;Acc:HGNC:23480]
		ENSG00000164919	COX6C	protein_coding	cytochrome c oxidase subunit 6C [Source:HGNC Symbol;Acc:HGNC:2285]
		ENSG00000164924	YWHAZ	protein_coding	tyrosine 3-monooxygenase/tryptophan 5-monooxygenase activation protein zeta [Source:HGNC Symbol;Acc:HGNC:12855]
		ENSG00000164938	TP53INP1	protein_coding	tumor protein p53 inducible nuclear protein 1 [Source:HGNC Symbol;Acc:HGNC:18022]
		ENSG00000165119	HNRNPK	protein_coding	heterogeneous nuclear ribonucleoprotein K [Source:HGNC Symbol;Acc:HGNC:5044]
		ENSG00000165264	NDUFB6	protein_coding	NADH:ubiquinone oxidoreductase subunit B6 [Source:HGNC Symbol;Acc:HGNC:7701]
		ENSG00000165280	VCP	protein_coding	valosin containing protein [Source:HGNC Symbol;Acc:HGNC:12666]
		ENSG00000165283	STOML2	protein_coding	stomatin like 2 [Source:HGNC Symbol;Acc:HGNC:14559]
		ENSG00000165424	ZCCHC24	protein_coding	zinc finger CCHC-type containing 24 [Source:HGNC Symbol;Acc:HGNC:26911]
		ENSG00000165476	REEP3	protein_coding	receptor accessory protein 3 [Source:HGNC Symbol;Acc:HGNC:23711]
		ENSG00000165502	RPL36AL	protein_coding	ribosomal protein L36a like [Source:HGNC Symbol;Acc:HGNC:10346]
		ENSG00000165507	DEPP1	protein_coding	DEPP autophagy regulator 1 [Source:HGNC Symbol;Acc:HGNC:23355]
		ENSG00000165629	ATP5F1C	protein_coding	ATP synthase F1 subunit gamma [Source:HGNC Symbol;Acc:HGNC:833]
		ENSG00000165655	ZNF503	protein_coding	zinc finger protein 503 [Source:HGNC Symbol;Acc:HGNC:23589]
		ENSG00000165672	PRDX3	protein_coding	peroxiredoxin 3 [Source:HGNC Symbol;Acc:HGNC:9354]
		ENSG00000165704	HPRT1	protein_coding	hypoxanthine phosphoribosyltransferase 1 [Source:HGNC Symbol;Acc:HGNC:5157]
		ENSG00000165724	ZMYND19	protein_coding	zinc finger MYND-type containing 19 [Source:HGNC Symbol;Acc:HGNC:21146]
		ENSG00000165733	BMS1	protein_coding	BMS1 ribosome biogenesis factor [Source:HGNC Symbol;Acc:HGNC:23505]
		ENSG00000165886	UBTD1	protein_coding	ubiquitin domain containing 1 [Source:HGNC Symbol;Acc:HGNC:25683]
		ENSG00000165916	PSMC3	protein_coding	proteasome 26S subunit, ATPase 3 [Source:HGNC Symbol;Acc:HGNC:9549]
		ENSG00000166012	TAF1D	protein_coding	TATA-box binding protein associated factor, RNA polymerase I subunit D [Source:HGNC Symbol;Acc:HGNC:28759]
		ENSG00000166130	IKBIP	protein_coding	IKBKB interacting protein [Source:HGNC Symbol;Acc:HGNC:26430]
		ENSG00000166226	CCT2	protein_coding	chaperonin containing TCP1 subunit 2 [Source:HGNC Symbol;Acc:HGNC:1615]
		ENSG00000166398	GARRE1	protein_coding	granule associated Rac and RHOG effector 1 [Source:HGNC Symbol;Acc:HGNC:29016]
		ENSG00000166562	SEC11C	protein_coding	SEC11 homolog C, signal peptidase complex subunit [Source:HGNC Symbol;Acc:HGNC:23400]
		ENSG00000166598	HSP90B1	protein_coding	heat shock protein 90 beta family member 1 [Source:HGNC Symbol;Acc:HGNC:12028]
		ENSG00000166716	ZNF592	protein_coding	zinc finger protein 592 [Source:HGNC Symbol;Acc:HGNC:28986]
		ENSG00000166750	SLFN5	protein_coding	schlafen family member 5 [Source:HGNC Symbol;Acc:HGNC:28286]
		ENSG00000166851	PLK1	protein_coding	polo like kinase 1 [Source:HGNC Symbol;Acc:HGNC:9077]
		ENSG00000166963	MAP1A	protein_coding	microtubule associated protein 1A [Source:HGNC Symbol;Acc:HGNC:6835]
		ENSG00000166986	MARS1	protein_coding	methionyl-tRNA synthetase 1 [Source:HGNC Symbol;Acc:HGNC:6898]
		ENSG00000167004	PDIA3	protein_coding	protein disulfide isomerase family A member 3 [Source:HGNC Symbol;Acc:HGNC:4606]
		ENSG00000167110	GOLGA2	protein_coding	golgin A2 [Source:HGNC Symbol;Acc:HGNC:4425]
		ENSG00000167123	CERCAM	protein_coding	cerebral endothelial cell adhesion molecule [Source:HGNC Symbol;Acc:HGNC:23723]
		ENSG00000167196	FBXO22	protein_coding	F-box protein 22 [Source:HGNC Symbol;Acc:HGNC:13593]
		ENSG00000167258	CDK12	protein_coding	cyclin dependent kinase 12 [Source:HGNC Symbol;Acc:HGNC:24224]
		ENSG00000167323	STIM1	protein_coding	stromal interaction molecule 1 [Source:HGNC Symbol;Acc:HGNC:11386]
		ENSG00000167526	RPL13	protein_coding	ribosomal protein L13 [Source:HGNC Symbol;Acc:HGNC:10303]
		ENSG00000167550	RHEBL1	protein_coding	RHEB like 1 [Source:HGNC Symbol;Acc:HGNC:21166]
		ENSG00000167552	TUBA1A	protein_coding	tubulin alpha 1a [Source:HGNC Symbol;Acc:HGNC:20766]
		ENSG00000167658	EEF2	protein_coding	eukaryotic translation elongation factor 2 [Source:HGNC Symbol;Acc:HGNC:3214]
		ENSG00000167766	ZNF83	protein_coding	zinc finger protein 83 [Source:HGNC Symbol;Acc:HGNC:13158]
		ENSG00000167815	PRDX2	protein_coding	peroxiredoxin 2 [Source:HGNC Symbol;Acc:HGNC:9353]
		ENSG00000167862	MRPL58	protein_coding	mitochondrial ribosomal protein L58 [Source:HGNC Symbol;Acc:HGNC:5359]
		ENSG00000167863	ATP5PD	protein_coding	ATP synthase peripheral stalk subunit d [Source:HGNC Symbol;Acc:HGNC:845]
		ENSG00000168010	ATG16L2	protein_coding	autophagy related 16 like 2 [Source:HGNC Symbol;Acc:HGNC:25464]
		ENSG00000168028	RPSA	protein_coding	ribosomal protein SA [Source:HGNC Symbol;Acc:HGNC:6502]
		ENSG00000168056	LTBP3	protein_coding	latent transforming growth factor beta binding protein 3 [Source:HGNC Symbol;Acc:HGNC:6716]
		ENSG00000168118	RAB4A	protein_coding	RAB4A, member RAS oncogene family [Source:HGNC Symbol;Acc:HGNC:9781]
		ENSG00000168137	SETD5	protein_coding	SET domain containing 5 [Source:HGNC Symbol;Acc:HGNC:25566]
		ENSG00000168172	HOOK3	protein_coding	hook microtubule tethering protein 3 [Source:HGNC Symbol;Acc:HGNC:23576]
		ENSG00000168275	COA6	protein_coding	cytochrome c oxidase assembly factor 6 [Source:HGNC Symbol;Acc:HGNC:18025]
		ENSG00000168393	DTYMK	protein_coding	deoxythymidylate kinase [Source:HGNC Symbol;Acc:HGNC:3061]
		ENSG00000168488	ATXN2L	protein_coding	ataxin 2 like [Source:HGNC Symbol;Acc:HGNC:31326]
		ENSG00000168496	FEN1	protein_coding	flap structure-specific endonuclease 1 [Source:HGNC Symbol;Acc:HGNC:3650]
		ENSG00000168615	ADAM9	protein_coding	ADAM metallopeptidase domain 9 [Source:HGNC Symbol;Acc:HGNC:216]
		ENSG00000168653	NDUFS5	protein_coding	NADH:ubiquinone oxidoreductase subunit S5 [Source:HGNC Symbol;Acc:HGNC:7712]
		ENSG00000168710	AHCYL1	protein_coding	adenosylhomocysteinase like 1 [Source:HGNC Symbol;Acc:HGNC:344]
		ENSG00000168916	ZNF608	protein_coding	zinc finger protein 608 [Source:HGNC Symbol;Acc:HGNC:29238]
		ENSG00000169018	FEM1B	protein_coding	fem-1 homolog B [Source:HGNC Symbol;Acc:HGNC:3649]
		ENSG00000169019	COMMD8	protein_coding	COMM domain containing 8 [Source:HGNC Symbol;Acc:HGNC:26036]
		ENSG00000169020	ATP5ME	protein_coding	ATP synthase membrane subunit e [Source:HGNC Symbol;Acc:HGNC:846]
		ENSG00000169105	CHST14	protein_coding	carbohydrate sulfotransferase 14 [Source:HGNC Symbol;Acc:HGNC:24464]
		ENSG00000169118	CSNK1G1	protein_coding	casein kinase 1 gamma 1 [Source:HGNC Symbol;Acc:HGNC:2454]
		ENSG00000169139	UBE2V2	protein_coding	ubiquitin conjugating enzyme E2 V2 [Source:HGNC Symbol;Acc:HGNC:12495]
		ENSG00000169221	TBC1D10B	protein_coding	TBC1 domain family member 10B [Source:HGNC Symbol;Acc:HGNC:24510]
		ENSG00000169223	LMAN2	protein_coding	lectin, mannose binding 2 [Source:HGNC Symbol;Acc:HGNC:16986]
		ENSG00000169490	TM2D2	protein_coding	TM2 domain containing 2 [Source:HGNC Symbol;Acc:HGNC:24127]
		ENSG00000169504	CLIC4	protein_coding	chloride intracellular channel 4 [Source:HGNC Symbol;Acc:HGNC:13518]
		ENSG00000169509	CRCT1	protein_coding	cysteine rich C-terminal 1 [Source:HGNC Symbol;Acc:HGNC:29875]
		ENSG00000169567	HINT1	protein_coding	histidine triad nucleotide binding protein 1 [Source:HGNC Symbol;Acc:HGNC:4912]
		ENSG00000169592	INO80E	protein_coding	INO80 complex subunit E [Source:HGNC Symbol;Acc:HGNC:26905]
		ENSG00000169599	NFU1	protein_coding	NFU1 iron-sulfur cluster scaffold [Source:HGNC Symbol;Acc:HGNC:16287]
		ENSG00000169714	CNBP	protein_coding	CCHC-type zinc finger nucleic acid binding protein [Source:HGNC Symbol;Acc:HGNC:13164]
		ENSG00000169738	DCXR	protein_coding	dicarbonyl and L-xylulose reductase [Source:HGNC Symbol;Acc:HGNC:18985]
		ENSG00000169758	TMEM266	protein_coding	transmembrane protein 266 [Source:HGNC Symbol;Acc:HGNC:26763]
		ENSG00000169908	TM4SF1	protein_coding	transmembrane 4 L six family member 1 [Source:HGNC Symbol;Acc:HGNC:11853]
		ENSG00000169925	BRD3	protein_coding	bromodomain containing 3 [Source:HGNC Symbol;Acc:HGNC:1104]
		ENSG00000170004	CHD3	protein_coding	chromodomain helicase DNA binding protein 3 [Source:HGNC Symbol;Acc:HGNC:1918]
		ENSG00000170113	NIPA1	protein_coding	NIPA magnesium transporter 1 [Source:HGNC Symbol;Acc:HGNC:17043]
		ENSG00000170160	CCDC144A	protein_coding	coiled-coil domain containing 144A [Source:HGNC Symbol;Acc:HGNC:29072]
		ENSG00000170275	CRTAP	protein_coding	cartilage associated protein [Source:HGNC Symbol;Acc:HGNC:2379]
		ENSG00000170348	TMED10	protein_coding	transmembrane p24 trafficking protein 10 [Source:HGNC Symbol;Acc:HGNC:16998]
		ENSG00000170540	ARL6IP1	protein_coding	ADP ribosylation factor like GTPase 6 interacting protein 1 [Source:HGNC Symbol;Acc:HGNC:697]
		ENSG00000170606	HSPA4	protein_coding	heat shock protein family A (Hsp70) member 4 [Source:HGNC Symbol;Acc:HGNC:5237]
		ENSG00000170734	POLH	protein_coding	DNA polymerase eta [Source:HGNC Symbol;Acc:HGNC:9181]
		ENSG00000170759	KIF5B	protein_coding	kinesin family member 5B [Source:HGNC Symbol;Acc:HGNC:6324]
		ENSG00000170775	GPR37	protein_coding	G protein-coupled receptor 37 [Source:HGNC Symbol;Acc:HGNC:4494]
		ENSG00000170832	USP32	protein_coding	ubiquitin specific peptidase 32 [Source:HGNC Symbol;Acc:HGNC:19143]
		ENSG00000170860	LSM3	protein_coding	LSM3 homolog, U6 small nuclear RNA and mRNA degradation associated [Source:HGNC Symbol;Acc:HGNC:17874]
		ENSG00000171202	TMEM126A	protein_coding	transmembrane protein 126A [Source:HGNC Symbol;Acc:HGNC:25382]
		ENSG00000171206	TRIM8	protein_coding	tripartite motif containing 8 [Source:HGNC Symbol;Acc:HGNC:15579]
		ENSG00000171223	JUNB	protein_coding	JunB proto-oncogene, AP-1 transcription factor subunit [Source:HGNC Symbol;Acc:HGNC:6205]
		ENSG00000171246	NPTX1	protein_coding	neuronal pentraxin 1 [Source:HGNC Symbol;Acc:HGNC:7952]
		ENSG00000171421	MRPL36	protein_coding	mitochondrial ribosomal protein L36 [Source:HGNC Symbol;Acc:HGNC:14490]
		ENSG00000171603	CLSTN1	protein_coding	calsyntenin 1 [Source:HGNC Symbol;Acc:HGNC:17447]
		ENSG00000171604	CXXC5	protein_coding	CXXC finger protein 5 [Source:HGNC Symbol;Acc:HGNC:26943]
		ENSG00000171848	RRM2	protein_coding	ribonucleotide reductase regulatory subunit M2 [Source:HGNC Symbol;Acc:HGNC:10452]
		ENSG00000171858	RPS21	protein_coding	ribosomal protein S21 [Source:HGNC Symbol;Acc:HGNC:10409]
		ENSG00000171863	RPS7	protein_coding	ribosomal protein S7 [Source:HGNC Symbol;Acc:HGNC:10440]
		ENSG00000171865	RNASEH1	protein_coding	ribonuclease H1 [Source:HGNC Symbol;Acc:HGNC:18466]
		ENSG00000172020	GAP43	protein_coding	growth associated protein 43 [Source:HGNC Symbol;Acc:HGNC:4140]
		ENSG00000172115	CYCS	protein_coding	cytochrome c, somatic [Source:HGNC Symbol;Acc:HGNC:19986]
		ENSG00000172339	ALG14	protein_coding	ALG14 UDP-N-acetylglucosaminyltransferase subunit [Source:HGNC Symbol;Acc:HGNC:28287]
		ENSG00000172340	SUCLG2	protein_coding	succinate-CoA ligase GDP-forming subunit beta [Source:HGNC Symbol;Acc:HGNC:11450]
		ENSG00000172354	GNB2	protein_coding	G protein subunit beta 2 [Source:HGNC Symbol;Acc:HGNC:4398]
		ENSG00000172428	COPS9	protein_coding	COP9 signalosome subunit 9 [Source:HGNC Symbol;Acc:HGNC:21314]
		ENSG00000172586	CHCHD1	protein_coding	coiled-coil-helix-coiled-coil-helix domain containing 1 [Source:HGNC Symbol;Acc:HGNC:23518]
		ENSG00000172590	MRPL52	protein_coding	mitochondrial ribosomal protein L52 [Source:HGNC Symbol;Acc:HGNC:16655]
		ENSG00000172613	RAD9A	protein_coding	RAD9 checkpoint clamp component A [Source:HGNC Symbol;Acc:HGNC:9827]
		ENSG00000172717	GARIN2	protein_coding	golgi associated RAB2 interactor family member 2 [Source:HGNC Symbol;Acc:HGNC:20101]
		ENSG00000172809	RPL38	protein_coding	ribosomal protein L38 [Source:HGNC Symbol;Acc:HGNC:10349]
		ENSG00000172986	GXYLT2	protein_coding	glucoside xylosyltransferase 2 [Source:HGNC Symbol;Acc:HGNC:33383]
		ENSG00000173120	KDM2A	protein_coding	lysine demethylase 2A [Source:HGNC Symbol;Acc:HGNC:13606]
		ENSG00000173141	MRPL57	protein_coding	mitochondrial ribosomal protein L57 [Source:HGNC Symbol;Acc:HGNC:14514]
		ENSG00000173276	ZBTB21	protein_coding	zinc finger and BTB domain containing 21 [Source:HGNC Symbol;Acc:HGNC:13083]
		ENSG00000173409	ARV1	protein_coding	ARV1 homolog, fatty acid homeostasis modulator [Source:HGNC Symbol;Acc:HGNC:29561]
		ENSG00000173465	ZNRD2	protein_coding	zinc ribbon domain containing 2 [Source:HGNC Symbol;Acc:HGNC:11328]
		ENSG00000173511	VEGFB	protein_coding	vascular endothelial growth factor B [Source:HGNC Symbol;Acc:HGNC:12681]
		ENSG00000173660	UQCRH	protein_coding	ubiquinol-cytochrome c reductase hinge protein [Source:HGNC Symbol;Acc:HGNC:12590]
		ENSG00000173692	PSMD1	protein_coding	proteasome 26S subunit, non-ATPase 1 [Source:HGNC Symbol;Acc:HGNC:9554]
		ENSG00000173726	TOMM20	protein_coding	translocase of outer mitochondrial membrane 20 [Source:HGNC Symbol;Acc:HGNC:20947]
		ENSG00000173821	RNF213	protein_coding	ring finger protein 213 [Source:HGNC Symbol;Acc:HGNC:14539]
		ENSG00000173852	DPY19L1	protein_coding	dpy-19 like C-mannosyltransferase 1 [Source:HGNC Symbol;Acc:HGNC:22205]
		ENSG00000173915	ATP5MK	protein_coding	ATP synthase membrane subunit k [Source:HGNC Symbol;Acc:HGNC:30889]
		ENSG00000174099	MSRB3	protein_coding	methionine sulfoxide reductase B3 [Source:HGNC Symbol;Acc:HGNC:27375]
		ENSG00000174227	PIGG	protein_coding	phosphatidylinositol glycan anchor biosynthesis class G [Source:HGNC Symbol;Acc:HGNC:25985]
		ENSG00000174444	RPL4	protein_coding	ribosomal protein L4 [Source:HGNC Symbol;Acc:HGNC:10353]
		ENSG00000174529	TMEM81	protein_coding	transmembrane protein 81 [Source:HGNC Symbol;Acc:HGNC:32349]
		ENSG00000174547	MRPL11	protein_coding	mitochondrial ribosomal protein L11 [Source:HGNC Symbol;Acc:HGNC:14042]
		ENSG00000174748	RPL15	protein_coding	ribosomal protein L15 [Source:HGNC Symbol;Acc:HGNC:10306]
		ENSG00000174804	FZD4	protein_coding	frizzled class receptor 4 [Source:HGNC Symbol;Acc:HGNC:4042]
		ENSG00000175063	UBE2C	protein_coding	ubiquitin conjugating enzyme E2 C [Source:HGNC Symbol;Acc:HGNC:15937]
		ENSG00000175334	BANF1	protein_coding	BAF nuclear assembly factor 1 [Source:HGNC Symbol;Acc:HGNC:17397]
		ENSG00000175348	TMEM9B	protein_coding	TMEM9 domain family member B [Source:HGNC Symbol;Acc:HGNC:1168]
		ENSG00000175592	FOSL1	protein_coding	FOS like 1, AP-1 transcription factor subunit [Source:HGNC Symbol;Acc:HGNC:13718]
		ENSG00000176209	SMIM19	protein_coding	small integral membrane protein 19 [Source:HGNC Symbol;Acc:HGNC:25166]
		ENSG00000176261	ZBTB8OS	protein_coding	zinc finger and BTB domain containing 8 opposite strand [Source:HGNC Symbol;Acc:HGNC:24094]
		ENSG00000176393	RNPEP	protein_coding	arginyl aminopeptidase [Source:HGNC Symbol;Acc:HGNC:10078]
		ENSG00000176396	EID2	protein_coding	EP300 interacting inhibitor of differentiation 2 [Source:HGNC Symbol;Acc:HGNC:28292]
		ENSG00000176731	RBIS	protein_coding	ribosomal biogenesis factor [Source:HGNC Symbol;Acc:HGNC:32235]
		ENSG00000176903	PNMA1	protein_coding	PNMA family member 1 [Source:HGNC Symbol;Acc:HGNC:9158]
		ENSG00000177463	NR2C2	protein_coding	nuclear receptor subfamily 2 group C member 2 [Source:HGNC Symbol;Acc:HGNC:7972]
		ENSG00000177469	CAVIN1	protein_coding	caveolae associated protein 1 [Source:HGNC Symbol;Acc:HGNC:9688]
		ENSG00000177479	ARIH2	protein_coding	ariadne RBR E3 ubiquitin protein ligase 2 [Source:HGNC Symbol;Acc:HGNC:690]
		ENSG00000177606	JUN	protein_coding	Jun proto-oncogene, AP-1 transcription factor subunit [Source:HGNC Symbol;Acc:HGNC:6204]
		ENSG00000177613	CSTF2T	protein_coding	cleavage stimulation factor subunit 2 tau variant [Source:HGNC Symbol;Acc:HGNC:17086]
		ENSG00000177700	POLR2L	protein_coding	RNA polymerase II, I and III subunit L [Source:HGNC Symbol;Acc:HGNC:9199]
		ENSG00000177954	RPS27	protein_coding	ribosomal protein S27 [Source:HGNC Symbol;Acc:HGNC:10416]
		ENSG00000177971	IMP3	protein_coding	IMP U3 small nucleolar ribonucleoprotein 3 [Source:HGNC Symbol;Acc:HGNC:14497]
		ENSG00000178096	BOLA1	protein_coding	bolA family member 1 [Source:HGNC Symbol;Acc:HGNC:24263]
		ENSG00000178150	ZNF114	protein_coding	zinc finger protein 114 [Source:HGNC Symbol;Acc:HGNC:12894]
		ENSG00000178209	PLEC	protein_coding	plectin [Source:HGNC Symbol;Acc:HGNC:9069]
		ENSG00000178498	DTX3	protein_coding	deltex E3 ubiquitin ligase 3 [Source:HGNC Symbol;Acc:HGNC:24457]
		ENSG00000178741	COX5A	protein_coding	cytochrome c oxidase subunit 5A [Source:HGNC Symbol;Acc:HGNC:2267]
		ENSG00000178773	CPNE7	protein_coding	copine 7 [Source:HGNC Symbol;Acc:HGNC:2320]
		ENSG00000178950	GAK	protein_coding	cyclin G associated kinase [Source:HGNC Symbol;Acc:HGNC:4113]
		ENSG00000178952	TUFM	protein_coding	Tu translation elongation factor, mitochondrial [Source:HGNC Symbol;Acc:HGNC:12420]
		ENSG00000178977	LINC00324	lncRNA	long intergenic non-protein coding RNA 324 [Source:HGNC Symbol;Acc:HGNC:26628]
		ENSG00000179218	CALR	protein_coding	calreticulin [Source:HGNC Symbol;Acc:HGNC:1455]
		ENSG00000179271	GADD45GIP1	protein_coding	GADD45G interacting protein 1 [Source:HGNC Symbol;Acc:HGNC:29996]
		ENSG00000179387	ELMOD2	protein_coding	ELMO domain containing 2 [Source:HGNC Symbol;Acc:HGNC:28111]
		ENSG00000179820	MYADM	protein_coding	myeloid associated differentiation marker [Source:HGNC Symbol;Acc:HGNC:7544]
		ENSG00000179912	R3HDM2	protein_coding	R3H domain containing 2 [Source:HGNC Symbol;Acc:HGNC:29167]
		ENSG00000180035	ZNF48	protein_coding	zinc finger protein 48 [Source:HGNC Symbol;Acc:HGNC:13114]
		ENSG00000180155	LYNX1	protein_coding	Ly6/neurotoxin 1 [Source:HGNC Symbol;Acc:HGNC:29604]
		ENSG00000180287	PLD5	protein_coding	phospholipase D family member 5 [Source:HGNC Symbol;Acc:HGNC:26879]
		ENSG00000180340	FZD2	protein_coding	frizzled class receptor 2 [Source:HGNC Symbol;Acc:HGNC:4040]
		ENSG00000180398	MCFD2	protein_coding	multiple coagulation factor deficiency 2, ER cargo receptor complex subunit [Source:HGNC Symbol;Acc:HGNC:18451]
		ENSG00000180817	PPA1	protein_coding	inorganic pyrophosphatase 1 [Source:HGNC Symbol;Acc:HGNC:9226]
		ENSG00000180879	SSR4	protein_coding	signal sequence receptor subunit 4 [Source:HGNC Symbol;Acc:HGNC:11326]
		ENSG00000180914	OXTR	protein_coding	oxytocin receptor [Source:HGNC Symbol;Acc:HGNC:8529]
		ENSG00000180964	TCEAL8	protein_coding	transcription elongation factor A like 8 [Source:HGNC Symbol;Acc:HGNC:28683]
		ENSG00000181019	NQO1	protein_coding	NAD(P)H quinone dehydrogenase 1 [Source:HGNC Symbol;Acc:HGNC:2874]
		ENSG00000181555	SETD2	protein_coding	SET domain containing 2, histone lysine methyltransferase [Source:HGNC Symbol;Acc:HGNC:18420]
		ENSG00000181610	MRPS23	protein_coding	mitochondrial ribosomal protein S23 [Source:HGNC Symbol;Acc:HGNC:14509]
		ENSG00000181924	COA4	protein_coding	cytochrome c oxidase assembly factor 4 homolog [Source:HGNC Symbol;Acc:HGNC:24604]
		ENSG00000182004	SNRPE	protein_coding	small nuclear ribonucleoprotein polypeptide E [Source:HGNC Symbol;Acc:HGNC:11161]
		ENSG00000182481	KPNA2	protein_coding	karyopherin subunit alpha 2 [Source:HGNC Symbol;Acc:HGNC:6395]
		ENSG00000182667	NTM	protein_coding	neurotrimin [Source:HGNC Symbol;Acc:HGNC:17941]
		ENSG00000182718	ANXA2	protein_coding	annexin A2 [Source:HGNC Symbol;Acc:HGNC:537]
		ENSG00000182742	HOXB4	protein_coding	homeobox B4 [Source:HGNC Symbol;Acc:HGNC:5115]
		ENSG00000182752	PAPPA	protein_coding	pappalysin 1 [Source:HGNC Symbol;Acc:HGNC:8602]
		ENSG00000182899	RPL35A	protein_coding	ribosomal protein L35a [Source:HGNC Symbol;Acc:HGNC:10345]
		ENSG00000182934	SRPRA	protein_coding	SRP receptor subunit alpha [Source:HGNC Symbol;Acc:HGNC:11307]
		ENSG00000183023	SLC8A1	protein_coding	solute carrier family 8 member A1 [Source:HGNC Symbol;Acc:HGNC:11068]
		ENSG00000183258	DDX41	protein_coding	DEAD-box helicase 41 [Source:HGNC Symbol;Acc:HGNC:18674]
		ENSG00000183291	SELENOF	protein_coding	selenoprotein F [Source:HGNC Symbol;Acc:HGNC:17705]
		ENSG00000183495	EP400	protein_coding	E1A binding protein p400 [Source:HGNC Symbol;Acc:HGNC:11958]
		ENSG00000183527	PSMG1	protein_coding	proteasome assembly chaperone 1 [Source:HGNC Symbol;Acc:HGNC:3043]
		ENSG00000183624	HMCES	protein_coding	5-hydroxymethylcytosine binding, ES cell specific [Source:HGNC Symbol;Acc:HGNC:24446]
		ENSG00000183648	NDUFB1	protein_coding	NADH:ubiquinone oxidoreductase subunit B1 [Source:HGNC Symbol;Acc:HGNC:7695]
		ENSG00000183779	ZNF703	protein_coding	zinc finger protein 703 [Source:HGNC Symbol;Acc:HGNC:25883]
		ENSG00000183955	KMT5A	protein_coding	lysine methyltransferase 5A [Source:HGNC Symbol;Acc:HGNC:29489]
		ENSG00000183978	COA3	protein_coding	cytochrome c oxidase assembly factor 3 [Source:HGNC Symbol;Acc:HGNC:24990]
		ENSG00000184216	IRAK1	protein_coding	interleukin 1 receptor associated kinase 1 [Source:HGNC Symbol;Acc:HGNC:6112]
		ENSG00000184277	TM2D3	protein_coding	TM2 domain containing 3 [Source:HGNC Symbol;Acc:HGNC:24128]
		ENSG00000184384	MAML2	protein_coding	mastermind like transcriptional coactivator 2 [Source:HGNC Symbol;Acc:HGNC:16259]
		ENSG00000184432	COPB2	protein_coding	COPI coat complex subunit beta 2 [Source:HGNC Symbol;Acc:HGNC:2232]
		ENSG00000184445	KNTC1	protein_coding	kinetochore associated 1 [Source:HGNC Symbol;Acc:HGNC:17255]
		ENSG00000184635	ZNF93	protein_coding	zinc finger protein 93 [Source:HGNC Symbol;Acc:HGNC:13169]
		ENSG00000184752	NDUFA12	protein_coding	NADH:ubiquinone oxidoreductase subunit A12 [Source:HGNC Symbol;Acc:HGNC:23987]
		ENSG00000184840	TMED9	protein_coding	transmembrane p24 trafficking protein 9 [Source:HGNC Symbol;Acc:HGNC:24878]
		ENSG00000184897	H1-10	protein_coding	H1.10 linker histone [Source:HGNC Symbol;Acc:HGNC:4722]
		ENSG00000184898	RBM43	protein_coding	RNA binding motif protein 43 [Source:HGNC Symbol;Acc:HGNC:24790]
		ENSG00000184983	NDUFA6	protein_coding	NADH:ubiquinone oxidoreductase subunit A6 [Source:HGNC Symbol;Acc:HGNC:7690]
		ENSG00000185088	RPS27L	protein_coding	ribosomal protein S27 like [Source:HGNC Symbol;Acc:HGNC:18476]
		ENSG00000185298	CCDC137	protein_coding	coiled-coil domain containing 137 [Source:HGNC Symbol;Acc:HGNC:33451]
		ENSG00000185338	SOCS1	protein_coding	suppressor of cytokine signaling 1 [Source:HGNC Symbol;Acc:HGNC:19383]
		ENSG00000185453	ZSWIM9	protein_coding	zinc finger SWIM-type containing 9 [Source:HGNC Symbol;Acc:HGNC:34495]
		ENSG00000185650	ZFP36L1	protein_coding	ZFP36 ring finger protein like 1 [Source:HGNC Symbol;Acc:HGNC:1107]
		ENSG00000185728	YTHDF3	protein_coding	YTH N6-methyladenosine RNA binding protein F3 [Source:HGNC Symbol;Acc:HGNC:26465]
		ENSG00000185787	MORF4L1	protein_coding	mortality factor 4 like 1 [Source:HGNC Symbol;Acc:HGNC:16989]
		ENSG00000185896	LAMP1	protein_coding	lysosomal associated membrane protein 1 [Source:HGNC Symbol;Acc:HGNC:6499]
		ENSG00000185962	LCE3A	protein_coding	late cornified envelope 3A [Source:HGNC Symbol;Acc:HGNC:29461]
		ENSG00000186193	SAPCD2	protein_coding	suppressor APC domain containing 2 [Source:HGNC Symbol;Acc:HGNC:28055]
		ENSG00000186222	BLOC1S4	protein_coding	biogenesis of lysosomal organelles complex 1 subunit 4 [Source:HGNC Symbol;Acc:HGNC:24206]
		ENSG00000186468	RPS23	protein_coding	ribosomal protein S23 [Source:HGNC Symbol;Acc:HGNC:10410]
		ENSG00000186577	SMIM29	protein_coding	small integral membrane protein 29 [Source:HGNC Symbol;Acc:HGNC:1340]
		ENSG00000186642	PDE2A	protein_coding	phosphodiesterase 2A [Source:HGNC Symbol;Acc:HGNC:8777]
		ENSG00000186660	ZFP91	protein_coding	ZFP91 zinc finger protein, atypical E3 ubiquitin ligase [Source:HGNC Symbol;Acc:HGNC:14983]
		ENSG00000186767	SPIN4	protein_coding	spindlin family member 4 [Source:HGNC Symbol;Acc:HGNC:27040]
		ENSG00000186834	HEXIM1	protein_coding	HEXIM P-TEFb complex subunit 1 [Source:HGNC Symbol;Acc:HGNC:24953]
		ENSG00000187051	RPS19BP1	protein_coding	ribosomal protein S19 binding protein 1 [Source:HGNC Symbol;Acc:HGNC:28749]
		ENSG00000187446	CHP1	protein_coding	calcineurin like EF-hand protein 1 [Source:HGNC Symbol;Acc:HGNC:17433]
		ENSG00000187688	TRPV2	protein_coding	transient receptor potential cation channel subfamily V member 2 [Source:HGNC Symbol;Acc:HGNC:18082]
		ENSG00000187837	H1-2	protein_coding	H1.2 linker histone, cluster member [Source:HGNC Symbol;Acc:HGNC:4716]
		ENSG00000187840	EIF4EBP1	protein_coding	eukaryotic translation initiation factor 4E binding protein 1 [Source:HGNC Symbol;Acc:HGNC:3288]
		ENSG00000188010	MORN2	protein_coding	MORN repeat containing 2 [Source:HGNC Symbol;Acc:HGNC:30166]
		ENSG00000188042	ARL4C	protein_coding	ADP ribosylation factor like GTPase 4C [Source:HGNC Symbol;Acc:HGNC:698]
		ENSG00000188229	TUBB4B	protein_coding	tubulin beta 4B class IVb [Source:HGNC Symbol;Acc:HGNC:20771]
		ENSG00000188321	ZNF559	protein_coding	zinc finger protein 559 [Source:HGNC Symbol;Acc:HGNC:28197]
		ENSG00000188342	GTF2F2	protein_coding	general transcription factor IIF subunit 2 [Source:HGNC Symbol;Acc:HGNC:4653]
		ENSG00000188459	WASF4P	processed_pseudogene	WASP family member 4, pseudogene [Source:HGNC Symbol;Acc:HGNC:20801]
		ENSG00000188612	SUMO2	protein_coding	small ubiquitin like modifier 2 [Source:HGNC Symbol;Acc:HGNC:11125]
		ENSG00000188735	TMEM120B	protein_coding	transmembrane protein 120B [Source:HGNC Symbol;Acc:HGNC:32008]
		ENSG00000188846	RPL14	protein_coding	ribosomal protein L14 [Source:HGNC Symbol;Acc:HGNC:10305]
		ENSG00000189043	NDUFA4	protein_coding	NDUFA4 mitochondrial complex associated [Source:HGNC Symbol;Acc:HGNC:7687]
		ENSG00000189129	PLAC9	protein_coding	placenta associated 9 [Source:HGNC Symbol;Acc:HGNC:19255]
		ENSG00000189266	PNRC2	protein_coding	proline rich nuclear receptor coactivator 2 [Source:HGNC Symbol;Acc:HGNC:23158]
		ENSG00000189319	FAM53B	protein_coding	family with sequence similarity 53 member B [Source:HGNC Symbol;Acc:HGNC:28968]
		ENSG00000189337	KAZN	protein_coding	kazrin, periplakin interacting protein [Source:HGNC Symbol;Acc:HGNC:29173]
		ENSG00000189343	RPS2P46	processed_pseudogene	ribosomal protein S2 pseudogene 46 [Source:HGNC Symbol;Acc:HGNC:35839]
		ENSG00000196187	TMEM63A	protein_coding	transmembrane protein 63A [Source:HGNC Symbol;Acc:HGNC:29118]
		ENSG00000196199	MPHOSPH8	protein_coding	M-phase phosphoprotein 8 [Source:HGNC Symbol;Acc:HGNC:29810]
		ENSG00000196262	PPIA	protein_coding	peptidylprolyl isomerase A [Source:HGNC Symbol;Acc:HGNC:9253]
		ENSG00000196313	POM121	protein_coding	POM121 transmembrane nucleoporin [Source:HGNC Symbol;Acc:HGNC:19702]
		ENSG00000196396	PTPN1	protein_coding	protein tyrosine phosphatase non-receptor type 1 [Source:HGNC Symbol;Acc:HGNC:9642]
		ENSG00000196460	RFX8	protein_coding	regulatory factor X8 [Source:HGNC Symbol;Acc:HGNC:37253]
		ENSG00000196510	ANAPC7	protein_coding	anaphase promoting complex subunit 7 [Source:HGNC Symbol;Acc:HGNC:17380]
		ENSG00000196531	NACA	protein_coding	nascent polypeptide associated complex subunit alpha [Source:HGNC Symbol;Acc:HGNC:7629]
		ENSG00000196535	MYO18A	protein_coding	myosin XVIIIA [Source:HGNC Symbol;Acc:HGNC:31104]
		ENSG00000196544	BORCS6	protein_coding	BLOC-1 related complex subunit 6 [Source:HGNC Symbol;Acc:HGNC:25939]
		ENSG00000196656		transcribed_processed_pseudogene	ribosomal protein S26 (RPS26) pseudogene
		ENSG00000196683	TOMM7	protein_coding	translocase of outer mitochondrial membrane 7 [Source:HGNC Symbol;Acc:HGNC:21648]
		ENSG00000196700	ZNF512B	protein_coding	zinc finger protein 512B [Source:HGNC Symbol;Acc:HGNC:29212]
		ENSG00000196704	AMZ2	protein_coding	archaelysin family metallopeptidase 2 [Source:HGNC Symbol;Acc:HGNC:28041]
		ENSG00000196712	NF1	protein_coding	neurofibromin 1 [Source:HGNC Symbol;Acc:HGNC:7765]
		ENSG00000196781	TLE1	protein_coding	TLE family member 1, transcriptional corepressor [Source:HGNC Symbol;Acc:HGNC:11837]
		ENSG00000196821	ILRUN	protein_coding	inflammation and lipid regulator with UBA-like and NBR1-like domains [Source:HGNC Symbol;Acc:HGNC:21215]
		ENSG00000196850	PPTC7	protein_coding	protein phosphatase targeting COQ7 [Source:HGNC Symbol;Acc:HGNC:30695]
		ENSG00000196878	LAMB3	protein_coding	laminin subunit beta 3 [Source:HGNC Symbol;Acc:HGNC:6490]
		ENSG00000197061	H4C3	protein_coding	H4 clustered histone 3 [Source:HGNC Symbol;Acc:HGNC:4787]
		ENSG00000197324	LRP10	protein_coding	LDL receptor related protein 10 [Source:HGNC Symbol;Acc:HGNC:14553]
		ENSG00000197451	HNRNPAB	protein_coding	heterogeneous nuclear ribonucleoprotein A/B [Source:HGNC Symbol;Acc:HGNC:5034]
		ENSG00000197498	RPF2	protein_coding	ribosome production factor 2 homolog [Source:HGNC Symbol;Acc:HGNC:20870]
		ENSG00000197555	SIPA1L1	protein_coding	signal induced proliferation associated 1 like 1 [Source:HGNC Symbol;Acc:HGNC:20284]
		ENSG00000197632	SERPINB2	protein_coding	serpin family B member 2 [Source:HGNC Symbol;Acc:HGNC:8584]
		ENSG00000197713	RPE	protein_coding	ribulose-5-phosphate-3-epimerase [Source:HGNC Symbol;Acc:HGNC:10293]
		ENSG00000197728	RPS26	protein_coding	ribosomal protein S26 [Source:HGNC Symbol;Acc:HGNC:10414]
		ENSG00000197747	S100A10	protein_coding	S100 calcium binding protein A10 [Source:HGNC Symbol;Acc:HGNC:10487]
		ENSG00000197757	HOXC6	protein_coding	homeobox C6 [Source:HGNC Symbol;Acc:HGNC:5128]
		ENSG00000197958	RPL12	protein_coding	ribosomal protein L12 [Source:HGNC Symbol;Acc:HGNC:10302]
		ENSG00000197977	ELOVL2	protein_coding	ELOVL fatty acid elongase 2 [Source:HGNC Symbol;Acc:HGNC:14416]
		ENSG00000198000	NOL8	protein_coding	nucleolar protein 8 [Source:HGNC Symbol;Acc:HGNC:23387]
		ENSG00000198042	MAK16	protein_coding	MAK16 homolog [Source:HGNC Symbol;Acc:HGNC:13703]
		ENSG00000198121	LPAR1	protein_coding	lysophosphatidic acid receptor 1 [Source:HGNC Symbol;Acc:HGNC:3166]
		ENSG00000198242	RPL23A	protein_coding	ribosomal protein L23a [Source:HGNC Symbol;Acc:HGNC:10317]
		ENSG00000198258	UBL5	protein_coding	ubiquitin like 5 [Source:HGNC Symbol;Acc:HGNC:13736]
		ENSG00000198355	PIM3	protein_coding	Pim-3 proto-oncogene, serine/threonine kinase [Source:HGNC Symbol;Acc:HGNC:19310]
		ENSG00000198467	TPM2	protein_coding	tropomyosin 2 [Source:HGNC Symbol;Acc:HGNC:12011]
		ENSG00000198492	YTHDF2	protein_coding	YTH N6-methyladenosine RNA binding protein F2 [Source:HGNC Symbol;Acc:HGNC:31675]
		ENSG00000198522	GPN1	protein_coding	GPN-loop GTPase 1 [Source:HGNC Symbol;Acc:HGNC:17030]
		ENSG00000198604	BAZ1A	protein_coding	bromodomain adjacent to zinc finger domain 1A [Source:HGNC Symbol;Acc:HGNC:960]
		ENSG00000198682	PAPSS2	protein_coding	3'-phosphoadenosine 5'-phosphosulfate synthase 2 [Source:HGNC Symbol;Acc:HGNC:8604]
		ENSG00000198712	MT-CO2	protein_coding	mitochondrially encoded cytochrome c oxidase II [Source:HGNC Symbol;Acc:HGNC:7421]
		ENSG00000198721	ECI2	protein_coding	enoyl-CoA delta isomerase 2 [Source:HGNC Symbol;Acc:HGNC:14601]
		ENSG00000198722	UNC13B	protein_coding	unc-13 homolog B [Source:HGNC Symbol;Acc:HGNC:12566]
		ENSG00000198727	MT-CYB	protein_coding	mitochondrially encoded cytochrome b [Source:HGNC Symbol;Acc:HGNC:7427]
		ENSG00000198728	LDB1	protein_coding	LIM domain binding 1 [Source:HGNC Symbol;Acc:HGNC:6532]
		ENSG00000198763	MT-ND2	protein_coding	mitochondrially encoded NADH:ubiquinone oxidoreductase core subunit 2 [Source:HGNC Symbol;Acc:HGNC:7456]
		ENSG00000198768	APCDD1L	protein_coding	APC down-regulated 1 like [Source:HGNC Symbol;Acc:HGNC:26892]
		ENSG00000198786	MT-ND5	protein_coding	mitochondrially encoded NADH:ubiquinone oxidoreductase core subunit 5 [Source:HGNC Symbol;Acc:HGNC:7461]
		ENSG00000198792	TMEM184B	protein_coding	transmembrane protein 184B [Source:HGNC Symbol;Acc:HGNC:1310]
		ENSG00000198793	MTOR	protein_coding	mechanistic target of rapamycin kinase [Source:HGNC Symbol;Acc:HGNC:3942]
		ENSG00000198840	MT-ND3	protein_coding	mitochondrially encoded NADH:ubiquinone oxidoreductase core subunit 3 [Source:HGNC Symbol;Acc:HGNC:7458]
		ENSG00000198858	R3HDM4	protein_coding	R3H domain containing 4 [Source:HGNC Symbol;Acc:HGNC:28270]
		ENSG00000198886	MT-ND4	protein_coding	mitochondrially encoded NADH:ubiquinone oxidoreductase core subunit 4 [Source:HGNC Symbol;Acc:HGNC:7459]
		ENSG00000198888	MT-ND1	protein_coding	mitochondrially encoded NADH:ubiquinone oxidoreductase core subunit 1 [Source:HGNC Symbol;Acc:HGNC:7455]
		ENSG00000198892	SHISA4	protein_coding	shisa family member 4 [Source:HGNC Symbol;Acc:HGNC:27139]
		ENSG00000198899	MT-ATP6	protein_coding	mitochondrially encoded ATP synthase membrane subunit 6 [Source:HGNC Symbol;Acc:HGNC:7414]
		ENSG00000198915	RASGEF1A	protein_coding	RasGEF domain family member 1A [Source:HGNC Symbol;Acc:HGNC:24246]
		ENSG00000198924	DCLRE1A	protein_coding	DNA cross-link repair 1A [Source:HGNC Symbol;Acc:HGNC:17660]
		ENSG00000198931	APRT	protein_coding	adenine phosphoribosyltransferase [Source:HGNC Symbol;Acc:HGNC:626]
		ENSG00000200114	RNA5SP123	rRNA_pseudogene	RNA, 5S ribosomal pseudogene 123 [Source:HGNC Symbol;Acc:HGNC:43023]
		ENSG00000200156	RNU5B-1	snRNA	RNA, U5B small nuclear 1 [Source:HGNC Symbol;Acc:HGNC:10212]
		ENSG00000200257	RNU6-97P	snRNA	RNA, U6 small nuclear 97, pseudogene [Source:HGNC Symbol;Acc:HGNC:47060]
		ENSG00000201098	RNY1	misc_RNA	RNA, Ro60-associated Y1 [Source:HGNC Symbol;Acc:HGNC:10242]
		ENSG00000203722	RAET1G	protein_coding	retinoic acid early transcript 1G [Source:HGNC Symbol;Acc:HGNC:16795]
		ENSG00000203760	CENPW	protein_coding	centromere protein W [Source:HGNC Symbol;Acc:HGNC:21488]
		ENSG00000203879	GDI1	protein_coding	GDP dissociation inhibitor 1 [Source:HGNC Symbol;Acc:HGNC:4226]
		ENSG00000203943	SAMD13	protein_coding	sterile alpha motif domain containing 13 [Source:HGNC Symbol;Acc:HGNC:24582]
		ENSG00000204120	GIGYF2	protein_coding	GRB10 interacting GYF protein 2 [Source:HGNC Symbol;Acc:HGNC:11960]
		ENSG00000204152	TIMM23B	protein_coding	translocase of inner mitochondrial membrane 23 homolog B [Source:HGNC Symbol;Acc:HGNC:23581]
		ENSG00000204256	BRD2	protein_coding	bromodomain containing 2 [Source:HGNC Symbol;Acc:HGNC:1103]
		ENSG00000204356	NELFE	protein_coding	negative elongation factor complex member E [Source:HGNC Symbol;Acc:HGNC:13974]
		ENSG00000204380	PKP4-AS1	lncRNA	PKP4 antisense RNA 1 [Source:HGNC Symbol;Acc:HGNC:52580]
		ENSG00000204397	CARD16	protein_coding	caspase recruitment domain family member 16 [Source:HGNC Symbol;Acc:HGNC:33701]
		ENSG00000204438	GPANK1	protein_coding	G-patch domain and ankyrin repeats 1 [Source:HGNC Symbol;Acc:HGNC:13920]
		ENSG00000204442	NALF1	protein_coding	NALCN channel auxiliary factor 1 [Source:HGNC Symbol;Acc:HGNC:33877]
		ENSG00000204463	BAG6	protein_coding	BAG cochaperone 6 [Source:HGNC Symbol;Acc:HGNC:13919]
		ENSG00000204525	HLA-C	protein_coding	major histocompatibility complex, class I, C [Source:HGNC Symbol;Acc:HGNC:4933]
		ENSG00000204569	PPP1R10	protein_coding	protein phosphatase 1 regulatory subunit 10 [Source:HGNC Symbol;Acc:HGNC:9284]
		ENSG00000204574	ABCF1	protein_coding	ATP binding cassette subfamily F member 1 [Source:HGNC Symbol;Acc:HGNC:70]
		ENSG00000204628	RACK1	protein_coding	receptor for activated C kinase 1 [Source:HGNC Symbol;Acc:HGNC:4399]
		ENSG00000204673	AKT1S1	protein_coding	AKT1 substrate 1 [Source:HGNC Symbol;Acc:HGNC:28426]
		ENSG00000204677	FAM153CP	protein_coding	family with sequence similarity 153 member C, pseudogene [Source:HGNC Symbol;Acc:HGNC:33936]
		ENSG00000204899	MZT1	protein_coding	mitotic spindle organizing protein 1 [Source:HGNC Symbol;Acc:HGNC:33830]
		ENSG00000205250	E2F4	protein_coding	E2F transcription factor 4 [Source:HGNC Symbol;Acc:HGNC:3118]
		ENSG00000205531	NAP1L4	protein_coding	nucleosome assembly protein 1 like 4 [Source:HGNC Symbol;Acc:HGNC:7640]
		ENSG00000205581	HMGN1	protein_coding	high mobility group nucleosome binding domain 1 [Source:HGNC Symbol;Acc:HGNC:4984]
		ENSG00000205730	ITPRIPL2	protein_coding	ITPRIP like 2 [Source:HGNC Symbol;Acc:HGNC:27257]
		ENSG00000205981	DNAJC19	protein_coding	DnaJ heat shock protein family (Hsp40) member C19 [Source:HGNC Symbol;Acc:HGNC:30528]
		ENSG00000206418	RAB12	protein_coding	RAB12, member RAS oncogene family [Source:HGNC Symbol;Acc:HGNC:31332]
		ENSG00000206560	ANKRD28	protein_coding	ankyrin repeat domain 28 [Source:HGNC Symbol;Acc:HGNC:29024]
		ENSG00000206838	SNORA5A	snoRNA	small nucleolar RNA, H/ACA box 5A [Source:HGNC Symbol;Acc:HGNC:32588]
		ENSG00000207004	RNU6-301P	snRNA	RNA, U6 small nuclear 301, pseudogene [Source:HGNC Symbol;Acc:HGNC:47264]
		ENSG00000210082	MT-RNR2	Mt_rRNA	mitochondrially encoded 16S rRNA [Source:HGNC Symbol;Acc:HGNC:7471]
		ENSG00000213015	ZNF580	protein_coding	zinc finger protein 580 [Source:HGNC Symbol;Acc:HGNC:29473]
		ENSG00000213020	ZNF611	protein_coding	zinc finger protein 611 [Source:HGNC Symbol;Acc:HGNC:28766]
		ENSG00000213339	QTRT1	protein_coding	queuine tRNA-ribosyltransferase catalytic subunit 1 [Source:HGNC Symbol;Acc:HGNC:23797]
		ENSG00000213609	RPL7AP50	processed_pseudogene	ribosomal protein L7a pseudogene 50 [Source:HGNC Symbol;Acc:HGNC:36117]
		ENSG00000213694	S1PR3	protein_coding	sphingosine-1-phosphate receptor 3 [Source:HGNC Symbol;Acc:HGNC:3167]
		ENSG00000213740	SERBP1P1	processed_pseudogene	SERPINE1 mRNA binding protein 1 pseudogene 1 [Source:HGNC Symbol;Acc:HGNC:32247]
		ENSG00000213742	ZNF337-AS1	lncRNA	ZNF337 antisense RNA 1 [Source:HGNC Symbol;Acc:HGNC:40759]
		ENSG00000213923	CSNK1E	protein_coding	casein kinase 1 epsilon [Source:HGNC Symbol;Acc:HGNC:2453]
		ENSG00000213965	NUDT19	protein_coding	nudix hydrolase 19 [Source:HGNC Symbol;Acc:HGNC:32036]
		ENSG00000214063	TSPAN4	protein_coding	tetraspanin 4 [Source:HGNC Symbol;Acc:HGNC:11859]
		ENSG00000214087	ARL16	protein_coding	ADP ribosylation factor like GTPase 16 [Source:HGNC Symbol;Acc:HGNC:27902]
		ENSG00000214357	NEURL1B	protein_coding	neuralized E3 ubiquitin protein ligase 1B [Source:HGNC Symbol;Acc:HGNC:35422]
		ENSG00000214413	BBIP1	protein_coding	BBSome interacting protein 1 [Source:HGNC Symbol;Acc:HGNC:28093]
		ENSG00000214753	HNRNPUL2	protein_coding	heterogeneous nuclear ribonucleoprotein U like 2 [Source:HGNC Symbol;Acc:HGNC:25451]
		ENSG00000215030	RPL13P12	processed_pseudogene	ribosomal protein L13 pseudogene 12 [Source:HGNC Symbol;Acc:HGNC:35701]
		ENSG00000215114	UBXN2B	protein_coding	UBX domain protein 2B [Source:HGNC Symbol;Acc:HGNC:27035]
		ENSG00000220749	RPL21P28	processed_pseudogene	ribosomal protein L21 pseudogene 28 [Source:HGNC Symbol;Acc:HGNC:36258]
		ENSG00000221823	PPP3R1	protein_coding	protein phosphatase 3 regulatory subunit B, alpha [Source:HGNC Symbol;Acc:HGNC:9317]
		ENSG00000221983	UBA52	protein_coding	ubiquitin A-52 residue ribosomal protein fusion product 1 [Source:HGNC Symbol;Acc:HGNC:12458]
		ENSG00000222041	CYTOR	lncRNA	cytoskeleton regulator RNA [Source:HGNC Symbol;Acc:HGNC:28717]
		ENSG00000223519	KIF28P	transcribed_unitary_pseudogene	kinesin family member 28, pseudogene [Source:HGNC Symbol;Acc:HGNC:49205]
		ENSG00000223609	HBD	protein_coding	hemoglobin subunit delta [Source:HGNC Symbol;Acc:HGNC:4829]
		ENSG00000224051	CPTP	protein_coding	ceramide-1-phosphate transfer protein [Source:HGNC Symbol;Acc:HGNC:28116]
		ENSG00000224743	TEX26-AS1	lncRNA	TEX26 antisense RNA 1 [Source:HGNC Symbol;Acc:HGNC:42784]
		ENSG00000225558	UBE2D3P2	processed_pseudogene	ubiquitin conjugating enzyme E2 D3 pseudogene 2 [Source:HGNC Symbol;Acc:HGNC:39010]
		ENSG00000225630	MTND2P28	unprocessed_pseudogene	MT-ND2 pseudogene 28 [Source:HGNC Symbol;Acc:HGNC:42129]
		ENSG00000225855	RUSC1-AS1	lncRNA	RUSC1 antisense RNA 1 [Source:HGNC Symbol;Acc:HGNC:26680]
		ENSG00000225921	NOL7	protein_coding	nucleolar protein 7 [Source:HGNC Symbol;Acc:HGNC:21040]
		ENSG00000226338		processed_pseudogene	pseudogene similar to part of phospholipase C, gamma 1 PLCG1
		ENSG00000226498	RPSAP21	processed_pseudogene	ribosomal protein SA pseudogene 21 [Source:HGNC Symbol;Acc:HGNC:36928]
		ENSG00000226808	LINC00840	lncRNA	long intergenic non-protein coding RNA 840 [Source:HGNC Symbol;Acc:HGNC:44987]
		ENSG00000226833	PPP1CB-DT	lncRNA	PPP1CB divergent transcript [Source:HGNC Symbol;Acc:HGNC:55829]
		ENSG00000226853	GPR155-DT	lncRNA	GPR155 divergent transcript [Source:HGNC Symbol;Acc:HGNC:55827]
		ENSG00000226978	MAGI2-AS2	lncRNA	MAGI2 antisense RNA 2 [Source:HGNC Symbol;Acc:HGNC:40861]
		ENSG00000227615		processed_pseudogene	ribosomal protein S12 (RPS12) pseudogene
		ENSG00000228305	PRELID1P6	processed_pseudogene	PRELID1 pseudogene 6 [Source:HGNC Symbol;Acc:HGNC:54771]
		ENSG00000228561		lncRNA	novel transcript
		ENSG00000229117	RPL41	protein_coding	ribosomal protein L41 [Source:HGNC Symbol;Acc:HGNC:10354]
		ENSG00000229334	TMEM44-AS2	lncRNA	TMEM44 antisense RNA 2 [Source:HGNC Symbol;Acc:HGNC:41082]
		ENSG00000229335	DANT1	lncRNA	DXZ4 associated non-coding transcript 1, proximal [Source:HGNC Symbol;Acc:HGNC:50863]
		ENSG00000229638	RPL4P4	processed_pseudogene	ribosomal protein L4 pseudogene 4 [Source:HGNC Symbol;Acc:HGNC:36179]
		ENSG00000229659	RPL26P6	processed_pseudogene	ribosomal protein L26 pseudogene 6 [Source:HGNC Symbol;Acc:HGNC:34023]
		ENSG00000229807	XIST	lncRNA	X inactive specific transcript [Source:HGNC Symbol;Acc:HGNC:12810]
		ENSG00000230076	RPL10P6	processed_pseudogene	ribosomal protein L10 pseudogene 6 [Source:HGNC Symbol;Acc:HGNC:52343]
		ENSG00000230629	RPS23P8	processed_pseudogene	ribosomal protein S23 pseudogene 8 [Source:HGNC Symbol;Acc:HGNC:35982]
		ENSG00000231500	RPS18	protein_coding	ribosomal protein S18 [Source:HGNC Symbol;Acc:HGNC:10401]
		ENSG00000231747		processed_pseudogene	ribosomal protein S20 (RPS20) pseudogene
		ENSG00000232119	MCTS1	protein_coding	MCTS1 re-initiation and release factor [Source:HGNC Symbol;Acc:HGNC:23357]
		ENSG00000232388	SMIM26	protein_coding	small integral membrane protein 26 [Source:HGNC Symbol;Acc:HGNC:43430]
		ENSG00000233783		lncRNA	novel transcript
		ENSG00000234136		lncRNA	novel transcript
		ENSG00000235175	RPL26P37	processed_pseudogene	ribosomal protein L26 pseudogene 37 [Source:HGNC Symbol;Acc:HGNC:36004]
		ENSG00000235865	GSN-AS1	lncRNA	GSN antisense RNA 1 [Source:HGNC Symbol;Acc:HGNC:23372]
		ENSG00000236552	RPL13AP5	processed_pseudogene	ribosomal protein L13a pseudogene 5 [Source:HGNC Symbol;Acc:HGNC:23736]
		ENSG00000236682	MAP3K2-DT	lncRNA	MAP3K2 divergent transcript [Source:HGNC Symbol;Acc:HGNC:54088]
		ENSG00000238103	RPL9P7	processed_pseudogene	ribosomal protein L9 pseudogene 7 [Source:HGNC Symbol;Acc:HGNC:30335]
		ENSG00000238227	TMEM250	protein_coding	transmembrane protein 250 [Source:HGNC Symbol;Acc:HGNC:31009]
		ENSG00000238713	Y_RNA	misc_RNA	Y RNA [Source:RFAM;Acc:RF00019]
		ENSG00000239039	SNORD13	snoRNA	small nucleolar RNA, C/D box 13 [Source:HGNC Symbol;Acc:HGNC:32711]
		ENSG00000239559	RPL37P2	processed_pseudogene	ribosomal protein L37 pseudogene 2 [Source:HGNC Symbol;Acc:HGNC:17092]
		ENSG00000239672	NME1	protein_coding	NME/NM23 nucleoside diphosphate kinase 1 [Source:HGNC Symbol;Acc:HGNC:7849]
		ENSG00000240230	COX19	protein_coding	cytochrome c oxidase assembly factor COX19 [Source:HGNC Symbol;Acc:HGNC:28074]
		ENSG00000241468	ATP5MF	protein_coding	ATP synthase membrane subunit f [Source:HGNC Symbol;Acc:HGNC:848]
		ENSG00000241506	PSMC1P1	processed_pseudogene	proteasome 26S subunit, ATPase 1 pseudogene 1 [Source:HGNC Symbol;Acc:HGNC:30147]
		ENSG00000241685	ARPC1A	protein_coding	actin related protein 2/3 complex subunit 1A [Source:HGNC Symbol;Acc:HGNC:703]
		ENSG00000241973	PI4KA	protein_coding	phosphatidylinositol 4-kinase alpha [Source:HGNC Symbol;Acc:HGNC:8983]
		ENSG00000242372	EIF6	protein_coding	eukaryotic translation initiation factor 6 [Source:HGNC Symbol;Acc:HGNC:6159]
		ENSG00000242485	MRPL20	protein_coding	mitochondrial ribosomal protein L20 [Source:HGNC Symbol;Acc:HGNC:14478]
		ENSG00000242732	RTL5	protein_coding	retrotransposon Gag like 5 [Source:HGNC Symbol;Acc:HGNC:29430]
		ENSG00000243155		lncRNA	novel transcript
		ENSG00000243449	NICOL1	protein_coding	NELL2 interacting cell ontogeny regulator 1 [Source:HGNC Symbol;Acc:HGNC:34437]
		ENSG00000243927	MRPS6	protein_coding	mitochondrial ribosomal protein S6 [Source:HGNC Symbol;Acc:HGNC:14051]
		ENSG00000244371	PFN1P8	processed_pseudogene	profilin 1 pseudogene 8 [Source:HGNC Symbol;Acc:HGNC:42986]
		ENSG00000245910	SNHG6	lncRNA	small nucleolar RNA host gene 6 [Source:HGNC Symbol;Acc:HGNC:32965]
		ENSG00000247596	TWF2	protein_coding	twinfilin actin binding protein 2 [Source:HGNC Symbol;Acc:HGNC:9621]
		ENSG00000247627	MTND4P12	processed_pseudogene	MT-ND4 pseudogene 12 [Source:HGNC Symbol;Acc:HGNC:42199]
		ENSG00000247853		lncRNA	novel transcript, antisense to CHD4
		ENSG00000248527	MTATP6P1	unprocessed_pseudogene	MT-ATP6 pseudogene 1 [Source:HGNC Symbol;Acc:HGNC:44575]
		ENSG00000249859	PVT1	lncRNA	Pvt1 oncogene [Source:HGNC Symbol;Acc:HGNC:9709]
		ENSG00000250317	SMIM20	protein_coding	small integral membrane protein 20 [Source:HGNC Symbol;Acc:HGNC:37260]
		ENSG00000250479	CHCHD10	protein_coding	coiled-coil-helix-coiled-coil-helix domain containing 10 [Source:HGNC Symbol;Acc:HGNC:15559]
		ENSG00000250568		processed_pseudogene	poly(A) binding protein, cytoplasmic 1 (PABPC1) pseudogene
		ENSG00000250657		lncRNA	novel transcript
		ENSG00000250786	SNHG18	lncRNA	small nucleolar RNA host gene 18 [Source:HGNC Symbol;Acc:HGNC:49007]
		ENSG00000251161		lncRNA	novel transcript
		ENSG00000251600	GUSBP5	lncRNA	GUSB pseudogene 5 [Source:NCBI gene (formerly Entrezgene);Acc:441046]
		ENSG00000252994	RNU6-1231P	snRNA	RNA, U6 small nuclear 1231, pseudogene [Source:HGNC Symbol;Acc:HGNC:48194]
		ENSG00000253276	CCDC71L	protein_coding	coiled-coil domain containing 71 like [Source:HGNC Symbol;Acc:HGNC:26685]
		ENSG00000253368	TRNP1	protein_coding	TMF1 regulated nuclear protein 1 [Source:HGNC Symbol;Acc:HGNC:34348]
		ENSG00000253496		lncRNA	novel transcript
		ENSG00000253710	ALG11	protein_coding	ALG11 alpha-1,2-mannosyltransferase [Source:HGNC Symbol;Acc:HGNC:32456]
		ENSG00000253729	PRKDC	protein_coding	protein kinase, DNA-activated, catalytic subunit [Source:HGNC Symbol;Acc:HGNC:9413]
		ENSG00000253733	LZTS1-AS1	lncRNA	LZTS1 antisense RNA 1 [Source:HGNC Symbol;Acc:HGNC:43630]
		ENSG00000254109	RBPMS-AS1	lncRNA	RBPMS antisense RNA 1 [Source:HGNC Symbol;Acc:HGNC:48721]
		ENSG00000254554	ADM-DT	lncRNA	ADM divergent transcript [Source:HGNC Symbol;Acc:HGNC:55516]
		ENSG00000255302	EID1	protein_coding	EP300 interacting inhibitor of differentiation 1 [Source:HGNC Symbol;Acc:HGNC:1191]
		ENSG00000255449		lncRNA	novel transcript, antisense to AAMDC
		ENSG00000255928		lncRNA	novel transcript
		ENSG00000256268	LINC02454	lncRNA	long intergenic non-protein coding RNA 2454 [Source:HGNC Symbol;Acc:HGNC:53387]
		ENSG00000257704	INAFM1	protein_coding	InaF motif containing 1 [Source:HGNC Symbol;Acc:HGNC:27406]
		ENSG00000258355		lncRNA	novel transcript, sense intronic to CKAP4
		ENSG00000258693		lncRNA	novel transcript
		ENSG00000258752		lncRNA	novel transcript, antisense to FOXN3
		ENSG00000259209		lncRNA	novel transcript, antisense to ZFHX3
		ENSG00000260000		lncRNA	novel transcript, antisense to ASCC3
		ENSG00000260400		lncRNA	novel transcript, overlapping to TET1
		ENSG00000260796		lncRNA	novel transcript, antisense to ATXN2L
		ENSG00000260912		lncRNA	novel transcript, overlapping ACER2
		ENSG00000261221	ZNF865	protein_coding	zinc finger protein 865 [Source:HGNC Symbol;Acc:HGNC:38705]
		ENSG00000261613		lncRNA	novel transcript, antisense to PDPK1
		ENSG00000262420	TXNDC11-AS1	lncRNA	TXNDC11 antisense RNA 1 [Source:HGNC Symbol;Acc:HGNC:56375]
		ENSG00000262815		lncRNA	novel transcript, antisense to STX8
		ENSG00000263266	RPS7P1	processed_pseudogene	ribosomal protein S7 pseudogene 1 [Source:HGNC Symbol;Acc:HGNC:17081]
		ENSG00000263432	RN7SL689P	misc_RNA	RNA, 7SL, cytoplasmic 689, pseudogene [Source:HGNC Symbol;Acc:HGNC:46705]
		ENSG00000264229	RNU4ATAC	snRNA	RNA, U4atac small nuclear [Source:HGNC Symbol;Acc:HGNC:34016]
		ENSG00000264364	DYNLL2	protein_coding	dynein light chain LC8-type 2 [Source:HGNC Symbol;Acc:HGNC:24596]
		ENSG00000264379	SNORD39	snoRNA	Small nucleolar RNA SNORD55/SNORD39 [Source:RFAM;Acc:RF00157]
		ENSG00000264920	SP2-DT	lncRNA	SP2 divergent transcript [Source:HGNC Symbol;Acc:HGNC:55330]
		ENSG00000265491	RNF115	protein_coding	ring finger protein 115 [Source:HGNC Symbol;Acc:HGNC:18154]
		ENSG00000265808	SEC22B	protein_coding	SEC22 homolog B, vesicle trafficking protein [Source:HGNC Symbol;Acc:HGNC:10700]
		ENSG00000265972	TXNIP	protein_coding	thioredoxin interacting protein [Source:HGNC Symbol;Acc:HGNC:16952]
		ENSG00000267083	KRT18P61	processed_pseudogene	keratin 18 pseudogene 61 [Source:HGNC Symbol;Acc:HGNC:48888]
		ENSG00000267127		protein_coding	novel protein
		ENSG00000267422		transcribed_processed_pseudogene	increased sodium tolerance 1 homolog (yeast) (IST1) pseudogene
		ENSG00000267565		lncRNA	novel transcript, antisense to ZNF253
		ENSG00000271200	PATJ-DT	lncRNA	PATJ divergent transcript [Source:HGNC Symbol;Acc:HGNC:55256]
		ENSG00000271816	BMS1P4	lncRNA	BMS1 pseudogene 4 [Source:NCBI gene (formerly Entrezgene);Acc:729096]
		ENSG00000271874	RAI14-DT	lncRNA	RAI14 divergent transcript [Source:HGNC Symbol;Acc:HGNC:55983]
		ENSG00000271926		lncRNA	novel transcript
		ENSG00000272146	ARF4-AS1	lncRNA	ARF4 antisense RNA 1 [Source:HGNC Symbol;Acc:HGNC:51593]
		ENSG00000272574		lncRNA	novel transcript, sense intronic to UAP1
		ENSG00000272686	WASL-DT	lncRNA	WASL divergent transcript [Source:HGNC Symbol;Acc:HGNC:54820]
		ENSG00000272800		lncRNA	novel transcript
		ENSG00000272979		lncRNA	novel transcript, antisense to MFSD6
		ENSG00000273001	PFKP-DT	lncRNA	PFKP divergent transcript [Source:HGNC Symbol;Acc:HGNC:55177]
		ENSG00000273174		lncRNA	novel transcript, antisense to RAB43
		ENSG00000274349	ZNF658	protein_coding	zinc finger protein 658 [Source:HGNC Symbol;Acc:HGNC:25226]
		ENSG00000274428	RNVU1-25	snRNA	RNA, variant U1 small nuclear 25 [Source:HGNC Symbol;Acc:HGNC:54428]
		ENSG00000274718		lncRNA	novel transcript
		ENSG00000274721		misc_RNA
		ENSG00000275111	ZNF2	protein_coding	zinc finger protein 2 [Source:HGNC Symbol;Acc:HGNC:12991]
		ENSG00000275700	AATF	protein_coding	apoptosis antagonizing transcription factor [Source:HGNC Symbol;Acc:HGNC:19235]
		ENSG00000275765		lncRNA	novel transcript
		ENSG00000276043	UHRF1	protein_coding	ubiquitin like with PHD and ring finger domains 1 [Source:HGNC Symbol;Acc:HGNC:12556]
		ENSG00000276293	PIP4K2B	protein_coding	phosphatidylinositol-5-phosphate 4-kinase type 2 beta [Source:HGNC Symbol;Acc:HGNC:8998]
		ENSG00000277715		lncRNA	novel transcript, antisense to CKAP4
		ENSG00000277879		lncRNA	novel transcript, antisense to SLC18A2
		ENSG00000278600		lncRNA	novel transcript, sense intronic to ST20
		ENSG00000279066	HEXD-IT1	lncRNA	HEXD intronic transcript 1 [Source:HGNC Symbol;Acc:HGNC:43650]
		ENSG00000279307	NDUFAF2P1	processed_pseudogene	NDUFAF2 pseudogene 1 [Source:HGNC Symbol;Acc:HGNC:54722]
		ENSG00000279354		TEC	TEC
		ENSG00000279759		TEC	TEC
		ENSG00000280333		TEC	novel transcript
		ENSG00000281691	RBM5-AS1	lncRNA	RBM5 antisense RNA 1 [Source:HGNC Symbol;Acc:HGNC:48871]
		ENSG00000284686		protein_coding	novel transcript
		ENSG00000284747		lncRNA	novel transcript, antisense to ERRFI1
		ENSG00000285509	TBCEL-TECTA	protein_coding	TBCEL-TECTA readthrough [Source:HGNC Symbol;Acc:HGNC:54857]
		ENSG00000285595		lncRNA	novel transcript, antisense to ZNF521
		ENSG00000286334		lncRNA	novel transcript, antisense to MBNL2
		ENSG00000286828		lncRNA	novel transcript
		ENSG00000287292		lncRNA	novel transcript
		ENSG00000287408		lncRNA	novel transcript, antisense to TMED3
		ENSG00000288722	F8A1	protein_coding	coagulation factor VIII associated 1 [Source:HGNC Symbol;Acc:HGNC:3547]
		ENSG00000288888		lncRNA	novel transcript, antisense to CCNI
		ENSG00000288992		lncRNA	novel transcript, sense intronic to SLC8A1
		ENSG00000289034		lncRNA	novel transcript
		ENSG00000289149		lncRNA	novel transcript
		ENSG00000289238		lncRNA	novel transcript, antisense to IFNAR1
		ENSG00000289275		lncRNA	novel transcript
		ENSG00000289318		lncRNA	novel transcript
		ENSG00000289357		lncRNA	novel transcript
		ENSG00000289528		lncRNA	novel transcript, sense intronic to MLLT10
		ENSG00000289703		lncRNA	novel transcript, sense intronic to EFL1
		ENSG00000290554	ADCY10P1	lncRNA	ADCY10 pseudogene 1 [Source:HGNC Symbol;Acc:HGNC:44143]
		ENSG00000290682	STAG3L5P	lncRNA	STAG3 cohesin complex component like 5, pseudogene [Source:NCBI gene (formerly Entrezgene);Acc:101735302]
		ENSG00000291179		lncRNA	novel transcript
		ENSG00000291228		lncRNA	novel transcript
		ENSG00000291234		lncRNA	novel transcript
		ENSG00000293057		lncRNA	novel transcript
		ENSG00000293311	SMPD4BP	lncRNA	sphingomyelin phosphodiesterase 4B, pseudogene [Source:HGNC Symbol;Acc:HGNC:24761]
		ENSG00000293360	ABCA11P	lncRNA	ATP binding cassette subfamily A member 11, pseudogene [Source:NCBI gene (formerly Entrezgene);Acc:79963]
MB100	3	ENSG00000003756	RBM5	protein_coding	RNA binding motif protein 5 [Source:HGNC Symbol;Acc:HGNC:9902]
		ENSG00000231940	RPS7P3	processed_pseudogene	ribosomal protein S7 pseudogene 3 [Source:HGNC Symbol;Acc:HGNC:36518]
		ENSG00000288920	RPSA2	protein_coding	ribosomal protein SA 2 [Source:HGNC Symbol;Acc:HGNC:36809]
MC100	15	ENSG00000008838	MED24	protein_coding	mediator complex subunit 24 [Source:HGNC Symbol;Acc:HGNC:22963]
		ENSG00000070423	RNF126	protein_coding	ring finger protein 126 [Source:HGNC Symbol;Acc:HGNC:21151]
		ENSG00000147419	CCDC25	protein_coding	coiled-coil domain containing 25 [Source:HGNC Symbol;Acc:HGNC:25591]
		ENSG00000163931	TKT	protein_coding	transketolase [Source:HGNC Symbol;Acc:HGNC:11834]
		ENSG00000172301	COPRS	protein_coding	coordinator of PRMT5 and differentiation stimulator [Source:HGNC Symbol;Acc:HGNC:28848]
		ENSG00000185129	PURA	protein_coding	purine rich element binding protein A [Source:HGNC Symbol;Acc:HGNC:9701]
		ENSG00000189171	S100A13	protein_coding	S100 calcium binding protein A13 [Source:HGNC Symbol;Acc:HGNC:10490]
		ENSG00000198034	RPS4X	protein_coding	ribosomal protein S4 X-linked [Source:HGNC Symbol;Acc:HGNC:10424]
		ENSG00000218426		processed_pseudogene	60S ribosomal protein L27a (RPL27A) pseudogene
		ENSG00000226532		processed_pseudogene	pseudogene similar to part of ribosomal protein, large, P1 (RPLP1)
		ENSG00000232472	EEF1B2P3	processed_pseudogene	eukaryotic translation elongation factor 1 beta 2 pseudogene 3 [Source:HGNC Symbol;Acc:HGNC:3210]
		ENSG00000236844	RPL24P6	processed_pseudogene	RPL24 pseudogene 6 [Source:HGNC Symbol;Acc:HGNC:36637]
		ENSG00000240652		processed_pseudogene	ribosomal protein, large, P2 (RPLP2) pseudogene
		ENSG00000244245		processed_pseudogene	ribosomal protein S20 (RPS20) pseudogene
		ENSG00000244398	RPL36AP37	processed_pseudogene	ribosomal protein L36a pseudogene 37 [Source:HGNC Symbol;Acc:HGNC:36969]
